# Supplementary material for: Evaluation of input data modality choices on functional gene embeddings
Source: NAR Genom Bioinform. 2023 Nov 2;5(4):lqad095. doi: 10.1093/nargab/lqad095 (PMC10629286; doi:10.1093/nargab/lqad095)
Supplement: lqad095_Supplemental_Files [file lqad095_supplemental_files.zip]

Archive with 13 entries (13 files):
- Revision_of_Supplementary_Figures.pdf
- Supplementary_Table_S10_Inborn_Errors_of_Immunity_predictions.tsv
- Supplementary_Table_S11_Neuromuscular_predictions.tsv
- Supplementary_Table_S12_Epilepsy_predictions.tsv
- Supplementary_Table_S1_Genebass_traits.tsv
- Supplementary_Table_S2 _GWAS_traits.tsv
- Supplementary_Table_S3_OMICS_EMB.tsv
- Supplementary_Table_S4_OMICS_EMB_log_sigma.tsv
- Supplementary_Table_S5_STRING_256.tsv
- Supplementary_Table_S6_STRING_EXP_256.tsv
- Supplementary_Table_S7_Mito_predictions.tsv
- Supplementary_Table_S8_Ophthalmology_predictions.tsv
- Supplementary_Table_S9_Neurology_predictions.tsv
