# Supplementary material for: Evaluation of input data modality choices on functional gene embeddings
Source: NAR Genom Bioinform. 2023 Nov 2;5(4):lqad095. doi: 10.1093/nargab/lqad095 (PMC10629286; doi:10.1093/nargab/lqad095)
Supplement: lqad095_Supplemental_Files [file lqad095_supplemental_files.zip › Supplementary_Table_S10_Inborn_Errors_of_Immunity_predictions.tsv]

gene_id	target	pred	disease	emb	fold
ENSG00000197629	FALSE	0.94651675	IEI	OMICS	4
ENSG00000009790	FALSE	0.6762534	IEI	OMICS	4
ENSG00000001036	FALSE	0.5	IEI	OMICS	2
ENSG00000002330	FALSE	0.5	IEI	OMICS	2
ENSG00000002586	FALSE	0.5	IEI	OMICS	2
ENSG00000002746	FALSE	0.5	IEI	OMICS	2
ENSG00000003400	TRUE	0.5	IEI	OMICS	2
ENSG00000003987	FALSE	0.5	IEI	OMICS	2
ENSG00000004399	FALSE	0.5	IEI	OMICS	2
ENSG00000004468	FALSE	0.5	IEI	OMICS	2
ENSG00000004487	FALSE	0.5	IEI	OMICS	2
ENSG00000004660	FALSE	0.5	IEI	OMICS	2
ENSG00000004766	FALSE	0.5	IEI	OMICS	2
ENSG00000004779	FALSE	0.5	IEI	OMICS	2
ENSG00000004799	FALSE	0.5	IEI	OMICS	2
ENSG00000004848	FALSE	0.5	IEI	OMICS	2
ENSG00000004961	FALSE	0.5	IEI	OMICS	2
ENSG00000005001	FALSE	0.5	IEI	OMICS	2
ENSG00000005022	FALSE	0.5	IEI	OMICS	2
ENSG00000005075	FALSE	0.5	IEI	OMICS	2
ENSG00000005102	FALSE	0.5	IEI	OMICS	2
ENSG00000005206	FALSE	0.5	IEI	OMICS	2
ENSG00000005238	FALSE	0.5	IEI	OMICS	2
ENSG00000005436	FALSE	0.5	IEI	OMICS	2
ENSG00000005469	FALSE	0.5	IEI	OMICS	2
ENSG00000005810	FALSE	0.5	IEI	OMICS	2
ENSG00000006007	FALSE	0.5	IEI	OMICS	2
ENSG00000006015	FALSE	0.5	IEI	OMICS	2
ENSG00000006047	FALSE	0.5	IEI	OMICS	2
ENSG00000006128	FALSE	0.5	IEI	OMICS	2
ENSG00000006327	FALSE	0.5	IEI	OMICS	2
ENSG00000006459	FALSE	0.5	IEI	OMICS	2
ENSG00000006555	FALSE	0.5	IEI	OMICS	2
ENSG00000006606	FALSE	0.5	IEI	OMICS	2
ENSG00000006611	FALSE	0.5	IEI	OMICS	2
ENSG00000006625	FALSE	0.5	IEI	OMICS	2
ENSG00000006659	FALSE	0.5	IEI	OMICS	2
ENSG00000006704	FALSE	0.5	IEI	OMICS	2
ENSG00000006712	FALSE	0.5	IEI	OMICS	2
ENSG00000007062	FALSE	0.5	IEI	OMICS	2
ENSG00000007174	FALSE	0.5	IEI	OMICS	2
ENSG00000007255	FALSE	0.5	IEI	OMICS	2
ENSG00000007341	FALSE	0.5	IEI	OMICS	2
ENSG00000007541	FALSE	0.5	IEI	OMICS	2
ENSG00000008083	FALSE	0.5	IEI	OMICS	2
ENSG00000008382	FALSE	0.5	IEI	OMICS	2
ENSG00000008838	FALSE	0.5	IEI	OMICS	2
ENSG00000008869	FALSE	0.5	IEI	OMICS	2
ENSG00000009307	FALSE	0.5	IEI	OMICS	2
ENSG00000009694	FALSE	0.5	IEI	OMICS	2
ENSG00000009709	FALSE	0.5	IEI	OMICS	2
ENSG00000009830	FALSE	0.5	IEI	OMICS	2
ENSG00000010017	FALSE	0.5	IEI	OMICS	2
ENSG00000010165	FALSE	0.5	IEI	OMICS	2
ENSG00000010292	FALSE	0.5	IEI	OMICS	2
ENSG00000010361	FALSE	0.5	IEI	OMICS	2
ENSG00000010379	FALSE	0.5	IEI	OMICS	2
ENSG00000010404	FALSE	0.5	IEI	OMICS	2
ENSG00000010438	FALSE	0.5	IEI	OMICS	2
ENSG00000010671	TRUE	0.5	IEI	OMICS	2
ENSG00000010704	FALSE	0.5	IEI	OMICS	2
ENSG00000010818	FALSE	0.5	IEI	OMICS	2
ENSG00000010932	FALSE	0.5	IEI	OMICS	2
ENSG00000011052	FALSE	0.5	IEI	OMICS	2
ENSG00000011083	FALSE	0.5	IEI	OMICS	2
ENSG00000011243	FALSE	0.5	IEI	OMICS	2
ENSG00000011347	FALSE	0.5	IEI	OMICS	2
ENSG00000011405	FALSE	0.5	IEI	OMICS	2
ENSG00000011422	FALSE	0.5	IEI	OMICS	2
ENSG00000011566	FALSE	0.5	IEI	OMICS	2
ENSG00000012779	FALSE	0.5	IEI	OMICS	2
ENSG00000012822	FALSE	0.5	IEI	OMICS	2
ENSG00000013364	FALSE	0.5	IEI	OMICS	2
ENSG00000013503	FALSE	0.5	IEI	OMICS	2
ENSG00000013563	FALSE	0.5	IEI	OMICS	2
ENSG00000013619	FALSE	0.5	IEI	OMICS	2
ENSG00000013810	FALSE	0.5	IEI	OMICS	2
ENSG00000014123	FALSE	0.5	IEI	OMICS	2
ENSG00000014257	FALSE	0.5	IEI	OMICS	2
ENSG00000014914	FALSE	0.5	IEI	OMICS	2
ENSG00000014919	FALSE	0.5	IEI	OMICS	2
ENSG00000015285	TRUE	0.5	IEI	OMICS	2
ENSG00000016391	FALSE	0.5	IEI	OMICS	2
ENSG00000016490	FALSE	0.5	IEI	OMICS	2
ENSG00000017483	FALSE	0.5	IEI	OMICS	2
ENSG00000019169	FALSE	0.5	IEI	OMICS	2
ENSG00000019549	FALSE	0.5	IEI	OMICS	2
ENSG00000020256	FALSE	0.5	IEI	OMICS	2
ENSG00000020633	FALSE	0.5	IEI	OMICS	2
ENSG00000021574	FALSE	0.5	IEI	OMICS	2
ENSG00000021852	TRUE	0.5	IEI	OMICS	2
ENSG00000022267	FALSE	0.5	IEI	OMICS	2
ENSG00000023330	FALSE	0.5	IEI	OMICS	2
ENSG00000023516	FALSE	0.5	IEI	OMICS	2
ENSG00000023909	FALSE	0.5	IEI	OMICS	2
ENSG00000025039	FALSE	0.5	IEI	OMICS	2
ENSG00000025423	FALSE	0.5	IEI	OMICS	2
ENSG00000027869	FALSE	0.5	IEI	OMICS	2
ENSG00000028839	FALSE	0.5	IEI	OMICS	2
ENSG00000029993	FALSE	0.5	IEI	OMICS	2
ENSG00000030304	FALSE	0.5	IEI	OMICS	2
ENSG00000031698	FALSE	0.5	IEI	OMICS	2
ENSG00000034510	FALSE	0.5	IEI	OMICS	2
ENSG00000034677	FALSE	0.5	IEI	OMICS	2
ENSG00000035115	FALSE	0.5	IEI	OMICS	2
ENSG00000035141	FALSE	0.5	IEI	OMICS	2
ENSG00000035862	FALSE	0.5	IEI	OMICS	2
ENSG00000037280	FALSE	0.5	IEI	OMICS	2
ENSG00000037637	FALSE	0.5	IEI	OMICS	2
ENSG00000038382	FALSE	0.5	IEI	OMICS	2
ENSG00000038945	FALSE	0.5	IEI	OMICS	2
ENSG00000039987	FALSE	0.5	IEI	OMICS	2
ENSG00000040275	FALSE	0.5	IEI	OMICS	2
ENSG00000040341	FALSE	0.5	IEI	OMICS	2
ENSG00000040633	FALSE	0.5	IEI	OMICS	2
ENSG00000041515	FALSE	0.5	IEI	OMICS	2
ENSG00000041802	FALSE	0.5	IEI	OMICS	2
ENSG00000042445	FALSE	0.5	IEI	OMICS	2
ENSG00000043093	FALSE	0.5	IEI	OMICS	2
ENSG00000043591	FALSE	0.5	IEI	OMICS	2
ENSG00000044574	FALSE	0.5	IEI	OMICS	2
ENSG00000046647	FALSE	0.5	IEI	OMICS	2
ENSG00000046889	FALSE	0.5	IEI	OMICS	2
ENSG00000047597	FALSE	0.5	IEI	OMICS	2
ENSG00000047617	FALSE	0.5	IEI	OMICS	2
ENSG00000047644	FALSE	0.5	IEI	OMICS	2
ENSG00000047648	FALSE	0.5	IEI	OMICS	2
ENSG00000049323	FALSE	0.5	IEI	OMICS	2
ENSG00000049769	FALSE	0.5	IEI	OMICS	2
ENSG00000050628	FALSE	0.5	IEI	OMICS	2
ENSG00000051108	FALSE	0.5	IEI	OMICS	2
ENSG00000051341	FALSE	0.5	IEI	OMICS	2
ENSG00000053918	FALSE	0.5	IEI	OMICS	2
ENSG00000054148	FALSE	0.5	IEI	OMICS	2
ENSG00000054277	FALSE	0.5	IEI	OMICS	2
ENSG00000054598	FALSE	0.5	IEI	OMICS	2
ENSG00000055070	FALSE	0.5	IEI	OMICS	2
ENSG00000055118	FALSE	0.5	IEI	OMICS	2
ENSG00000055917	FALSE	0.5	IEI	OMICS	2
ENSG00000055950	FALSE	0.5	IEI	OMICS	2
ENSG00000055955	FALSE	0.5	IEI	OMICS	2
ENSG00000056097	FALSE	0.5	IEI	OMICS	2
ENSG00000056558	FALSE	0.5	IEI	OMICS	2
ENSG00000056736	FALSE	0.5	IEI	OMICS	2
ENSG00000057657	FALSE	0.5	IEI	OMICS	2
ENSG00000058085	FALSE	0.5	IEI	OMICS	2
ENSG00000058272	FALSE	0.5	IEI	OMICS	2
ENSG00000058404	FALSE	0.5	IEI	OMICS	2
ENSG00000058453	FALSE	0.5	IEI	OMICS	2
ENSG00000058600	FALSE	0.5	IEI	OMICS	2
ENSG00000058668	FALSE	0.5	IEI	OMICS	2
ENSG00000059145	FALSE	0.5	IEI	OMICS	2
ENSG00000059377	FALSE	0.5	IEI	OMICS	2
ENSG00000060138	FALSE	0.5	IEI	OMICS	2
ENSG00000060656	FALSE	0.5	IEI	OMICS	2
ENSG00000061918	FALSE	0.5	IEI	OMICS	2
ENSG00000061936	FALSE	0.5	IEI	OMICS	2
ENSG00000062194	FALSE	0.5	IEI	OMICS	2
ENSG00000062282	FALSE	0.5	IEI	OMICS	2
ENSG00000062485	FALSE	0.5	IEI	OMICS	2
ENSG00000062650	FALSE	0.5	IEI	OMICS	2
ENSG00000062716	FALSE	0.5	IEI	OMICS	2
ENSG00000063180	FALSE	0.5	IEI	OMICS	2
ENSG00000063587	FALSE	0.5	IEI	OMICS	2
ENSG00000063660	FALSE	0.5	IEI	OMICS	2
ENSG00000064115	FALSE	0.5	IEI	OMICS	2
ENSG00000064195	FALSE	0.5	IEI	OMICS	2
ENSG00000064393	FALSE	0.5	IEI	OMICS	2
ENSG00000064419	FALSE	0.5	IEI	OMICS	2
ENSG00000064655	FALSE	0.5	IEI	OMICS	2
ENSG00000064726	FALSE	0.5	IEI	OMICS	2
ENSG00000065150	FALSE	0.5	IEI	OMICS	2
ENSG00000065183	FALSE	0.5	IEI	OMICS	2
ENSG00000065268	FALSE	0.5	IEI	OMICS	2
ENSG00000065325	FALSE	0.5	IEI	OMICS	2
ENSG00000065485	FALSE	0.5	IEI	OMICS	2
ENSG00000065548	FALSE	0.5	IEI	OMICS	2
ENSG00000065559	FALSE	0.5	IEI	OMICS	2
ENSG00000065609	FALSE	0.5	IEI	OMICS	2
ENSG00000065615	FALSE	0.5	IEI	OMICS	2
ENSG00000065717	FALSE	0.5	IEI	OMICS	2
ENSG00000065883	FALSE	0.5	IEI	OMICS	2
ENSG00000065923	FALSE	0.5	IEI	OMICS	2
ENSG00000066027	FALSE	0.5	IEI	OMICS	2
ENSG00000066032	FALSE	0.5	IEI	OMICS	2
ENSG00000066056	FALSE	0.5	IEI	OMICS	2
ENSG00000066084	FALSE	0.5	IEI	OMICS	2
ENSG00000066136	FALSE	0.5	IEI	OMICS	2
ENSG00000066230	FALSE	0.5	IEI	OMICS	2
ENSG00000066279	FALSE	0.5	IEI	OMICS	2
ENSG00000066455	FALSE	0.5	IEI	OMICS	2
ENSG00000066654	FALSE	0.5	IEI	OMICS	2
ENSG00000066933	FALSE	0.5	IEI	OMICS	2
ENSG00000067048	FALSE	0.5	IEI	OMICS	2
ENSG00000067057	FALSE	0.5	IEI	OMICS	2
ENSG00000067225	FALSE	0.5	IEI	OMICS	2
ENSG00000067842	FALSE	0.5	IEI	OMICS	2
ENSG00000068001	FALSE	0.5	IEI	OMICS	2
ENSG00000068028	FALSE	0.5	IEI	OMICS	2
ENSG00000068078	FALSE	0.5	IEI	OMICS	2
ENSG00000068079	FALSE	0.5	IEI	OMICS	2
ENSG00000068097	FALSE	0.5	IEI	OMICS	2
ENSG00000068137	FALSE	0.5	IEI	OMICS	2
ENSG00000068308	FALSE	0.5	IEI	OMICS	2
ENSG00000068650	FALSE	0.5	IEI	OMICS	2
ENSG00000068697	FALSE	0.5	IEI	OMICS	2
ENSG00000069011	FALSE	0.5	IEI	OMICS	2
ENSG00000069122	FALSE	0.5	IEI	OMICS	2
ENSG00000069188	FALSE	0.5	IEI	OMICS	2
ENSG00000069206	FALSE	0.5	IEI	OMICS	2
ENSG00000069667	FALSE	0.5	IEI	OMICS	2
ENSG00000069702	FALSE	0.5	IEI	OMICS	2
ENSG00000070018	FALSE	0.5	IEI	OMICS	2
ENSG00000070269	FALSE	0.5	IEI	OMICS	2
ENSG00000070423	FALSE	0.5	IEI	OMICS	2
ENSG00000070495	FALSE	0.5	IEI	OMICS	2
ENSG00000070501	FALSE	0.5	IEI	OMICS	2
ENSG00000070669	FALSE	0.5	IEI	OMICS	2
ENSG00000070748	FALSE	0.5	IEI	OMICS	2
ENSG00000070785	FALSE	0.5	IEI	OMICS	2
ENSG00000070831	FALSE	0.5	IEI	OMICS	2
ENSG00000070886	FALSE	0.5	IEI	OMICS	2
ENSG00000071575	FALSE	0.5	IEI	OMICS	2
ENSG00000072182	FALSE	0.5	IEI	OMICS	2
ENSG00000072364	FALSE	0.5	IEI	OMICS	2
ENSG00000072501	FALSE	0.5	IEI	OMICS	2
ENSG00000072682	FALSE	0.5	IEI	OMICS	2
ENSG00000072864	FALSE	0.5	IEI	OMICS	2
ENSG00000072952	FALSE	0.5	IEI	OMICS	2
ENSG00000072958	FALSE	0.5	IEI	OMICS	2
ENSG00000073050	FALSE	0.5	IEI	OMICS	2
ENSG00000073067	FALSE	0.5	IEI	OMICS	2
ENSG00000073150	FALSE	0.5	IEI	OMICS	2
ENSG00000073331	FALSE	0.5	IEI	OMICS	2
ENSG00000073464	FALSE	0.5	IEI	OMICS	2
ENSG00000073578	FALSE	0.5	IEI	OMICS	2
ENSG00000073711	FALSE	0.5	IEI	OMICS	2
ENSG00000073712	FALSE	0.5	IEI	OMICS	2
ENSG00000073737	FALSE	0.5	IEI	OMICS	2
ENSG00000073792	FALSE	0.5	IEI	OMICS	2
ENSG00000073910	FALSE	0.5	IEI	OMICS	2
ENSG00000073969	FALSE	0.5	IEI	OMICS	2
ENSG00000074181	FALSE	0.5	IEI	OMICS	2
ENSG00000074211	FALSE	0.5	IEI	OMICS	2
ENSG00000074276	FALSE	0.5	IEI	OMICS	2
ENSG00000074660	FALSE	0.5	IEI	OMICS	2
ENSG00000074755	FALSE	0.5	IEI	OMICS	2
ENSG00000074842	FALSE	0.5	IEI	OMICS	2
ENSG00000074855	FALSE	0.5	IEI	OMICS	2
ENSG00000074935	FALSE	0.5	IEI	OMICS	2
ENSG00000074964	FALSE	0.5	IEI	OMICS	2
ENSG00000074966	FALSE	0.5	IEI	OMICS	2
ENSG00000075073	FALSE	0.5	IEI	OMICS	2
ENSG00000075089	FALSE	0.5	IEI	OMICS	2
ENSG00000075239	FALSE	0.5	IEI	OMICS	2
ENSG00000075391	FALSE	0.5	IEI	OMICS	2
ENSG00000075568	FALSE	0.5	IEI	OMICS	2
ENSG00000075618	FALSE	0.5	IEI	OMICS	2
ENSG00000075624	TRUE	0.5	IEI	OMICS	2
ENSG00000075651	FALSE	0.5	IEI	OMICS	2
ENSG00000075914	FALSE	0.5	IEI	OMICS	2
ENSG00000076053	FALSE	0.5	IEI	OMICS	2
ENSG00000076321	FALSE	0.5	IEI	OMICS	2
ENSG00000076344	FALSE	0.5	IEI	OMICS	2
ENSG00000076555	FALSE	0.5	IEI	OMICS	2
ENSG00000076770	FALSE	0.5	IEI	OMICS	2
ENSG00000076864	FALSE	0.5	IEI	OMICS	2
ENSG00000076924	FALSE	0.5	IEI	OMICS	2
ENSG00000076928	TRUE	0.5	IEI	OMICS	2
ENSG00000076944	TRUE	0.5	IEI	OMICS	2
ENSG00000077147	FALSE	0.5	IEI	OMICS	2
ENSG00000077380	FALSE	0.5	IEI	OMICS	2
ENSG00000077420	FALSE	0.5	IEI	OMICS	2
ENSG00000077454	FALSE	0.5	IEI	OMICS	2
ENSG00000077585	FALSE	0.5	IEI	OMICS	2
ENSG00000077721	FALSE	0.5	IEI	OMICS	2
ENSG00000077984	FALSE	0.5	IEI	OMICS	2
ENSG00000078114	FALSE	0.5	IEI	OMICS	2
ENSG00000078369	FALSE	0.5	IEI	OMICS	2
ENSG00000078399	FALSE	0.5	IEI	OMICS	2
ENSG00000078403	FALSE	0.5	IEI	OMICS	2
ENSG00000078579	FALSE	0.5	IEI	OMICS	2
ENSG00000078596	FALSE	0.5	IEI	OMICS	2
ENSG00000078674	FALSE	0.5	IEI	OMICS	2
ENSG00000079156	FALSE	0.5	IEI	OMICS	2
ENSG00000079215	FALSE	0.5	IEI	OMICS	2
ENSG00000079332	FALSE	0.5	IEI	OMICS	2
ENSG00000079335	FALSE	0.5	IEI	OMICS	2
ENSG00000080618	FALSE	0.5	IEI	OMICS	2
ENSG00000080644	FALSE	0.5	IEI	OMICS	2
ENSG00000080802	FALSE	0.5	IEI	OMICS	2
ENSG00000080815	TRUE	0.5	IEI	OMICS	2
ENSG00000080819	FALSE	0.5	IEI	OMICS	2
ENSG00000080986	FALSE	0.5	IEI	OMICS	2
ENSG00000081014	FALSE	0.5	IEI	OMICS	2
ENSG00000081148	FALSE	0.5	IEI	OMICS	2
ENSG00000081237	TRUE	0.5	IEI	OMICS	2
ENSG00000081760	FALSE	0.5	IEI	OMICS	2
ENSG00000081853	FALSE	0.5	IEI	OMICS	2
ENSG00000081923	FALSE	0.5	IEI	OMICS	2
ENSG00000082153	FALSE	0.5	IEI	OMICS	2
ENSG00000082438	FALSE	0.5	IEI	OMICS	2
ENSG00000082497	FALSE	0.5	IEI	OMICS	2
ENSG00000082556	FALSE	0.5	IEI	OMICS	2
ENSG00000083290	FALSE	0.5	IEI	OMICS	2
ENSG00000083457	FALSE	0.5	IEI	OMICS	2
ENSG00000083544	FALSE	0.5	IEI	OMICS	2
ENSG00000083750	FALSE	0.5	IEI	OMICS	2
ENSG00000083838	FALSE	0.5	IEI	OMICS	2
ENSG00000084070	FALSE	0.5	IEI	OMICS	2
ENSG00000084072	FALSE	0.5	IEI	OMICS	2
ENSG00000084453	FALSE	0.5	IEI	OMICS	2
ENSG00000084636	FALSE	0.5	IEI	OMICS	2
ENSG00000084693	FALSE	0.5	IEI	OMICS	2
ENSG00000084774	FALSE	0.5	IEI	OMICS	2
ENSG00000085063	TRUE	0.5	IEI	OMICS	2
ENSG00000085276	FALSE	0.5	IEI	OMICS	2
ENSG00000085365	FALSE	0.5	IEI	OMICS	2
ENSG00000085491	FALSE	0.5	IEI	OMICS	2
ENSG00000085662	FALSE	0.5	IEI	OMICS	2
ENSG00000085741	FALSE	0.5	IEI	OMICS	2
ENSG00000085788	FALSE	0.5	IEI	OMICS	2
ENSG00000085832	FALSE	0.5	IEI	OMICS	2
ENSG00000085982	FALSE	0.5	IEI	OMICS	2
ENSG00000086015	FALSE	0.5	IEI	OMICS	2
ENSG00000086102	FALSE	0.5	IEI	OMICS	2
ENSG00000086205	FALSE	0.5	IEI	OMICS	2
ENSG00000086289	FALSE	0.5	IEI	OMICS	2
ENSG00000086300	TRUE	0.5	IEI	OMICS	2
ENSG00000086712	FALSE	0.5	IEI	OMICS	2
ENSG00000086717	FALSE	0.5	IEI	OMICS	2
ENSG00000086758	FALSE	0.5	IEI	OMICS	2
ENSG00000087053	FALSE	0.5	IEI	OMICS	2
ENSG00000087085	FALSE	0.5	IEI	OMICS	2
ENSG00000087088	FALSE	0.5	IEI	OMICS	2
ENSG00000087237	FALSE	0.5	IEI	OMICS	2
ENSG00000087245	FALSE	0.5	IEI	OMICS	2
ENSG00000087269	FALSE	0.5	IEI	OMICS	2
ENSG00000087302	FALSE	0.5	IEI	OMICS	2
ENSG00000087365	FALSE	0.5	IEI	OMICS	2
ENSG00000087884	FALSE	0.5	IEI	OMICS	2
ENSG00000087903	FALSE	0.5	IEI	OMICS	2
ENSG00000088448	FALSE	0.5	IEI	OMICS	2
ENSG00000088543	FALSE	0.5	IEI	OMICS	2
ENSG00000088726	FALSE	0.5	IEI	OMICS	2
ENSG00000088756	FALSE	0.5	IEI	OMICS	2
ENSG00000088827	FALSE	0.5	IEI	OMICS	2
ENSG00000088832	FALSE	0.5	IEI	OMICS	2
ENSG00000088888	FALSE	0.5	IEI	OMICS	2
ENSG00000088899	FALSE	0.5	IEI	OMICS	2
ENSG00000088930	FALSE	0.5	IEI	OMICS	2
ENSG00000089006	FALSE	0.5	IEI	OMICS	2
ENSG00000089060	FALSE	0.5	IEI	OMICS	2
ENSG00000089063	FALSE	0.5	IEI	OMICS	2
ENSG00000089157	FALSE	0.5	IEI	OMICS	2
ENSG00000089163	FALSE	0.5	IEI	OMICS	2
ENSG00000089199	FALSE	0.5	IEI	OMICS	2
ENSG00000089248	FALSE	0.5	IEI	OMICS	2
ENSG00000089289	FALSE	0.5	IEI	OMICS	2
ENSG00000089693	FALSE	0.5	IEI	OMICS	2
ENSG00000089775	FALSE	0.5	IEI	OMICS	2
ENSG00000089847	FALSE	0.5	IEI	OMICS	2
ENSG00000090273	FALSE	0.5	IEI	OMICS	2
ENSG00000090382	FALSE	0.5	IEI	OMICS	2
ENSG00000090447	FALSE	0.5	IEI	OMICS	2
ENSG00000090530	FALSE	0.5	IEI	OMICS	2
ENSG00000090674	FALSE	0.5	IEI	OMICS	2
ENSG00000090863	FALSE	0.5	IEI	OMICS	2
ENSG00000090905	FALSE	0.5	IEI	OMICS	2
ENSG00000091010	FALSE	0.5	IEI	OMICS	2
ENSG00000091039	FALSE	0.5	IEI	OMICS	2
ENSG00000091128	FALSE	0.5	IEI	OMICS	2
ENSG00000091137	FALSE	0.5	IEI	OMICS	2
ENSG00000091181	FALSE	0.5	IEI	OMICS	2
ENSG00000091409	FALSE	0.5	IEI	OMICS	2
ENSG00000091428	FALSE	0.5	IEI	OMICS	2
ENSG00000091490	FALSE	0.5	IEI	OMICS	2
ENSG00000092051	FALSE	0.5	IEI	OMICS	2
ENSG00000092148	FALSE	0.5	IEI	OMICS	2
ENSG00000092199	FALSE	0.5	IEI	OMICS	2
ENSG00000092377	FALSE	0.5	IEI	OMICS	2
ENSG00000092421	FALSE	0.5	IEI	OMICS	2
ENSG00000092445	FALSE	0.5	IEI	OMICS	2
ENSG00000092470	FALSE	0.5	IEI	OMICS	2
ENSG00000092529	FALSE	0.5	IEI	OMICS	2
ENSG00000092607	FALSE	0.5	IEI	OMICS	2
ENSG00000092841	FALSE	0.5	IEI	OMICS	2
ENSG00000093072	TRUE	0.5	IEI	OMICS	2
ENSG00000094661	FALSE	0.5	IEI	OMICS	2
ENSG00000094880	FALSE	0.5	IEI	OMICS	2
ENSG00000095002	FALSE	0.5	IEI	OMICS	2
ENSG00000095261	FALSE	0.5	IEI	OMICS	2
ENSG00000095303	FALSE	0.5	IEI	OMICS	2
ENSG00000095539	FALSE	0.5	IEI	OMICS	2
ENSG00000095564	FALSE	0.5	IEI	OMICS	2
ENSG00000095777	FALSE	0.5	IEI	OMICS	2
ENSG00000095787	FALSE	0.5	IEI	OMICS	2
ENSG00000095970	FALSE	0.5	IEI	OMICS	2
ENSG00000096264	FALSE	0.5	IEI	OMICS	2
ENSG00000096717	FALSE	0.5	IEI	OMICS	2
ENSG00000096746	FALSE	0.5	IEI	OMICS	2
ENSG00000099219	FALSE	0.5	IEI	OMICS	2
ENSG00000099308	FALSE	0.5	IEI	OMICS	2
ENSG00000099364	FALSE	0.5	IEI	OMICS	2
ENSG00000099365	FALSE	0.5	IEI	OMICS	2
ENSG00000099617	FALSE	0.5	IEI	OMICS	2
ENSG00000099800	FALSE	0.5	IEI	OMICS	2
ENSG00000099864	FALSE	0.5	IEI	OMICS	2
ENSG00000099889	FALSE	0.5	IEI	OMICS	2
ENSG00000099910	FALSE	0.5	IEI	OMICS	2
ENSG00000099949	FALSE	0.5	IEI	OMICS	2
ENSG00000099968	FALSE	0.5	IEI	OMICS	2
ENSG00000099977	FALSE	0.5	IEI	OMICS	2
ENSG00000099991	FALSE	0.5	IEI	OMICS	2
ENSG00000100012	FALSE	0.5	IEI	OMICS	2
ENSG00000100033	FALSE	0.5	IEI	OMICS	2
ENSG00000100038	FALSE	0.5	IEI	OMICS	2
ENSG00000100055	FALSE	0.5	IEI	OMICS	2
ENSG00000100075	FALSE	0.5	IEI	OMICS	2
ENSG00000100079	FALSE	0.5	IEI	OMICS	2
ENSG00000100092	FALSE	0.5	IEI	OMICS	2
ENSG00000100099	FALSE	0.5	IEI	OMICS	2
ENSG00000100100	FALSE	0.5	IEI	OMICS	2
ENSG00000100142	FALSE	0.5	IEI	OMICS	2
ENSG00000100151	FALSE	0.5	IEI	OMICS	2
ENSG00000100218	FALSE	0.5	IEI	OMICS	2
ENSG00000100219	FALSE	0.5	IEI	OMICS	2
ENSG00000100242	FALSE	0.5	IEI	OMICS	2
ENSG00000100263	FALSE	0.5	IEI	OMICS	2
ENSG00000100285	FALSE	0.5	IEI	OMICS	2
ENSG00000100302	FALSE	0.5	IEI	OMICS	2
ENSG00000100304	FALSE	0.5	IEI	OMICS	2
ENSG00000100307	FALSE	0.5	IEI	OMICS	2
ENSG00000100316	FALSE	0.5	IEI	OMICS	2
ENSG00000100336	FALSE	0.5	IEI	OMICS	2
ENSG00000100341	FALSE	0.5	IEI	OMICS	2
ENSG00000100342	TRUE	0.5	IEI	OMICS	2
ENSG00000100359	FALSE	0.5	IEI	OMICS	2
ENSG00000100372	FALSE	0.5	IEI	OMICS	2
ENSG00000100401	FALSE	0.5	IEI	OMICS	2
ENSG00000100416	FALSE	0.5	IEI	OMICS	2
ENSG00000100426	FALSE	0.5	IEI	OMICS	2
ENSG00000100429	FALSE	0.5	IEI	OMICS	2
ENSG00000100442	FALSE	0.5	IEI	OMICS	2
ENSG00000100450	FALSE	0.5	IEI	OMICS	2
ENSG00000100453	FALSE	0.5	IEI	OMICS	2
ENSG00000100503	FALSE	0.5	IEI	OMICS	2
ENSG00000100519	FALSE	0.5	IEI	OMICS	2
ENSG00000100528	FALSE	0.5	IEI	OMICS	2
ENSG00000100600	FALSE	0.5	IEI	OMICS	2
ENSG00000100644	FALSE	0.5	IEI	OMICS	2
ENSG00000100664	FALSE	0.5	IEI	OMICS	2
ENSG00000100665	FALSE	0.5	IEI	OMICS	2
ENSG00000100721	FALSE	0.5	IEI	OMICS	2
ENSG00000100722	FALSE	0.5	IEI	OMICS	2
ENSG00000100731	FALSE	0.5	IEI	OMICS	2
ENSG00000100764	FALSE	0.5	IEI	OMICS	2
ENSG00000100767	FALSE	0.5	IEI	OMICS	2
ENSG00000100802	FALSE	0.5	IEI	OMICS	2
ENSG00000100813	FALSE	0.5	IEI	OMICS	2
ENSG00000100823	FALSE	0.5	IEI	OMICS	2
ENSG00000100889	FALSE	0.5	IEI	OMICS	2
ENSG00000100890	FALSE	0.5	IEI	OMICS	2
ENSG00000100911	FALSE	0.5	IEI	OMICS	2
ENSG00000100916	FALSE	0.5	IEI	OMICS	2
ENSG00000100934	FALSE	0.5	IEI	OMICS	2
ENSG00000100938	FALSE	0.5	IEI	OMICS	2
ENSG00000100979	FALSE	0.5	IEI	OMICS	2
ENSG00000100991	FALSE	0.5	IEI	OMICS	2
ENSG00000101000	FALSE	0.5	IEI	OMICS	2
ENSG00000101052	FALSE	0.5	IEI	OMICS	2
ENSG00000101079	FALSE	0.5	IEI	OMICS	2
ENSG00000101146	FALSE	0.5	IEI	OMICS	2
ENSG00000101162	FALSE	0.5	IEI	OMICS	2
ENSG00000101189	FALSE	0.5	IEI	OMICS	2
ENSG00000101200	FALSE	0.5	IEI	OMICS	2
ENSG00000101204	FALSE	0.5	IEI	OMICS	2
ENSG00000101280	FALSE	0.5	IEI	OMICS	2
ENSG00000101282	FALSE	0.5	IEI	OMICS	2
ENSG00000101298	FALSE	0.5	IEI	OMICS	2
ENSG00000101306	FALSE	0.5	IEI	OMICS	2
ENSG00000101335	FALSE	0.5	IEI	OMICS	2
ENSG00000101347	TRUE	0.5	IEI	OMICS	2
ENSG00000101361	FALSE	0.5	IEI	OMICS	2
ENSG00000101365	FALSE	0.5	IEI	OMICS	2
ENSG00000101412	FALSE	0.5	IEI	OMICS	2
ENSG00000101439	FALSE	0.5	IEI	OMICS	2
ENSG00000101443	FALSE	0.5	IEI	OMICS	2
ENSG00000101460	FALSE	0.5	IEI	OMICS	2
ENSG00000101654	FALSE	0.5	IEI	OMICS	2
ENSG00000101745	FALSE	0.5	IEI	OMICS	2
ENSG00000101871	FALSE	0.5	IEI	OMICS	2
ENSG00000101911	FALSE	0.5	IEI	OMICS	2
ENSG00000101945	FALSE	0.5	IEI	OMICS	2
ENSG00000101951	FALSE	0.5	IEI	OMICS	2
ENSG00000102043	FALSE	0.5	IEI	OMICS	2
ENSG00000102053	FALSE	0.5	IEI	OMICS	2
ENSG00000102098	FALSE	0.5	IEI	OMICS	2
ENSG00000102100	FALSE	0.5	IEI	OMICS	2
ENSG00000102109	FALSE	0.5	IEI	OMICS	2
ENSG00000102125	FALSE	0.5	IEI	OMICS	2
ENSG00000102172	FALSE	0.5	IEI	OMICS	2
ENSG00000102181	FALSE	0.5	IEI	OMICS	2
ENSG00000102189	FALSE	0.5	IEI	OMICS	2
ENSG00000102230	FALSE	0.5	IEI	OMICS	2
ENSG00000102245	TRUE	0.5	IEI	OMICS	2
ENSG00000102290	FALSE	0.5	IEI	OMICS	2
ENSG00000102393	FALSE	0.5	IEI	OMICS	2
ENSG00000102468	FALSE	0.5	IEI	OMICS	2
ENSG00000102531	FALSE	0.5	IEI	OMICS	2
ENSG00000102539	FALSE	0.5	IEI	OMICS	2
ENSG00000102595	FALSE	0.5	IEI	OMICS	2
ENSG00000102760	FALSE	0.5	IEI	OMICS	2
ENSG00000102802	FALSE	0.5	IEI	OMICS	2
ENSG00000102858	FALSE	0.5	IEI	OMICS	2
ENSG00000102871	FALSE	0.5	IEI	OMICS	2
ENSG00000102882	FALSE	0.5	IEI	OMICS	2
ENSG00000102898	FALSE	0.5	IEI	OMICS	2
ENSG00000102904	FALSE	0.5	IEI	OMICS	2
ENSG00000102934	FALSE	0.5	IEI	OMICS	2
ENSG00000103024	FALSE	0.5	IEI	OMICS	2
ENSG00000103043	FALSE	0.5	IEI	OMICS	2
ENSG00000103066	FALSE	0.5	IEI	OMICS	2
ENSG00000103089	FALSE	0.5	IEI	OMICS	2
ENSG00000103091	FALSE	0.5	IEI	OMICS	2
ENSG00000103154	FALSE	0.5	IEI	OMICS	2
ENSG00000103168	FALSE	0.5	IEI	OMICS	2
ENSG00000103184	FALSE	0.5	IEI	OMICS	2
ENSG00000103194	FALSE	0.5	IEI	OMICS	2
ENSG00000103253	FALSE	0.5	IEI	OMICS	2
ENSG00000103254	FALSE	0.5	IEI	OMICS	2
ENSG00000103310	FALSE	0.5	IEI	OMICS	2
ENSG00000103313	TRUE	0.5	IEI	OMICS	2
ENSG00000103351	FALSE	0.5	IEI	OMICS	2
ENSG00000103353	FALSE	0.5	IEI	OMICS	2
ENSG00000103355	FALSE	0.5	IEI	OMICS	2
ENSG00000103375	FALSE	0.5	IEI	OMICS	2
ENSG00000103429	FALSE	0.5	IEI	OMICS	2
ENSG00000103489	FALSE	0.5	IEI	OMICS	2
ENSG00000103490	FALSE	0.5	IEI	OMICS	2
ENSG00000103534	FALSE	0.5	IEI	OMICS	2
ENSG00000103549	FALSE	0.5	IEI	OMICS	2
ENSG00000103591	FALSE	0.5	IEI	OMICS	2
ENSG00000103599	FALSE	0.5	IEI	OMICS	2
ENSG00000103653	FALSE	0.5	IEI	OMICS	2
ENSG00000104047	FALSE	0.5	IEI	OMICS	2
ENSG00000104112	FALSE	0.5	IEI	OMICS	2
ENSG00000104129	FALSE	0.5	IEI	OMICS	2
ENSG00000104142	FALSE	0.5	IEI	OMICS	2
ENSG00000104312	FALSE	0.5	IEI	OMICS	2
ENSG00000104313	FALSE	0.5	IEI	OMICS	2
ENSG00000104324	FALSE	0.5	IEI	OMICS	2
ENSG00000104332	FALSE	0.5	IEI	OMICS	2
ENSG00000104356	FALSE	0.5	IEI	OMICS	2
ENSG00000104365	TRUE	0.5	IEI	OMICS	2
ENSG00000104408	FALSE	0.5	IEI	OMICS	2
ENSG00000104419	FALSE	0.5	IEI	OMICS	2
ENSG00000104497	FALSE	0.5	IEI	OMICS	2
ENSG00000104626	FALSE	0.5	IEI	OMICS	2
ENSG00000104635	FALSE	0.5	IEI	OMICS	2
ENSG00000104763	FALSE	0.5	IEI	OMICS	2
ENSG00000104774	FALSE	0.5	IEI	OMICS	2
ENSG00000104783	FALSE	0.5	IEI	OMICS	2
ENSG00000104804	FALSE	0.5	IEI	OMICS	2
ENSG00000104835	FALSE	0.5	IEI	OMICS	2
ENSG00000104856	TRUE	0.5	IEI	OMICS	2
ENSG00000104859	FALSE	0.5	IEI	OMICS	2
ENSG00000104866	FALSE	0.5	IEI	OMICS	2
ENSG00000104884	FALSE	0.5	IEI	OMICS	2
ENSG00000104886	FALSE	0.5	IEI	OMICS	2
ENSG00000104892	FALSE	0.5	IEI	OMICS	2
ENSG00000104894	FALSE	0.5	IEI	OMICS	2
ENSG00000104903	FALSE	0.5	IEI	OMICS	2
ENSG00000104907	FALSE	0.5	IEI	OMICS	2
ENSG00000104915	FALSE	0.5	IEI	OMICS	2
ENSG00000104918	FALSE	0.5	IEI	OMICS	2
ENSG00000104972	FALSE	0.5	IEI	OMICS	2
ENSG00000104976	FALSE	0.5	IEI	OMICS	2
ENSG00000104979	FALSE	0.5	IEI	OMICS	2
ENSG00000104983	FALSE	0.5	IEI	OMICS	2
ENSG00000105063	FALSE	0.5	IEI	OMICS	2
ENSG00000105085	FALSE	0.5	IEI	OMICS	2
ENSG00000105141	FALSE	0.5	IEI	OMICS	2
ENSG00000105202	FALSE	0.5	IEI	OMICS	2
ENSG00000105221	FALSE	0.5	IEI	OMICS	2
ENSG00000105223	FALSE	0.5	IEI	OMICS	2
ENSG00000105245	FALSE	0.5	IEI	OMICS	2
ENSG00000105246	FALSE	0.5	IEI	OMICS	2
ENSG00000105254	FALSE	0.5	IEI	OMICS	2
ENSG00000105255	FALSE	0.5	IEI	OMICS	2
ENSG00000105270	FALSE	0.5	IEI	OMICS	2
ENSG00000105290	FALSE	0.5	IEI	OMICS	2
ENSG00000105321	FALSE	0.5	IEI	OMICS	2
ENSG00000105325	FALSE	0.5	IEI	OMICS	2
ENSG00000105357	FALSE	0.5	IEI	OMICS	2
ENSG00000105371	FALSE	0.5	IEI	OMICS	2
ENSG00000105388	FALSE	0.5	IEI	OMICS	2
ENSG00000105404	FALSE	0.5	IEI	OMICS	2
ENSG00000105419	FALSE	0.5	IEI	OMICS	2
ENSG00000105479	FALSE	0.5	IEI	OMICS	2
ENSG00000105516	FALSE	0.5	IEI	OMICS	2
ENSG00000105520	FALSE	0.5	IEI	OMICS	2
ENSG00000105556	FALSE	0.5	IEI	OMICS	2
ENSG00000105568	FALSE	0.5	IEI	OMICS	2
ENSG00000105643	FALSE	0.5	IEI	OMICS	2
ENSG00000105649	FALSE	0.5	IEI	OMICS	2
ENSG00000105656	FALSE	0.5	IEI	OMICS	2
ENSG00000105662	FALSE	0.5	IEI	OMICS	2
ENSG00000105668	FALSE	0.5	IEI	OMICS	2
ENSG00000105671	FALSE	0.5	IEI	OMICS	2
ENSG00000105677	FALSE	0.5	IEI	OMICS	2
ENSG00000105697	FALSE	0.5	IEI	OMICS	2
ENSG00000105698	FALSE	0.5	IEI	OMICS	2
ENSG00000105701	FALSE	0.5	IEI	OMICS	2
ENSG00000105705	FALSE	0.5	IEI	OMICS	2
ENSG00000105708	FALSE	0.5	IEI	OMICS	2
ENSG00000105737	FALSE	0.5	IEI	OMICS	2
ENSG00000105778	FALSE	0.5	IEI	OMICS	2
ENSG00000105810	FALSE	0.5	IEI	OMICS	2
ENSG00000105854	FALSE	0.5	IEI	OMICS	2
ENSG00000105855	FALSE	0.5	IEI	OMICS	2
ENSG00000105865	FALSE	0.5	IEI	OMICS	2
ENSG00000105887	FALSE	0.5	IEI	OMICS	2
ENSG00000105889	FALSE	0.5	IEI	OMICS	2
ENSG00000105939	FALSE	0.5	IEI	OMICS	2
ENSG00000105953	FALSE	0.5	IEI	OMICS	2
ENSG00000105967	FALSE	0.5	IEI	OMICS	2
ENSG00000105974	FALSE	0.5	IEI	OMICS	2
ENSG00000105982	FALSE	0.5	IEI	OMICS	2
ENSG00000105989	FALSE	0.5	IEI	OMICS	2
ENSG00000106003	FALSE	0.5	IEI	OMICS	2
ENSG00000106031	FALSE	0.5	IEI	OMICS	2
ENSG00000106038	FALSE	0.5	IEI	OMICS	2
ENSG00000106052	FALSE	0.5	IEI	OMICS	2
ENSG00000106066	FALSE	0.5	IEI	OMICS	2
ENSG00000106070	FALSE	0.5	IEI	OMICS	2
ENSG00000106105	FALSE	0.5	IEI	OMICS	2
ENSG00000106113	FALSE	0.5	IEI	OMICS	2
ENSG00000106128	FALSE	0.5	IEI	OMICS	2
ENSG00000106144	FALSE	0.5	IEI	OMICS	2
ENSG00000106261	FALSE	0.5	IEI	OMICS	2
ENSG00000106304	FALSE	0.5	IEI	OMICS	2
ENSG00000106327	FALSE	0.5	IEI	OMICS	2
ENSG00000106341	FALSE	0.5	IEI	OMICS	2
ENSG00000106348	FALSE	0.5	IEI	OMICS	2
ENSG00000106384	FALSE	0.5	IEI	OMICS	2
ENSG00000106397	FALSE	0.5	IEI	OMICS	2
ENSG00000106399	FALSE	0.5	IEI	OMICS	2
ENSG00000106400	FALSE	0.5	IEI	OMICS	2
ENSG00000106479	FALSE	0.5	IEI	OMICS	2
ENSG00000106565	FALSE	0.5	IEI	OMICS	2
ENSG00000106591	FALSE	0.5	IEI	OMICS	2
ENSG00000106624	FALSE	0.5	IEI	OMICS	2
ENSG00000106648	FALSE	0.5	IEI	OMICS	2
ENSG00000106785	FALSE	0.5	IEI	OMICS	2
ENSG00000106799	TRUE	0.5	IEI	OMICS	2
ENSG00000106804	TRUE	0.5	IEI	OMICS	2
ENSG00000106829	FALSE	0.5	IEI	OMICS	2
ENSG00000106991	FALSE	0.5	IEI	OMICS	2
ENSG00000107020	FALSE	0.5	IEI	OMICS	2
ENSG00000107140	FALSE	0.5	IEI	OMICS	2
ENSG00000107331	FALSE	0.5	IEI	OMICS	2
ENSG00000107372	FALSE	0.5	IEI	OMICS	2
ENSG00000107443	FALSE	0.5	IEI	OMICS	2
ENSG00000107447	FALSE	0.5	IEI	OMICS	2
ENSG00000107551	FALSE	0.5	IEI	OMICS	2
ENSG00000107554	FALSE	0.5	IEI	OMICS	2
ENSG00000107560	FALSE	0.5	IEI	OMICS	2
ENSG00000107614	FALSE	0.5	IEI	OMICS	2
ENSG00000107625	FALSE	0.5	IEI	OMICS	2
ENSG00000107719	FALSE	0.5	IEI	OMICS	2
ENSG00000107742	FALSE	0.5	IEI	OMICS	2
ENSG00000107745	FALSE	0.5	IEI	OMICS	2
ENSG00000107819	FALSE	0.5	IEI	OMICS	2
ENSG00000107859	FALSE	0.5	IEI	OMICS	2
ENSG00000107872	FALSE	0.5	IEI	OMICS	2
ENSG00000107938	FALSE	0.5	IEI	OMICS	2
ENSG00000107957	FALSE	0.5	IEI	OMICS	2
ENSG00000108010	FALSE	0.5	IEI	OMICS	2
ENSG00000108018	FALSE	0.5	IEI	OMICS	2
ENSG00000108106	FALSE	0.5	IEI	OMICS	2
ENSG00000108176	FALSE	0.5	IEI	OMICS	2
ENSG00000108219	FALSE	0.5	IEI	OMICS	2
ENSG00000108244	FALSE	0.5	IEI	OMICS	2
ENSG00000108262	FALSE	0.5	IEI	OMICS	2
ENSG00000108370	FALSE	0.5	IEI	OMICS	2
ENSG00000108443	FALSE	0.5	IEI	OMICS	2
ENSG00000108510	FALSE	0.5	IEI	OMICS	2
ENSG00000108515	FALSE	0.5	IEI	OMICS	2
ENSG00000108523	FALSE	0.5	IEI	OMICS	2
ENSG00000108528	FALSE	0.5	IEI	OMICS	2
ENSG00000108561	FALSE	0.5	IEI	OMICS	2
ENSG00000108590	FALSE	0.5	IEI	OMICS	2
ENSG00000108622	FALSE	0.5	IEI	OMICS	2
ENSG00000108639	FALSE	0.5	IEI	OMICS	2
ENSG00000108669	FALSE	0.5	IEI	OMICS	2
ENSG00000108684	FALSE	0.5	IEI	OMICS	2
ENSG00000108774	FALSE	0.5	IEI	OMICS	2
ENSG00000108784	FALSE	0.5	IEI	OMICS	2
ENSG00000108799	FALSE	0.5	IEI	OMICS	2
ENSG00000108854	FALSE	0.5	IEI	OMICS	2
ENSG00000108861	FALSE	0.5	IEI	OMICS	2
ENSG00000109016	FALSE	0.5	IEI	OMICS	2
ENSG00000109101	TRUE	0.5	IEI	OMICS	2
ENSG00000109107	FALSE	0.5	IEI	OMICS	2
ENSG00000109118	FALSE	0.5	IEI	OMICS	2
ENSG00000109132	FALSE	0.5	IEI	OMICS	2
ENSG00000109163	FALSE	0.5	IEI	OMICS	2
ENSG00000109193	FALSE	0.5	IEI	OMICS	2
ENSG00000109220	FALSE	0.5	IEI	OMICS	2
ENSG00000109255	FALSE	0.5	IEI	OMICS	2
ENSG00000109332	FALSE	0.5	IEI	OMICS	2
ENSG00000109424	FALSE	0.5	IEI	OMICS	2
ENSG00000109436	FALSE	0.5	IEI	OMICS	2
ENSG00000109466	FALSE	0.5	IEI	OMICS	2
ENSG00000109501	FALSE	0.5	IEI	OMICS	2
ENSG00000109511	FALSE	0.5	IEI	OMICS	2
ENSG00000109572	FALSE	0.5	IEI	OMICS	2
ENSG00000109576	FALSE	0.5	IEI	OMICS	2
ENSG00000109625	FALSE	0.5	IEI	OMICS	2
ENSG00000109667	FALSE	0.5	IEI	OMICS	2
ENSG00000109794	FALSE	0.5	IEI	OMICS	2
ENSG00000109881	FALSE	0.5	IEI	OMICS	2
ENSG00000110013	FALSE	0.5	IEI	OMICS	2
ENSG00000110025	FALSE	0.5	IEI	OMICS	2
ENSG00000110074	FALSE	0.5	IEI	OMICS	2
ENSG00000110076	FALSE	0.5	IEI	OMICS	2
ENSG00000110079	FALSE	0.5	IEI	OMICS	2
ENSG00000110080	FALSE	0.5	IEI	OMICS	2
ENSG00000110090	FALSE	0.5	IEI	OMICS	2
ENSG00000110108	FALSE	0.5	IEI	OMICS	2
ENSG00000110148	FALSE	0.5	IEI	OMICS	2
ENSG00000110237	FALSE	0.5	IEI	OMICS	2
ENSG00000110274	FALSE	0.5	IEI	OMICS	2
ENSG00000110321	FALSE	0.5	IEI	OMICS	2
ENSG00000110400	FALSE	0.5	IEI	OMICS	2
ENSG00000110436	FALSE	0.5	IEI	OMICS	2
ENSG00000110619	FALSE	0.5	IEI	OMICS	2
ENSG00000110660	FALSE	0.5	IEI	OMICS	2
ENSG00000110665	FALSE	0.5	IEI	OMICS	2
ENSG00000110786	FALSE	0.5	IEI	OMICS	2
ENSG00000110801	FALSE	0.5	IEI	OMICS	2
ENSG00000110811	FALSE	0.5	IEI	OMICS	2
ENSG00000110844	FALSE	0.5	IEI	OMICS	2
ENSG00000110851	FALSE	0.5	IEI	OMICS	2
ENSG00000110876	FALSE	0.5	IEI	OMICS	2
ENSG00000110880	FALSE	0.5	IEI	OMICS	2
ENSG00000110900	FALSE	0.5	IEI	OMICS	2
ENSG00000110911	FALSE	0.5	IEI	OMICS	2
ENSG00000110921	TRUE	0.5	IEI	OMICS	2
ENSG00000110987	FALSE	0.5	IEI	OMICS	2
ENSG00000111011	FALSE	0.5	IEI	OMICS	2
ENSG00000111012	FALSE	0.5	IEI	OMICS	2
ENSG00000111058	FALSE	0.5	IEI	OMICS	2
ENSG00000111077	FALSE	0.5	IEI	OMICS	2
ENSG00000111087	FALSE	0.5	IEI	OMICS	2
ENSG00000111224	FALSE	0.5	IEI	OMICS	2
ENSG00000111231	FALSE	0.5	IEI	OMICS	2
ENSG00000111245	FALSE	0.5	IEI	OMICS	2
ENSG00000111247	FALSE	0.5	IEI	OMICS	2
ENSG00000111266	FALSE	0.5	IEI	OMICS	2
ENSG00000111300	FALSE	0.5	IEI	OMICS	2
ENSG00000111319	FALSE	0.5	IEI	OMICS	2
ENSG00000111371	FALSE	0.5	IEI	OMICS	2
ENSG00000111424	FALSE	0.5	IEI	OMICS	2
ENSG00000111432	FALSE	0.5	IEI	OMICS	2
ENSG00000111452	FALSE	0.5	IEI	OMICS	2
ENSG00000111665	FALSE	0.5	IEI	OMICS	2
ENSG00000111674	FALSE	0.5	IEI	OMICS	2
ENSG00000111678	FALSE	0.5	IEI	OMICS	2
ENSG00000111679	FALSE	0.5	IEI	OMICS	2
ENSG00000111700	FALSE	0.5	IEI	OMICS	2
ENSG00000111704	FALSE	0.5	IEI	OMICS	2
ENSG00000111711	FALSE	0.5	IEI	OMICS	2
ENSG00000111732	TRUE	0.5	IEI	OMICS	2
ENSG00000111801	FALSE	0.5	IEI	OMICS	2
ENSG00000111817	FALSE	0.5	IEI	OMICS	2
ENSG00000111843	FALSE	0.5	IEI	OMICS	2
ENSG00000111850	FALSE	0.5	IEI	OMICS	2
ENSG00000111859	FALSE	0.5	IEI	OMICS	2
ENSG00000111879	FALSE	0.5	IEI	OMICS	2
ENSG00000111912	FALSE	0.5	IEI	OMICS	2
ENSG00000112029	FALSE	0.5	IEI	OMICS	2
ENSG00000112053	FALSE	0.5	IEI	OMICS	2
ENSG00000112077	FALSE	0.5	IEI	OMICS	2
ENSG00000112079	FALSE	0.5	IEI	OMICS	2
ENSG00000112115	FALSE	0.5	IEI	OMICS	2
ENSG00000112137	FALSE	0.5	IEI	OMICS	2
ENSG00000112144	FALSE	0.5	IEI	OMICS	2
ENSG00000112159	FALSE	0.5	IEI	OMICS	2
ENSG00000112208	FALSE	0.5	IEI	OMICS	2
ENSG00000112210	FALSE	0.5	IEI	OMICS	2
ENSG00000112234	FALSE	0.5	IEI	OMICS	2
ENSG00000112293	FALSE	0.5	IEI	OMICS	2
ENSG00000112308	FALSE	0.5	IEI	OMICS	2
ENSG00000112319	FALSE	0.5	IEI	OMICS	2
ENSG00000112365	TRUE	0.5	IEI	OMICS	2
ENSG00000112378	FALSE	0.5	IEI	OMICS	2
ENSG00000112379	FALSE	0.5	IEI	OMICS	2
ENSG00000112406	FALSE	0.5	IEI	OMICS	2
ENSG00000112419	FALSE	0.5	IEI	OMICS	2
ENSG00000112511	FALSE	0.5	IEI	OMICS	2
ENSG00000112584	FALSE	0.5	IEI	OMICS	2
ENSG00000112701	FALSE	0.5	IEI	OMICS	2
ENSG00000112742	FALSE	0.5	IEI	OMICS	2
ENSG00000112812	FALSE	0.5	IEI	OMICS	2
ENSG00000112874	FALSE	0.5	IEI	OMICS	2
ENSG00000112972	FALSE	0.5	IEI	OMICS	2
ENSG00000112977	FALSE	0.5	IEI	OMICS	2
ENSG00000112992	FALSE	0.5	IEI	OMICS	2
ENSG00000112996	FALSE	0.5	IEI	OMICS	2
ENSG00000113068	FALSE	0.5	IEI	OMICS	2
ENSG00000113140	FALSE	0.5	IEI	OMICS	2
ENSG00000113141	FALSE	0.5	IEI	OMICS	2
ENSG00000113163	FALSE	0.5	IEI	OMICS	2
ENSG00000113196	FALSE	0.5	IEI	OMICS	2
ENSG00000113211	FALSE	0.5	IEI	OMICS	2
ENSG00000113303	FALSE	0.5	IEI	OMICS	2
ENSG00000113369	FALSE	0.5	IEI	OMICS	2
ENSG00000113396	FALSE	0.5	IEI	OMICS	2
ENSG00000113552	FALSE	0.5	IEI	OMICS	2
ENSG00000113580	FALSE	0.5	IEI	OMICS	2
ENSG00000113594	FALSE	0.5	IEI	OMICS	2
ENSG00000113595	FALSE	0.5	IEI	OMICS	2
ENSG00000113600	TRUE	0.5	IEI	OMICS	2
ENSG00000113643	FALSE	0.5	IEI	OMICS	2
ENSG00000113648	FALSE	0.5	IEI	OMICS	2
ENSG00000113716	FALSE	0.5	IEI	OMICS	2
ENSG00000113845	FALSE	0.5	IEI	OMICS	2
ENSG00000113905	FALSE	0.5	IEI	OMICS	2
ENSG00000113971	FALSE	0.5	IEI	OMICS	2
ENSG00000114021	FALSE	0.5	IEI	OMICS	2
ENSG00000114125	FALSE	0.5	IEI	OMICS	2
ENSG00000114166	FALSE	0.5	IEI	OMICS	2
ENSG00000114251	FALSE	0.5	IEI	OMICS	2
ENSG00000114279	FALSE	0.5	IEI	OMICS	2
ENSG00000114302	FALSE	0.5	IEI	OMICS	2
ENSG00000114480	FALSE	0.5	IEI	OMICS	2
ENSG00000114547	FALSE	0.5	IEI	OMICS	2
ENSG00000114739	FALSE	0.5	IEI	OMICS	2
ENSG00000114745	FALSE	0.5	IEI	OMICS	2
ENSG00000114790	FALSE	0.5	IEI	OMICS	2
ENSG00000114805	FALSE	0.5	IEI	OMICS	2
ENSG00000114857	FALSE	0.5	IEI	OMICS	2
ENSG00000114861	FALSE	0.5	IEI	OMICS	2
ENSG00000114867	FALSE	0.5	IEI	OMICS	2
ENSG00000114933	FALSE	0.5	IEI	OMICS	2
ENSG00000115009	FALSE	0.5	IEI	OMICS	2
ENSG00000115020	FALSE	0.5	IEI	OMICS	2
ENSG00000115091	FALSE	0.5	IEI	OMICS	2
ENSG00000115137	FALSE	0.5	IEI	OMICS	2
ENSG00000115138	FALSE	0.5	IEI	OMICS	2
ENSG00000115145	FALSE	0.5	IEI	OMICS	2
ENSG00000115257	FALSE	0.5	IEI	OMICS	2
ENSG00000115267	TRUE	0.5	IEI	OMICS	2
ENSG00000115271	FALSE	0.5	IEI	OMICS	2
ENSG00000115289	FALSE	0.5	IEI	OMICS	2
ENSG00000115295	FALSE	0.5	IEI	OMICS	2
ENSG00000115318	FALSE	0.5	IEI	OMICS	2
ENSG00000115339	FALSE	0.5	IEI	OMICS	2
ENSG00000115355	FALSE	0.5	IEI	OMICS	2
ENSG00000115365	FALSE	0.5	IEI	OMICS	2
ENSG00000115380	FALSE	0.5	IEI	OMICS	2
ENSG00000115392	FALSE	0.5	IEI	OMICS	2
ENSG00000115423	FALSE	0.5	IEI	OMICS	2
ENSG00000115457	FALSE	0.5	IEI	OMICS	2
ENSG00000115464	FALSE	0.5	IEI	OMICS	2
ENSG00000115468	FALSE	0.5	IEI	OMICS	2
ENSG00000115484	FALSE	0.5	IEI	OMICS	2
ENSG00000115488	FALSE	0.5	IEI	OMICS	2
ENSG00000115526	FALSE	0.5	IEI	OMICS	2
ENSG00000115556	FALSE	0.5	IEI	OMICS	2
ENSG00000115590	FALSE	0.5	IEI	OMICS	2
ENSG00000115593	FALSE	0.5	IEI	OMICS	2
ENSG00000115594	FALSE	0.5	IEI	OMICS	2
ENSG00000115598	FALSE	0.5	IEI	OMICS	2
ENSG00000115607	FALSE	0.5	IEI	OMICS	2
ENSG00000115694	FALSE	0.5	IEI	OMICS	2
ENSG00000115705	FALSE	0.5	IEI	OMICS	2
ENSG00000115750	FALSE	0.5	IEI	OMICS	2
ENSG00000115828	FALSE	0.5	IEI	OMICS	2
ENSG00000115844	FALSE	0.5	IEI	OMICS	2
ENSG00000115902	FALSE	0.5	IEI	OMICS	2
ENSG00000115904	FALSE	0.5	IEI	OMICS	2
ENSG00000115942	FALSE	0.5	IEI	OMICS	2
ENSG00000115970	FALSE	0.5	IEI	OMICS	2
ENSG00000115993	FALSE	0.5	IEI	OMICS	2
ENSG00000116095	FALSE	0.5	IEI	OMICS	2
ENSG00000116096	FALSE	0.5	IEI	OMICS	2
ENSG00000116133	FALSE	0.5	IEI	OMICS	2
ENSG00000116138	FALSE	0.5	IEI	OMICS	2
ENSG00000116151	FALSE	0.5	IEI	OMICS	2
ENSG00000116176	FALSE	0.5	IEI	OMICS	2
ENSG00000116191	FALSE	0.5	IEI	OMICS	2
ENSG00000116198	FALSE	0.5	IEI	OMICS	2
ENSG00000116213	FALSE	0.5	IEI	OMICS	2
ENSG00000116254	FALSE	0.5	IEI	OMICS	2
ENSG00000116299	FALSE	0.5	IEI	OMICS	2
ENSG00000116329	FALSE	0.5	IEI	OMICS	2
ENSG00000116396	FALSE	0.5	IEI	OMICS	2
ENSG00000116406	FALSE	0.5	IEI	OMICS	2
ENSG00000116521	FALSE	0.5	IEI	OMICS	2
ENSG00000116544	FALSE	0.5	IEI	OMICS	2
ENSG00000116661	FALSE	0.5	IEI	OMICS	2
ENSG00000116670	FALSE	0.5	IEI	OMICS	2
ENSG00000116678	FALSE	0.5	IEI	OMICS	2
ENSG00000116679	FALSE	0.5	IEI	OMICS	2
ENSG00000116698	FALSE	0.5	IEI	OMICS	2
ENSG00000116726	FALSE	0.5	IEI	OMICS	2
ENSG00000116771	FALSE	0.5	IEI	OMICS	2
ENSG00000116793	FALSE	0.5	IEI	OMICS	2
ENSG00000116815	FALSE	0.5	IEI	OMICS	2
ENSG00000116824	FALSE	0.5	IEI	OMICS	2
ENSG00000116898	FALSE	0.5	IEI	OMICS	2
ENSG00000116996	FALSE	0.5	IEI	OMICS	2
ENSG00000117016	FALSE	0.5	IEI	OMICS	2
ENSG00000117054	FALSE	0.5	IEI	OMICS	2
ENSG00000117118	FALSE	0.5	IEI	OMICS	2
ENSG00000117122	FALSE	0.5	IEI	OMICS	2
ENSG00000117153	FALSE	0.5	IEI	OMICS	2
ENSG00000117154	FALSE	0.5	IEI	OMICS	2
ENSG00000117155	FALSE	0.5	IEI	OMICS	2
ENSG00000117226	FALSE	0.5	IEI	OMICS	2
ENSG00000117298	FALSE	0.5	IEI	OMICS	2
ENSG00000117399	FALSE	0.5	IEI	OMICS	2
ENSG00000117400	FALSE	0.5	IEI	OMICS	2
ENSG00000117519	FALSE	0.5	IEI	OMICS	2
ENSG00000117525	FALSE	0.5	IEI	OMICS	2
ENSG00000117543	FALSE	0.5	IEI	OMICS	2
ENSG00000117592	FALSE	0.5	IEI	OMICS	2
ENSG00000117595	FALSE	0.5	IEI	OMICS	2
ENSG00000117601	FALSE	0.5	IEI	OMICS	2
ENSG00000117614	FALSE	0.5	IEI	OMICS	2
ENSG00000117640	FALSE	0.5	IEI	OMICS	2
ENSG00000117643	FALSE	0.5	IEI	OMICS	2
ENSG00000117724	FALSE	0.5	IEI	OMICS	2
ENSG00000118004	FALSE	0.5	IEI	OMICS	2
ENSG00000118007	FALSE	0.5	IEI	OMICS	2
ENSG00000118058	FALSE	0.5	IEI	OMICS	2
ENSG00000118260	FALSE	0.5	IEI	OMICS	2
ENSG00000118276	FALSE	0.5	IEI	OMICS	2
ENSG00000118292	FALSE	0.5	IEI	OMICS	2
ENSG00000118363	FALSE	0.5	IEI	OMICS	2
ENSG00000118418	FALSE	0.5	IEI	OMICS	2
ENSG00000118420	FALSE	0.5	IEI	OMICS	2
ENSG00000118496	FALSE	0.5	IEI	OMICS	2
ENSG00000118564	FALSE	0.5	IEI	OMICS	2
ENSG00000118579	FALSE	0.5	IEI	OMICS	2
ENSG00000118640	FALSE	0.5	IEI	OMICS	2
ENSG00000118690	FALSE	0.5	IEI	OMICS	2
ENSG00000118705	FALSE	0.5	IEI	OMICS	2
ENSG00000118900	FALSE	0.5	IEI	OMICS	2
ENSG00000118946	FALSE	0.5	IEI	OMICS	2
ENSG00000119147	FALSE	0.5	IEI	OMICS	2
ENSG00000119227	FALSE	0.5	IEI	OMICS	2
ENSG00000119280	FALSE	0.5	IEI	OMICS	2
ENSG00000119328	FALSE	0.5	IEI	OMICS	2
ENSG00000119421	FALSE	0.5	IEI	OMICS	2
ENSG00000119446	FALSE	0.5	IEI	OMICS	2
ENSG00000119487	FALSE	0.5	IEI	OMICS	2
ENSG00000119535	TRUE	0.5	IEI	OMICS	2
ENSG00000119541	FALSE	0.5	IEI	OMICS	2
ENSG00000119547	FALSE	0.5	IEI	OMICS	2
ENSG00000119614	FALSE	0.5	IEI	OMICS	2
ENSG00000119638	FALSE	0.5	IEI	OMICS	2
ENSG00000119698	FALSE	0.5	IEI	OMICS	2
ENSG00000119714	FALSE	0.5	IEI	OMICS	2
ENSG00000119760	FALSE	0.5	IEI	OMICS	2
ENSG00000119778	FALSE	0.5	IEI	OMICS	2
ENSG00000119820	FALSE	0.5	IEI	OMICS	2
ENSG00000119900	FALSE	0.5	IEI	OMICS	2
ENSG00000119913	FALSE	0.5	IEI	OMICS	2
ENSG00000119915	FALSE	0.5	IEI	OMICS	2
ENSG00000119922	FALSE	0.5	IEI	OMICS	2
ENSG00000119938	FALSE	0.5	IEI	OMICS	2
ENSG00000119950	FALSE	0.5	IEI	OMICS	2
ENSG00000120051	FALSE	0.5	IEI	OMICS	2
ENSG00000120053	FALSE	0.5	IEI	OMICS	2
ENSG00000120063	FALSE	0.5	IEI	OMICS	2
ENSG00000120217	FALSE	0.5	IEI	OMICS	2
ENSG00000120235	FALSE	0.5	IEI	OMICS	2
ENSG00000120242	FALSE	0.5	IEI	OMICS	2
ENSG00000120262	FALSE	0.5	IEI	OMICS	2
ENSG00000120314	FALSE	0.5	IEI	OMICS	2
ENSG00000120318	FALSE	0.5	IEI	OMICS	2
ENSG00000120440	FALSE	0.5	IEI	OMICS	2
ENSG00000120658	FALSE	0.5	IEI	OMICS	2
ENSG00000120662	FALSE	0.5	IEI	OMICS	2
ENSG00000120694	FALSE	0.5	IEI	OMICS	2
ENSG00000120705	FALSE	0.5	IEI	OMICS	2
ENSG00000120733	FALSE	0.5	IEI	OMICS	2
ENSG00000120756	FALSE	0.5	IEI	OMICS	2
ENSG00000120868	FALSE	0.5	IEI	OMICS	2
ENSG00000120942	FALSE	0.5	IEI	OMICS	2
ENSG00000120963	FALSE	0.5	IEI	OMICS	2
ENSG00000121060	FALSE	0.5	IEI	OMICS	2
ENSG00000121211	FALSE	0.5	IEI	OMICS	2
ENSG00000121274	FALSE	0.5	IEI	OMICS	2
ENSG00000121281	FALSE	0.5	IEI	OMICS	2
ENSG00000121310	FALSE	0.5	IEI	OMICS	2
ENSG00000121413	FALSE	0.5	IEI	OMICS	2
ENSG00000121446	FALSE	0.5	IEI	OMICS	2
ENSG00000121486	FALSE	0.5	IEI	OMICS	2
ENSG00000121578	FALSE	0.5	IEI	OMICS	2
ENSG00000121594	FALSE	0.5	IEI	OMICS	2
ENSG00000121653	FALSE	0.5	IEI	OMICS	2
ENSG00000121691	FALSE	0.5	IEI	OMICS	2
ENSG00000121716	FALSE	0.5	IEI	OMICS	2
ENSG00000121775	FALSE	0.5	IEI	OMICS	2
ENSG00000121853	FALSE	0.5	IEI	OMICS	2
ENSG00000121864	FALSE	0.5	IEI	OMICS	2
ENSG00000121895	FALSE	0.5	IEI	OMICS	2
ENSG00000122033	FALSE	0.5	IEI	OMICS	2
ENSG00000122034	FALSE	0.5	IEI	OMICS	2
ENSG00000122068	FALSE	0.5	IEI	OMICS	2
ENSG00000122121	FALSE	0.5	IEI	OMICS	2
ENSG00000122126	FALSE	0.5	IEI	OMICS	2
ENSG00000122188	FALSE	0.5	IEI	OMICS	2
ENSG00000122378	FALSE	0.5	IEI	OMICS	2
ENSG00000122507	FALSE	0.5	IEI	OMICS	2
ENSG00000122515	FALSE	0.5	IEI	OMICS	2
ENSG00000122557	FALSE	0.5	IEI	OMICS	2
ENSG00000122585	FALSE	0.5	IEI	OMICS	2
ENSG00000122592	FALSE	0.5	IEI	OMICS	2
ENSG00000122643	FALSE	0.5	IEI	OMICS	2
ENSG00000122644	FALSE	0.5	IEI	OMICS	2
ENSG00000122728	FALSE	0.5	IEI	OMICS	2
ENSG00000122735	FALSE	0.5	IEI	OMICS	2
ENSG00000122783	FALSE	0.5	IEI	OMICS	2
ENSG00000122859	FALSE	0.5	IEI	OMICS	2
ENSG00000122861	FALSE	0.5	IEI	OMICS	2
ENSG00000122862	FALSE	0.5	IEI	OMICS	2
ENSG00000122863	FALSE	0.5	IEI	OMICS	2
ENSG00000122873	FALSE	0.5	IEI	OMICS	2
ENSG00000122912	FALSE	0.5	IEI	OMICS	2
ENSG00000122970	FALSE	0.5	IEI	OMICS	2
ENSG00000123064	FALSE	0.5	IEI	OMICS	2
ENSG00000123066	FALSE	0.5	IEI	OMICS	2
ENSG00000123106	FALSE	0.5	IEI	OMICS	2
ENSG00000123159	FALSE	0.5	IEI	OMICS	2
ENSG00000123178	FALSE	0.5	IEI	OMICS	2
ENSG00000123191	FALSE	0.5	IEI	OMICS	2
ENSG00000123240	FALSE	0.5	IEI	OMICS	2
ENSG00000123411	FALSE	0.5	IEI	OMICS	2
ENSG00000123416	FALSE	0.5	IEI	OMICS	2
ENSG00000123453	FALSE	0.5	IEI	OMICS	2
ENSG00000123569	FALSE	0.5	IEI	OMICS	2
ENSG00000123570	FALSE	0.5	IEI	OMICS	2
ENSG00000123572	FALSE	0.5	IEI	OMICS	2
ENSG00000123576	FALSE	0.5	IEI	OMICS	2
ENSG00000123610	FALSE	0.5	IEI	OMICS	2
ENSG00000123643	FALSE	0.5	IEI	OMICS	2
ENSG00000123684	FALSE	0.5	IEI	OMICS	2
ENSG00000123685	FALSE	0.5	IEI	OMICS	2
ENSG00000123700	FALSE	0.5	IEI	OMICS	2
ENSG00000123989	FALSE	0.5	IEI	OMICS	2
ENSG00000123999	FALSE	0.5	IEI	OMICS	2
ENSG00000124006	FALSE	0.5	IEI	OMICS	2
ENSG00000124074	FALSE	0.5	IEI	OMICS	2
ENSG00000124091	FALSE	0.5	IEI	OMICS	2
ENSG00000124092	FALSE	0.5	IEI	OMICS	2
ENSG00000124116	FALSE	0.5	IEI	OMICS	2
ENSG00000124157	FALSE	0.5	IEI	OMICS	2
ENSG00000124164	FALSE	0.5	IEI	OMICS	2
ENSG00000124198	FALSE	0.5	IEI	OMICS	2
ENSG00000124208	FALSE	0.5	IEI	OMICS	2
ENSG00000124222	FALSE	0.5	IEI	OMICS	2
ENSG00000124233	FALSE	0.5	IEI	OMICS	2
ENSG00000124260	FALSE	0.5	IEI	OMICS	2
ENSG00000124299	TRUE	0.5	IEI	OMICS	2
ENSG00000124391	FALSE	0.5	IEI	OMICS	2
ENSG00000124422	FALSE	0.5	IEI	OMICS	2
ENSG00000124449	FALSE	0.5	IEI	OMICS	2
ENSG00000124459	FALSE	0.5	IEI	OMICS	2
ENSG00000124467	FALSE	0.5	IEI	OMICS	2
ENSG00000124496	FALSE	0.5	IEI	OMICS	2
ENSG00000124535	FALSE	0.5	IEI	OMICS	2
ENSG00000124541	FALSE	0.5	IEI	OMICS	2
ENSG00000124564	FALSE	0.5	IEI	OMICS	2
ENSG00000124568	FALSE	0.5	IEI	OMICS	2
ENSG00000124575	FALSE	0.5	IEI	OMICS	2
ENSG00000124602	FALSE	0.5	IEI	OMICS	2
ENSG00000124614	FALSE	0.5	IEI	OMICS	2
ENSG00000124615	FALSE	0.5	IEI	OMICS	2
ENSG00000124657	FALSE	0.5	IEI	OMICS	2
ENSG00000124713	FALSE	0.5	IEI	OMICS	2
ENSG00000124731	FALSE	0.5	IEI	OMICS	2
ENSG00000124772	FALSE	0.5	IEI	OMICS	2
ENSG00000124789	FALSE	0.5	IEI	OMICS	2
ENSG00000124831	FALSE	0.5	IEI	OMICS	2
ENSG00000124839	FALSE	0.5	IEI	OMICS	2
ENSG00000124939	FALSE	0.5	IEI	OMICS	2
ENSG00000125084	FALSE	0.5	IEI	OMICS	2
ENSG00000125144	FALSE	0.5	IEI	OMICS	2
ENSG00000125245	FALSE	0.5	IEI	OMICS	2
ENSG00000125249	FALSE	0.5	IEI	OMICS	2
ENSG00000125319	FALSE	0.5	IEI	OMICS	2
ENSG00000125337	FALSE	0.5	IEI	OMICS	2
ENSG00000125352	FALSE	0.5	IEI	OMICS	2
ENSG00000125386	FALSE	0.5	IEI	OMICS	2
ENSG00000125449	FALSE	0.5	IEI	OMICS	2
ENSG00000125492	FALSE	0.5	IEI	OMICS	2
ENSG00000125503	FALSE	0.5	IEI	OMICS	2
ENSG00000125520	FALSE	0.5	IEI	OMICS	2
ENSG00000125611	FALSE	0.5	IEI	OMICS	2
ENSG00000125648	FALSE	0.5	IEI	OMICS	2
ENSG00000125650	FALSE	0.5	IEI	OMICS	2
ENSG00000125651	FALSE	0.5	IEI	OMICS	2
ENSG00000125656	FALSE	0.5	IEI	OMICS	2
ENSG00000125675	FALSE	0.5	IEI	OMICS	2
ENSG00000125686	FALSE	0.5	IEI	OMICS	2
ENSG00000125733	FALSE	0.5	IEI	OMICS	2
ENSG00000125755	FALSE	0.5	IEI	OMICS	2
ENSG00000125815	FALSE	0.5	IEI	OMICS	2
ENSG00000125816	FALSE	0.5	IEI	OMICS	2
ENSG00000125817	FALSE	0.5	IEI	OMICS	2
ENSG00000125818	FALSE	0.5	IEI	OMICS	2
ENSG00000125841	FALSE	0.5	IEI	OMICS	2
ENSG00000125843	FALSE	0.5	IEI	OMICS	2
ENSG00000125846	FALSE	0.5	IEI	OMICS	2
ENSG00000125851	FALSE	0.5	IEI	OMICS	2
ENSG00000125868	FALSE	0.5	IEI	OMICS	2
ENSG00000125869	FALSE	0.5	IEI	OMICS	2
ENSG00000125871	FALSE	0.5	IEI	OMICS	2
ENSG00000125885	FALSE	0.5	IEI	OMICS	2
ENSG00000125912	FALSE	0.5	IEI	OMICS	2
ENSG00000125931	FALSE	0.5	IEI	OMICS	2
ENSG00000125944	FALSE	0.5	IEI	OMICS	2
ENSG00000125965	FALSE	0.5	IEI	OMICS	2
ENSG00000125966	FALSE	0.5	IEI	OMICS	2
ENSG00000125968	FALSE	0.5	IEI	OMICS	2
ENSG00000125970	FALSE	0.5	IEI	OMICS	2
ENSG00000126003	FALSE	0.5	IEI	OMICS	2
ENSG00000126005	FALSE	0.5	IEI	OMICS	2
ENSG00000126062	FALSE	0.5	IEI	OMICS	2
ENSG00000126107	FALSE	0.5	IEI	OMICS	2
ENSG00000126215	FALSE	0.5	IEI	OMICS	2
ENSG00000126243	FALSE	0.5	IEI	OMICS	2
ENSG00000126247	FALSE	0.5	IEI	OMICS	2
ENSG00000126249	FALSE	0.5	IEI	OMICS	2
ENSG00000126254	FALSE	0.5	IEI	OMICS	2
ENSG00000126261	FALSE	0.5	IEI	OMICS	2
ENSG00000126391	FALSE	0.5	IEI	OMICS	2
ENSG00000126458	FALSE	0.5	IEI	OMICS	2
ENSG00000126500	FALSE	0.5	IEI	OMICS	2
ENSG00000126562	FALSE	0.5	IEI	OMICS	2
ENSG00000126705	FALSE	0.5	IEI	OMICS	2
ENSG00000126759	TRUE	0.5	IEI	OMICS	2
ENSG00000126768	FALSE	0.5	IEI	OMICS	2
ENSG00000126777	FALSE	0.5	IEI	OMICS	2
ENSG00000126814	FALSE	0.5	IEI	OMICS	2
ENSG00000126861	FALSE	0.5	IEI	OMICS	2
ENSG00000126903	FALSE	0.5	IEI	OMICS	2
ENSG00000126934	FALSE	0.5	IEI	OMICS	2
ENSG00000126950	FALSE	0.5	IEI	OMICS	2
ENSG00000127124	FALSE	0.5	IEI	OMICS	2
ENSG00000127129	FALSE	0.5	IEI	OMICS	2
ENSG00000127337	FALSE	0.5	IEI	OMICS	2
ENSG00000127415	FALSE	0.5	IEI	OMICS	2
ENSG00000127452	FALSE	0.5	IEI	OMICS	2
ENSG00000127527	FALSE	0.5	IEI	OMICS	2
ENSG00000127533	FALSE	0.5	IEI	OMICS	2
ENSG00000127585	FALSE	0.5	IEI	OMICS	2
ENSG00000127720	FALSE	0.5	IEI	OMICS	2
ENSG00000127743	FALSE	0.5	IEI	OMICS	2
ENSG00000127774	FALSE	0.5	IEI	OMICS	2
ENSG00000127824	FALSE	0.5	IEI	OMICS	2
ENSG00000127914	FALSE	0.5	IEI	OMICS	2
ENSG00000127922	FALSE	0.5	IEI	OMICS	2
ENSG00000127954	FALSE	0.5	IEI	OMICS	2
ENSG00000128000	FALSE	0.5	IEI	OMICS	2
ENSG00000128045	FALSE	0.5	IEI	OMICS	2
ENSG00000128203	FALSE	0.5	IEI	OMICS	2
ENSG00000128268	FALSE	0.5	IEI	OMICS	2
ENSG00000128285	FALSE	0.5	IEI	OMICS	2
ENSG00000128298	FALSE	0.5	IEI	OMICS	2
ENSG00000128342	FALSE	0.5	IEI	OMICS	2
ENSG00000128383	FALSE	0.5	IEI	OMICS	2
ENSG00000128578	FALSE	0.5	IEI	OMICS	2
ENSG00000128590	FALSE	0.5	IEI	OMICS	2
ENSG00000128595	FALSE	0.5	IEI	OMICS	2
ENSG00000128606	FALSE	0.5	IEI	OMICS	2
ENSG00000128607	FALSE	0.5	IEI	OMICS	2
ENSG00000128609	FALSE	0.5	IEI	OMICS	2
ENSG00000128610	FALSE	0.5	IEI	OMICS	2
ENSG00000128710	FALSE	0.5	IEI	OMICS	2
ENSG00000128739	FALSE	0.5	IEI	OMICS	2
ENSG00000128829	FALSE	0.5	IEI	OMICS	2
ENSG00000128881	FALSE	0.5	IEI	OMICS	2
ENSG00000128891	FALSE	0.5	IEI	OMICS	2
ENSG00000129071	FALSE	0.5	IEI	OMICS	2
ENSG00000129103	FALSE	0.5	IEI	OMICS	2
ENSG00000129170	FALSE	0.5	IEI	OMICS	2
ENSG00000129235	FALSE	0.5	IEI	OMICS	2
ENSG00000129354	FALSE	0.5	IEI	OMICS	2
ENSG00000129355	FALSE	0.5	IEI	OMICS	2
ENSG00000129437	FALSE	0.5	IEI	OMICS	2
ENSG00000129451	FALSE	0.5	IEI	OMICS	2
ENSG00000129460	FALSE	0.5	IEI	OMICS	2
ENSG00000129467	FALSE	0.5	IEI	OMICS	2
ENSG00000129518	FALSE	0.5	IEI	OMICS	2
ENSG00000129534	FALSE	0.5	IEI	OMICS	2
ENSG00000129538	FALSE	0.5	IEI	OMICS	2
ENSG00000129673	FALSE	0.5	IEI	OMICS	2
ENSG00000129744	FALSE	0.5	IEI	OMICS	2
ENSG00000129757	FALSE	0.5	IEI	OMICS	2
ENSG00000129951	FALSE	0.5	IEI	OMICS	2
ENSG00000130045	FALSE	0.5	IEI	OMICS	2
ENSG00000130147	FALSE	0.5	IEI	OMICS	2
ENSG00000130158	FALSE	0.5	IEI	OMICS	2
ENSG00000130164	FALSE	0.5	IEI	OMICS	2
ENSG00000130182	FALSE	0.5	IEI	OMICS	2
ENSG00000130193	FALSE	0.5	IEI	OMICS	2
ENSG00000130203	FALSE	0.5	IEI	OMICS	2
ENSG00000130224	FALSE	0.5	IEI	OMICS	2
ENSG00000130227	FALSE	0.5	IEI	OMICS	2
ENSG00000130304	FALSE	0.5	IEI	OMICS	2
ENSG00000130311	FALSE	0.5	IEI	OMICS	2
ENSG00000130312	FALSE	0.5	IEI	OMICS	2
ENSG00000130340	FALSE	0.5	IEI	OMICS	2
ENSG00000130348	FALSE	0.5	IEI	OMICS	2
ENSG00000130385	FALSE	0.5	IEI	OMICS	2
ENSG00000130402	FALSE	0.5	IEI	OMICS	2
ENSG00000130414	FALSE	0.5	IEI	OMICS	2
ENSG00000130427	FALSE	0.5	IEI	OMICS	2
ENSG00000130449	FALSE	0.5	IEI	OMICS	2
ENSG00000130479	FALSE	0.5	IEI	OMICS	2
ENSG00000130487	FALSE	0.5	IEI	OMICS	2
ENSG00000130511	FALSE	0.5	IEI	OMICS	2
ENSG00000130518	FALSE	0.5	IEI	OMICS	2
ENSG00000130538	FALSE	0.5	IEI	OMICS	2
ENSG00000130558	FALSE	0.5	IEI	OMICS	2
ENSG00000130584	FALSE	0.5	IEI	OMICS	2
ENSG00000130590	FALSE	0.5	IEI	OMICS	2
ENSG00000130592	FALSE	0.5	IEI	OMICS	2
ENSG00000130635	FALSE	0.5	IEI	OMICS	2
ENSG00000130638	FALSE	0.5	IEI	OMICS	2
ENSG00000130695	FALSE	0.5	IEI	OMICS	2
ENSG00000130699	FALSE	0.5	IEI	OMICS	2
ENSG00000130706	FALSE	0.5	IEI	OMICS	2
ENSG00000130711	FALSE	0.5	IEI	OMICS	2
ENSG00000130720	FALSE	0.5	IEI	OMICS	2
ENSG00000130726	FALSE	0.5	IEI	OMICS	2
ENSG00000130733	FALSE	0.5	IEI	OMICS	2
ENSG00000130762	FALSE	0.5	IEI	OMICS	2
ENSG00000130764	FALSE	0.5	IEI	OMICS	2
ENSG00000130779	FALSE	0.5	IEI	OMICS	2
ENSG00000130812	FALSE	0.5	IEI	OMICS	2
ENSG00000130813	FALSE	0.5	IEI	OMICS	2
ENSG00000130821	FALSE	0.5	IEI	OMICS	2
ENSG00000130985	FALSE	0.5	IEI	OMICS	2
ENSG00000130997	FALSE	0.5	IEI	OMICS	2
ENSG00000131055	FALSE	0.5	IEI	OMICS	2
ENSG00000131061	TRUE	0.5	IEI	OMICS	2
ENSG00000131096	FALSE	0.5	IEI	OMICS	2
ENSG00000131116	FALSE	0.5	IEI	OMICS	2
ENSG00000131126	FALSE	0.5	IEI	OMICS	2
ENSG00000131148	FALSE	0.5	IEI	OMICS	2
ENSG00000131152	FALSE	0.5	IEI	OMICS	2
ENSG00000131171	FALSE	0.5	IEI	OMICS	2
ENSG00000131263	FALSE	0.5	IEI	OMICS	2
ENSG00000131323	TRUE	0.5	IEI	OMICS	2
ENSG00000131355	FALSE	0.5	IEI	OMICS	2
ENSG00000131373	FALSE	0.5	IEI	OMICS	2
ENSG00000131400	FALSE	0.5	IEI	OMICS	2
ENSG00000131408	FALSE	0.5	IEI	OMICS	2
ENSG00000131437	FALSE	0.5	IEI	OMICS	2
ENSG00000131446	FALSE	0.5	IEI	OMICS	2
ENSG00000131467	FALSE	0.5	IEI	OMICS	2
ENSG00000131475	FALSE	0.5	IEI	OMICS	2
ENSG00000131480	FALSE	0.5	IEI	OMICS	2
ENSG00000131507	FALSE	0.5	IEI	OMICS	2
ENSG00000131508	FALSE	0.5	IEI	OMICS	2
ENSG00000131558	FALSE	0.5	IEI	OMICS	2
ENSG00000131634	FALSE	0.5	IEI	OMICS	2
ENSG00000131652	FALSE	0.5	IEI	OMICS	2
ENSG00000131697	FALSE	0.5	IEI	OMICS	2
ENSG00000131711	FALSE	0.5	IEI	OMICS	2
ENSG00000131725	FALSE	0.5	IEI	OMICS	2
ENSG00000131788	FALSE	0.5	IEI	OMICS	2
ENSG00000131791	FALSE	0.5	IEI	OMICS	2
ENSG00000131831	FALSE	0.5	IEI	OMICS	2
ENSG00000131845	FALSE	0.5	IEI	OMICS	2
ENSG00000131848	FALSE	0.5	IEI	OMICS	2
ENSG00000131910	FALSE	0.5	IEI	OMICS	2
ENSG00000131914	FALSE	0.5	IEI	OMICS	2
ENSG00000132002	FALSE	0.5	IEI	OMICS	2
ENSG00000132010	FALSE	0.5	IEI	OMICS	2
ENSG00000132031	FALSE	0.5	IEI	OMICS	2
ENSG00000132128	FALSE	0.5	IEI	OMICS	2
ENSG00000132155	FALSE	0.5	IEI	OMICS	2
ENSG00000132207	FALSE	0.5	IEI	OMICS	2
ENSG00000132297	FALSE	0.5	IEI	OMICS	2
ENSG00000132329	FALSE	0.5	IEI	OMICS	2
ENSG00000132359	FALSE	0.5	IEI	OMICS	2
ENSG00000132361	FALSE	0.5	IEI	OMICS	2
ENSG00000132376	FALSE	0.5	IEI	OMICS	2
ENSG00000132383	FALSE	0.5	IEI	OMICS	2
ENSG00000132423	FALSE	0.5	IEI	OMICS	2
ENSG00000132437	FALSE	0.5	IEI	OMICS	2
ENSG00000132467	FALSE	0.5	IEI	OMICS	2
ENSG00000132478	FALSE	0.5	IEI	OMICS	2
ENSG00000132561	FALSE	0.5	IEI	OMICS	2
ENSG00000132603	FALSE	0.5	IEI	OMICS	2
ENSG00000132631	FALSE	0.5	IEI	OMICS	2
ENSG00000132640	FALSE	0.5	IEI	OMICS	2
ENSG00000132646	FALSE	0.5	IEI	OMICS	2
ENSG00000132670	FALSE	0.5	IEI	OMICS	2
ENSG00000132671	FALSE	0.5	IEI	OMICS	2
ENSG00000132688	FALSE	0.5	IEI	OMICS	2
ENSG00000132702	FALSE	0.5	IEI	OMICS	2
ENSG00000132740	FALSE	0.5	IEI	OMICS	2
ENSG00000132872	FALSE	0.5	IEI	OMICS	2
ENSG00000132906	FALSE	0.5	IEI	OMICS	2
ENSG00000132915	FALSE	0.5	IEI	OMICS	2
ENSG00000132950	FALSE	0.5	IEI	OMICS	2
ENSG00000132958	FALSE	0.5	IEI	OMICS	2
ENSG00000133028	FALSE	0.5	IEI	OMICS	2
ENSG00000133055	FALSE	0.5	IEI	OMICS	2
ENSG00000133104	FALSE	0.5	IEI	OMICS	2
ENSG00000133131	FALSE	0.5	IEI	OMICS	2
ENSG00000133136	FALSE	0.5	IEI	OMICS	2
ENSG00000133142	FALSE	0.5	IEI	OMICS	2
ENSG00000133243	FALSE	0.5	IEI	OMICS	2
ENSG00000133302	FALSE	0.5	IEI	OMICS	2
ENSG00000133313	FALSE	0.5	IEI	OMICS	2
ENSG00000133315	FALSE	0.5	IEI	OMICS	2
ENSG00000133316	FALSE	0.5	IEI	OMICS	2
ENSG00000133393	FALSE	0.5	IEI	OMICS	2
ENSG00000133398	FALSE	0.5	IEI	OMICS	2
ENSG00000133424	FALSE	0.5	IEI	OMICS	2
ENSG00000133460	FALSE	0.5	IEI	OMICS	2
ENSG00000133597	FALSE	0.5	IEI	OMICS	2
ENSG00000133636	FALSE	0.5	IEI	OMICS	2
ENSG00000133639	FALSE	0.5	IEI	OMICS	2
ENSG00000133687	FALSE	0.5	IEI	OMICS	2
ENSG00000133703	FALSE	0.5	IEI	OMICS	2
ENSG00000133704	FALSE	0.5	IEI	OMICS	2
ENSG00000133710	TRUE	0.5	IEI	OMICS	2
ENSG00000133742	FALSE	0.5	IEI	OMICS	2
ENSG00000133789	FALSE	0.5	IEI	OMICS	2
ENSG00000133872	FALSE	0.5	IEI	OMICS	2
ENSG00000133895	FALSE	0.5	IEI	OMICS	2
ENSG00000133935	FALSE	0.5	IEI	OMICS	2
ENSG00000133962	FALSE	0.5	IEI	OMICS	2
ENSG00000133980	FALSE	0.5	IEI	OMICS	2
ENSG00000133983	FALSE	0.5	IEI	OMICS	2
ENSG00000133985	FALSE	0.5	IEI	OMICS	2
ENSG00000134146	FALSE	0.5	IEI	OMICS	2
ENSG00000134201	FALSE	0.5	IEI	OMICS	2
ENSG00000134207	FALSE	0.5	IEI	OMICS	2
ENSG00000134243	FALSE	0.5	IEI	OMICS	2
ENSG00000134248	FALSE	0.5	IEI	OMICS	2
ENSG00000134259	FALSE	0.5	IEI	OMICS	2
ENSG00000134308	FALSE	0.5	IEI	OMICS	2
ENSG00000134352	TRUE	0.5	IEI	OMICS	2
ENSG00000134376	FALSE	0.5	IEI	OMICS	2
ENSG00000134444	FALSE	0.5	IEI	OMICS	2
ENSG00000134480	FALSE	0.5	IEI	OMICS	2
ENSG00000134545	FALSE	0.5	IEI	OMICS	2
ENSG00000134588	FALSE	0.5	IEI	OMICS	2
ENSG00000134709	FALSE	0.5	IEI	OMICS	2
ENSG00000134716	FALSE	0.5	IEI	OMICS	2
ENSG00000134758	FALSE	0.5	IEI	OMICS	2
ENSG00000134765	FALSE	0.5	IEI	OMICS	2
ENSG00000134775	FALSE	0.5	IEI	OMICS	2
ENSG00000134780	FALSE	0.5	IEI	OMICS	2
ENSG00000134812	FALSE	0.5	IEI	OMICS	2
ENSG00000134830	FALSE	0.5	IEI	OMICS	2
ENSG00000134852	FALSE	0.5	IEI	OMICS	2
ENSG00000134853	FALSE	0.5	IEI	OMICS	2
ENSG00000134864	FALSE	0.5	IEI	OMICS	2
ENSG00000134871	FALSE	0.5	IEI	OMICS	2
ENSG00000134899	FALSE	0.5	IEI	OMICS	2
ENSG00000134900	TRUE	0.5	IEI	OMICS	2
ENSG00000134982	FALSE	0.5	IEI	OMICS	2
ENSG00000135052	FALSE	0.5	IEI	OMICS	2
ENSG00000135069	FALSE	0.5	IEI	OMICS	2
ENSG00000135077	TRUE	0.5	IEI	OMICS	2
ENSG00000135116	FALSE	0.5	IEI	OMICS	2
ENSG00000135127	FALSE	0.5	IEI	OMICS	2
ENSG00000135148	FALSE	0.5	IEI	OMICS	2
ENSG00000135185	FALSE	0.5	IEI	OMICS	2
ENSG00000135222	FALSE	0.5	IEI	OMICS	2
ENSG00000135241	FALSE	0.5	IEI	OMICS	2
ENSG00000135272	FALSE	0.5	IEI	OMICS	2
ENSG00000135298	FALSE	0.5	IEI	OMICS	2
ENSG00000135317	FALSE	0.5	IEI	OMICS	2
ENSG00000135333	FALSE	0.5	IEI	OMICS	2
ENSG00000135338	FALSE	0.5	IEI	OMICS	2
ENSG00000135355	FALSE	0.5	IEI	OMICS	2
ENSG00000135362	FALSE	0.5	IEI	OMICS	2
ENSG00000135426	FALSE	0.5	IEI	OMICS	2
ENSG00000135443	FALSE	0.5	IEI	OMICS	2
ENSG00000135577	FALSE	0.5	IEI	OMICS	2
ENSG00000135631	FALSE	0.5	IEI	OMICS	2
ENSG00000135722	FALSE	0.5	IEI	OMICS	2
ENSG00000135723	FALSE	0.5	IEI	OMICS	2
ENSG00000135744	FALSE	0.5	IEI	OMICS	2
ENSG00000135766	FALSE	0.5	IEI	OMICS	2
ENSG00000135824	FALSE	0.5	IEI	OMICS	2
ENSG00000135837	FALSE	0.5	IEI	OMICS	2
ENSG00000135870	FALSE	0.5	IEI	OMICS	2
ENSG00000135932	FALSE	0.5	IEI	OMICS	2
ENSG00000135953	FALSE	0.5	IEI	OMICS	2
ENSG00000135973	FALSE	0.5	IEI	OMICS	2
ENSG00000135999	FALSE	0.5	IEI	OMICS	2
ENSG00000136059	FALSE	0.5	IEI	OMICS	2
ENSG00000136147	FALSE	0.5	IEI	OMICS	2
ENSG00000136152	FALSE	0.5	IEI	OMICS	2
ENSG00000136153	FALSE	0.5	IEI	OMICS	2
ENSG00000136169	FALSE	0.5	IEI	OMICS	2
ENSG00000136247	FALSE	0.5	IEI	OMICS	2
ENSG00000136319	FALSE	0.5	IEI	OMICS	2
ENSG00000136404	FALSE	0.5	IEI	OMICS	2
ENSG00000136448	FALSE	0.5	IEI	OMICS	2
ENSG00000136488	FALSE	0.5	IEI	OMICS	2
ENSG00000136492	FALSE	0.5	IEI	OMICS	2
ENSG00000136573	FALSE	0.5	IEI	OMICS	2
ENSG00000136631	TRUE	0.5	IEI	OMICS	2
ENSG00000136689	TRUE	0.5	IEI	OMICS	2
ENSG00000136696	FALSE	0.5	IEI	OMICS	2
ENSG00000136699	FALSE	0.5	IEI	OMICS	2
ENSG00000136715	FALSE	0.5	IEI	OMICS	2
ENSG00000136732	FALSE	0.5	IEI	OMICS	2
ENSG00000136807	FALSE	0.5	IEI	OMICS	2
ENSG00000136816	FALSE	0.5	IEI	OMICS	2
ENSG00000136827	FALSE	0.5	IEI	OMICS	2
ENSG00000136830	FALSE	0.5	IEI	OMICS	2
ENSG00000136840	FALSE	0.5	IEI	OMICS	2
ENSG00000136848	FALSE	0.5	IEI	OMICS	2
ENSG00000136908	FALSE	0.5	IEI	OMICS	2
ENSG00000136925	FALSE	0.5	IEI	OMICS	2
ENSG00000136928	FALSE	0.5	IEI	OMICS	2
ENSG00000136938	FALSE	0.5	IEI	OMICS	2
ENSG00000136939	FALSE	0.5	IEI	OMICS	2
ENSG00000136940	FALSE	0.5	IEI	OMICS	2
ENSG00000136942	FALSE	0.5	IEI	OMICS	2
ENSG00000136982	FALSE	0.5	IEI	OMICS	2
ENSG00000137070	FALSE	0.5	IEI	OMICS	2
ENSG00000137073	FALSE	0.5	IEI	OMICS	2
ENSG00000137076	FALSE	0.5	IEI	OMICS	2
ENSG00000137098	FALSE	0.5	IEI	OMICS	2
ENSG00000137124	FALSE	0.5	IEI	OMICS	2
ENSG00000137210	FALSE	0.5	IEI	OMICS	2
ENSG00000137252	FALSE	0.5	IEI	OMICS	2
ENSG00000137266	FALSE	0.5	IEI	OMICS	2
ENSG00000137270	FALSE	0.5	IEI	OMICS	2
ENSG00000137275	TRUE	0.5	IEI	OMICS	2
ENSG00000137312	FALSE	0.5	IEI	OMICS	2
ENSG00000137392	FALSE	0.5	IEI	OMICS	2
ENSG00000137404	FALSE	0.5	IEI	OMICS	2
ENSG00000137463	FALSE	0.5	IEI	OMICS	2
ENSG00000137474	FALSE	0.5	IEI	OMICS	2
ENSG00000137478	FALSE	0.5	IEI	OMICS	2
ENSG00000137492	FALSE	0.5	IEI	OMICS	2
ENSG00000137500	FALSE	0.5	IEI	OMICS	2
ENSG00000137501	FALSE	0.5	IEI	OMICS	2
ENSG00000137522	FALSE	0.5	IEI	OMICS	2
ENSG00000137561	FALSE	0.5	IEI	OMICS	2
ENSG00000137575	FALSE	0.5	IEI	OMICS	2
ENSG00000137634	FALSE	0.5	IEI	OMICS	2
ENSG00000137642	FALSE	0.5	IEI	OMICS	2
ENSG00000137693	FALSE	0.5	IEI	OMICS	2
ENSG00000137714	FALSE	0.5	IEI	OMICS	2
ENSG00000137760	FALSE	0.5	IEI	OMICS	2
ENSG00000137766	FALSE	0.5	IEI	OMICS	2
ENSG00000137801	FALSE	0.5	IEI	OMICS	2
ENSG00000137806	FALSE	0.5	IEI	OMICS	2
ENSG00000137817	FALSE	0.5	IEI	OMICS	2
ENSG00000137821	FALSE	0.5	IEI	OMICS	2
ENSG00000137822	FALSE	0.5	IEI	OMICS	2
ENSG00000137860	FALSE	0.5	IEI	OMICS	2
ENSG00000137871	FALSE	0.5	IEI	OMICS	2
ENSG00000137877	FALSE	0.5	IEI	OMICS	2
ENSG00000137936	FALSE	0.5	IEI	OMICS	2
ENSG00000137941	FALSE	0.5	IEI	OMICS	2
ENSG00000137965	FALSE	0.5	IEI	OMICS	2
ENSG00000137996	FALSE	0.5	IEI	OMICS	2
ENSG00000138018	FALSE	0.5	IEI	OMICS	2
ENSG00000138030	FALSE	0.5	IEI	OMICS	2
ENSG00000138032	FALSE	0.5	IEI	OMICS	2
ENSG00000138036	FALSE	0.5	IEI	OMICS	2
ENSG00000138050	FALSE	0.5	IEI	OMICS	2
ENSG00000138071	FALSE	0.5	IEI	OMICS	2
ENSG00000138080	FALSE	0.5	IEI	OMICS	2
ENSG00000138081	FALSE	0.5	IEI	OMICS	2
ENSG00000138100	FALSE	0.5	IEI	OMICS	2
ENSG00000138109	FALSE	0.5	IEI	OMICS	2
ENSG00000138131	FALSE	0.5	IEI	OMICS	2
ENSG00000138152	FALSE	0.5	IEI	OMICS	2
ENSG00000138160	FALSE	0.5	IEI	OMICS	2
ENSG00000138175	FALSE	0.5	IEI	OMICS	2
ENSG00000138180	FALSE	0.5	IEI	OMICS	2
ENSG00000138311	FALSE	0.5	IEI	OMICS	2
ENSG00000138347	FALSE	0.5	IEI	OMICS	2
ENSG00000138356	FALSE	0.5	IEI	OMICS	2
ENSG00000138381	FALSE	0.5	IEI	OMICS	2
ENSG00000138382	FALSE	0.5	IEI	OMICS	2
ENSG00000138385	FALSE	0.5	IEI	OMICS	2
ENSG00000138430	FALSE	0.5	IEI	OMICS	2
ENSG00000138433	FALSE	0.5	IEI	OMICS	2
ENSG00000138439	FALSE	0.5	IEI	OMICS	2
ENSG00000138442	FALSE	0.5	IEI	OMICS	2
ENSG00000138587	FALSE	0.5	IEI	OMICS	2
ENSG00000138592	FALSE	0.5	IEI	OMICS	2
ENSG00000138594	FALSE	0.5	IEI	OMICS	2
ENSG00000138600	TRUE	0.5	IEI	OMICS	2
ENSG00000138615	FALSE	0.5	IEI	OMICS	2
ENSG00000138623	FALSE	0.5	IEI	OMICS	2
ENSG00000138629	FALSE	0.5	IEI	OMICS	2
ENSG00000138650	FALSE	0.5	IEI	OMICS	2
ENSG00000138653	FALSE	0.5	IEI	OMICS	2
ENSG00000138660	FALSE	0.5	IEI	OMICS	2
ENSG00000138670	FALSE	0.5	IEI	OMICS	2
ENSG00000138688	FALSE	0.5	IEI	OMICS	2
ENSG00000138722	FALSE	0.5	IEI	OMICS	2
ENSG00000138757	FALSE	0.5	IEI	OMICS	2
ENSG00000138772	FALSE	0.5	IEI	OMICS	2
ENSG00000138867	FALSE	0.5	IEI	OMICS	2
ENSG00000138964	FALSE	0.5	IEI	OMICS	2
ENSG00000139112	FALSE	0.5	IEI	OMICS	2
ENSG00000139146	FALSE	0.5	IEI	OMICS	2
ENSG00000139155	FALSE	0.5	IEI	OMICS	2
ENSG00000139211	FALSE	0.5	IEI	OMICS	2
ENSG00000139233	FALSE	0.5	IEI	OMICS	2
ENSG00000139269	FALSE	0.5	IEI	OMICS	2
ENSG00000139287	FALSE	0.5	IEI	OMICS	2
ENSG00000139304	FALSE	0.5	IEI	OMICS	2
ENSG00000139323	FALSE	0.5	IEI	OMICS	2
ENSG00000139324	FALSE	0.5	IEI	OMICS	2
ENSG00000139329	FALSE	0.5	IEI	OMICS	2
ENSG00000139351	FALSE	0.5	IEI	OMICS	2
ENSG00000139567	FALSE	0.5	IEI	OMICS	2
ENSG00000139610	FALSE	0.5	IEI	OMICS	2
ENSG00000139625	FALSE	0.5	IEI	OMICS	2
ENSG00000139631	FALSE	0.5	IEI	OMICS	2
ENSG00000139645	FALSE	0.5	IEI	OMICS	2
ENSG00000139719	FALSE	0.5	IEI	OMICS	2
ENSG00000139734	FALSE	0.5	IEI	OMICS	2
ENSG00000139737	FALSE	0.5	IEI	OMICS	2
ENSG00000139793	FALSE	0.5	IEI	OMICS	2
ENSG00000139880	FALSE	0.5	IEI	OMICS	2
ENSG00000139890	FALSE	0.5	IEI	OMICS	2
ENSG00000139921	FALSE	0.5	IEI	OMICS	2
ENSG00000139970	FALSE	0.5	IEI	OMICS	2
ENSG00000139971	FALSE	0.5	IEI	OMICS	2
ENSG00000139990	FALSE	0.5	IEI	OMICS	2
ENSG00000140009	FALSE	0.5	IEI	OMICS	2
ENSG00000140030	FALSE	0.5	IEI	OMICS	2
ENSG00000140043	FALSE	0.5	IEI	OMICS	2
ENSG00000140090	FALSE	0.5	IEI	OMICS	2
ENSG00000140092	FALSE	0.5	IEI	OMICS	2
ENSG00000140093	FALSE	0.5	IEI	OMICS	2
ENSG00000140153	FALSE	0.5	IEI	OMICS	2
ENSG00000140264	FALSE	0.5	IEI	OMICS	2
ENSG00000140265	FALSE	0.5	IEI	OMICS	2
ENSG00000140284	FALSE	0.5	IEI	OMICS	2
ENSG00000140320	FALSE	0.5	IEI	OMICS	2
ENSG00000140368	TRUE	0.5	IEI	OMICS	2
ENSG00000140396	FALSE	0.5	IEI	OMICS	2
ENSG00000140455	FALSE	0.5	IEI	OMICS	2
ENSG00000140471	FALSE	0.5	IEI	OMICS	2
ENSG00000140478	FALSE	0.5	IEI	OMICS	2
ENSG00000140519	FALSE	0.5	IEI	OMICS	2
ENSG00000140522	FALSE	0.5	IEI	OMICS	2
ENSG00000140543	FALSE	0.5	IEI	OMICS	2
ENSG00000140598	FALSE	0.5	IEI	OMICS	2
ENSG00000140650	FALSE	0.5	IEI	OMICS	2
ENSG00000140829	FALSE	0.5	IEI	OMICS	2
ENSG00000140835	FALSE	0.5	IEI	OMICS	2
ENSG00000140848	FALSE	0.5	IEI	OMICS	2
ENSG00000140941	FALSE	0.5	IEI	OMICS	2
ENSG00000140950	FALSE	0.5	IEI	OMICS	2
ENSG00000141012	FALSE	0.5	IEI	OMICS	2
ENSG00000141013	FALSE	0.5	IEI	OMICS	2
ENSG00000141026	FALSE	0.5	IEI	OMICS	2
ENSG00000141034	FALSE	0.5	IEI	OMICS	2
ENSG00000141076	FALSE	0.5	IEI	OMICS	2
ENSG00000141161	FALSE	0.5	IEI	OMICS	2
ENSG00000141179	FALSE	0.5	IEI	OMICS	2
ENSG00000141198	FALSE	0.5	IEI	OMICS	2
ENSG00000141258	FALSE	0.5	IEI	OMICS	2
ENSG00000141337	FALSE	0.5	IEI	OMICS	2
ENSG00000141378	FALSE	0.5	IEI	OMICS	2
ENSG00000141424	FALSE	0.5	IEI	OMICS	2
ENSG00000141425	FALSE	0.5	IEI	OMICS	2
ENSG00000141433	FALSE	0.5	IEI	OMICS	2
ENSG00000141434	FALSE	0.5	IEI	OMICS	2
ENSG00000141441	FALSE	0.5	IEI	OMICS	2
ENSG00000141458	FALSE	0.5	IEI	OMICS	2
ENSG00000141527	TRUE	0.5	IEI	OMICS	2
ENSG00000141582	FALSE	0.5	IEI	OMICS	2
ENSG00000141639	FALSE	0.5	IEI	OMICS	2
ENSG00000141668	FALSE	0.5	IEI	OMICS	2
ENSG00000141696	FALSE	0.5	IEI	OMICS	2
ENSG00000141699	FALSE	0.5	IEI	OMICS	2
ENSG00000141741	FALSE	0.5	IEI	OMICS	2
ENSG00000141854	FALSE	0.5	IEI	OMICS	2
ENSG00000141858	FALSE	0.5	IEI	OMICS	2
ENSG00000141934	FALSE	0.5	IEI	OMICS	2
ENSG00000141971	FALSE	0.5	IEI	OMICS	2
ENSG00000142102	FALSE	0.5	IEI	OMICS	2
ENSG00000142178	FALSE	0.5	IEI	OMICS	2
ENSG00000142227	FALSE	0.5	IEI	OMICS	2
ENSG00000142396	FALSE	0.5	IEI	OMICS	2
ENSG00000142449	FALSE	0.5	IEI	OMICS	2
ENSG00000142534	FALSE	0.5	IEI	OMICS	2
ENSG00000142549	FALSE	0.5	IEI	OMICS	2
ENSG00000142606	FALSE	0.5	IEI	OMICS	2
ENSG00000142621	FALSE	0.5	IEI	OMICS	2
ENSG00000142627	FALSE	0.5	IEI	OMICS	2
ENSG00000142661	FALSE	0.5	IEI	OMICS	2
ENSG00000142698	FALSE	0.5	IEI	OMICS	2
ENSG00000142700	FALSE	0.5	IEI	OMICS	2
ENSG00000142731	FALSE	0.5	IEI	OMICS	2
ENSG00000142733	FALSE	0.5	IEI	OMICS	2
ENSG00000142794	FALSE	0.5	IEI	OMICS	2
ENSG00000142798	FALSE	0.5	IEI	OMICS	2
ENSG00000142920	FALSE	0.5	IEI	OMICS	2
ENSG00000142945	FALSE	0.5	IEI	OMICS	2
ENSG00000142949	FALSE	0.5	IEI	OMICS	2
ENSG00000142973	FALSE	0.5	IEI	OMICS	2
ENSG00000143127	FALSE	0.5	IEI	OMICS	2
ENSG00000143147	FALSE	0.5	IEI	OMICS	2
ENSG00000143185	FALSE	0.5	IEI	OMICS	2
ENSG00000143198	FALSE	0.5	IEI	OMICS	2
ENSG00000143199	FALSE	0.5	IEI	OMICS	2
ENSG00000143207	FALSE	0.5	IEI	OMICS	2
ENSG00000143222	FALSE	0.5	IEI	OMICS	2
ENSG00000143248	FALSE	0.5	IEI	OMICS	2
ENSG00000143278	FALSE	0.5	IEI	OMICS	2
ENSG00000143319	FALSE	0.5	IEI	OMICS	2
ENSG00000143320	FALSE	0.5	IEI	OMICS	2
ENSG00000143344	FALSE	0.5	IEI	OMICS	2
ENSG00000143398	FALSE	0.5	IEI	OMICS	2
ENSG00000143418	FALSE	0.5	IEI	OMICS	2
ENSG00000143436	FALSE	0.5	IEI	OMICS	2
ENSG00000143437	FALSE	0.5	IEI	OMICS	2
ENSG00000143452	FALSE	0.5	IEI	OMICS	2
ENSG00000143469	FALSE	0.5	IEI	OMICS	2
ENSG00000143493	FALSE	0.5	IEI	OMICS	2
ENSG00000143514	FALSE	0.5	IEI	OMICS	2
ENSG00000143536	FALSE	0.5	IEI	OMICS	2
ENSG00000143545	FALSE	0.5	IEI	OMICS	2
ENSG00000143552	FALSE	0.5	IEI	OMICS	2
ENSG00000143575	TRUE	0.5	IEI	OMICS	2
ENSG00000143595	FALSE	0.5	IEI	OMICS	2
ENSG00000143603	FALSE	0.5	IEI	OMICS	2
ENSG00000143621	FALSE	0.5	IEI	OMICS	2
ENSG00000143643	FALSE	0.5	IEI	OMICS	2
ENSG00000143669	TRUE	0.5	IEI	OMICS	2
ENSG00000143740	FALSE	0.5	IEI	OMICS	2
ENSG00000143753	FALSE	0.5	IEI	OMICS	2
ENSG00000143768	FALSE	0.5	IEI	OMICS	2
ENSG00000143793	FALSE	0.5	IEI	OMICS	2
ENSG00000143815	FALSE	0.5	IEI	OMICS	2
ENSG00000143819	FALSE	0.5	IEI	OMICS	2
ENSG00000143850	FALSE	0.5	IEI	OMICS	2
ENSG00000143919	FALSE	0.5	IEI	OMICS	2
ENSG00000143921	FALSE	0.5	IEI	OMICS	2
ENSG00000143933	FALSE	0.5	IEI	OMICS	2
ENSG00000143942	FALSE	0.5	IEI	OMICS	2
ENSG00000143947	FALSE	0.5	IEI	OMICS	2
ENSG00000143951	FALSE	0.5	IEI	OMICS	2
ENSG00000144021	FALSE	0.5	IEI	OMICS	2
ENSG00000144026	FALSE	0.5	IEI	OMICS	2
ENSG00000144029	FALSE	0.5	IEI	OMICS	2
ENSG00000144035	FALSE	0.5	IEI	OMICS	2
ENSG00000144045	FALSE	0.5	IEI	OMICS	2
ENSG00000144063	FALSE	0.5	IEI	OMICS	2
ENSG00000144118	FALSE	0.5	IEI	OMICS	2
ENSG00000144120	FALSE	0.5	IEI	OMICS	2
ENSG00000144152	FALSE	0.5	IEI	OMICS	2
ENSG00000144191	FALSE	0.5	IEI	OMICS	2
ENSG00000144218	FALSE	0.5	IEI	OMICS	2
ENSG00000144229	FALSE	0.5	IEI	OMICS	2
ENSG00000144231	FALSE	0.5	IEI	OMICS	2
ENSG00000144339	FALSE	0.5	IEI	OMICS	2
ENSG00000144354	TRUE	0.5	IEI	OMICS	2
ENSG00000144401	FALSE	0.5	IEI	OMICS	2
ENSG00000144410	FALSE	0.5	IEI	OMICS	2
ENSG00000144468	FALSE	0.5	IEI	OMICS	2
ENSG00000144476	FALSE	0.5	IEI	OMICS	2
ENSG00000144535	FALSE	0.5	IEI	OMICS	2
ENSG00000144554	FALSE	0.5	IEI	OMICS	2
ENSG00000144567	FALSE	0.5	IEI	OMICS	2
ENSG00000144580	FALSE	0.5	IEI	OMICS	2
ENSG00000144589	FALSE	0.5	IEI	OMICS	2
ENSG00000144644	FALSE	0.5	IEI	OMICS	2
ENSG00000144649	FALSE	0.5	IEI	OMICS	2
ENSG00000144724	FALSE	0.5	IEI	OMICS	2
ENSG00000144792	FALSE	0.5	IEI	OMICS	2
ENSG00000144821	FALSE	0.5	IEI	OMICS	2
ENSG00000144840	FALSE	0.5	IEI	OMICS	2
ENSG00000144843	FALSE	0.5	IEI	OMICS	2
ENSG00000144891	FALSE	0.5	IEI	OMICS	2
ENSG00000144908	FALSE	0.5	IEI	OMICS	2
ENSG00000145012	FALSE	0.5	IEI	OMICS	2
ENSG00000145020	FALSE	0.5	IEI	OMICS	2
ENSG00000145113	FALSE	0.5	IEI	OMICS	2
ENSG00000145191	FALSE	0.5	IEI	OMICS	2
ENSG00000145246	FALSE	0.5	IEI	OMICS	2
ENSG00000145283	FALSE	0.5	IEI	OMICS	2
ENSG00000145332	FALSE	0.5	IEI	OMICS	2
ENSG00000145337	FALSE	0.5	IEI	OMICS	2
ENSG00000145354	FALSE	0.5	IEI	OMICS	2
ENSG00000145390	FALSE	0.5	IEI	OMICS	2
ENSG00000145491	FALSE	0.5	IEI	OMICS	2
ENSG00000145494	FALSE	0.5	IEI	OMICS	2
ENSG00000145536	FALSE	0.5	IEI	OMICS	2
ENSG00000145555	FALSE	0.5	IEI	OMICS	2
ENSG00000145642	FALSE	0.5	IEI	OMICS	2
ENSG00000145649	FALSE	0.5	IEI	OMICS	2
ENSG00000145687	FALSE	0.5	IEI	OMICS	2
ENSG00000145715	FALSE	0.5	IEI	OMICS	2
ENSG00000145782	FALSE	0.5	IEI	OMICS	2
ENSG00000145826	FALSE	0.5	IEI	OMICS	2
ENSG00000145888	FALSE	0.5	IEI	OMICS	2
ENSG00000145901	FALSE	0.5	IEI	OMICS	2
ENSG00000145911	FALSE	0.5	IEI	OMICS	2
ENSG00000145982	FALSE	0.5	IEI	OMICS	2
ENSG00000146006	FALSE	0.5	IEI	OMICS	2
ENSG00000146039	FALSE	0.5	IEI	OMICS	2
ENSG00000146072	FALSE	0.5	IEI	OMICS	2
ENSG00000146147	FALSE	0.5	IEI	OMICS	2
ENSG00000146205	FALSE	0.5	IEI	OMICS	2
ENSG00000146215	FALSE	0.5	IEI	OMICS	2
ENSG00000146352	FALSE	0.5	IEI	OMICS	2
ENSG00000146360	FALSE	0.5	IEI	OMICS	2
ENSG00000146409	FALSE	0.5	IEI	OMICS	2
ENSG00000146453	FALSE	0.5	IEI	OMICS	2
ENSG00000146574	FALSE	0.5	IEI	OMICS	2
ENSG00000146670	FALSE	0.5	IEI	OMICS	2
ENSG00000146674	FALSE	0.5	IEI	OMICS	2
ENSG00000146676	FALSE	0.5	IEI	OMICS	2
ENSG00000146700	FALSE	0.5	IEI	OMICS	2
ENSG00000146757	FALSE	0.5	IEI	OMICS	2
ENSG00000146858	FALSE	0.5	IEI	OMICS	2
ENSG00000147010	FALSE	0.5	IEI	OMICS	2
ENSG00000147081	FALSE	0.5	IEI	OMICS	2
ENSG00000147099	FALSE	0.5	IEI	OMICS	2
ENSG00000147100	FALSE	0.5	IEI	OMICS	2
ENSG00000147118	FALSE	0.5	IEI	OMICS	2
ENSG00000147174	FALSE	0.5	IEI	OMICS	2
ENSG00000147180	FALSE	0.5	IEI	OMICS	2
ENSG00000147316	FALSE	0.5	IEI	OMICS	2
ENSG00000147439	FALSE	0.5	IEI	OMICS	2
ENSG00000147485	FALSE	0.5	IEI	OMICS	2
ENSG00000147536	FALSE	0.5	IEI	OMICS	2
ENSG00000147586	FALSE	0.5	IEI	OMICS	2
ENSG00000147614	FALSE	0.5	IEI	OMICS	2
ENSG00000147654	FALSE	0.5	IEI	OMICS	2
ENSG00000147669	FALSE	0.5	IEI	OMICS	2
ENSG00000147789	FALSE	0.5	IEI	OMICS	2
ENSG00000147799	FALSE	0.5	IEI	OMICS	2
ENSG00000147804	FALSE	0.5	IEI	OMICS	2
ENSG00000147883	FALSE	0.5	IEI	OMICS	2
ENSG00000147889	FALSE	0.5	IEI	OMICS	2
ENSG00000147894	FALSE	0.5	IEI	OMICS	2
ENSG00000147996	FALSE	0.5	IEI	OMICS	2
ENSG00000148053	FALSE	0.5	IEI	OMICS	2
ENSG00000148082	FALSE	0.5	IEI	OMICS	2
ENSG00000148120	FALSE	0.5	IEI	OMICS	2
ENSG00000148297	FALSE	0.5	IEI	OMICS	2
ENSG00000148339	FALSE	0.5	IEI	OMICS	2
ENSG00000148356	FALSE	0.5	IEI	OMICS	2
ENSG00000148384	FALSE	0.5	IEI	OMICS	2
ENSG00000148426	FALSE	0.5	IEI	OMICS	2
ENSG00000148444	FALSE	0.5	IEI	OMICS	2
ENSG00000148498	FALSE	0.5	IEI	OMICS	2
ENSG00000148513	FALSE	0.5	IEI	OMICS	2
ENSG00000148606	TRUE	0.5	IEI	OMICS	2
ENSG00000148660	FALSE	0.5	IEI	OMICS	2
ENSG00000148688	FALSE	0.5	IEI	OMICS	2
ENSG00000148690	FALSE	0.5	IEI	OMICS	2
ENSG00000148824	FALSE	0.5	IEI	OMICS	2
ENSG00000148841	FALSE	0.5	IEI	OMICS	2
ENSG00000148843	FALSE	0.5	IEI	OMICS	2
ENSG00000148926	FALSE	0.5	IEI	OMICS	2
ENSG00000148942	FALSE	0.5	IEI	OMICS	2
ENSG00000148985	FALSE	0.5	IEI	OMICS	2
ENSG00000149054	FALSE	0.5	IEI	OMICS	2
ENSG00000149231	FALSE	0.5	IEI	OMICS	2
ENSG00000149260	FALSE	0.5	IEI	OMICS	2
ENSG00000149292	FALSE	0.5	IEI	OMICS	2
ENSG00000149313	FALSE	0.5	IEI	OMICS	2
ENSG00000149357	FALSE	0.5	IEI	OMICS	2
ENSG00000149428	TRUE	0.5	IEI	OMICS	2
ENSG00000149488	FALSE	0.5	IEI	OMICS	2
ENSG00000149541	FALSE	0.5	IEI	OMICS	2
ENSG00000149582	FALSE	0.5	IEI	OMICS	2
ENSG00000149633	FALSE	0.5	IEI	OMICS	2
ENSG00000149634	FALSE	0.5	IEI	OMICS	2
ENSG00000149646	FALSE	0.5	IEI	OMICS	2
ENSG00000149658	FALSE	0.5	IEI	OMICS	2
ENSG00000149679	FALSE	0.5	IEI	OMICS	2
ENSG00000149716	FALSE	0.5	IEI	OMICS	2
ENSG00000149742	FALSE	0.5	IEI	OMICS	2
ENSG00000149781	TRUE	0.5	IEI	OMICS	2
ENSG00000149792	FALSE	0.5	IEI	OMICS	2
ENSG00000149806	FALSE	0.5	IEI	OMICS	2
ENSG00000150045	FALSE	0.5	IEI	OMICS	2
ENSG00000150048	FALSE	0.5	IEI	OMICS	2
ENSG00000150394	FALSE	0.5	IEI	OMICS	2
ENSG00000150457	FALSE	0.5	IEI	OMICS	2
ENSG00000150510	FALSE	0.5	IEI	OMICS	2
ENSG00000150625	FALSE	0.5	IEI	OMICS	2
ENSG00000150637	FALSE	0.5	IEI	OMICS	2
ENSG00000150667	FALSE	0.5	IEI	OMICS	2
ENSG00000150672	FALSE	0.5	IEI	OMICS	2
ENSG00000150681	FALSE	0.5	IEI	OMICS	2
ENSG00000150750	FALSE	0.5	IEI	OMICS	2
ENSG00000150779	FALSE	0.5	IEI	OMICS	2
ENSG00000150783	FALSE	0.5	IEI	OMICS	2
ENSG00000150977	FALSE	0.5	IEI	OMICS	2
ENSG00000150991	FALSE	0.5	IEI	OMICS	2
ENSG00000151006	FALSE	0.5	IEI	OMICS	2
ENSG00000151023	FALSE	0.5	IEI	OMICS	2
ENSG00000151033	FALSE	0.5	IEI	OMICS	2
ENSG00000151067	FALSE	0.5	IEI	OMICS	2
ENSG00000151116	FALSE	0.5	IEI	OMICS	2
ENSG00000151148	FALSE	0.5	IEI	OMICS	2
ENSG00000151164	FALSE	0.5	IEI	OMICS	2
ENSG00000151224	FALSE	0.5	IEI	OMICS	2
ENSG00000151276	FALSE	0.5	IEI	OMICS	2
ENSG00000151322	FALSE	0.5	IEI	OMICS	2
ENSG00000151338	FALSE	0.5	IEI	OMICS	2
ENSG00000151348	FALSE	0.5	IEI	OMICS	2
ENSG00000151365	FALSE	0.5	IEI	OMICS	2
ENSG00000151366	FALSE	0.5	IEI	OMICS	2
ENSG00000151376	FALSE	0.5	IEI	OMICS	2
ENSG00000151379	FALSE	0.5	IEI	OMICS	2
ENSG00000151458	FALSE	0.5	IEI	OMICS	2
ENSG00000151470	FALSE	0.5	IEI	OMICS	2
ENSG00000151474	FALSE	0.5	IEI	OMICS	2
ENSG00000151475	FALSE	0.5	IEI	OMICS	2
ENSG00000151491	FALSE	0.5	IEI	OMICS	2
ENSG00000151552	FALSE	0.5	IEI	OMICS	2
ENSG00000151553	FALSE	0.5	IEI	OMICS	2
ENSG00000151575	FALSE	0.5	IEI	OMICS	2
ENSG00000151577	FALSE	0.5	IEI	OMICS	2
ENSG00000151612	FALSE	0.5	IEI	OMICS	2
ENSG00000151623	FALSE	0.5	IEI	OMICS	2
ENSG00000151650	FALSE	0.5	IEI	OMICS	2
ENSG00000151693	FALSE	0.5	IEI	OMICS	2
ENSG00000151704	FALSE	0.5	IEI	OMICS	2
ENSG00000151743	FALSE	0.5	IEI	OMICS	2
ENSG00000151746	FALSE	0.5	IEI	OMICS	2
ENSG00000151789	FALSE	0.5	IEI	OMICS	2
ENSG00000151835	FALSE	0.5	IEI	OMICS	2
ENSG00000151846	FALSE	0.5	IEI	OMICS	2
ENSG00000151883	FALSE	0.5	IEI	OMICS	2
ENSG00000151917	FALSE	0.5	IEI	OMICS	2
ENSG00000151948	FALSE	0.5	IEI	OMICS	2
ENSG00000152102	FALSE	0.5	IEI	OMICS	2
ENSG00000152208	FALSE	0.5	IEI	OMICS	2
ENSG00000152242	FALSE	0.5	IEI	OMICS	2
ENSG00000152256	FALSE	0.5	IEI	OMICS	2
ENSG00000152270	FALSE	0.5	IEI	OMICS	2
ENSG00000152377	FALSE	0.5	IEI	OMICS	2
ENSG00000152439	FALSE	0.5	IEI	OMICS	2
ENSG00000152583	FALSE	0.5	IEI	OMICS	2
ENSG00000152670	FALSE	0.5	IEI	OMICS	2
ENSG00000152760	FALSE	0.5	IEI	OMICS	2
ENSG00000152778	FALSE	0.5	IEI	OMICS	2
ENSG00000152784	FALSE	0.5	IEI	OMICS	2
ENSG00000152804	FALSE	0.5	IEI	OMICS	2
ENSG00000152904	FALSE	0.5	IEI	OMICS	2
ENSG00000152926	FALSE	0.5	IEI	OMICS	2
ENSG00000152953	FALSE	0.5	IEI	OMICS	2
ENSG00000152954	FALSE	0.5	IEI	OMICS	2
ENSG00000152969	FALSE	0.5	IEI	OMICS	2
ENSG00000152990	FALSE	0.5	IEI	OMICS	2
ENSG00000153006	FALSE	0.5	IEI	OMICS	2
ENSG00000153157	FALSE	0.5	IEI	OMICS	2
ENSG00000153230	FALSE	0.5	IEI	OMICS	2
ENSG00000153253	FALSE	0.5	IEI	OMICS	2
ENSG00000153317	FALSE	0.5	IEI	OMICS	2
ENSG00000153339	FALSE	0.5	IEI	OMICS	2
ENSG00000153395	FALSE	0.5	IEI	OMICS	2
ENSG00000153406	FALSE	0.5	IEI	OMICS	2
ENSG00000153498	FALSE	0.5	IEI	OMICS	2
ENSG00000153531	FALSE	0.5	IEI	OMICS	2
ENSG00000153560	FALSE	0.5	IEI	OMICS	2
ENSG00000153561	FALSE	0.5	IEI	OMICS	2
ENSG00000153721	FALSE	0.5	IEI	OMICS	2
ENSG00000153789	FALSE	0.5	IEI	OMICS	2
ENSG00000153896	FALSE	0.5	IEI	OMICS	2
ENSG00000153902	FALSE	0.5	IEI	OMICS	2
ENSG00000153933	FALSE	0.5	IEI	OMICS	2
ENSG00000153936	FALSE	0.5	IEI	OMICS	2
ENSG00000153956	FALSE	0.5	IEI	OMICS	2
ENSG00000153982	FALSE	0.5	IEI	OMICS	2
ENSG00000154007	FALSE	0.5	IEI	OMICS	2
ENSG00000154122	FALSE	0.5	IEI	OMICS	2
ENSG00000154146	FALSE	0.5	IEI	OMICS	2
ENSG00000154153	FALSE	0.5	IEI	OMICS	2
ENSG00000154162	FALSE	0.5	IEI	OMICS	2
ENSG00000154175	FALSE	0.5	IEI	OMICS	2
ENSG00000154217	FALSE	0.5	IEI	OMICS	2
ENSG00000154252	FALSE	0.5	IEI	OMICS	2
ENSG00000154258	FALSE	0.5	IEI	OMICS	2
ENSG00000154309	FALSE	0.5	IEI	OMICS	2
ENSG00000154310	FALSE	0.5	IEI	OMICS	2
ENSG00000154359	FALSE	0.5	IEI	OMICS	2
ENSG00000154438	FALSE	0.5	IEI	OMICS	2
ENSG00000154493	FALSE	0.5	IEI	OMICS	2
ENSG00000154529	FALSE	0.5	IEI	OMICS	2
ENSG00000154553	FALSE	0.5	IEI	OMICS	2
ENSG00000154556	FALSE	0.5	IEI	OMICS	2
ENSG00000154582	FALSE	0.5	IEI	OMICS	2
ENSG00000154611	FALSE	0.5	IEI	OMICS	2
ENSG00000154654	FALSE	0.5	IEI	OMICS	2
ENSG00000154719	FALSE	0.5	IEI	OMICS	2
ENSG00000154864	FALSE	0.5	IEI	OMICS	2
ENSG00000154917	FALSE	0.5	IEI	OMICS	2
ENSG00000154928	FALSE	0.5	IEI	OMICS	2
ENSG00000154930	FALSE	0.5	IEI	OMICS	2
ENSG00000154945	FALSE	0.5	IEI	OMICS	2
ENSG00000155052	FALSE	0.5	IEI	OMICS	2
ENSG00000155066	FALSE	0.5	IEI	OMICS	2
ENSG00000155085	FALSE	0.5	IEI	OMICS	2
ENSG00000155287	FALSE	0.5	IEI	OMICS	2
ENSG00000155330	FALSE	0.5	IEI	OMICS	2
ENSG00000155393	FALSE	0.5	IEI	OMICS	2
ENSG00000155542	FALSE	0.5	IEI	OMICS	2
ENSG00000155629	FALSE	0.5	IEI	OMICS	2
ENSG00000155636	FALSE	0.5	IEI	OMICS	2
ENSG00000155657	FALSE	0.5	IEI	OMICS	2
ENSG00000155666	FALSE	0.5	IEI	OMICS	2
ENSG00000155749	FALSE	0.5	IEI	OMICS	2
ENSG00000155761	FALSE	0.5	IEI	OMICS	2
ENSG00000155827	FALSE	0.5	IEI	OMICS	2
ENSG00000155850	FALSE	0.5	IEI	OMICS	2
ENSG00000155858	FALSE	0.5	IEI	OMICS	2
ENSG00000155886	FALSE	0.5	IEI	OMICS	2
ENSG00000155890	FALSE	0.5	IEI	OMICS	2
ENSG00000155918	FALSE	0.5	IEI	OMICS	2
ENSG00000155961	FALSE	0.5	IEI	OMICS	2
ENSG00000155970	FALSE	0.5	IEI	OMICS	2
ENSG00000155974	FALSE	0.5	IEI	OMICS	2
ENSG00000155975	FALSE	0.5	IEI	OMICS	2
ENSG00000155980	FALSE	0.5	IEI	OMICS	2
ENSG00000156076	FALSE	0.5	IEI	OMICS	2
ENSG00000156136	FALSE	0.5	IEI	OMICS	2
ENSG00000156218	FALSE	0.5	IEI	OMICS	2
ENSG00000156219	FALSE	0.5	IEI	OMICS	2
ENSG00000156256	FALSE	0.5	IEI	OMICS	2
ENSG00000156269	FALSE	0.5	IEI	OMICS	2
ENSG00000156299	FALSE	0.5	IEI	OMICS	2
ENSG00000156313	FALSE	0.5	IEI	OMICS	2
ENSG00000156374	FALSE	0.5	IEI	OMICS	2
ENSG00000156381	FALSE	0.5	IEI	OMICS	2
ENSG00000156395	FALSE	0.5	IEI	OMICS	2
ENSG00000156414	FALSE	0.5	IEI	OMICS	2
ENSG00000156427	FALSE	0.5	IEI	OMICS	2
ENSG00000156467	FALSE	0.5	IEI	OMICS	2
ENSG00000156603	FALSE	0.5	IEI	OMICS	2
ENSG00000156642	FALSE	0.5	IEI	OMICS	2
ENSG00000156697	FALSE	0.5	IEI	OMICS	2
ENSG00000156711	FALSE	0.5	IEI	OMICS	2
ENSG00000156787	FALSE	0.5	IEI	OMICS	2
ENSG00000156853	FALSE	0.5	IEI	OMICS	2
ENSG00000156858	FALSE	0.5	IEI	OMICS	2
ENSG00000156973	FALSE	0.5	IEI	OMICS	2
ENSG00000156990	FALSE	0.5	IEI	OMICS	2
ENSG00000157005	FALSE	0.5	IEI	OMICS	2
ENSG00000157036	FALSE	0.5	IEI	OMICS	2
ENSG00000157060	FALSE	0.5	IEI	OMICS	2
ENSG00000157093	FALSE	0.5	IEI	OMICS	2
ENSG00000157211	FALSE	0.5	IEI	OMICS	2
ENSG00000157216	FALSE	0.5	IEI	OMICS	2
ENSG00000157227	FALSE	0.5	IEI	OMICS	2
ENSG00000157315	FALSE	0.5	IEI	OMICS	2
ENSG00000157343	FALSE	0.5	IEI	OMICS	2
ENSG00000157350	FALSE	0.5	IEI	OMICS	2
ENSG00000157353	FALSE	0.5	IEI	OMICS	2
ENSG00000157368	FALSE	0.5	IEI	OMICS	2
ENSG00000157404	FALSE	0.5	IEI	OMICS	2
ENSG00000157470	FALSE	0.5	IEI	OMICS	2
ENSG00000157540	FALSE	0.5	IEI	OMICS	2
ENSG00000157570	FALSE	0.5	IEI	OMICS	2
ENSG00000157578	FALSE	0.5	IEI	OMICS	2
ENSG00000157601	FALSE	0.5	IEI	OMICS	2
ENSG00000157654	FALSE	0.5	IEI	OMICS	2
ENSG00000157657	FALSE	0.5	IEI	OMICS	2
ENSG00000157680	FALSE	0.5	IEI	OMICS	2
ENSG00000157833	FALSE	0.5	IEI	OMICS	2
ENSG00000157869	FALSE	0.5	IEI	OMICS	2
ENSG00000157916	FALSE	0.5	IEI	OMICS	2
ENSG00000157927	FALSE	0.5	IEI	OMICS	2
ENSG00000157954	FALSE	0.5	IEI	OMICS	2
ENSG00000157985	FALSE	0.5	IEI	OMICS	2
ENSG00000157992	FALSE	0.5	IEI	OMICS	2
ENSG00000158022	FALSE	0.5	IEI	OMICS	2
ENSG00000158023	FALSE	0.5	IEI	OMICS	2
ENSG00000158113	FALSE	0.5	IEI	OMICS	2
ENSG00000158164	FALSE	0.5	IEI	OMICS	2
[truncated: 56,990 more rows]
