# Supplementary material for: Evaluation of input data modality choices on functional gene embeddings
Source: NAR Genom Bioinform. 2023 Nov 2;5(4):lqad095. doi: 10.1093/nargab/lqad095 (PMC10629286; doi:10.1093/nargab/lqad095)
Supplement: lqad095_Supplemental_Files [file lqad095_supplemental_files.zip › Supplementary_Table_S11_Neuromuscular_predictions.tsv]

gene_id	target	pred	disease	emb	fold
ENSG00000128591	TRUE	0.7607837	neuromuscular	OMICS	5
ENSG00000081248	TRUE	0.6467219	neuromuscular	OMICS	5
ENSG00000111245	FALSE	0.64016336	neuromuscular	OMICS	4
ENSG00000000003	FALSE	0.5	neuromuscular	OMICS	2
ENSG00000000419	TRUE	0.5	neuromuscular	OMICS	2
ENSG00000000457	FALSE	0.5	neuromuscular	OMICS	2
ENSG00000001036	FALSE	0.5	neuromuscular	OMICS	2
ENSG00000001084	FALSE	0.5	neuromuscular	OMICS	2
ENSG00000001561	FALSE	0.5	neuromuscular	OMICS	2
ENSG00000001629	FALSE	0.5	neuromuscular	OMICS	2
ENSG00000001631	FALSE	0.5	neuromuscular	OMICS	2
ENSG00000002586	FALSE	0.5	neuromuscular	OMICS	2
ENSG00000003393	FALSE	0.5	neuromuscular	OMICS	2
ENSG00000003509	FALSE	0.5	neuromuscular	OMICS	2
ENSG00000004139	FALSE	0.5	neuromuscular	OMICS	2
ENSG00000004455	FALSE	0.5	neuromuscular	OMICS	2
ENSG00000004700	FALSE	0.5	neuromuscular	OMICS	2
ENSG00000004766	FALSE	0.5	neuromuscular	OMICS	2
ENSG00000004864	FALSE	0.5	neuromuscular	OMICS	2
ENSG00000004948	FALSE	0.5	neuromuscular	OMICS	2
ENSG00000004975	FALSE	0.5	neuromuscular	OMICS	2
ENSG00000005020	FALSE	0.5	neuromuscular	OMICS	2
ENSG00000005108	FALSE	0.5	neuromuscular	OMICS	2
ENSG00000005206	FALSE	0.5	neuromuscular	OMICS	2
ENSG00000005379	FALSE	0.5	neuromuscular	OMICS	2
ENSG00000005882	FALSE	0.5	neuromuscular	OMICS	2
ENSG00000006007	FALSE	0.5	neuromuscular	OMICS	2
ENSG00000006016	FALSE	0.5	neuromuscular	OMICS	2
ENSG00000006047	FALSE	0.5	neuromuscular	OMICS	2
ENSG00000006059	FALSE	0.5	neuromuscular	OMICS	2
ENSG00000006062	FALSE	0.5	neuromuscular	OMICS	2
ENSG00000006071	FALSE	0.5	neuromuscular	OMICS	2
ENSG00000006451	FALSE	0.5	neuromuscular	OMICS	2
ENSG00000006468	FALSE	0.5	neuromuscular	OMICS	2
ENSG00000006530	FALSE	0.5	neuromuscular	OMICS	2
ENSG00000006625	FALSE	0.5	neuromuscular	OMICS	2
ENSG00000006659	FALSE	0.5	neuromuscular	OMICS	2
ENSG00000007237	FALSE	0.5	neuromuscular	OMICS	2
ENSG00000007264	FALSE	0.5	neuromuscular	OMICS	2
ENSG00000007341	FALSE	0.5	neuromuscular	OMICS	2
ENSG00000007372	FALSE	0.5	neuromuscular	OMICS	2
ENSG00000007384	FALSE	0.5	neuromuscular	OMICS	2
ENSG00000007520	FALSE	0.5	neuromuscular	OMICS	2
ENSG00000007908	FALSE	0.5	neuromuscular	OMICS	2
ENSG00000007944	FALSE	0.5	neuromuscular	OMICS	2
ENSG00000008086	FALSE	0.5	neuromuscular	OMICS	2
ENSG00000008130	FALSE	0.5	neuromuscular	OMICS	2
ENSG00000008197	FALSE	0.5	neuromuscular	OMICS	2
ENSG00000008323	FALSE	0.5	neuromuscular	OMICS	2
ENSG00000008516	FALSE	0.5	neuromuscular	OMICS	2
ENSG00000008517	FALSE	0.5	neuromuscular	OMICS	2
ENSG00000008710	FALSE	0.5	neuromuscular	OMICS	2
ENSG00000008735	FALSE	0.5	neuromuscular	OMICS	2
ENSG00000008853	FALSE	0.5	neuromuscular	OMICS	2
ENSG00000009765	FALSE	0.5	neuromuscular	OMICS	2
ENSG00000009844	FALSE	0.5	neuromuscular	OMICS	2
ENSG00000010072	FALSE	0.5	neuromuscular	OMICS	2
ENSG00000010219	FALSE	0.5	neuromuscular	OMICS	2
ENSG00000010278	FALSE	0.5	neuromuscular	OMICS	2
ENSG00000010803	FALSE	0.5	neuromuscular	OMICS	2
ENSG00000011028	FALSE	0.5	neuromuscular	OMICS	2
ENSG00000011114	FALSE	0.5	neuromuscular	OMICS	2
ENSG00000011260	FALSE	0.5	neuromuscular	OMICS	2
ENSG00000011422	FALSE	0.5	neuromuscular	OMICS	2
ENSG00000011426	FALSE	0.5	neuromuscular	OMICS	2
ENSG00000011485	FALSE	0.5	neuromuscular	OMICS	2
ENSG00000011523	FALSE	0.5	neuromuscular	OMICS	2
ENSG00000011590	FALSE	0.5	neuromuscular	OMICS	2
ENSG00000011600	FALSE	0.5	neuromuscular	OMICS	2
ENSG00000012061	FALSE	0.5	neuromuscular	OMICS	2
ENSG00000012211	FALSE	0.5	neuromuscular	OMICS	2
ENSG00000012223	FALSE	0.5	neuromuscular	OMICS	2
ENSG00000012963	FALSE	0.5	neuromuscular	OMICS	2
ENSG00000013364	FALSE	0.5	neuromuscular	OMICS	2
ENSG00000013588	FALSE	0.5	neuromuscular	OMICS	2
ENSG00000015413	FALSE	0.5	neuromuscular	OMICS	2
ENSG00000015475	FALSE	0.5	neuromuscular	OMICS	2
ENSG00000015520	FALSE	0.5	neuromuscular	OMICS	2
ENSG00000015592	FALSE	0.5	neuromuscular	OMICS	2
ENSG00000015676	FALSE	0.5	neuromuscular	OMICS	2
ENSG00000017260	FALSE	0.5	neuromuscular	OMICS	2
ENSG00000017427	FALSE	0.5	neuromuscular	OMICS	2
ENSG00000018625	FALSE	0.5	neuromuscular	OMICS	2
ENSG00000018869	FALSE	0.5	neuromuscular	OMICS	2
ENSG00000019102	FALSE	0.5	neuromuscular	OMICS	2
ENSG00000019485	FALSE	0.5	neuromuscular	OMICS	2
ENSG00000019549	FALSE	0.5	neuromuscular	OMICS	2
ENSG00000019995	FALSE	0.5	neuromuscular	OMICS	2
ENSG00000020577	FALSE	0.5	neuromuscular	OMICS	2
ENSG00000021300	FALSE	0.5	neuromuscular	OMICS	2
ENSG00000021852	FALSE	0.5	neuromuscular	OMICS	2
ENSG00000022976	FALSE	0.5	neuromuscular	OMICS	2
ENSG00000023287	FALSE	0.5	neuromuscular	OMICS	2
ENSG00000023318	FALSE	0.5	neuromuscular	OMICS	2
ENSG00000023608	FALSE	0.5	neuromuscular	OMICS	2
ENSG00000024048	FALSE	0.5	neuromuscular	OMICS	2
ENSG00000027644	FALSE	0.5	neuromuscular	OMICS	2
ENSG00000028203	FALSE	0.5	neuromuscular	OMICS	2
ENSG00000030066	FALSE	0.5	neuromuscular	OMICS	2
ENSG00000031003	FALSE	0.5	neuromuscular	OMICS	2
ENSG00000031698	FALSE	0.5	neuromuscular	OMICS	2
ENSG00000033050	FALSE	0.5	neuromuscular	OMICS	2
ENSG00000033122	FALSE	0.5	neuromuscular	OMICS	2
ENSG00000034053	FALSE	0.5	neuromuscular	OMICS	2
ENSG00000035115	FALSE	0.5	neuromuscular	OMICS	2
ENSG00000035141	FALSE	0.5	neuromuscular	OMICS	2
ENSG00000035403	FALSE	0.5	neuromuscular	OMICS	2
ENSG00000035862	FALSE	0.5	neuromuscular	OMICS	2
ENSG00000035928	FALSE	0.5	neuromuscular	OMICS	2
ENSG00000036257	FALSE	0.5	neuromuscular	OMICS	2
ENSG00000036672	FALSE	0.5	neuromuscular	OMICS	2
ENSG00000037280	FALSE	0.5	neuromuscular	OMICS	2
ENSG00000038210	FALSE	0.5	neuromuscular	OMICS	2
ENSG00000038382	FALSE	0.5	neuromuscular	OMICS	2
ENSG00000038427	FALSE	0.5	neuromuscular	OMICS	2
ENSG00000038532	FALSE	0.5	neuromuscular	OMICS	2
ENSG00000039319	FALSE	0.5	neuromuscular	OMICS	2
ENSG00000039537	FALSE	0.5	neuromuscular	OMICS	2
ENSG00000040531	FALSE	0.5	neuromuscular	OMICS	2
ENSG00000041353	FALSE	0.5	neuromuscular	OMICS	2
ENSG00000041357	FALSE	0.5	neuromuscular	OMICS	2
ENSG00000041988	FALSE	0.5	neuromuscular	OMICS	2
ENSG00000042317	FALSE	0.5	neuromuscular	OMICS	2
ENSG00000042753	FALSE	0.5	neuromuscular	OMICS	2
ENSG00000042832	FALSE	0.5	neuromuscular	OMICS	2
ENSG00000043039	FALSE	0.5	neuromuscular	OMICS	2
ENSG00000043093	FALSE	0.5	neuromuscular	OMICS	2
ENSG00000044090	FALSE	0.5	neuromuscular	OMICS	2
ENSG00000046653	FALSE	0.5	neuromuscular	OMICS	2
ENSG00000047056	FALSE	0.5	neuromuscular	OMICS	2
ENSG00000047188	FALSE	0.5	neuromuscular	OMICS	2
ENSG00000047315	FALSE	0.5	neuromuscular	OMICS	2
ENSG00000047346	FALSE	0.5	neuromuscular	OMICS	2
ENSG00000047410	FALSE	0.5	neuromuscular	OMICS	2
ENSG00000047621	FALSE	0.5	neuromuscular	OMICS	2
ENSG00000047644	FALSE	0.5	neuromuscular	OMICS	2
ENSG00000047936	FALSE	0.5	neuromuscular	OMICS	2
ENSG00000048342	FALSE	0.5	neuromuscular	OMICS	2
ENSG00000048405	FALSE	0.5	neuromuscular	OMICS	2
ENSG00000048471	FALSE	0.5	neuromuscular	OMICS	2
ENSG00000049130	FALSE	0.5	neuromuscular	OMICS	2
ENSG00000049245	FALSE	0.5	neuromuscular	OMICS	2
ENSG00000050344	FALSE	0.5	neuromuscular	OMICS	2
ENSG00000050730	FALSE	0.5	neuromuscular	OMICS	2
ENSG00000050748	FALSE	0.5	neuromuscular	OMICS	2
ENSG00000051596	FALSE	0.5	neuromuscular	OMICS	2
ENSG00000052850	FALSE	0.5	neuromuscular	OMICS	2
ENSG00000053371	FALSE	0.5	neuromuscular	OMICS	2
ENSG00000053372	FALSE	0.5	neuromuscular	OMICS	2
ENSG00000053438	FALSE	0.5	neuromuscular	OMICS	2
ENSG00000053501	FALSE	0.5	neuromuscular	OMICS	2
ENSG00000054277	FALSE	0.5	neuromuscular	OMICS	2
ENSG00000054392	FALSE	0.5	neuromuscular	OMICS	2
ENSG00000054523	FALSE	0.5	neuromuscular	OMICS	2
ENSG00000054598	FALSE	0.5	neuromuscular	OMICS	2
ENSG00000054690	FALSE	0.5	neuromuscular	OMICS	2
ENSG00000055044	FALSE	0.5	neuromuscular	OMICS	2
ENSG00000055130	FALSE	0.5	neuromuscular	OMICS	2
ENSG00000055211	FALSE	0.5	neuromuscular	OMICS	2
ENSG00000056050	FALSE	0.5	neuromuscular	OMICS	2
ENSG00000056586	FALSE	0.5	neuromuscular	OMICS	2
ENSG00000056736	FALSE	0.5	neuromuscular	OMICS	2
ENSG00000056972	FALSE	0.5	neuromuscular	OMICS	2
ENSG00000057608	FALSE	0.5	neuromuscular	OMICS	2
ENSG00000058056	FALSE	0.5	neuromuscular	OMICS	2
ENSG00000059588	FALSE	0.5	neuromuscular	OMICS	2
ENSG00000059728	FALSE	0.5	neuromuscular	OMICS	2
ENSG00000059769	FALSE	0.5	neuromuscular	OMICS	2
ENSG00000060339	FALSE	0.5	neuromuscular	OMICS	2
ENSG00000060709	FALSE	0.5	neuromuscular	OMICS	2
ENSG00000061656	FALSE	0.5	neuromuscular	OMICS	2
ENSG00000061938	FALSE	0.5	neuromuscular	OMICS	2
ENSG00000062038	FALSE	0.5	neuromuscular	OMICS	2
ENSG00000062194	FALSE	0.5	neuromuscular	OMICS	2
ENSG00000062282	FALSE	0.5	neuromuscular	OMICS	2
ENSG00000062582	FALSE	0.5	neuromuscular	OMICS	2
ENSG00000062725	FALSE	0.5	neuromuscular	OMICS	2
ENSG00000062822	FALSE	0.5	neuromuscular	OMICS	2
ENSG00000063587	FALSE	0.5	neuromuscular	OMICS	2
ENSG00000064195	FALSE	0.5	neuromuscular	OMICS	2
ENSG00000064199	FALSE	0.5	neuromuscular	OMICS	2
ENSG00000064393	FALSE	0.5	neuromuscular	OMICS	2
ENSG00000064547	FALSE	0.5	neuromuscular	OMICS	2
ENSG00000064607	FALSE	0.5	neuromuscular	OMICS	2
ENSG00000064763	FALSE	0.5	neuromuscular	OMICS	2
ENSG00000064886	FALSE	0.5	neuromuscular	OMICS	2
ENSG00000065029	FALSE	0.5	neuromuscular	OMICS	2
ENSG00000065054	FALSE	0.5	neuromuscular	OMICS	2
ENSG00000065057	FALSE	0.5	neuromuscular	OMICS	2
ENSG00000065308	FALSE	0.5	neuromuscular	OMICS	2
ENSG00000065361	FALSE	0.5	neuromuscular	OMICS	2
ENSG00000065427	FALSE	0.5	neuromuscular	OMICS	2
ENSG00000065485	FALSE	0.5	neuromuscular	OMICS	2
ENSG00000065534	FALSE	0.5	neuromuscular	OMICS	2
ENSG00000065665	FALSE	0.5	neuromuscular	OMICS	2
ENSG00000065923	FALSE	0.5	neuromuscular	OMICS	2
ENSG00000065989	FALSE	0.5	neuromuscular	OMICS	2
ENSG00000066027	FALSE	0.5	neuromuscular	OMICS	2
ENSG00000066056	FALSE	0.5	neuromuscular	OMICS	2
ENSG00000066084	FALSE	0.5	neuromuscular	OMICS	2
ENSG00000066230	FALSE	0.5	neuromuscular	OMICS	2
ENSG00000066336	FALSE	0.5	neuromuscular	OMICS	2
ENSG00000066382	FALSE	0.5	neuromuscular	OMICS	2
ENSG00000066739	FALSE	0.5	neuromuscular	OMICS	2
ENSG00000066827	FALSE	0.5	neuromuscular	OMICS	2
ENSG00000067048	FALSE	0.5	neuromuscular	OMICS	2
ENSG00000067057	FALSE	0.5	neuromuscular	OMICS	2
ENSG00000067141	FALSE	0.5	neuromuscular	OMICS	2
ENSG00000067334	FALSE	0.5	neuromuscular	OMICS	2
ENSG00000067369	FALSE	0.5	neuromuscular	OMICS	2
ENSG00000067992	FALSE	0.5	neuromuscular	OMICS	2
ENSG00000068028	FALSE	0.5	neuromuscular	OMICS	2
ENSG00000068097	FALSE	0.5	neuromuscular	OMICS	2
ENSG00000068120	FALSE	0.5	neuromuscular	OMICS	2
ENSG00000068615	FALSE	0.5	neuromuscular	OMICS	2
ENSG00000068784	FALSE	0.5	neuromuscular	OMICS	2
ENSG00000068796	FALSE	0.5	neuromuscular	OMICS	2
ENSG00000068903	FALSE	0.5	neuromuscular	OMICS	2
ENSG00000068912	FALSE	0.5	neuromuscular	OMICS	2
ENSG00000069122	FALSE	0.5	neuromuscular	OMICS	2
ENSG00000069248	FALSE	0.5	neuromuscular	OMICS	2
ENSG00000069812	FALSE	0.5	neuromuscular	OMICS	2
ENSG00000069849	FALSE	0.5	neuromuscular	OMICS	2
ENSG00000069943	FALSE	0.5	neuromuscular	OMICS	2
ENSG00000070019	FALSE	0.5	neuromuscular	OMICS	2
ENSG00000070047	FALSE	0.5	neuromuscular	OMICS	2
ENSG00000070495	FALSE	0.5	neuromuscular	OMICS	2
ENSG00000070729	FALSE	0.5	neuromuscular	OMICS	2
ENSG00000070731	FALSE	0.5	neuromuscular	OMICS	2
ENSG00000070756	FALSE	0.5	neuromuscular	OMICS	2
ENSG00000070882	FALSE	0.5	neuromuscular	OMICS	2
ENSG00000071242	FALSE	0.5	neuromuscular	OMICS	2
ENSG00000071539	FALSE	0.5	neuromuscular	OMICS	2
ENSG00000071575	FALSE	0.5	neuromuscular	OMICS	2
ENSG00000071655	FALSE	0.5	neuromuscular	OMICS	2
ENSG00000071991	FALSE	0.5	neuromuscular	OMICS	2
ENSG00000072041	FALSE	0.5	neuromuscular	OMICS	2
ENSG00000072133	FALSE	0.5	neuromuscular	OMICS	2
ENSG00000072134	FALSE	0.5	neuromuscular	OMICS	2
ENSG00000072163	TRUE	0.5	neuromuscular	OMICS	2
ENSG00000072182	FALSE	0.5	neuromuscular	OMICS	2
ENSG00000072415	FALSE	0.5	neuromuscular	OMICS	2
ENSG00000072518	FALSE	0.5	neuromuscular	OMICS	2
ENSG00000072682	FALSE	0.5	neuromuscular	OMICS	2
ENSG00000072694	FALSE	0.5	neuromuscular	OMICS	2
ENSG00000072736	FALSE	0.5	neuromuscular	OMICS	2
ENSG00000072778	FALSE	0.5	neuromuscular	OMICS	2
ENSG00000072803	FALSE	0.5	neuromuscular	OMICS	2
ENSG00000072818	FALSE	0.5	neuromuscular	OMICS	2
ENSG00000072832	FALSE	0.5	neuromuscular	OMICS	2
ENSG00000072864	FALSE	0.5	neuromuscular	OMICS	2
ENSG00000072954	FALSE	0.5	neuromuscular	OMICS	2
ENSG00000073008	FALSE	0.5	neuromuscular	OMICS	2
ENSG00000073282	FALSE	0.5	neuromuscular	OMICS	2
ENSG00000073614	FALSE	0.5	neuromuscular	OMICS	2
ENSG00000074266	FALSE	0.5	neuromuscular	OMICS	2
ENSG00000074755	FALSE	0.5	neuromuscular	OMICS	2
ENSG00000074803	FALSE	0.5	neuromuscular	OMICS	2
ENSG00000074964	FALSE	0.5	neuromuscular	OMICS	2
ENSG00000075089	FALSE	0.5	neuromuscular	OMICS	2
ENSG00000075213	FALSE	0.5	neuromuscular	OMICS	2
ENSG00000075239	FALSE	0.5	neuromuscular	OMICS	2
ENSG00000075303	FALSE	0.5	neuromuscular	OMICS	2
ENSG00000075407	FALSE	0.5	neuromuscular	OMICS	2
ENSG00000075702	FALSE	0.5	neuromuscular	OMICS	2
ENSG00000075711	FALSE	0.5	neuromuscular	OMICS	2
ENSG00000075945	FALSE	0.5	neuromuscular	OMICS	2
ENSG00000076108	FALSE	0.5	neuromuscular	OMICS	2
ENSG00000076685	FALSE	0.5	neuromuscular	OMICS	2
ENSG00000076864	FALSE	0.5	neuromuscular	OMICS	2
ENSG00000076924	FALSE	0.5	neuromuscular	OMICS	2
ENSG00000076944	FALSE	0.5	neuromuscular	OMICS	2
ENSG00000077044	FALSE	0.5	neuromuscular	OMICS	2
ENSG00000077080	FALSE	0.5	neuromuscular	OMICS	2
ENSG00000077147	FALSE	0.5	neuromuscular	OMICS	2
ENSG00000077235	FALSE	0.5	neuromuscular	OMICS	2
ENSG00000077279	FALSE	0.5	neuromuscular	OMICS	2
ENSG00000077454	FALSE	0.5	neuromuscular	OMICS	2
ENSG00000077458	FALSE	0.5	neuromuscular	OMICS	2
ENSG00000077498	FALSE	0.5	neuromuscular	OMICS	2
ENSG00000077782	FALSE	0.5	neuromuscular	OMICS	2
ENSG00000077942	FALSE	0.5	neuromuscular	OMICS	2
ENSG00000077943	FALSE	0.5	neuromuscular	OMICS	2
ENSG00000078061	FALSE	0.5	neuromuscular	OMICS	2
ENSG00000078124	FALSE	0.5	neuromuscular	OMICS	2
ENSG00000078142	FALSE	0.5	neuromuscular	OMICS	2
ENSG00000078177	FALSE	0.5	neuromuscular	OMICS	2
ENSG00000078269	FALSE	0.5	neuromuscular	OMICS	2
ENSG00000078369	FALSE	0.5	neuromuscular	OMICS	2
ENSG00000078401	FALSE	0.5	neuromuscular	OMICS	2
ENSG00000078549	FALSE	0.5	neuromuscular	OMICS	2
ENSG00000078618	FALSE	0.5	neuromuscular	OMICS	2
ENSG00000078747	FALSE	0.5	neuromuscular	OMICS	2
ENSG00000078804	FALSE	0.5	neuromuscular	OMICS	2
ENSG00000078902	FALSE	0.5	neuromuscular	OMICS	2
ENSG00000079134	FALSE	0.5	neuromuscular	OMICS	2
ENSG00000079150	FALSE	0.5	neuromuscular	OMICS	2
ENSG00000079215	FALSE	0.5	neuromuscular	OMICS	2
ENSG00000079313	FALSE	0.5	neuromuscular	OMICS	2
ENSG00000079393	FALSE	0.5	neuromuscular	OMICS	2
ENSG00000079435	FALSE	0.5	neuromuscular	OMICS	2
ENSG00000079557	FALSE	0.5	neuromuscular	OMICS	2
ENSG00000079691	FALSE	0.5	neuromuscular	OMICS	2
ENSG00000080031	FALSE	0.5	neuromuscular	OMICS	2
ENSG00000080572	FALSE	0.5	neuromuscular	OMICS	2
ENSG00000080573	FALSE	0.5	neuromuscular	OMICS	2
ENSG00000080815	FALSE	0.5	neuromuscular	OMICS	2
ENSG00000080854	FALSE	0.5	neuromuscular	OMICS	2
ENSG00000081014	FALSE	0.5	neuromuscular	OMICS	2
ENSG00000081041	FALSE	0.5	neuromuscular	OMICS	2
ENSG00000081177	FALSE	0.5	neuromuscular	OMICS	2
ENSG00000081237	FALSE	0.5	neuromuscular	OMICS	2
ENSG00000081277	FALSE	0.5	neuromuscular	OMICS	2
ENSG00000081307	FALSE	0.5	neuromuscular	OMICS	2
ENSG00000081320	FALSE	0.5	neuromuscular	OMICS	2
ENSG00000081721	FALSE	0.5	neuromuscular	OMICS	2
ENSG00000082146	FALSE	0.5	neuromuscular	OMICS	2
ENSG00000082397	FALSE	0.5	neuromuscular	OMICS	2
ENSG00000082996	FALSE	0.5	neuromuscular	OMICS	2
ENSG00000083097	FALSE	0.5	neuromuscular	OMICS	2
ENSG00000083457	FALSE	0.5	neuromuscular	OMICS	2
ENSG00000083635	FALSE	0.5	neuromuscular	OMICS	2
ENSG00000083642	FALSE	0.5	neuromuscular	OMICS	2
ENSG00000083814	FALSE	0.5	neuromuscular	OMICS	2
ENSG00000083857	FALSE	0.5	neuromuscular	OMICS	2
ENSG00000084072	FALSE	0.5	neuromuscular	OMICS	2
ENSG00000084234	FALSE	0.5	neuromuscular	OMICS	2
ENSG00000084463	FALSE	0.5	neuromuscular	OMICS	2
ENSG00000084676	FALSE	0.5	neuromuscular	OMICS	2
ENSG00000084710	FALSE	0.5	neuromuscular	OMICS	2
ENSG00000084734	FALSE	0.5	neuromuscular	OMICS	2
ENSG00000085224	FALSE	0.5	neuromuscular	OMICS	2
ENSG00000085733	FALSE	0.5	neuromuscular	OMICS	2
ENSG00000085741	FALSE	0.5	neuromuscular	OMICS	2
ENSG00000085760	FALSE	0.5	neuromuscular	OMICS	2
ENSG00000085982	FALSE	0.5	neuromuscular	OMICS	2
ENSG00000085998	TRUE	0.5	neuromuscular	OMICS	2
ENSG00000086015	FALSE	0.5	neuromuscular	OMICS	2
ENSG00000086065	FALSE	0.5	neuromuscular	OMICS	2
ENSG00000086200	FALSE	0.5	neuromuscular	OMICS	2
ENSG00000086205	FALSE	0.5	neuromuscular	OMICS	2
ENSG00000086232	FALSE	0.5	neuromuscular	OMICS	2
ENSG00000086548	FALSE	0.5	neuromuscular	OMICS	2
ENSG00000086589	FALSE	0.5	neuromuscular	OMICS	2
ENSG00000086717	FALSE	0.5	neuromuscular	OMICS	2
ENSG00000086758	FALSE	0.5	neuromuscular	OMICS	2
ENSG00000086827	FALSE	0.5	neuromuscular	OMICS	2
ENSG00000087086	FALSE	0.5	neuromuscular	OMICS	2
ENSG00000087157	FALSE	0.5	neuromuscular	OMICS	2
ENSG00000087191	FALSE	0.5	neuromuscular	OMICS	2
ENSG00000087253	FALSE	0.5	neuromuscular	OMICS	2
ENSG00000087299	FALSE	0.5	neuromuscular	OMICS	2
ENSG00000087495	FALSE	0.5	neuromuscular	OMICS	2
ENSG00000087586	FALSE	0.5	neuromuscular	OMICS	2
ENSG00000087589	FALSE	0.5	neuromuscular	OMICS	2
ENSG00000087842	FALSE	0.5	neuromuscular	OMICS	2
ENSG00000088002	FALSE	0.5	neuromuscular	OMICS	2
ENSG00000088247	FALSE	0.5	neuromuscular	OMICS	2
ENSG00000088298	FALSE	0.5	neuromuscular	OMICS	2
ENSG00000088356	FALSE	0.5	neuromuscular	OMICS	2
ENSG00000088367	FALSE	0.5	neuromuscular	OMICS	2
ENSG00000088832	FALSE	0.5	neuromuscular	OMICS	2
ENSG00000089009	FALSE	0.5	neuromuscular	OMICS	2
ENSG00000089022	FALSE	0.5	neuromuscular	OMICS	2
ENSG00000089041	FALSE	0.5	neuromuscular	OMICS	2
ENSG00000089163	FALSE	0.5	neuromuscular	OMICS	2
ENSG00000089280	FALSE	0.5	neuromuscular	OMICS	2
ENSG00000089327	FALSE	0.5	neuromuscular	OMICS	2
ENSG00000089472	FALSE	0.5	neuromuscular	OMICS	2
ENSG00000089505	FALSE	0.5	neuromuscular	OMICS	2
ENSG00000089685	FALSE	0.5	neuromuscular	OMICS	2
ENSG00000089847	FALSE	0.5	neuromuscular	OMICS	2
ENSG00000090097	FALSE	0.5	neuromuscular	OMICS	2
ENSG00000090382	FALSE	0.5	neuromuscular	OMICS	2
ENSG00000090402	FALSE	0.5	neuromuscular	OMICS	2
ENSG00000090447	FALSE	0.5	neuromuscular	OMICS	2
ENSG00000090520	FALSE	0.5	neuromuscular	OMICS	2
ENSG00000090581	FALSE	0.5	neuromuscular	OMICS	2
ENSG00000090661	FALSE	0.5	neuromuscular	OMICS	2
ENSG00000090776	FALSE	0.5	neuromuscular	OMICS	2
ENSG00000091009	FALSE	0.5	neuromuscular	OMICS	2
ENSG00000091138	FALSE	0.5	neuromuscular	OMICS	2
ENSG00000091317	FALSE	0.5	neuromuscular	OMICS	2
ENSG00000091513	FALSE	0.5	neuromuscular	OMICS	2
ENSG00000091527	FALSE	0.5	neuromuscular	OMICS	2
ENSG00000091622	FALSE	0.5	neuromuscular	OMICS	2
ENSG00000091879	FALSE	0.5	neuromuscular	OMICS	2
ENSG00000091947	FALSE	0.5	neuromuscular	OMICS	2
ENSG00000092051	FALSE	0.5	neuromuscular	OMICS	2
ENSG00000092108	FALSE	0.5	neuromuscular	OMICS	2
ENSG00000092200	FALSE	0.5	neuromuscular	OMICS	2
ENSG00000092203	FALSE	0.5	neuromuscular	OMICS	2
ENSG00000092208	FALSE	0.5	neuromuscular	OMICS	2
ENSG00000092330	FALSE	0.5	neuromuscular	OMICS	2
ENSG00000092439	FALSE	0.5	neuromuscular	OMICS	2
ENSG00000092841	FALSE	0.5	neuromuscular	OMICS	2
ENSG00000092847	FALSE	0.5	neuromuscular	OMICS	2
ENSG00000092853	FALSE	0.5	neuromuscular	OMICS	2
ENSG00000092931	FALSE	0.5	neuromuscular	OMICS	2
ENSG00000092969	FALSE	0.5	neuromuscular	OMICS	2
ENSG00000093072	FALSE	0.5	neuromuscular	OMICS	2
ENSG00000093167	FALSE	0.5	neuromuscular	OMICS	2
ENSG00000094661	FALSE	0.5	neuromuscular	OMICS	2
ENSG00000094880	FALSE	0.5	neuromuscular	OMICS	2
ENSG00000094963	FALSE	0.5	neuromuscular	OMICS	2
ENSG00000095002	FALSE	0.5	neuromuscular	OMICS	2
ENSG00000095139	FALSE	0.5	neuromuscular	OMICS	2
ENSG00000095383	FALSE	0.5	neuromuscular	OMICS	2
ENSG00000095397	FALSE	0.5	neuromuscular	OMICS	2
ENSG00000095637	FALSE	0.5	neuromuscular	OMICS	2
ENSG00000095713	FALSE	0.5	neuromuscular	OMICS	2
ENSG00000095739	FALSE	0.5	neuromuscular	OMICS	2
ENSG00000095932	FALSE	0.5	neuromuscular	OMICS	2
ENSG00000095981	FALSE	0.5	neuromuscular	OMICS	2
ENSG00000096264	FALSE	0.5	neuromuscular	OMICS	2
ENSG00000096395	FALSE	0.5	neuromuscular	OMICS	2
ENSG00000096696	FALSE	0.5	neuromuscular	OMICS	2
ENSG00000096717	FALSE	0.5	neuromuscular	OMICS	2
ENSG00000096872	FALSE	0.5	neuromuscular	OMICS	2
ENSG00000097021	FALSE	0.5	neuromuscular	OMICS	2
ENSG00000097046	FALSE	0.5	neuromuscular	OMICS	2
ENSG00000099139	FALSE	0.5	neuromuscular	OMICS	2
ENSG00000099194	FALSE	0.5	neuromuscular	OMICS	2
ENSG00000099364	FALSE	0.5	neuromuscular	OMICS	2
ENSG00000099365	FALSE	0.5	neuromuscular	OMICS	2
ENSG00000099385	FALSE	0.5	neuromuscular	OMICS	2
ENSG00000099625	FALSE	0.5	neuromuscular	OMICS	2
ENSG00000099769	FALSE	0.5	neuromuscular	OMICS	2
ENSG00000099785	FALSE	0.5	neuromuscular	OMICS	2
ENSG00000099795	FALSE	0.5	neuromuscular	OMICS	2
ENSG00000099800	FALSE	0.5	neuromuscular	OMICS	2
ENSG00000099822	FALSE	0.5	neuromuscular	OMICS	2
ENSG00000099899	FALSE	0.5	neuromuscular	OMICS	2
ENSG00000099904	FALSE	0.5	neuromuscular	OMICS	2
ENSG00000099956	FALSE	0.5	neuromuscular	OMICS	2
ENSG00000099958	FALSE	0.5	neuromuscular	OMICS	2
ENSG00000100012	FALSE	0.5	neuromuscular	OMICS	2
ENSG00000100038	FALSE	0.5	neuromuscular	OMICS	2
ENSG00000100053	FALSE	0.5	neuromuscular	OMICS	2
ENSG00000100065	FALSE	0.5	neuromuscular	OMICS	2
ENSG00000100075	FALSE	0.5	neuromuscular	OMICS	2
ENSG00000100079	FALSE	0.5	neuromuscular	OMICS	2
ENSG00000100100	FALSE	0.5	neuromuscular	OMICS	2
ENSG00000100104	FALSE	0.5	neuromuscular	OMICS	2
ENSG00000100116	FALSE	0.5	neuromuscular	OMICS	2
ENSG00000100122	FALSE	0.5	neuromuscular	OMICS	2
ENSG00000100147	FALSE	0.5	neuromuscular	OMICS	2
ENSG00000100150	FALSE	0.5	neuromuscular	OMICS	2
ENSG00000100151	FALSE	0.5	neuromuscular	OMICS	2
ENSG00000100196	FALSE	0.5	neuromuscular	OMICS	2
ENSG00000100197	FALSE	0.5	neuromuscular	OMICS	2
ENSG00000100228	FALSE	0.5	neuromuscular	OMICS	2
ENSG00000100241	FALSE	0.5	neuromuscular	OMICS	2
ENSG00000100249	FALSE	0.5	neuromuscular	OMICS	2
ENSG00000100263	FALSE	0.5	neuromuscular	OMICS	2
ENSG00000100266	FALSE	0.5	neuromuscular	OMICS	2
ENSG00000100284	FALSE	0.5	neuromuscular	OMICS	2
ENSG00000100297	FALSE	0.5	neuromuscular	OMICS	2
ENSG00000100298	FALSE	0.5	neuromuscular	OMICS	2
ENSG00000100299	FALSE	0.5	neuromuscular	OMICS	2
ENSG00000100311	FALSE	0.5	neuromuscular	OMICS	2
ENSG00000100336	FALSE	0.5	neuromuscular	OMICS	2
ENSG00000100354	FALSE	0.5	neuromuscular	OMICS	2
ENSG00000100360	FALSE	0.5	neuromuscular	OMICS	2
ENSG00000100380	FALSE	0.5	neuromuscular	OMICS	2
ENSG00000100403	FALSE	0.5	neuromuscular	OMICS	2
ENSG00000100410	FALSE	0.5	neuromuscular	OMICS	2
ENSG00000100413	FALSE	0.5	neuromuscular	OMICS	2
ENSG00000100439	FALSE	0.5	neuromuscular	OMICS	2
ENSG00000100441	FALSE	0.5	neuromuscular	OMICS	2
ENSG00000100442	FALSE	0.5	neuromuscular	OMICS	2
ENSG00000100554	FALSE	0.5	neuromuscular	OMICS	2
ENSG00000100593	FALSE	0.5	neuromuscular	OMICS	2
ENSG00000100601	FALSE	0.5	neuromuscular	OMICS	2
ENSG00000100603	FALSE	0.5	neuromuscular	OMICS	2
ENSG00000100625	FALSE	0.5	neuromuscular	OMICS	2
ENSG00000100629	FALSE	0.5	neuromuscular	OMICS	2
ENSG00000100632	FALSE	0.5	neuromuscular	OMICS	2
ENSG00000100647	FALSE	0.5	neuromuscular	OMICS	2
ENSG00000100664	FALSE	0.5	neuromuscular	OMICS	2
ENSG00000100804	FALSE	0.5	neuromuscular	OMICS	2
ENSG00000100814	FALSE	0.5	neuromuscular	OMICS	2
ENSG00000100815	FALSE	0.5	neuromuscular	OMICS	2
ENSG00000100867	FALSE	0.5	neuromuscular	OMICS	2
ENSG00000100890	FALSE	0.5	neuromuscular	OMICS	2
ENSG00000100897	FALSE	0.5	neuromuscular	OMICS	2
ENSG00000100906	FALSE	0.5	neuromuscular	OMICS	2
ENSG00000100979	FALSE	0.5	neuromuscular	OMICS	2
ENSG00000101004	FALSE	0.5	neuromuscular	OMICS	2
ENSG00000101017	FALSE	0.5	neuromuscular	OMICS	2
ENSG00000101040	FALSE	0.5	neuromuscular	OMICS	2
ENSG00000101076	FALSE	0.5	neuromuscular	OMICS	2
ENSG00000101082	FALSE	0.5	neuromuscular	OMICS	2
ENSG00000101084	FALSE	0.5	neuromuscular	OMICS	2
ENSG00000101104	FALSE	0.5	neuromuscular	OMICS	2
ENSG00000101109	FALSE	0.5	neuromuscular	OMICS	2
ENSG00000101134	FALSE	0.5	neuromuscular	OMICS	2
ENSG00000101182	FALSE	0.5	neuromuscular	OMICS	2
ENSG00000101190	FALSE	0.5	neuromuscular	OMICS	2
ENSG00000101210	FALSE	0.5	neuromuscular	OMICS	2
ENSG00000101213	FALSE	0.5	neuromuscular	OMICS	2
ENSG00000101236	FALSE	0.5	neuromuscular	OMICS	2
ENSG00000101276	FALSE	0.5	neuromuscular	OMICS	2
ENSG00000101336	FALSE	0.5	neuromuscular	OMICS	2
ENSG00000101365	FALSE	0.5	neuromuscular	OMICS	2
ENSG00000101391	FALSE	0.5	neuromuscular	OMICS	2
ENSG00000101400	FALSE	0.5	neuromuscular	OMICS	2
ENSG00000101425	FALSE	0.5	neuromuscular	OMICS	2
ENSG00000101574	FALSE	0.5	neuromuscular	OMICS	2
ENSG00000101577	FALSE	0.5	neuromuscular	OMICS	2
ENSG00000101608	FALSE	0.5	neuromuscular	OMICS	2
ENSG00000101624	FALSE	0.5	neuromuscular	OMICS	2
ENSG00000101665	FALSE	0.5	neuromuscular	OMICS	2
ENSG00000101751	FALSE	0.5	neuromuscular	OMICS	2
ENSG00000101825	FALSE	0.5	neuromuscular	OMICS	2
ENSG00000101856	FALSE	0.5	neuromuscular	OMICS	2
ENSG00000101928	FALSE	0.5	neuromuscular	OMICS	2
ENSG00000101940	FALSE	0.5	neuromuscular	OMICS	2
ENSG00000101945	FALSE	0.5	neuromuscular	OMICS	2
ENSG00000101958	FALSE	0.5	neuromuscular	OMICS	2
ENSG00000102007	FALSE	0.5	neuromuscular	OMICS	2
ENSG00000102024	FALSE	0.5	neuromuscular	OMICS	2
ENSG00000102032	FALSE	0.5	neuromuscular	OMICS	2
ENSG00000102048	FALSE	0.5	neuromuscular	OMICS	2
ENSG00000102054	FALSE	0.5	neuromuscular	OMICS	2
ENSG00000102098	FALSE	0.5	neuromuscular	OMICS	2
ENSG00000102100	FALSE	0.5	neuromuscular	OMICS	2
ENSG00000102103	FALSE	0.5	neuromuscular	OMICS	2
ENSG00000102128	FALSE	0.5	neuromuscular	OMICS	2
ENSG00000102172	FALSE	0.5	neuromuscular	OMICS	2
ENSG00000102189	FALSE	0.5	neuromuscular	OMICS	2
ENSG00000102221	FALSE	0.5	neuromuscular	OMICS	2
ENSG00000102245	FALSE	0.5	neuromuscular	OMICS	2
ENSG00000102302	FALSE	0.5	neuromuscular	OMICS	2
ENSG00000102309	FALSE	0.5	neuromuscular	OMICS	2
ENSG00000102313	FALSE	0.5	neuromuscular	OMICS	2
ENSG00000102359	FALSE	0.5	neuromuscular	OMICS	2
ENSG00000102393	FALSE	0.5	neuromuscular	OMICS	2
ENSG00000102409	FALSE	0.5	neuromuscular	OMICS	2
ENSG00000102452	FALSE	0.5	neuromuscular	OMICS	2
ENSG00000102524	FALSE	0.5	neuromuscular	OMICS	2
ENSG00000102531	FALSE	0.5	neuromuscular	OMICS	2
ENSG00000102547	FALSE	0.5	neuromuscular	OMICS	2
ENSG00000102780	FALSE	0.5	neuromuscular	OMICS	2
ENSG00000102781	FALSE	0.5	neuromuscular	OMICS	2
ENSG00000102802	FALSE	0.5	neuromuscular	OMICS	2
ENSG00000102804	FALSE	0.5	neuromuscular	OMICS	2
ENSG00000102870	FALSE	0.5	neuromuscular	OMICS	2
ENSG00000102871	FALSE	0.5	neuromuscular	OMICS	2
ENSG00000102891	FALSE	0.5	neuromuscular	OMICS	2
ENSG00000102901	FALSE	0.5	neuromuscular	OMICS	2
ENSG00000102921	FALSE	0.5	neuromuscular	OMICS	2
ENSG00000102935	FALSE	0.5	neuromuscular	OMICS	2
ENSG00000103018	FALSE	0.5	neuromuscular	OMICS	2
ENSG00000103035	FALSE	0.5	neuromuscular	OMICS	2
ENSG00000103089	FALSE	0.5	neuromuscular	OMICS	2
ENSG00000103121	FALSE	0.5	neuromuscular	OMICS	2
ENSG00000103126	FALSE	0.5	neuromuscular	OMICS	2
ENSG00000103184	FALSE	0.5	neuromuscular	OMICS	2
ENSG00000103196	FALSE	0.5	neuromuscular	OMICS	2
ENSG00000103202	FALSE	0.5	neuromuscular	OMICS	2
ENSG00000103254	FALSE	0.5	neuromuscular	OMICS	2
ENSG00000103260	FALSE	0.5	neuromuscular	OMICS	2
ENSG00000103274	FALSE	0.5	neuromuscular	OMICS	2
ENSG00000103316	FALSE	0.5	neuromuscular	OMICS	2
ENSG00000103319	FALSE	0.5	neuromuscular	OMICS	2
ENSG00000103335	FALSE	0.5	neuromuscular	OMICS	2
ENSG00000103449	FALSE	0.5	neuromuscular	OMICS	2
ENSG00000103490	FALSE	0.5	neuromuscular	OMICS	2
ENSG00000103495	FALSE	0.5	neuromuscular	OMICS	2
ENSG00000103496	FALSE	0.5	neuromuscular	OMICS	2
ENSG00000103502	FALSE	0.5	neuromuscular	OMICS	2
ENSG00000103510	FALSE	0.5	neuromuscular	OMICS	2
ENSG00000103522	FALSE	0.5	neuromuscular	OMICS	2
ENSG00000103528	FALSE	0.5	neuromuscular	OMICS	2
ENSG00000103549	FALSE	0.5	neuromuscular	OMICS	2
ENSG00000103550	FALSE	0.5	neuromuscular	OMICS	2
ENSG00000103569	FALSE	0.5	neuromuscular	OMICS	2
ENSG00000103642	FALSE	0.5	neuromuscular	OMICS	2
ENSG00000103710	FALSE	0.5	neuromuscular	OMICS	2
ENSG00000103740	FALSE	0.5	neuromuscular	OMICS	2
ENSG00000103742	FALSE	0.5	neuromuscular	OMICS	2
ENSG00000103769	FALSE	0.5	neuromuscular	OMICS	2
ENSG00000103876	FALSE	0.5	neuromuscular	OMICS	2
ENSG00000104055	FALSE	0.5	neuromuscular	OMICS	2
ENSG00000104064	FALSE	0.5	neuromuscular	OMICS	2
ENSG00000104129	FALSE	0.5	neuromuscular	OMICS	2
ENSG00000104133	FALSE	0.5	neuromuscular	OMICS	2
ENSG00000104140	FALSE	0.5	neuromuscular	OMICS	2
ENSG00000104154	FALSE	0.5	neuromuscular	OMICS	2
ENSG00000104219	FALSE	0.5	neuromuscular	OMICS	2
ENSG00000104221	FALSE	0.5	neuromuscular	OMICS	2
ENSG00000104299	FALSE	0.5	neuromuscular	OMICS	2
ENSG00000104321	FALSE	0.5	neuromuscular	OMICS	2
ENSG00000104324	FALSE	0.5	neuromuscular	OMICS	2
ENSG00000104327	FALSE	0.5	neuromuscular	OMICS	2
ENSG00000104408	FALSE	0.5	neuromuscular	OMICS	2
ENSG00000104427	FALSE	0.5	neuromuscular	OMICS	2
ENSG00000104432	FALSE	0.5	neuromuscular	OMICS	2
ENSG00000104517	FALSE	0.5	neuromuscular	OMICS	2
ENSG00000104756	FALSE	0.5	neuromuscular	OMICS	2
ENSG00000104814	FALSE	0.5	neuromuscular	OMICS	2
ENSG00000104823	FALSE	0.5	neuromuscular	OMICS	2
ENSG00000104833	FALSE	0.5	neuromuscular	OMICS	2
ENSG00000104863	FALSE	0.5	neuromuscular	OMICS	2
ENSG00000104886	FALSE	0.5	neuromuscular	OMICS	2
ENSG00000104904	FALSE	0.5	neuromuscular	OMICS	2
ENSG00000104941	FALSE	0.5	neuromuscular	OMICS	2
ENSG00000104973	FALSE	0.5	neuromuscular	OMICS	2
ENSG00000104976	FALSE	0.5	neuromuscular	OMICS	2
ENSG00000104980	FALSE	0.5	neuromuscular	OMICS	2
ENSG00000105063	FALSE	0.5	neuromuscular	OMICS	2
ENSG00000105088	FALSE	0.5	neuromuscular	OMICS	2
ENSG00000105137	FALSE	0.5	neuromuscular	OMICS	2
ENSG00000105173	FALSE	0.5	neuromuscular	OMICS	2
ENSG00000105193	FALSE	0.5	neuromuscular	OMICS	2
ENSG00000105204	FALSE	0.5	neuromuscular	OMICS	2
ENSG00000105245	FALSE	0.5	neuromuscular	OMICS	2
ENSG00000105254	FALSE	0.5	neuromuscular	OMICS	2
ENSG00000105255	FALSE	0.5	neuromuscular	OMICS	2
ENSG00000105278	FALSE	0.5	neuromuscular	OMICS	2
ENSG00000105287	FALSE	0.5	neuromuscular	OMICS	2
ENSG00000105327	FALSE	0.5	neuromuscular	OMICS	2
ENSG00000105376	FALSE	0.5	neuromuscular	OMICS	2
ENSG00000105426	FALSE	0.5	neuromuscular	OMICS	2
ENSG00000105443	FALSE	0.5	neuromuscular	OMICS	2
ENSG00000105464	FALSE	0.5	neuromuscular	OMICS	2
ENSG00000105499	FALSE	0.5	neuromuscular	OMICS	2
ENSG00000105509	FALSE	0.5	neuromuscular	OMICS	2
ENSG00000105523	FALSE	0.5	neuromuscular	OMICS	2
ENSG00000105556	FALSE	0.5	neuromuscular	OMICS	2
ENSG00000105583	FALSE	0.5	neuromuscular	OMICS	2
ENSG00000105605	FALSE	0.5	neuromuscular	OMICS	2
ENSG00000105640	FALSE	0.5	neuromuscular	OMICS	2
ENSG00000105641	FALSE	0.5	neuromuscular	OMICS	2
ENSG00000105643	FALSE	0.5	neuromuscular	OMICS	2
ENSG00000105668	FALSE	0.5	neuromuscular	OMICS	2
ENSG00000105669	FALSE	0.5	neuromuscular	OMICS	2
ENSG00000105697	FALSE	0.5	neuromuscular	OMICS	2
ENSG00000105699	FALSE	0.5	neuromuscular	OMICS	2
ENSG00000105705	FALSE	0.5	neuromuscular	OMICS	2
ENSG00000105722	FALSE	0.5	neuromuscular	OMICS	2
ENSG00000105738	FALSE	0.5	neuromuscular	OMICS	2
ENSG00000105767	FALSE	0.5	neuromuscular	OMICS	2
ENSG00000105793	FALSE	0.5	neuromuscular	OMICS	2
ENSG00000105808	FALSE	0.5	neuromuscular	OMICS	2
ENSG00000105825	FALSE	0.5	neuromuscular	OMICS	2
ENSG00000105852	FALSE	0.5	neuromuscular	OMICS	2
ENSG00000105879	FALSE	0.5	neuromuscular	OMICS	2
ENSG00000105887	FALSE	0.5	neuromuscular	OMICS	2
ENSG00000105889	FALSE	0.5	neuromuscular	OMICS	2
ENSG00000105982	FALSE	0.5	neuromuscular	OMICS	2
ENSG00000105983	FALSE	0.5	neuromuscular	OMICS	2
ENSG00000105989	FALSE	0.5	neuromuscular	OMICS	2
ENSG00000106009	FALSE	0.5	neuromuscular	OMICS	2
ENSG00000106012	FALSE	0.5	neuromuscular	OMICS	2
ENSG00000106028	FALSE	0.5	neuromuscular	OMICS	2
ENSG00000106052	FALSE	0.5	neuromuscular	OMICS	2
ENSG00000106077	FALSE	0.5	neuromuscular	OMICS	2
ENSG00000106261	FALSE	0.5	neuromuscular	OMICS	2
ENSG00000106302	FALSE	0.5	neuromuscular	OMICS	2
ENSG00000106304	FALSE	0.5	neuromuscular	OMICS	2
ENSG00000106305	FALSE	0.5	neuromuscular	OMICS	2
ENSG00000106327	FALSE	0.5	neuromuscular	OMICS	2
ENSG00000106328	FALSE	0.5	neuromuscular	OMICS	2
ENSG00000106346	FALSE	0.5	neuromuscular	OMICS	2
ENSG00000106366	FALSE	0.5	neuromuscular	OMICS	2
ENSG00000106384	FALSE	0.5	neuromuscular	OMICS	2
ENSG00000106415	FALSE	0.5	neuromuscular	OMICS	2
ENSG00000106443	FALSE	0.5	neuromuscular	OMICS	2
ENSG00000106462	FALSE	0.5	neuromuscular	OMICS	2
ENSG00000106511	FALSE	0.5	neuromuscular	OMICS	2
ENSG00000106541	FALSE	0.5	neuromuscular	OMICS	2
ENSG00000106571	FALSE	0.5	neuromuscular	OMICS	2
ENSG00000106591	FALSE	0.5	neuromuscular	OMICS	2
ENSG00000106603	FALSE	0.5	neuromuscular	OMICS	2
ENSG00000106628	FALSE	0.5	neuromuscular	OMICS	2
ENSG00000106665	FALSE	0.5	neuromuscular	OMICS	2
ENSG00000106692	TRUE	0.5	neuromuscular	OMICS	2
ENSG00000106819	FALSE	0.5	neuromuscular	OMICS	2
ENSG00000107020	FALSE	0.5	neuromuscular	OMICS	2
ENSG00000107099	FALSE	0.5	neuromuscular	OMICS	2
ENSG00000107105	FALSE	0.5	neuromuscular	OMICS	2
ENSG00000107223	FALSE	0.5	neuromuscular	OMICS	2
ENSG00000107282	FALSE	0.5	neuromuscular	OMICS	2
ENSG00000107331	FALSE	0.5	neuromuscular	OMICS	2
ENSG00000107341	FALSE	0.5	neuromuscular	OMICS	2
ENSG00000107554	FALSE	0.5	neuromuscular	OMICS	2
ENSG00000107560	FALSE	0.5	neuromuscular	OMICS	2
ENSG00000107593	FALSE	0.5	neuromuscular	OMICS	2
ENSG00000107745	FALSE	0.5	neuromuscular	OMICS	2
ENSG00000107789	FALSE	0.5	neuromuscular	OMICS	2
ENSG00000107807	FALSE	0.5	neuromuscular	OMICS	2
ENSG00000107862	FALSE	0.5	neuromuscular	OMICS	2
ENSG00000108061	FALSE	0.5	neuromuscular	OMICS	2
ENSG00000108064	FALSE	0.5	neuromuscular	OMICS	2
ENSG00000108091	FALSE	0.5	neuromuscular	OMICS	2
ENSG00000108187	FALSE	0.5	neuromuscular	OMICS	2
ENSG00000108219	FALSE	0.5	neuromuscular	OMICS	2
ENSG00000108231	FALSE	0.5	neuromuscular	OMICS	2
ENSG00000108244	FALSE	0.5	neuromuscular	OMICS	2
ENSG00000108255	FALSE	0.5	neuromuscular	OMICS	2
ENSG00000108349	FALSE	0.5	neuromuscular	OMICS	2
ENSG00000108352	FALSE	0.5	neuromuscular	OMICS	2
ENSG00000108389	FALSE	0.5	neuromuscular	OMICS	2
ENSG00000108424	FALSE	0.5	neuromuscular	OMICS	2
ENSG00000108439	FALSE	0.5	neuromuscular	OMICS	2
ENSG00000108443	FALSE	0.5	neuromuscular	OMICS	2
ENSG00000108465	FALSE	0.5	neuromuscular	OMICS	2
ENSG00000108510	FALSE	0.5	neuromuscular	OMICS	2
ENSG00000108561	FALSE	0.5	neuromuscular	OMICS	2
ENSG00000108582	FALSE	0.5	neuromuscular	OMICS	2
ENSG00000108590	FALSE	0.5	neuromuscular	OMICS	2
ENSG00000108639	FALSE	0.5	neuromuscular	OMICS	2
ENSG00000108651	FALSE	0.5	neuromuscular	OMICS	2
ENSG00000108700	FALSE	0.5	neuromuscular	OMICS	2
ENSG00000108786	FALSE	0.5	neuromuscular	OMICS	2
ENSG00000108825	FALSE	0.5	neuromuscular	OMICS	2
ENSG00000108826	FALSE	0.5	neuromuscular	OMICS	2
ENSG00000108849	FALSE	0.5	neuromuscular	OMICS	2
ENSG00000108852	FALSE	0.5	neuromuscular	OMICS	2
ENSG00000108854	FALSE	0.5	neuromuscular	OMICS	2
ENSG00000108861	FALSE	0.5	neuromuscular	OMICS	2
ENSG00000108878	FALSE	0.5	neuromuscular	OMICS	2
ENSG00000108932	FALSE	0.5	neuromuscular	OMICS	2
ENSG00000109047	FALSE	0.5	neuromuscular	OMICS	2
ENSG00000109061	FALSE	0.5	neuromuscular	OMICS	2
ENSG00000109065	FALSE	0.5	neuromuscular	OMICS	2
ENSG00000109171	FALSE	0.5	neuromuscular	OMICS	2
ENSG00000109205	FALSE	0.5	neuromuscular	OMICS	2
ENSG00000109265	FALSE	0.5	neuromuscular	OMICS	2
ENSG00000109424	FALSE	0.5	neuromuscular	OMICS	2
ENSG00000109471	FALSE	0.5	neuromuscular	OMICS	2
ENSG00000109472	FALSE	0.5	neuromuscular	OMICS	2
ENSG00000109519	FALSE	0.5	neuromuscular	OMICS	2
ENSG00000109685	FALSE	0.5	neuromuscular	OMICS	2
ENSG00000109736	FALSE	0.5	neuromuscular	OMICS	2
ENSG00000109854	FALSE	0.5	neuromuscular	OMICS	2
ENSG00000109991	FALSE	0.5	neuromuscular	OMICS	2
ENSG00000110002	FALSE	0.5	neuromuscular	OMICS	2
ENSG00000110031	FALSE	0.5	neuromuscular	OMICS	2
ENSG00000110042	FALSE	0.5	neuromuscular	OMICS	2
ENSG00000110046	FALSE	0.5	neuromuscular	OMICS	2
ENSG00000110057	FALSE	0.5	neuromuscular	OMICS	2
ENSG00000110066	FALSE	0.5	neuromuscular	OMICS	2
ENSG00000110077	FALSE	0.5	neuromuscular	OMICS	2
ENSG00000110090	FALSE	0.5	neuromuscular	OMICS	2
ENSG00000110104	FALSE	0.5	neuromuscular	OMICS	2
ENSG00000110148	FALSE	0.5	neuromuscular	OMICS	2
ENSG00000110172	FALSE	0.5	neuromuscular	OMICS	2
ENSG00000110497	FALSE	0.5	neuromuscular	OMICS	2
ENSG00000110583	FALSE	0.5	neuromuscular	OMICS	2
ENSG00000110675	FALSE	0.5	neuromuscular	OMICS	2
ENSG00000110696	FALSE	0.5	neuromuscular	OMICS	2
ENSG00000110786	FALSE	0.5	neuromuscular	OMICS	2
ENSG00000110841	FALSE	0.5	neuromuscular	OMICS	2
ENSG00000110852	FALSE	0.5	neuromuscular	OMICS	2
ENSG00000110906	FALSE	0.5	neuromuscular	OMICS	2
ENSG00000110921	FALSE	0.5	neuromuscular	OMICS	2
ENSG00000110931	FALSE	0.5	neuromuscular	OMICS	2
ENSG00000111012	FALSE	0.5	neuromuscular	OMICS	2
ENSG00000111052	FALSE	0.5	neuromuscular	OMICS	2
ENSG00000111057	FALSE	0.5	neuromuscular	OMICS	2
ENSG00000111110	FALSE	0.5	neuromuscular	OMICS	2
ENSG00000111142	FALSE	0.5	neuromuscular	OMICS	2
ENSG00000111186	FALSE	0.5	neuromuscular	OMICS	2
ENSG00000111196	FALSE	0.5	neuromuscular	OMICS	2
ENSG00000111206	FALSE	0.5	neuromuscular	OMICS	2
ENSG00000111247	FALSE	0.5	neuromuscular	OMICS	2
ENSG00000111361	FALSE	0.5	neuromuscular	OMICS	2
ENSG00000111412	FALSE	0.5	neuromuscular	OMICS	2
ENSG00000111530	FALSE	0.5	neuromuscular	OMICS	2
ENSG00000111554	FALSE	0.5	neuromuscular	OMICS	2
ENSG00000111640	FALSE	0.5	neuromuscular	OMICS	2
ENSG00000111641	FALSE	0.5	neuromuscular	OMICS	2
ENSG00000111666	FALSE	0.5	neuromuscular	OMICS	2
ENSG00000111670	FALSE	0.5	neuromuscular	OMICS	2
ENSG00000111671	FALSE	0.5	neuromuscular	OMICS	2
ENSG00000111676	FALSE	0.5	neuromuscular	OMICS	2
ENSG00000111678	FALSE	0.5	neuromuscular	OMICS	2
ENSG00000111701	FALSE	0.5	neuromuscular	OMICS	2
ENSG00000111704	FALSE	0.5	neuromuscular	OMICS	2
ENSG00000111711	FALSE	0.5	neuromuscular	OMICS	2
ENSG00000111728	FALSE	0.5	neuromuscular	OMICS	2
ENSG00000111729	FALSE	0.5	neuromuscular	OMICS	2
ENSG00000111775	FALSE	0.5	neuromuscular	OMICS	2
ENSG00000111832	FALSE	0.5	neuromuscular	OMICS	2
ENSG00000111859	FALSE	0.5	neuromuscular	OMICS	2
ENSG00000111863	FALSE	0.5	neuromuscular	OMICS	2
ENSG00000111961	FALSE	0.5	neuromuscular	OMICS	2
ENSG00000111962	FALSE	0.5	neuromuscular	OMICS	2
ENSG00000112033	FALSE	0.5	neuromuscular	OMICS	2
ENSG00000112041	FALSE	0.5	neuromuscular	OMICS	2
ENSG00000112053	FALSE	0.5	neuromuscular	OMICS	2
ENSG00000112137	FALSE	0.5	neuromuscular	OMICS	2
ENSG00000112210	FALSE	0.5	neuromuscular	OMICS	2
ENSG00000112212	FALSE	0.5	neuromuscular	OMICS	2
ENSG00000112234	FALSE	0.5	neuromuscular	OMICS	2
ENSG00000112297	FALSE	0.5	neuromuscular	OMICS	2
ENSG00000112320	FALSE	0.5	neuromuscular	OMICS	2
ENSG00000112367	FALSE	0.5	neuromuscular	OMICS	2
ENSG00000112379	FALSE	0.5	neuromuscular	OMICS	2
ENSG00000112394	FALSE	0.5	neuromuscular	OMICS	2
ENSG00000112514	FALSE	0.5	neuromuscular	OMICS	2
ENSG00000112624	FALSE	0.5	neuromuscular	OMICS	2
ENSG00000112651	FALSE	0.5	neuromuscular	OMICS	2
ENSG00000112659	FALSE	0.5	neuromuscular	OMICS	2
ENSG00000112695	FALSE	0.5	neuromuscular	OMICS	2
ENSG00000112701	FALSE	0.5	neuromuscular	OMICS	2
ENSG00000112761	FALSE	0.5	neuromuscular	OMICS	2
ENSG00000112799	FALSE	0.5	neuromuscular	OMICS	2
ENSG00000112812	FALSE	0.5	neuromuscular	OMICS	2
ENSG00000112941	FALSE	0.5	neuromuscular	OMICS	2
ENSG00000112981	FALSE	0.5	neuromuscular	OMICS	2
ENSG00000112996	FALSE	0.5	neuromuscular	OMICS	2
ENSG00000113013	FALSE	0.5	neuromuscular	OMICS	2
ENSG00000113068	FALSE	0.5	neuromuscular	OMICS	2
ENSG00000113088	FALSE	0.5	neuromuscular	OMICS	2
ENSG00000113209	FALSE	0.5	neuromuscular	OMICS	2
ENSG00000113240	FALSE	0.5	neuromuscular	OMICS	2
ENSG00000113248	FALSE	0.5	neuromuscular	OMICS	2
ENSG00000113263	FALSE	0.5	neuromuscular	OMICS	2
ENSG00000113269	FALSE	0.5	neuromuscular	OMICS	2
ENSG00000113302	FALSE	0.5	neuromuscular	OMICS	2
ENSG00000113328	FALSE	0.5	neuromuscular	OMICS	2
ENSG00000113407	FALSE	0.5	neuromuscular	OMICS	2
ENSG00000113448	FALSE	0.5	neuromuscular	OMICS	2
ENSG00000113494	FALSE	0.5	neuromuscular	OMICS	2
ENSG00000113569	FALSE	0.5	neuromuscular	OMICS	2
ENSG00000113583	FALSE	0.5	neuromuscular	OMICS	2
ENSG00000113593	FALSE	0.5	neuromuscular	OMICS	2
ENSG00000113600	FALSE	0.5	neuromuscular	OMICS	2
ENSG00000113643	FALSE	0.5	neuromuscular	OMICS	2
ENSG00000113758	FALSE	0.5	neuromuscular	OMICS	2
ENSG00000113812	FALSE	0.5	neuromuscular	OMICS	2
ENSG00000113845	FALSE	0.5	neuromuscular	OMICS	2
ENSG00000114026	FALSE	0.5	neuromuscular	OMICS	2
ENSG00000114062	FALSE	0.5	neuromuscular	OMICS	2
ENSG00000114098	FALSE	0.5	neuromuscular	OMICS	2
ENSG00000114113	FALSE	0.5	neuromuscular	OMICS	2
ENSG00000114120	FALSE	0.5	neuromuscular	OMICS	2
ENSG00000114204	FALSE	0.5	neuromuscular	OMICS	2
ENSG00000114316	FALSE	0.5	neuromuscular	OMICS	2
ENSG00000114346	FALSE	0.5	neuromuscular	OMICS	2
ENSG00000114353	FALSE	0.5	neuromuscular	OMICS	2
ENSG00000114416	FALSE	0.5	neuromuscular	OMICS	2
ENSG00000114455	FALSE	0.5	neuromuscular	OMICS	2
ENSG00000114487	FALSE	0.5	neuromuscular	OMICS	2
ENSG00000114554	FALSE	0.5	neuromuscular	OMICS	2
ENSG00000114626	FALSE	0.5	neuromuscular	OMICS	2
ENSG00000114670	FALSE	0.5	neuromuscular	OMICS	2
ENSG00000114738	FALSE	0.5	neuromuscular	OMICS	2
ENSG00000114745	FALSE	0.5	neuromuscular	OMICS	2
ENSG00000114757	FALSE	0.5	neuromuscular	OMICS	2
ENSG00000114779	FALSE	0.5	neuromuscular	OMICS	2
ENSG00000114784	FALSE	0.5	neuromuscular	OMICS	2
ENSG00000114790	FALSE	0.5	neuromuscular	OMICS	2
ENSG00000114850	FALSE	0.5	neuromuscular	OMICS	2
ENSG00000114923	FALSE	0.5	neuromuscular	OMICS	2
ENSG00000114933	FALSE	0.5	neuromuscular	OMICS	2
ENSG00000114993	FALSE	0.5	neuromuscular	OMICS	2
ENSG00000114999	FALSE	0.5	neuromuscular	OMICS	2
ENSG00000115084	FALSE	0.5	neuromuscular	OMICS	2
ENSG00000115085	FALSE	0.5	neuromuscular	OMICS	2
ENSG00000115128	FALSE	0.5	neuromuscular	OMICS	2
ENSG00000115137	FALSE	0.5	neuromuscular	OMICS	2
ENSG00000115145	FALSE	0.5	neuromuscular	OMICS	2
ENSG00000115163	FALSE	0.5	neuromuscular	OMICS	2
ENSG00000115232	FALSE	0.5	neuromuscular	OMICS	2
ENSG00000115267	FALSE	0.5	neuromuscular	OMICS	2
ENSG00000115289	FALSE	0.5	neuromuscular	OMICS	2
ENSG00000115317	FALSE	0.5	neuromuscular	OMICS	2
ENSG00000115353	FALSE	0.5	neuromuscular	OMICS	2
ENSG00000115386	FALSE	0.5	neuromuscular	OMICS	2
ENSG00000115392	FALSE	0.5	neuromuscular	OMICS	2
ENSG00000115446	FALSE	0.5	neuromuscular	OMICS	2
ENSG00000115457	FALSE	0.5	neuromuscular	OMICS	2
ENSG00000115459	FALSE	0.5	neuromuscular	OMICS	2
ENSG00000115523	FALSE	0.5	neuromuscular	OMICS	2
ENSG00000115590	FALSE	0.5	neuromuscular	OMICS	2
ENSG00000115616	FALSE	0.5	neuromuscular	OMICS	2
ENSG00000115641	FALSE	0.5	neuromuscular	OMICS	2
ENSG00000115694	FALSE	0.5	neuromuscular	OMICS	2
ENSG00000115718	FALSE	0.5	neuromuscular	OMICS	2
ENSG00000115756	FALSE	0.5	neuromuscular	OMICS	2
ENSG00000115806	FALSE	0.5	neuromuscular	OMICS	2
ENSG00000115816	FALSE	0.5	neuromuscular	OMICS	2
ENSG00000115828	FALSE	0.5	neuromuscular	OMICS	2
ENSG00000115904	FALSE	0.5	neuromuscular	OMICS	2
ENSG00000115947	FALSE	0.5	neuromuscular	OMICS	2
ENSG00000115963	FALSE	0.5	neuromuscular	OMICS	2
ENSG00000115970	FALSE	0.5	neuromuscular	OMICS	2
ENSG00000116016	FALSE	0.5	neuromuscular	OMICS	2
ENSG00000116032	FALSE	0.5	neuromuscular	OMICS	2
ENSG00000116062	FALSE	0.5	neuromuscular	OMICS	2
ENSG00000116128	FALSE	0.5	neuromuscular	OMICS	2
ENSG00000116171	FALSE	0.5	neuromuscular	OMICS	2
ENSG00000116191	FALSE	0.5	neuromuscular	OMICS	2
ENSG00000116198	FALSE	0.5	neuromuscular	OMICS	2
ENSG00000116273	FALSE	0.5	neuromuscular	OMICS	2
ENSG00000116299	FALSE	0.5	neuromuscular	OMICS	2
ENSG00000116329	FALSE	0.5	neuromuscular	OMICS	2
ENSG00000116337	FALSE	0.5	neuromuscular	OMICS	2
ENSG00000116353	FALSE	0.5	neuromuscular	OMICS	2
ENSG00000116396	FALSE	0.5	neuromuscular	OMICS	2
ENSG00000116478	FALSE	0.5	neuromuscular	OMICS	2
ENSG00000116525	FALSE	0.5	neuromuscular	OMICS	2
ENSG00000116544	FALSE	0.5	neuromuscular	OMICS	2
ENSG00000116574	FALSE	0.5	neuromuscular	OMICS	2
ENSG00000116641	FALSE	0.5	neuromuscular	OMICS	2
ENSG00000116663	FALSE	0.5	neuromuscular	OMICS	2
ENSG00000116667	FALSE	0.5	neuromuscular	OMICS	2
ENSG00000116668	FALSE	0.5	neuromuscular	OMICS	2
ENSG00000116678	FALSE	0.5	neuromuscular	OMICS	2
ENSG00000116688	FALSE	0.5	neuromuscular	OMICS	2
ENSG00000116721	FALSE	0.5	neuromuscular	OMICS	2
ENSG00000116729	FALSE	0.5	neuromuscular	OMICS	2
ENSG00000116741	FALSE	0.5	neuromuscular	OMICS	2
ENSG00000116754	FALSE	0.5	neuromuscular	OMICS	2
ENSG00000116809	FALSE	0.5	neuromuscular	OMICS	2
ENSG00000116819	FALSE	0.5	neuromuscular	OMICS	2
ENSG00000116852	FALSE	0.5	neuromuscular	OMICS	2
ENSG00000116871	FALSE	0.5	neuromuscular	OMICS	2
ENSG00000116954	FALSE	0.5	neuromuscular	OMICS	2
ENSG00000116990	FALSE	0.5	neuromuscular	OMICS	2
ENSG00000117013	FALSE	0.5	neuromuscular	OMICS	2
ENSG00000117020	FALSE	0.5	neuromuscular	OMICS	2
ENSG00000117069	FALSE	0.5	neuromuscular	OMICS	2
ENSG00000117115	FALSE	0.5	neuromuscular	OMICS	2
ENSG00000117122	FALSE	0.5	neuromuscular	OMICS	2
ENSG00000117133	FALSE	0.5	neuromuscular	OMICS	2
ENSG00000117155	FALSE	0.5	neuromuscular	OMICS	2
ENSG00000117226	FALSE	0.5	neuromuscular	OMICS	2
ENSG00000117245	FALSE	0.5	neuromuscular	OMICS	2
ENSG00000117262	FALSE	0.5	neuromuscular	OMICS	2
ENSG00000117266	FALSE	0.5	neuromuscular	OMICS	2
ENSG00000117308	FALSE	0.5	neuromuscular	OMICS	2
ENSG00000117362	FALSE	0.5	neuromuscular	OMICS	2
ENSG00000117411	FALSE	0.5	neuromuscular	OMICS	2
ENSG00000117461	FALSE	0.5	neuromuscular	OMICS	2
ENSG00000117479	FALSE	0.5	neuromuscular	OMICS	2
ENSG00000117481	FALSE	0.5	neuromuscular	OMICS	2
ENSG00000117569	FALSE	0.5	neuromuscular	OMICS	2
ENSG00000117586	FALSE	0.5	neuromuscular	OMICS	2
ENSG00000117594	FALSE	0.5	neuromuscular	OMICS	2
ENSG00000117597	FALSE	0.5	neuromuscular	OMICS	2
ENSG00000117598	FALSE	0.5	neuromuscular	OMICS	2
ENSG00000117602	FALSE	0.5	neuromuscular	OMICS	2
ENSG00000117620	FALSE	0.5	neuromuscular	OMICS	2
ENSG00000117640	FALSE	0.5	neuromuscular	OMICS	2
ENSG00000117758	FALSE	0.5	neuromuscular	OMICS	2
ENSG00000117834	FALSE	0.5	neuromuscular	OMICS	2
ENSG00000117971	FALSE	0.5	neuromuscular	OMICS	2
ENSG00000118017	FALSE	0.5	neuromuscular	OMICS	2
ENSG00000118160	FALSE	0.5	neuromuscular	OMICS	2
ENSG00000118193	FALSE	0.5	neuromuscular	OMICS	2
ENSG00000118194	FALSE	0.5	neuromuscular	OMICS	2
ENSG00000118246	FALSE	0.5	neuromuscular	OMICS	2
ENSG00000118491	FALSE	0.5	neuromuscular	OMICS	2
ENSG00000118507	FALSE	0.5	neuromuscular	OMICS	2
ENSG00000118515	FALSE	0.5	neuromuscular	OMICS	2
ENSG00000118520	FALSE	0.5	neuromuscular	OMICS	2
ENSG00000118733	FALSE	0.5	neuromuscular	OMICS	2
ENSG00000118785	FALSE	0.5	neuromuscular	OMICS	2
ENSG00000118939	FALSE	0.5	neuromuscular	OMICS	2
ENSG00000118971	FALSE	0.5	neuromuscular	OMICS	2
ENSG00000118972	FALSE	0.5	neuromuscular	OMICS	2
ENSG00000118985	FALSE	0.5	neuromuscular	OMICS	2
ENSG00000119042	FALSE	0.5	neuromuscular	OMICS	2
ENSG00000119147	FALSE	0.5	neuromuscular	OMICS	2
ENSG00000119231	FALSE	0.5	neuromuscular	OMICS	2
ENSG00000119280	FALSE	0.5	neuromuscular	OMICS	2
ENSG00000119285	FALSE	0.5	neuromuscular	OMICS	2
ENSG00000119314	FALSE	0.5	neuromuscular	OMICS	2
ENSG00000119318	FALSE	0.5	neuromuscular	OMICS	2
ENSG00000119401	TRUE	0.5	neuromuscular	OMICS	2
ENSG00000119431	FALSE	0.5	neuromuscular	OMICS	2
ENSG00000119508	FALSE	0.5	neuromuscular	OMICS	2
ENSG00000119523	TRUE	0.5	neuromuscular	OMICS	2
ENSG00000119599	FALSE	0.5	neuromuscular	OMICS	2
ENSG00000119616	FALSE	0.5	neuromuscular	OMICS	2
ENSG00000119630	FALSE	0.5	neuromuscular	OMICS	2
ENSG00000119632	FALSE	0.5	neuromuscular	OMICS	2
ENSG00000119636	FALSE	0.5	neuromuscular	OMICS	2
ENSG00000119681	FALSE	0.5	neuromuscular	OMICS	2
ENSG00000119689	FALSE	0.5	neuromuscular	OMICS	2
ENSG00000119698	FALSE	0.5	neuromuscular	OMICS	2
ENSG00000119705	FALSE	0.5	neuromuscular	OMICS	2
ENSG00000119714	FALSE	0.5	neuromuscular	OMICS	2
ENSG00000119737	FALSE	0.5	neuromuscular	OMICS	2
ENSG00000119777	FALSE	0.5	neuromuscular	OMICS	2
ENSG00000119900	FALSE	0.5	neuromuscular	OMICS	2
ENSG00000119946	FALSE	0.5	neuromuscular	OMICS	2
ENSG00000120055	FALSE	0.5	neuromuscular	OMICS	2
ENSG00000120075	FALSE	0.5	neuromuscular	OMICS	2
ENSG00000120093	FALSE	0.5	neuromuscular	OMICS	2
ENSG00000120162	FALSE	0.5	neuromuscular	OMICS	2
ENSG00000120210	FALSE	0.5	neuromuscular	OMICS	2
ENSG00000120215	FALSE	0.5	neuromuscular	OMICS	2
ENSG00000120235	FALSE	0.5	neuromuscular	OMICS	2
ENSG00000120254	FALSE	0.5	neuromuscular	OMICS	2
ENSG00000120262	FALSE	0.5	neuromuscular	OMICS	2
ENSG00000120265	FALSE	0.5	neuromuscular	OMICS	2
ENSG00000120322	FALSE	0.5	neuromuscular	OMICS	2
ENSG00000120324	FALSE	0.5	neuromuscular	OMICS	2
ENSG00000120327	FALSE	0.5	neuromuscular	OMICS	2
ENSG00000120328	FALSE	0.5	neuromuscular	OMICS	2
ENSG00000120329	FALSE	0.5	neuromuscular	OMICS	2
ENSG00000120438	FALSE	0.5	neuromuscular	OMICS	2
ENSG00000120645	FALSE	0.5	neuromuscular	OMICS	2
ENSG00000120647	FALSE	0.5	neuromuscular	OMICS	2
ENSG00000120658	FALSE	0.5	neuromuscular	OMICS	2
ENSG00000120685	FALSE	0.5	neuromuscular	OMICS	2
ENSG00000120686	FALSE	0.5	neuromuscular	OMICS	2
ENSG00000120742	FALSE	0.5	neuromuscular	OMICS	2
ENSG00000120798	FALSE	0.5	neuromuscular	OMICS	2
ENSG00000120800	FALSE	0.5	neuromuscular	OMICS	2
ENSG00000120805	FALSE	0.5	neuromuscular	OMICS	2
ENSG00000120868	FALSE	0.5	neuromuscular	OMICS	2
ENSG00000120899	FALSE	0.5	neuromuscular	OMICS	2
ENSG00000120910	FALSE	0.5	neuromuscular	OMICS	2
ENSG00000120913	FALSE	0.5	neuromuscular	OMICS	2
ENSG00000120937	FALSE	0.5	neuromuscular	OMICS	2
ENSG00000120948	FALSE	0.5	neuromuscular	OMICS	2
ENSG00000120949	FALSE	0.5	neuromuscular	OMICS	2
ENSG00000121022	FALSE	0.5	neuromuscular	OMICS	2
ENSG00000121064	FALSE	0.5	neuromuscular	OMICS	2
ENSG00000121067	FALSE	0.5	neuromuscular	OMICS	2
ENSG00000121281	FALSE	0.5	neuromuscular	OMICS	2
ENSG00000121318	FALSE	0.5	neuromuscular	OMICS	2
ENSG00000121351	FALSE	0.5	neuromuscular	OMICS	2
ENSG00000121361	FALSE	0.5	neuromuscular	OMICS	2
ENSG00000121380	FALSE	0.5	neuromuscular	OMICS	2
ENSG00000121410	FALSE	0.5	neuromuscular	OMICS	2
ENSG00000121577	FALSE	0.5	neuromuscular	OMICS	2
ENSG00000121594	FALSE	0.5	neuromuscular	OMICS	2
ENSG00000121716	FALSE	0.5	neuromuscular	OMICS	2
ENSG00000121741	FALSE	0.5	neuromuscular	OMICS	2
ENSG00000121871	FALSE	0.5	neuromuscular	OMICS	2
ENSG00000121898	FALSE	0.5	neuromuscular	OMICS	2
ENSG00000121900	FALSE	0.5	neuromuscular	OMICS	2
ENSG00000121933	FALSE	0.5	neuromuscular	OMICS	2
ENSG00000122068	FALSE	0.5	neuromuscular	OMICS	2
ENSG00000122122	FALSE	0.5	neuromuscular	OMICS	2
ENSG00000122133	FALSE	0.5	neuromuscular	OMICS	2
ENSG00000122136	FALSE	0.5	neuromuscular	OMICS	2
ENSG00000122386	FALSE	0.5	neuromuscular	OMICS	2
ENSG00000122417	FALSE	0.5	neuromuscular	OMICS	2
ENSG00000122435	FALSE	0.5	neuromuscular	OMICS	2
ENSG00000122482	FALSE	0.5	neuromuscular	OMICS	2
ENSG00000122543	FALSE	0.5	neuromuscular	OMICS	2
ENSG00000122566	FALSE	0.5	neuromuscular	OMICS	2
ENSG00000122574	FALSE	0.5	neuromuscular	OMICS	2
ENSG00000122643	FALSE	0.5	neuromuscular	OMICS	2
ENSG00000122691	FALSE	0.5	neuromuscular	OMICS	2
ENSG00000122735	FALSE	0.5	neuromuscular	OMICS	2
ENSG00000122756	FALSE	0.5	neuromuscular	OMICS	2
ENSG00000122861	FALSE	0.5	neuromuscular	OMICS	2
ENSG00000122870	FALSE	0.5	neuromuscular	OMICS	2
ENSG00000122912	FALSE	0.5	neuromuscular	OMICS	2
ENSG00000122966	FALSE	0.5	neuromuscular	OMICS	2
ENSG00000122970	FALSE	0.5	neuromuscular	OMICS	2
ENSG00000123064	FALSE	0.5	neuromuscular	OMICS	2
ENSG00000123080	FALSE	0.5	neuromuscular	OMICS	2
ENSG00000123124	FALSE	0.5	neuromuscular	OMICS	2
ENSG00000123130	FALSE	0.5	neuromuscular	OMICS	2
ENSG00000123131	FALSE	0.5	neuromuscular	OMICS	2
ENSG00000123191	FALSE	0.5	neuromuscular	OMICS	2
ENSG00000123219	FALSE	0.5	neuromuscular	OMICS	2
ENSG00000123297	FALSE	0.5	neuromuscular	OMICS	2
ENSG00000123342	FALSE	0.5	neuromuscular	OMICS	2
ENSG00000123360	FALSE	0.5	neuromuscular	OMICS	2
ENSG00000123384	FALSE	0.5	neuromuscular	OMICS	2
ENSG00000123411	FALSE	0.5	neuromuscular	OMICS	2
ENSG00000123415	FALSE	0.5	neuromuscular	OMICS	2
ENSG00000123416	FALSE	0.5	neuromuscular	OMICS	2
ENSG00000123454	FALSE	0.5	neuromuscular	OMICS	2
ENSG00000123472	FALSE	0.5	neuromuscular	OMICS	2
ENSG00000123545	FALSE	0.5	neuromuscular	OMICS	2
ENSG00000123552	FALSE	0.5	neuromuscular	OMICS	2
ENSG00000123610	FALSE	0.5	neuromuscular	OMICS	2
ENSG00000123612	FALSE	0.5	neuromuscular	OMICS	2
ENSG00000123636	FALSE	0.5	neuromuscular	OMICS	2
ENSG00000123684	FALSE	0.5	neuromuscular	OMICS	2
ENSG00000123836	FALSE	0.5	neuromuscular	OMICS	2
ENSG00000124116	FALSE	0.5	neuromuscular	OMICS	2
ENSG00000124145	FALSE	0.5	neuromuscular	OMICS	2
ENSG00000124151	FALSE	0.5	neuromuscular	OMICS	2
ENSG00000124222	FALSE	0.5	neuromuscular	OMICS	2
ENSG00000124257	FALSE	0.5	neuromuscular	OMICS	2
ENSG00000124279	FALSE	0.5	neuromuscular	OMICS	2
ENSG00000124333	FALSE	0.5	neuromuscular	OMICS	2
ENSG00000124357	FALSE	0.5	neuromuscular	OMICS	2
ENSG00000124466	FALSE	0.5	neuromuscular	OMICS	2
ENSG00000124467	FALSE	0.5	neuromuscular	OMICS	2
ENSG00000124557	FALSE	0.5	neuromuscular	OMICS	2
ENSG00000124614	FALSE	0.5	neuromuscular	OMICS	2
ENSG00000124657	FALSE	0.5	neuromuscular	OMICS	2
ENSG00000124659	FALSE	0.5	neuromuscular	OMICS	2
ENSG00000124731	FALSE	0.5	neuromuscular	OMICS	2
ENSG00000124733	FALSE	0.5	neuromuscular	OMICS	2
ENSG00000124762	FALSE	0.5	neuromuscular	OMICS	2
ENSG00000124784	FALSE	0.5	neuromuscular	OMICS	2
ENSG00000124802	FALSE	0.5	neuromuscular	OMICS	2
ENSG00000124939	FALSE	0.5	neuromuscular	OMICS	2
ENSG00000125144	FALSE	0.5	neuromuscular	OMICS	2
ENSG00000125149	FALSE	0.5	neuromuscular	OMICS	2
ENSG00000125246	FALSE	0.5	neuromuscular	OMICS	2
ENSG00000125249	FALSE	0.5	neuromuscular	OMICS	2
ENSG00000125257	FALSE	0.5	neuromuscular	OMICS	2
ENSG00000125285	FALSE	0.5	neuromuscular	OMICS	2
ENSG00000125337	FALSE	0.5	neuromuscular	OMICS	2
ENSG00000125351	FALSE	0.5	neuromuscular	OMICS	2
ENSG00000125354	FALSE	0.5	neuromuscular	OMICS	2
ENSG00000125384	FALSE	0.5	neuromuscular	OMICS	2
ENSG00000125398	FALSE	0.5	neuromuscular	OMICS	2
ENSG00000125414	TRUE	0.5	neuromuscular	OMICS	2
ENSG00000125434	FALSE	0.5	neuromuscular	OMICS	2
ENSG00000125449	FALSE	0.5	neuromuscular	OMICS	2
ENSG00000125551	FALSE	0.5	neuromuscular	OMICS	2
ENSG00000125630	FALSE	0.5	neuromuscular	OMICS	2
ENSG00000125637	FALSE	0.5	neuromuscular	OMICS	2
ENSG00000125651	FALSE	0.5	neuromuscular	OMICS	2
ENSG00000125676	FALSE	0.5	neuromuscular	OMICS	2
ENSG00000125733	FALSE	0.5	neuromuscular	OMICS	2
ENSG00000125735	FALSE	0.5	neuromuscular	OMICS	2
ENSG00000125775	FALSE	0.5	neuromuscular	OMICS	2
ENSG00000125813	FALSE	0.5	neuromuscular	OMICS	2
ENSG00000125823	FALSE	0.5	neuromuscular	OMICS	2
ENSG00000125826	FALSE	0.5	neuromuscular	OMICS	2
ENSG00000125834	FALSE	0.5	neuromuscular	OMICS	2
ENSG00000125843	FALSE	0.5	neuromuscular	OMICS	2
ENSG00000125863	FALSE	0.5	neuromuscular	OMICS	2
ENSG00000125870	FALSE	0.5	neuromuscular	OMICS	2
ENSG00000125900	FALSE	0.5	neuromuscular	OMICS	2
ENSG00000125901	FALSE	0.5	neuromuscular	OMICS	2
ENSG00000125903	FALSE	0.5	neuromuscular	OMICS	2
ENSG00000125912	FALSE	0.5	neuromuscular	OMICS	2
ENSG00000125968	FALSE	0.5	neuromuscular	OMICS	2
ENSG00000125977	FALSE	0.5	neuromuscular	OMICS	2
ENSG00000125991	FALSE	0.5	neuromuscular	OMICS	2
ENSG00000125998	FALSE	0.5	neuromuscular	OMICS	2
ENSG00000125999	FALSE	0.5	neuromuscular	OMICS	2
ENSG00000126012	FALSE	0.5	neuromuscular	OMICS	2
ENSG00000126016	FALSE	0.5	neuromuscular	OMICS	2
ENSG00000126062	FALSE	0.5	neuromuscular	OMICS	2
ENSG00000126226	FALSE	0.5	neuromuscular	OMICS	2
ENSG00000126243	FALSE	0.5	neuromuscular	OMICS	2
ENSG00000126261	FALSE	0.5	neuromuscular	OMICS	2
ENSG00000126267	FALSE	0.5	neuromuscular	OMICS	2
ENSG00000126391	FALSE	0.5	neuromuscular	OMICS	2
ENSG00000126545	FALSE	0.5	neuromuscular	OMICS	2
ENSG00000126550	FALSE	0.5	neuromuscular	OMICS	2
ENSG00000126561	FALSE	0.5	neuromuscular	OMICS	2
ENSG00000126562	FALSE	0.5	neuromuscular	OMICS	2
ENSG00000126581	FALSE	0.5	neuromuscular	OMICS	2
ENSG00000126583	FALSE	0.5	neuromuscular	OMICS	2
ENSG00000126733	FALSE	0.5	neuromuscular	OMICS	2
ENSG00000126756	FALSE	0.5	neuromuscular	OMICS	2
ENSG00000126768	FALSE	0.5	neuromuscular	OMICS	2
ENSG00000126777	FALSE	0.5	neuromuscular	OMICS	2
ENSG00000126785	FALSE	0.5	neuromuscular	OMICS	2
ENSG00000126838	FALSE	0.5	neuromuscular	OMICS	2
ENSG00000126860	FALSE	0.5	neuromuscular	OMICS	2
ENSG00000126903	FALSE	0.5	neuromuscular	OMICS	2
ENSG00000126970	FALSE	0.5	neuromuscular	OMICS	2
ENSG00000127129	FALSE	0.5	neuromuscular	OMICS	2
ENSG00000127334	FALSE	0.5	neuromuscular	OMICS	2
ENSG00000127364	FALSE	0.5	neuromuscular	OMICS	2
ENSG00000127511	FALSE	0.5	neuromuscular	OMICS	2
ENSG00000127533	FALSE	0.5	neuromuscular	OMICS	2
ENSG00000127586	FALSE	0.5	neuromuscular	OMICS	2
ENSG00000127720	FALSE	0.5	neuromuscular	OMICS	2
ENSG00000127774	FALSE	0.5	neuromuscular	OMICS	2
ENSG00000127780	FALSE	0.5	neuromuscular	OMICS	2
ENSG00000127831	FALSE	0.5	neuromuscular	OMICS	2
ENSG00000127952	FALSE	0.5	neuromuscular	OMICS	2
ENSG00000127955	FALSE	0.5	neuromuscular	OMICS	2
ENSG00000127990	FALSE	0.5	neuromuscular	OMICS	2
ENSG00000127993	FALSE	0.5	neuromuscular	OMICS	2
ENSG00000128011	FALSE	0.5	neuromuscular	OMICS	2
ENSG00000128016	FALSE	0.5	neuromuscular	OMICS	2
ENSG00000128040	FALSE	0.5	neuromuscular	OMICS	2
ENSG00000128203	FALSE	0.5	neuromuscular	OMICS	2
ENSG00000128242	FALSE	0.5	neuromuscular	OMICS	2
ENSG00000128250	FALSE	0.5	neuromuscular	OMICS	2
ENSG00000128266	FALSE	0.5	neuromuscular	OMICS	2
ENSG00000128272	FALSE	0.5	neuromuscular	OMICS	2
ENSG00000128342	FALSE	0.5	neuromuscular	OMICS	2
ENSG00000128346	FALSE	0.5	neuromuscular	OMICS	2
ENSG00000128422	FALSE	0.5	neuromuscular	OMICS	2
ENSG00000128510	FALSE	0.5	neuromuscular	OMICS	2
ENSG00000128534	FALSE	0.5	neuromuscular	OMICS	2
ENSG00000128564	FALSE	0.5	neuromuscular	OMICS	2
ENSG00000128573	FALSE	0.5	neuromuscular	OMICS	2
ENSG00000128585	FALSE	0.5	neuromuscular	OMICS	2
ENSG00000128606	FALSE	0.5	neuromuscular	OMICS	2
ENSG00000128607	FALSE	0.5	neuromuscular	OMICS	2
ENSG00000128610	FALSE	0.5	neuromuscular	OMICS	2
ENSG00000128652	FALSE	0.5	neuromuscular	OMICS	2
ENSG00000128694	FALSE	0.5	neuromuscular	OMICS	2
ENSG00000128881	FALSE	0.5	neuromuscular	OMICS	2
ENSG00000128886	FALSE	0.5	neuromuscular	OMICS	2
ENSG00000128891	FALSE	0.5	neuromuscular	OMICS	2
ENSG00000129048	FALSE	0.5	neuromuscular	OMICS	2
ENSG00000129083	FALSE	0.5	neuromuscular	OMICS	2
ENSG00000129167	FALSE	0.5	neuromuscular	OMICS	2
ENSG00000129195	FALSE	0.5	neuromuscular	OMICS	2
ENSG00000129204	FALSE	0.5	neuromuscular	OMICS	2
ENSG00000129235	FALSE	0.5	neuromuscular	OMICS	2
ENSG00000129244	FALSE	0.5	neuromuscular	OMICS	2
ENSG00000129250	FALSE	0.5	neuromuscular	OMICS	2
ENSG00000129295	FALSE	0.5	neuromuscular	OMICS	2
ENSG00000129347	FALSE	0.5	neuromuscular	OMICS	2
ENSG00000129451	FALSE	0.5	neuromuscular	OMICS	2
ENSG00000129455	FALSE	0.5	neuromuscular	OMICS	2
ENSG00000129480	FALSE	0.5	neuromuscular	OMICS	2
ENSG00000129562	FALSE	0.5	neuromuscular	OMICS	2
ENSG00000129646	FALSE	0.5	neuromuscular	OMICS	2
ENSG00000129673	FALSE	0.5	neuromuscular	OMICS	2
ENSG00000129757	FALSE	0.5	neuromuscular	OMICS	2
ENSG00000129810	FALSE	0.5	neuromuscular	OMICS	2
ENSG00000129864	FALSE	0.5	neuromuscular	OMICS	2
ENSG00000129933	FALSE	0.5	neuromuscular	OMICS	2
ENSG00000129991	FALSE	0.5	neuromuscular	OMICS	2
ENSG00000129993	FALSE	0.5	neuromuscular	OMICS	2
ENSG00000130021	FALSE	0.5	neuromuscular	OMICS	2
ENSG00000130052	FALSE	0.5	neuromuscular	OMICS	2
ENSG00000130054	FALSE	0.5	neuromuscular	OMICS	2
ENSG00000130159	FALSE	0.5	neuromuscular	OMICS	2
ENSG00000130165	FALSE	0.5	neuromuscular	OMICS	2
ENSG00000130175	FALSE	0.5	neuromuscular	OMICS	2
ENSG00000130193	FALSE	0.5	neuromuscular	OMICS	2
ENSG00000130202	FALSE	0.5	neuromuscular	OMICS	2
ENSG00000130208	FALSE	0.5	neuromuscular	OMICS	2
ENSG00000130224	FALSE	0.5	neuromuscular	OMICS	2
ENSG00000130270	FALSE	0.5	neuromuscular	OMICS	2
ENSG00000130283	FALSE	0.5	neuromuscular	OMICS	2
ENSG00000130305	FALSE	0.5	neuromuscular	OMICS	2
ENSG00000130332	FALSE	0.5	neuromuscular	OMICS	2
ENSG00000130347	FALSE	0.5	neuromuscular	OMICS	2
ENSG00000130349	FALSE	0.5	neuromuscular	OMICS	2
ENSG00000130363	FALSE	0.5	neuromuscular	OMICS	2
ENSG00000130429	FALSE	0.5	neuromuscular	OMICS	2
ENSG00000130449	FALSE	0.5	neuromuscular	OMICS	2
ENSG00000130479	FALSE	0.5	neuromuscular	OMICS	2
ENSG00000130508	FALSE	0.5	neuromuscular	OMICS	2
ENSG00000130511	FALSE	0.5	neuromuscular	OMICS	2
ENSG00000130513	FALSE	0.5	neuromuscular	OMICS	2
ENSG00000130595	FALSE	0.5	neuromuscular	OMICS	2
ENSG00000130653	FALSE	0.5	neuromuscular	OMICS	2
ENSG00000130656	FALSE	0.5	neuromuscular	OMICS	2
ENSG00000130695	FALSE	0.5	neuromuscular	OMICS	2
ENSG00000130699	FALSE	0.5	neuromuscular	OMICS	2
ENSG00000130703	FALSE	0.5	neuromuscular	OMICS	2
ENSG00000130717	FALSE	0.5	neuromuscular	OMICS	2
ENSG00000130748	FALSE	0.5	neuromuscular	OMICS	2
ENSG00000130764	FALSE	0.5	neuromuscular	OMICS	2
ENSG00000130783	FALSE	0.5	neuromuscular	OMICS	2
ENSG00000130812	FALSE	0.5	neuromuscular	OMICS	2
ENSG00000130813	FALSE	0.5	neuromuscular	OMICS	2
ENSG00000130826	FALSE	0.5	neuromuscular	OMICS	2
ENSG00000130856	FALSE	0.5	neuromuscular	OMICS	2
ENSG00000130881	FALSE	0.5	neuromuscular	OMICS	2
ENSG00000130935	FALSE	0.5	neuromuscular	OMICS	2
ENSG00000130940	FALSE	0.5	neuromuscular	OMICS	2
ENSG00000130943	FALSE	0.5	neuromuscular	OMICS	2
ENSG00000130950	FALSE	0.5	neuromuscular	OMICS	2
ENSG00000130958	FALSE	0.5	neuromuscular	OMICS	2
ENSG00000130988	FALSE	0.5	neuromuscular	OMICS	2
ENSG00000131016	FALSE	0.5	neuromuscular	OMICS	2
ENSG00000131023	FALSE	0.5	neuromuscular	OMICS	2
ENSG00000131037	FALSE	0.5	neuromuscular	OMICS	2
ENSG00000131042	FALSE	0.5	neuromuscular	OMICS	2
ENSG00000131067	FALSE	0.5	neuromuscular	OMICS	2
ENSG00000131116	FALSE	0.5	neuromuscular	OMICS	2
ENSG00000131149	FALSE	0.5	neuromuscular	OMICS	2
ENSG00000131351	FALSE	0.5	neuromuscular	OMICS	2
ENSG00000131389	FALSE	0.5	neuromuscular	OMICS	2
ENSG00000131408	FALSE	0.5	neuromuscular	OMICS	2
ENSG00000131409	FALSE	0.5	neuromuscular	OMICS	2
ENSG00000131446	FALSE	0.5	neuromuscular	OMICS	2
ENSG00000131467	FALSE	0.5	neuromuscular	OMICS	2
ENSG00000131471	FALSE	0.5	neuromuscular	OMICS	2
ENSG00000131473	FALSE	0.5	neuromuscular	OMICS	2
ENSG00000131477	FALSE	0.5	neuromuscular	OMICS	2
ENSG00000131620	FALSE	0.5	neuromuscular	OMICS	2
ENSG00000131652	FALSE	0.5	neuromuscular	OMICS	2
ENSG00000131668	FALSE	0.5	neuromuscular	OMICS	2
ENSG00000131725	FALSE	0.5	neuromuscular	OMICS	2
ENSG00000131738	FALSE	0.5	neuromuscular	OMICS	2
ENSG00000131747	FALSE	0.5	neuromuscular	OMICS	2
ENSG00000131781	FALSE	0.5	neuromuscular	OMICS	2
ENSG00000131808	FALSE	0.5	neuromuscular	OMICS	2
ENSG00000131844	FALSE	0.5	neuromuscular	OMICS	2
ENSG00000131979	FALSE	0.5	neuromuscular	OMICS	2
ENSG00000132005	FALSE	0.5	neuromuscular	OMICS	2
ENSG00000132031	FALSE	0.5	neuromuscular	OMICS	2
ENSG00000132109	FALSE	0.5	neuromuscular	OMICS	2
ENSG00000132128	FALSE	0.5	neuromuscular	OMICS	2
ENSG00000132164	FALSE	0.5	neuromuscular	OMICS	2
ENSG00000132256	FALSE	0.5	neuromuscular	OMICS	2
ENSG00000132297	FALSE	0.5	neuromuscular	OMICS	2
ENSG00000132341	FALSE	0.5	neuromuscular	OMICS	2
ENSG00000132382	FALSE	0.5	neuromuscular	OMICS	2
ENSG00000132383	FALSE	0.5	neuromuscular	OMICS	2
ENSG00000132388	FALSE	0.5	neuromuscular	OMICS	2
ENSG00000132406	FALSE	0.5	neuromuscular	OMICS	2
ENSG00000132423	FALSE	0.5	neuromuscular	OMICS	2
ENSG00000132424	FALSE	0.5	neuromuscular	OMICS	2
ENSG00000132429	FALSE	0.5	neuromuscular	OMICS	2
ENSG00000132464	FALSE	0.5	neuromuscular	OMICS	2
ENSG00000132475	FALSE	0.5	neuromuscular	OMICS	2
ENSG00000132485	FALSE	0.5	neuromuscular	OMICS	2
ENSG00000132510	FALSE	0.5	neuromuscular	OMICS	2
ENSG00000132518	FALSE	0.5	neuromuscular	OMICS	2
ENSG00000132535	FALSE	0.5	neuromuscular	OMICS	2
ENSG00000132541	FALSE	0.5	neuromuscular	OMICS	2
ENSG00000132549	FALSE	0.5	neuromuscular	OMICS	2
ENSG00000132563	FALSE	0.5	neuromuscular	OMICS	2
ENSG00000132603	FALSE	0.5	neuromuscular	OMICS	2
ENSG00000132635	FALSE	0.5	neuromuscular	OMICS	2
ENSG00000132661	FALSE	0.5	neuromuscular	OMICS	2
ENSG00000132664	FALSE	0.5	neuromuscular	OMICS	2
ENSG00000132692	FALSE	0.5	neuromuscular	OMICS	2
ENSG00000132716	FALSE	0.5	neuromuscular	OMICS	2
ENSG00000132746	FALSE	0.5	neuromuscular	OMICS	2
ENSG00000132793	FALSE	0.5	neuromuscular	OMICS	2
ENSG00000132824	FALSE	0.5	neuromuscular	OMICS	2
ENSG00000132846	FALSE	0.5	neuromuscular	OMICS	2
ENSG00000132915	FALSE	0.5	neuromuscular	OMICS	2
ENSG00000133028	FALSE	0.5	neuromuscular	OMICS	2
ENSG00000133056	FALSE	0.5	neuromuscular	OMICS	2
ENSG00000133105	FALSE	0.5	neuromuscular	OMICS	2
ENSG00000133107	FALSE	0.5	neuromuscular	OMICS	2
ENSG00000133115	FALSE	0.5	neuromuscular	OMICS	2
ENSG00000133119	FALSE	0.5	neuromuscular	OMICS	2
ENSG00000133121	FALSE	0.5	neuromuscular	OMICS	2
ENSG00000133195	FALSE	0.5	neuromuscular	OMICS	2
ENSG00000133247	FALSE	0.5	neuromuscular	OMICS	2
ENSG00000133250	FALSE	0.5	neuromuscular	OMICS	2
ENSG00000133302	FALSE	0.5	neuromuscular	OMICS	2
ENSG00000133317	FALSE	0.5	neuromuscular	OMICS	2
ENSG00000133574	FALSE	0.5	neuromuscular	OMICS	2
ENSG00000133657	FALSE	0.5	neuromuscular	OMICS	2
ENSG00000133703	FALSE	0.5	neuromuscular	OMICS	2
ENSG00000133704	FALSE	0.5	neuromuscular	OMICS	2
ENSG00000133731	FALSE	0.5	neuromuscular	OMICS	2
ENSG00000133740	FALSE	0.5	neuromuscular	OMICS	2
ENSG00000133742	FALSE	0.5	neuromuscular	OMICS	2
ENSG00000133773	FALSE	0.5	neuromuscular	OMICS	2
ENSG00000133800	FALSE	0.5	neuromuscular	OMICS	2
ENSG00000133812	FALSE	0.5	neuromuscular	OMICS	2
ENSG00000133872	FALSE	0.5	neuromuscular	OMICS	2
ENSG00000133935	FALSE	0.5	neuromuscular	OMICS	2
ENSG00000133958	FALSE	0.5	neuromuscular	OMICS	2
ENSG00000133962	FALSE	0.5	neuromuscular	OMICS	2
ENSG00000133985	FALSE	0.5	neuromuscular	OMICS	2
ENSG00000134013	FALSE	0.5	neuromuscular	OMICS	2
ENSG00000134014	FALSE	0.5	neuromuscular	OMICS	2
ENSG00000134020	FALSE	0.5	neuromuscular	OMICS	2
ENSG00000134030	FALSE	0.5	neuromuscular	OMICS	2
ENSG00000134049	FALSE	0.5	neuromuscular	OMICS	2
ENSG00000134058	FALSE	0.5	neuromuscular	OMICS	2
ENSG00000134107	FALSE	0.5	neuromuscular	OMICS	2
ENSG00000134201	FALSE	0.5	neuromuscular	OMICS	2
ENSG00000134242	FALSE	0.5	neuromuscular	OMICS	2
ENSG00000134245	FALSE	0.5	neuromuscular	OMICS	2
ENSG00000134248	FALSE	0.5	neuromuscular	OMICS	2
ENSG00000134249	FALSE	0.5	neuromuscular	OMICS	2
ENSG00000134265	FALSE	0.5	neuromuscular	OMICS	2
ENSG00000134317	FALSE	0.5	neuromuscular	OMICS	2
ENSG00000134339	FALSE	0.5	neuromuscular	OMICS	2
ENSG00000134369	FALSE	0.5	neuromuscular	OMICS	2
ENSG00000134443	FALSE	0.5	neuromuscular	OMICS	2
ENSG00000134460	FALSE	0.5	neuromuscular	OMICS	2
ENSG00000134480	FALSE	0.5	neuromuscular	OMICS	2
ENSG00000134504	FALSE	0.5	neuromuscular	OMICS	2
ENSG00000134508	FALSE	0.5	neuromuscular	OMICS	2
ENSG00000134588	FALSE	0.5	neuromuscular	OMICS	2
ENSG00000134686	FALSE	0.5	neuromuscular	OMICS	2
ENSG00000134758	FALSE	0.5	neuromuscular	OMICS	2
ENSG00000134830	FALSE	0.5	neuromuscular	OMICS	2
ENSG00000134900	FALSE	0.5	neuromuscular	OMICS	2
ENSG00000134910	FALSE	0.5	neuromuscular	OMICS	2
ENSG00000134986	FALSE	0.5	neuromuscular	OMICS	2
ENSG00000135046	FALSE	0.5	neuromuscular	OMICS	2
ENSG00000135070	FALSE	0.5	neuromuscular	OMICS	2
ENSG00000135090	FALSE	0.5	neuromuscular	OMICS	2
ENSG00000135093	FALSE	0.5	neuromuscular	OMICS	2
ENSG00000135114	FALSE	0.5	neuromuscular	OMICS	2
ENSG00000135116	FALSE	0.5	neuromuscular	OMICS	2
ENSG00000135148	FALSE	0.5	neuromuscular	OMICS	2
ENSG00000135185	FALSE	0.5	neuromuscular	OMICS	2
ENSG00000135222	FALSE	0.5	neuromuscular	OMICS	2
ENSG00000135272	FALSE	0.5	neuromuscular	OMICS	2
ENSG00000135315	FALSE	0.5	neuromuscular	OMICS	2
ENSG00000135317	FALSE	0.5	neuromuscular	OMICS	2
ENSG00000135318	FALSE	0.5	neuromuscular	OMICS	2
ENSG00000135355	FALSE	0.5	neuromuscular	OMICS	2
ENSG00000135378	FALSE	0.5	neuromuscular	OMICS	2
ENSG00000135390	FALSE	0.5	neuromuscular	OMICS	2
ENSG00000135392	FALSE	0.5	neuromuscular	OMICS	2
ENSG00000135407	FALSE	0.5	neuromuscular	OMICS	2
ENSG00000135423	FALSE	0.5	neuromuscular	OMICS	2
ENSG00000135451	FALSE	0.5	neuromuscular	OMICS	2
ENSG00000135486	FALSE	0.5	neuromuscular	OMICS	2
ENSG00000135521	FALSE	0.5	neuromuscular	OMICS	2
ENSG00000135540	FALSE	0.5	neuromuscular	OMICS	2
ENSG00000135549	FALSE	0.5	neuromuscular	OMICS	2
ENSG00000135569	FALSE	0.5	neuromuscular	OMICS	2
ENSG00000135587	FALSE	0.5	neuromuscular	OMICS	2
ENSG00000135597	FALSE	0.5	neuromuscular	OMICS	2
ENSG00000135632	FALSE	0.5	neuromuscular	OMICS	2
ENSG00000135723	FALSE	0.5	neuromuscular	OMICS	2
ENSG00000135823	FALSE	0.5	neuromuscular	OMICS	2
ENSG00000135837	FALSE	0.5	neuromuscular	OMICS	2
ENSG00000135898	FALSE	0.5	neuromuscular	OMICS	2
ENSG00000135902	TRUE	0.5	neuromuscular	OMICS	2
ENSG00000135913	FALSE	0.5	neuromuscular	OMICS	2
ENSG00000135931	FALSE	0.5	neuromuscular	OMICS	2
ENSG00000135966	FALSE	0.5	neuromuscular	OMICS	2
ENSG00000136014	FALSE	0.5	neuromuscular	OMICS	2
ENSG00000136026	FALSE	0.5	neuromuscular	OMICS	2
ENSG00000136045	FALSE	0.5	neuromuscular	OMICS	2
ENSG00000136068	FALSE	0.5	neuromuscular	OMICS	2
ENSG00000136111	FALSE	0.5	neuromuscular	OMICS	2
ENSG00000136152	FALSE	0.5	neuromuscular	OMICS	2
ENSG00000136156	FALSE	0.5	neuromuscular	OMICS	2
ENSG00000136160	FALSE	0.5	neuromuscular	OMICS	2
ENSG00000136206	FALSE	0.5	neuromuscular	OMICS	2
ENSG00000136237	FALSE	0.5	neuromuscular	OMICS	2
ENSG00000136243	FALSE	0.5	neuromuscular	OMICS	2
ENSG00000136247	FALSE	0.5	neuromuscular	OMICS	2
ENSG00000136250	FALSE	0.5	neuromuscular	OMICS	2
ENSG00000136267	FALSE	0.5	neuromuscular	OMICS	2
ENSG00000136271	FALSE	0.5	neuromuscular	OMICS	2
ENSG00000136280	FALSE	0.5	neuromuscular	OMICS	2
ENSG00000136297	FALSE	0.5	neuromuscular	OMICS	2
ENSG00000136327	FALSE	0.5	neuromuscular	OMICS	2
ENSG00000136367	FALSE	0.5	neuromuscular	OMICS	2
ENSG00000136436	FALSE	0.5	neuromuscular	OMICS	2
ENSG00000136451	FALSE	0.5	neuromuscular	OMICS	2
ENSG00000136504	FALSE	0.5	neuromuscular	OMICS	2
ENSG00000136514	FALSE	0.5	neuromuscular	OMICS	2
ENSG00000136518	FALSE	0.5	neuromuscular	OMICS	2
ENSG00000136522	FALSE	0.5	neuromuscular	OMICS	2
ENSG00000136527	FALSE	0.5	neuromuscular	OMICS	2
ENSG00000136546	FALSE	0.5	neuromuscular	OMICS	2
ENSG00000136573	FALSE	0.5	neuromuscular	OMICS	2
ENSG00000136628	FALSE	0.5	neuromuscular	OMICS	2
ENSG00000136631	FALSE	0.5	neuromuscular	OMICS	2
ENSG00000136636	FALSE	0.5	neuromuscular	OMICS	2
ENSG00000136688	FALSE	0.5	neuromuscular	OMICS	2
ENSG00000136689	FALSE	0.5	neuromuscular	OMICS	2
ENSG00000136694	FALSE	0.5	neuromuscular	OMICS	2
ENSG00000136709	FALSE	0.5	neuromuscular	OMICS	2
ENSG00000136732	FALSE	0.5	neuromuscular	OMICS	2
ENSG00000136802	FALSE	0.5	neuromuscular	OMICS	2
ENSG00000136816	FALSE	0.5	neuromuscular	OMICS	2
ENSG00000136826	FALSE	0.5	neuromuscular	OMICS	2
ENSG00000136856	FALSE	0.5	neuromuscular	OMICS	2
ENSG00000136861	FALSE	0.5	neuromuscular	OMICS	2
ENSG00000136895	FALSE	0.5	neuromuscular	OMICS	2
ENSG00000136940	FALSE	0.5	neuromuscular	OMICS	2
ENSG00000136982	FALSE	0.5	neuromuscular	OMICS	2
ENSG00000137074	FALSE	0.5	neuromuscular	OMICS	2
ENSG00000137075	FALSE	0.5	neuromuscular	OMICS	2
ENSG00000137080	FALSE	0.5	neuromuscular	OMICS	2
ENSG00000137094	FALSE	0.5	neuromuscular	OMICS	2
ENSG00000137135	FALSE	0.5	neuromuscular	OMICS	2
ENSG00000137166	FALSE	0.5	neuromuscular	OMICS	2
ENSG00000137203	FALSE	0.5	neuromuscular	OMICS	2
ENSG00000137207	FALSE	0.5	neuromuscular	OMICS	2
ENSG00000137261	FALSE	0.5	neuromuscular	OMICS	2
ENSG00000137265	FALSE	0.5	neuromuscular	OMICS	2
ENSG00000137266	FALSE	0.5	neuromuscular	OMICS	2
ENSG00000137269	FALSE	0.5	neuromuscular	OMICS	2
ENSG00000137270	FALSE	0.5	neuromuscular	OMICS	2
ENSG00000137274	FALSE	0.5	neuromuscular	OMICS	2
ENSG00000137413	FALSE	0.5	neuromuscular	OMICS	2
ENSG00000137440	FALSE	0.5	neuromuscular	OMICS	2
ENSG00000137462	FALSE	0.5	neuromuscular	OMICS	2
ENSG00000137473	FALSE	0.5	neuromuscular	OMICS	2
ENSG00000137491	FALSE	0.5	neuromuscular	OMICS	2
ENSG00000137502	FALSE	0.5	neuromuscular	OMICS	2
ENSG00000137507	FALSE	0.5	neuromuscular	OMICS	2
ENSG00000137509	FALSE	0.5	neuromuscular	OMICS	2
ENSG00000137547	FALSE	0.5	neuromuscular	OMICS	2
ENSG00000137558	FALSE	0.5	neuromuscular	OMICS	2
ENSG00000137561	FALSE	0.5	neuromuscular	OMICS	2
ENSG00000137628	FALSE	0.5	neuromuscular	OMICS	2
ENSG00000137642	FALSE	0.5	neuromuscular	OMICS	2
ENSG00000137693	FALSE	0.5	neuromuscular	OMICS	2
ENSG00000137714	FALSE	0.5	neuromuscular	OMICS	2
ENSG00000137731	FALSE	0.5	neuromuscular	OMICS	2
ENSG00000137747	FALSE	0.5	neuromuscular	OMICS	2
ENSG00000137752	FALSE	0.5	neuromuscular	OMICS	2
ENSG00000137767	FALSE	0.5	neuromuscular	OMICS	2
ENSG00000137776	FALSE	0.5	neuromuscular	OMICS	2
ENSG00000137822	FALSE	0.5	neuromuscular	OMICS	2
ENSG00000137831	FALSE	0.5	neuromuscular	OMICS	2
ENSG00000137857	FALSE	0.5	neuromuscular	OMICS	2
ENSG00000137868	FALSE	0.5	neuromuscular	OMICS	2
ENSG00000137876	FALSE	0.5	neuromuscular	OMICS	2
ENSG00000137880	FALSE	0.5	neuromuscular	OMICS	2
ENSG00000137947	FALSE	0.5	neuromuscular	OMICS	2
ENSG00000137960	FALSE	0.5	neuromuscular	OMICS	2
ENSG00000137965	FALSE	0.5	neuromuscular	OMICS	2
ENSG00000137968	FALSE	0.5	neuromuscular	OMICS	2
ENSG00000137976	FALSE	0.5	neuromuscular	OMICS	2
ENSG00000138030	FALSE	0.5	neuromuscular	OMICS	2
ENSG00000138039	FALSE	0.5	neuromuscular	OMICS	2
ENSG00000138068	FALSE	0.5	neuromuscular	OMICS	2
ENSG00000138073	FALSE	0.5	neuromuscular	OMICS	2
ENSG00000138081	FALSE	0.5	neuromuscular	OMICS	2
ENSG00000138119	FALSE	0.5	neuromuscular	OMICS	2
ENSG00000138161	FALSE	0.5	neuromuscular	OMICS	2
ENSG00000138180	FALSE	0.5	neuromuscular	OMICS	2
ENSG00000138207	FALSE	0.5	neuromuscular	OMICS	2
ENSG00000138286	FALSE	0.5	neuromuscular	OMICS	2
ENSG00000138336	FALSE	0.5	neuromuscular	OMICS	2
ENSG00000138346	FALSE	0.5	neuromuscular	OMICS	2
ENSG00000138381	FALSE	0.5	neuromuscular	OMICS	2
ENSG00000138435	TRUE	0.5	neuromuscular	OMICS	2
ENSG00000138443	FALSE	0.5	neuromuscular	OMICS	2
ENSG00000138495	FALSE	0.5	neuromuscular	OMICS	2
ENSG00000138496	FALSE	0.5	neuromuscular	OMICS	2
ENSG00000138593	FALSE	0.5	neuromuscular	OMICS	2
ENSG00000138604	FALSE	0.5	neuromuscular	OMICS	2
ENSG00000138613	FALSE	0.5	neuromuscular	OMICS	2
ENSG00000138622	FALSE	0.5	neuromuscular	OMICS	2
ENSG00000138646	FALSE	0.5	neuromuscular	OMICS	2
ENSG00000138650	FALSE	0.5	neuromuscular	OMICS	2
ENSG00000138668	FALSE	0.5	neuromuscular	OMICS	2
ENSG00000138670	FALSE	0.5	neuromuscular	OMICS	2
ENSG00000138675	FALSE	0.5	neuromuscular	OMICS	2
ENSG00000138684	FALSE	0.5	neuromuscular	OMICS	2
ENSG00000138696	FALSE	0.5	neuromuscular	OMICS	2
ENSG00000138698	FALSE	0.5	neuromuscular	OMICS	2
ENSG00000138744	FALSE	0.5	neuromuscular	OMICS	2
ENSG00000138769	FALSE	0.5	neuromuscular	OMICS	2
ENSG00000138771	FALSE	0.5	neuromuscular	OMICS	2
ENSG00000138792	FALSE	0.5	neuromuscular	OMICS	2
ENSG00000138794	FALSE	0.5	neuromuscular	OMICS	2
ENSG00000138801	FALSE	0.5	neuromuscular	OMICS	2
ENSG00000138892	FALSE	0.5	neuromuscular	OMICS	2
ENSG00000138964	FALSE	0.5	neuromuscular	OMICS	2
ENSG00000139044	FALSE	0.5	neuromuscular	OMICS	2
ENSG00000139055	FALSE	0.5	neuromuscular	OMICS	2
ENSG00000139131	FALSE	0.5	neuromuscular	OMICS	2
ENSG00000139154	FALSE	0.5	neuromuscular	OMICS	2
ENSG00000139160	FALSE	0.5	neuromuscular	OMICS	2
ENSG00000139192	FALSE	0.5	neuromuscular	OMICS	2
ENSG00000139223	FALSE	0.5	neuromuscular	OMICS	2
ENSG00000139233	FALSE	0.5	neuromuscular	OMICS	2
ENSG00000139269	FALSE	0.5	neuromuscular	OMICS	2
ENSG00000139291	FALSE	0.5	neuromuscular	OMICS	2
ENSG00000139352	FALSE	0.5	neuromuscular	OMICS	2
ENSG00000139354	FALSE	0.5	neuromuscular	OMICS	2
ENSG00000139370	FALSE	0.5	neuromuscular	OMICS	2
ENSG00000139405	FALSE	0.5	neuromuscular	OMICS	2
ENSG00000139428	FALSE	0.5	neuromuscular	OMICS	2
ENSG00000139445	FALSE	0.5	neuromuscular	OMICS	2
ENSG00000139505	FALSE	0.5	neuromuscular	OMICS	2
ENSG00000139531	FALSE	0.5	neuromuscular	OMICS	2
ENSG00000139579	FALSE	0.5	neuromuscular	OMICS	2
ENSG00000139597	FALSE	0.5	neuromuscular	OMICS	2
ENSG00000139620	FALSE	0.5	neuromuscular	OMICS	2
ENSG00000139651	FALSE	0.5	neuromuscular	OMICS	2
ENSG00000139656	FALSE	0.5	neuromuscular	OMICS	2
ENSG00000139725	FALSE	0.5	neuromuscular	OMICS	2
ENSG00000139737	FALSE	0.5	neuromuscular	OMICS	2
ENSG00000139800	FALSE	0.5	neuromuscular	OMICS	2
ENSG00000139826	FALSE	0.5	neuromuscular	OMICS	2
ENSG00000139832	FALSE	0.5	neuromuscular	OMICS	2
ENSG00000139890	FALSE	0.5	neuromuscular	OMICS	2
ENSG00000139970	FALSE	0.5	neuromuscular	OMICS	2
ENSG00000139988	FALSE	0.5	neuromuscular	OMICS	2
ENSG00000139990	FALSE	0.5	neuromuscular	OMICS	2
ENSG00000140030	FALSE	0.5	neuromuscular	OMICS	2
ENSG00000140043	FALSE	0.5	neuromuscular	OMICS	2
ENSG00000140044	FALSE	0.5	neuromuscular	OMICS	2
ENSG00000140067	FALSE	0.5	neuromuscular	OMICS	2
ENSG00000140092	FALSE	0.5	neuromuscular	OMICS	2
ENSG00000140105	FALSE	0.5	neuromuscular	OMICS	2
ENSG00000140157	FALSE	0.5	neuromuscular	OMICS	2
ENSG00000140274	FALSE	0.5	neuromuscular	OMICS	2
ENSG00000140287	FALSE	0.5	neuromuscular	OMICS	2
ENSG00000140297	FALSE	0.5	neuromuscular	OMICS	2
ENSG00000140299	FALSE	0.5	neuromuscular	OMICS	2
ENSG00000140323	FALSE	0.5	neuromuscular	OMICS	2
ENSG00000140367	FALSE	0.5	neuromuscular	OMICS	2
ENSG00000140368	FALSE	0.5	neuromuscular	OMICS	2
ENSG00000140382	FALSE	0.5	neuromuscular	OMICS	2
ENSG00000140395	FALSE	0.5	neuromuscular	OMICS	2
ENSG00000140396	FALSE	0.5	neuromuscular	OMICS	2
ENSG00000140398	FALSE	0.5	neuromuscular	OMICS	2
ENSG00000140416	FALSE	0.5	neuromuscular	OMICS	2
ENSG00000140455	FALSE	0.5	neuromuscular	OMICS	2
ENSG00000140511	FALSE	0.5	neuromuscular	OMICS	2
ENSG00000140519	FALSE	0.5	neuromuscular	OMICS	2
ENSG00000140522	FALSE	0.5	neuromuscular	OMICS	2
ENSG00000140525	FALSE	0.5	neuromuscular	OMICS	2
ENSG00000140545	FALSE	0.5	neuromuscular	OMICS	2
ENSG00000140600	FALSE	0.5	neuromuscular	OMICS	2
ENSG00000140682	FALSE	0.5	neuromuscular	OMICS	2
ENSG00000140749	FALSE	0.5	neuromuscular	OMICS	2
ENSG00000140750	FALSE	0.5	neuromuscular	OMICS	2
ENSG00000140836	FALSE	0.5	neuromuscular	OMICS	2
ENSG00000140853	FALSE	0.5	neuromuscular	OMICS	2
ENSG00000140854	FALSE	0.5	neuromuscular	OMICS	2
ENSG00000140876	FALSE	0.5	neuromuscular	OMICS	2
ENSG00000140905	FALSE	0.5	neuromuscular	OMICS	2
ENSG00000140937	FALSE	0.5	neuromuscular	OMICS	2
ENSG00000140941	FALSE	0.5	neuromuscular	OMICS	2
ENSG00000140943	FALSE	0.5	neuromuscular	OMICS	2
ENSG00000140950	FALSE	0.5	neuromuscular	OMICS	2
ENSG00000140968	FALSE	0.5	neuromuscular	OMICS	2
ENSG00000141013	FALSE	0.5	neuromuscular	OMICS	2
ENSG00000141040	FALSE	0.5	neuromuscular	OMICS	2
ENSG00000141076	FALSE	0.5	neuromuscular	OMICS	2
ENSG00000141096	FALSE	0.5	neuromuscular	OMICS	2
ENSG00000141198	FALSE	0.5	neuromuscular	OMICS	2
ENSG00000141255	FALSE	0.5	neuromuscular	OMICS	2
ENSG00000141338	FALSE	0.5	neuromuscular	OMICS	2
ENSG00000141376	FALSE	0.5	neuromuscular	OMICS	2
ENSG00000141431	FALSE	0.5	neuromuscular	OMICS	2
ENSG00000141434	FALSE	0.5	neuromuscular	OMICS	2
ENSG00000141441	FALSE	0.5	neuromuscular	OMICS	2
ENSG00000141452	FALSE	0.5	neuromuscular	OMICS	2
ENSG00000141469	FALSE	0.5	neuromuscular	OMICS	2
ENSG00000141485	FALSE	0.5	neuromuscular	OMICS	2
ENSG00000141497	FALSE	0.5	neuromuscular	OMICS	2
ENSG00000141519	FALSE	0.5	neuromuscular	OMICS	2
ENSG00000141560	FALSE	0.5	neuromuscular	OMICS	2
ENSG00000141562	FALSE	0.5	neuromuscular	OMICS	2
ENSG00000141574	FALSE	0.5	neuromuscular	OMICS	2
ENSG00000141622	FALSE	0.5	neuromuscular	OMICS	2
ENSG00000141627	FALSE	0.5	neuromuscular	OMICS	2
ENSG00000141668	FALSE	0.5	neuromuscular	OMICS	2
ENSG00000141867	FALSE	0.5	neuromuscular	OMICS	2
ENSG00000142025	FALSE	0.5	neuromuscular	OMICS	2
ENSG00000142089	FALSE	0.5	neuromuscular	OMICS	2
ENSG00000142166	FALSE	0.5	neuromuscular	OMICS	2
ENSG00000142168	FALSE	0.5	neuromuscular	OMICS	2
ENSG00000142178	FALSE	0.5	neuromuscular	OMICS	2
ENSG00000142233	FALSE	0.5	neuromuscular	OMICS	2
ENSG00000142319	FALSE	0.5	neuromuscular	OMICS	2
ENSG00000142511	FALSE	0.5	neuromuscular	OMICS	2
ENSG00000142534	FALSE	0.5	neuromuscular	OMICS	2
ENSG00000142538	FALSE	0.5	neuromuscular	OMICS	2
ENSG00000142541	FALSE	0.5	neuromuscular	OMICS	2
ENSG00000142619	FALSE	0.5	neuromuscular	OMICS	2
ENSG00000142621	FALSE	0.5	neuromuscular	OMICS	2
ENSG00000142698	FALSE	0.5	neuromuscular	OMICS	2
ENSG00000142700	FALSE	0.5	neuromuscular	OMICS	2
ENSG00000142798	TRUE	0.5	neuromuscular	OMICS	2
ENSG00000143001	FALSE	0.5	neuromuscular	OMICS	2
ENSG00000143006	FALSE	0.5	neuromuscular	OMICS	2
ENSG00000143106	FALSE	0.5	neuromuscular	OMICS	2
ENSG00000143125	FALSE	0.5	neuromuscular	OMICS	2
ENSG00000143153	FALSE	0.5	neuromuscular	OMICS	2
ENSG00000143155	FALSE	0.5	neuromuscular	OMICS	2
ENSG00000143156	FALSE	0.5	neuromuscular	OMICS	2
ENSG00000143167	FALSE	0.5	neuromuscular	OMICS	2
ENSG00000143195	FALSE	0.5	neuromuscular	OMICS	2
ENSG00000143199	FALSE	0.5	neuromuscular	OMICS	2
ENSG00000143252	FALSE	0.5	neuromuscular	OMICS	2
ENSG00000143256	FALSE	0.5	neuromuscular	OMICS	2
ENSG00000143278	FALSE	0.5	neuromuscular	OMICS	2
ENSG00000143297	FALSE	0.5	neuromuscular	OMICS	2
ENSG00000143322	FALSE	0.5	neuromuscular	OMICS	2
ENSG00000143324	FALSE	0.5	neuromuscular	OMICS	2
ENSG00000143363	FALSE	0.5	neuromuscular	OMICS	2
ENSG00000143387	FALSE	0.5	neuromuscular	OMICS	2
ENSG00000143398	FALSE	0.5	neuromuscular	OMICS	2
ENSG00000143401	FALSE	0.5	neuromuscular	OMICS	2
ENSG00000143434	FALSE	0.5	neuromuscular	OMICS	2
ENSG00000143437	FALSE	0.5	neuromuscular	OMICS	2
ENSG00000143457	FALSE	0.5	neuromuscular	OMICS	2
ENSG00000143494	FALSE	0.5	neuromuscular	OMICS	2
ENSG00000143546	FALSE	0.5	neuromuscular	OMICS	2
ENSG00000143549	TRUE	0.5	neuromuscular	OMICS	2
ENSG00000143569	FALSE	0.5	neuromuscular	OMICS	2
ENSG00000143621	FALSE	0.5	neuromuscular	OMICS	2
ENSG00000143669	FALSE	0.5	neuromuscular	OMICS	2
ENSG00000143740	FALSE	0.5	neuromuscular	OMICS	2
ENSG00000143748	FALSE	0.5	neuromuscular	OMICS	2
ENSG00000143761	FALSE	0.5	neuromuscular	OMICS	2
ENSG00000143811	FALSE	0.5	neuromuscular	OMICS	2
ENSG00000143845	FALSE	0.5	neuromuscular	OMICS	2
ENSG00000143867	FALSE	0.5	neuromuscular	OMICS	2
ENSG00000143954	FALSE	0.5	neuromuscular	OMICS	2
ENSG00000144031	FALSE	0.5	neuromuscular	OMICS	2
ENSG00000144040	FALSE	0.5	neuromuscular	OMICS	2
ENSG00000144061	FALSE	0.5	neuromuscular	OMICS	2
ENSG00000144115	FALSE	0.5	neuromuscular	OMICS	2
ENSG00000144134	FALSE	0.5	neuromuscular	OMICS	2
ENSG00000144152	FALSE	0.5	neuromuscular	OMICS	2
ENSG00000144191	FALSE	0.5	neuromuscular	OMICS	2
ENSG00000144229	FALSE	0.5	neuromuscular	OMICS	2
ENSG00000144233	FALSE	0.5	neuromuscular	OMICS	2
ENSG00000144339	FALSE	0.5	neuromuscular	OMICS	2
ENSG00000144354	FALSE	0.5	neuromuscular	OMICS	2
ENSG00000144355	FALSE	0.5	neuromuscular	OMICS	2
ENSG00000144366	FALSE	0.5	neuromuscular	OMICS	2
ENSG00000144395	FALSE	0.5	neuromuscular	OMICS	2
ENSG00000144455	FALSE	0.5	neuromuscular	OMICS	2
ENSG00000144648	FALSE	0.5	neuromuscular	OMICS	2
ENSG00000144659	FALSE	0.5	neuromuscular	OMICS	2
ENSG00000144681	FALSE	0.5	neuromuscular	OMICS	2
ENSG00000144712	FALSE	0.5	neuromuscular	OMICS	2
ENSG00000144713	FALSE	0.5	neuromuscular	OMICS	2
ENSG00000144724	FALSE	0.5	neuromuscular	OMICS	2
ENSG00000144730	FALSE	0.5	neuromuscular	OMICS	2
ENSG00000144791	FALSE	0.5	neuromuscular	OMICS	2
ENSG00000144810	FALSE	0.5	neuromuscular	OMICS	2
ENSG00000144827	FALSE	0.5	neuromuscular	OMICS	2
ENSG00000144840	FALSE	0.5	neuromuscular	OMICS	2
ENSG00000144843	FALSE	0.5	neuromuscular	OMICS	2
ENSG00000144848	FALSE	0.5	neuromuscular	OMICS	2
ENSG00000144935	FALSE	0.5	neuromuscular	OMICS	2
ENSG00000145002	FALSE	0.5	neuromuscular	OMICS	2
ENSG00000145020	FALSE	0.5	neuromuscular	OMICS	2
ENSG00000145040	FALSE	0.5	neuromuscular	OMICS	2
ENSG00000145191	FALSE	0.5	neuromuscular	OMICS	2
ENSG00000145214	FALSE	0.5	neuromuscular	OMICS	2
ENSG00000145216	FALSE	0.5	neuromuscular	OMICS	2
ENSG00000145217	FALSE	0.5	neuromuscular	OMICS	2
ENSG00000145283	FALSE	0.5	neuromuscular	OMICS	2
ENSG00000145284	FALSE	0.5	neuromuscular	OMICS	2
ENSG00000145331	FALSE	0.5	neuromuscular	OMICS	2
ENSG00000145349	FALSE	0.5	neuromuscular	OMICS	2
ENSG00000145358	FALSE	0.5	neuromuscular	OMICS	2
ENSG00000145362	FALSE	0.5	neuromuscular	OMICS	2
ENSG00000145384	FALSE	0.5	neuromuscular	OMICS	2
ENSG00000145414	FALSE	0.5	neuromuscular	OMICS	2
ENSG00000145416	FALSE	0.5	neuromuscular	OMICS	2
ENSG00000145431	FALSE	0.5	neuromuscular	OMICS	2
ENSG00000145439	FALSE	0.5	neuromuscular	OMICS	2
ENSG00000145451	FALSE	0.5	neuromuscular	OMICS	2
ENSG00000145495	FALSE	0.5	neuromuscular	OMICS	2
ENSG00000145592	FALSE	0.5	neuromuscular	OMICS	2
ENSG00000145626	FALSE	0.5	neuromuscular	OMICS	2
ENSG00000145675	FALSE	0.5	neuromuscular	OMICS	2
ENSG00000145708	FALSE	0.5	neuromuscular	OMICS	2
ENSG00000145715	FALSE	0.5	neuromuscular	OMICS	2
ENSG00000145723	FALSE	0.5	neuromuscular	OMICS	2
ENSG00000145743	FALSE	0.5	neuromuscular	OMICS	2
ENSG00000145781	FALSE	0.5	neuromuscular	OMICS	2
ENSG00000145817	FALSE	0.5	neuromuscular	OMICS	2
ENSG00000145882	FALSE	0.5	neuromuscular	OMICS	2
ENSG00000145907	FALSE	0.5	neuromuscular	OMICS	2
ENSG00000145919	FALSE	0.5	neuromuscular	OMICS	2
ENSG00000145936	FALSE	0.5	neuromuscular	OMICS	2
ENSG00000145990	FALSE	0.5	neuromuscular	OMICS	2
ENSG00000146006	FALSE	0.5	neuromuscular	OMICS	2
ENSG00000146007	FALSE	0.5	neuromuscular	OMICS	2
ENSG00000146013	FALSE	0.5	neuromuscular	OMICS	2
ENSG00000146039	FALSE	0.5	neuromuscular	OMICS	2
ENSG00000146047	FALSE	0.5	neuromuscular	OMICS	2
ENSG00000146067	FALSE	0.5	neuromuscular	OMICS	2
ENSG00000146085	FALSE	0.5	neuromuscular	OMICS	2
ENSG00000146166	FALSE	0.5	neuromuscular	OMICS	2
ENSG00000146215	FALSE	0.5	neuromuscular	OMICS	2
ENSG00000146216	FALSE	0.5	neuromuscular	OMICS	2
ENSG00000146243	FALSE	0.5	neuromuscular	OMICS	2
ENSG00000146247	FALSE	0.5	neuromuscular	OMICS	2
ENSG00000146263	FALSE	0.5	neuromuscular	OMICS	2
ENSG00000146281	FALSE	0.5	neuromuscular	OMICS	2
ENSG00000146352	FALSE	0.5	neuromuscular	OMICS	2
ENSG00000146374	FALSE	0.5	neuromuscular	OMICS	2
ENSG00000146378	FALSE	0.5	neuromuscular	OMICS	2
ENSG00000146383	FALSE	0.5	neuromuscular	OMICS	2
ENSG00000146399	FALSE	0.5	neuromuscular	OMICS	2
ENSG00000146416	FALSE	0.5	neuromuscular	OMICS	2
ENSG00000146477	FALSE	0.5	neuromuscular	OMICS	2
ENSG00000146530	FALSE	0.5	neuromuscular	OMICS	2
ENSG00000146535	FALSE	0.5	neuromuscular	OMICS	2
ENSG00000146574	FALSE	0.5	neuromuscular	OMICS	2
ENSG00000146707	FALSE	0.5	neuromuscular	OMICS	2
ENSG00000146802	FALSE	0.5	neuromuscular	OMICS	2
ENSG00000146809	FALSE	0.5	neuromuscular	OMICS	2
ENSG00000146828	FALSE	0.5	neuromuscular	OMICS	2
ENSG00000146833	FALSE	0.5	neuromuscular	OMICS	2
ENSG00000146834	FALSE	0.5	neuromuscular	OMICS	2
ENSG00000146857	FALSE	0.5	neuromuscular	OMICS	2
ENSG00000146859	FALSE	0.5	neuromuscular	OMICS	2
ENSG00000146872	FALSE	0.5	neuromuscular	OMICS	2
ENSG00000146926	FALSE	0.5	neuromuscular	OMICS	2
ENSG00000146938	FALSE	0.5	neuromuscular	OMICS	2
ENSG00000147003	FALSE	0.5	neuromuscular	OMICS	2
ENSG00000147027	FALSE	0.5	neuromuscular	OMICS	2
ENSG00000147041	FALSE	0.5	neuromuscular	OMICS	2
ENSG00000147059	FALSE	0.5	neuromuscular	OMICS	2
ENSG00000147065	FALSE	0.5	neuromuscular	OMICS	2
ENSG00000147099	FALSE	0.5	neuromuscular	OMICS	2
ENSG00000147100	FALSE	0.5	neuromuscular	OMICS	2
ENSG00000147130	FALSE	0.5	neuromuscular	OMICS	2
ENSG00000147133	FALSE	0.5	neuromuscular	OMICS	2
ENSG00000147140	FALSE	0.5	neuromuscular	OMICS	2
ENSG00000147256	FALSE	0.5	neuromuscular	OMICS	2
ENSG00000147434	FALSE	0.5	neuromuscular	OMICS	2
ENSG00000147454	FALSE	0.5	neuromuscular	OMICS	2
ENSG00000147485	FALSE	0.5	neuromuscular	OMICS	2
ENSG00000147586	FALSE	0.5	neuromuscular	OMICS	2
ENSG00000147588	FALSE	0.5	neuromuscular	OMICS	2
ENSG00000147601	FALSE	0.5	neuromuscular	OMICS	2
ENSG00000147604	FALSE	0.5	neuromuscular	OMICS	2
ENSG00000147676	FALSE	0.5	neuromuscular	OMICS	2
ENSG00000147677	FALSE	0.5	neuromuscular	OMICS	2
ENSG00000147804	FALSE	0.5	neuromuscular	OMICS	2
ENSG00000147853	FALSE	0.5	neuromuscular	OMICS	2
ENSG00000147873	FALSE	0.5	neuromuscular	OMICS	2
ENSG00000147883	FALSE	0.5	neuromuscular	OMICS	2
ENSG00000147896	FALSE	0.5	neuromuscular	OMICS	2
ENSG00000147905	FALSE	0.5	neuromuscular	OMICS	2
ENSG00000148053	FALSE	0.5	neuromuscular	OMICS	2
ENSG00000148057	FALSE	0.5	neuromuscular	OMICS	2
ENSG00000148090	FALSE	0.5	neuromuscular	OMICS	2
ENSG00000148154	FALSE	0.5	neuromuscular	OMICS	2
ENSG00000148180	FALSE	0.5	neuromuscular	OMICS	2
ENSG00000148200	FALSE	0.5	neuromuscular	OMICS	2
ENSG00000148291	FALSE	0.5	neuromuscular	OMICS	2
ENSG00000148308	FALSE	0.5	neuromuscular	OMICS	2
ENSG00000148337	FALSE	0.5	neuromuscular	OMICS	2
ENSG00000148339	FALSE	0.5	neuromuscular	OMICS	2
ENSG00000148386	FALSE	0.5	neuromuscular	OMICS	2
ENSG00000148450	FALSE	0.5	neuromuscular	OMICS	2
ENSG00000148459	FALSE	0.5	neuromuscular	OMICS	2
ENSG00000148516	FALSE	0.5	neuromuscular	OMICS	2
ENSG00000148606	FALSE	0.5	neuromuscular	OMICS	2
ENSG00000148634	FALSE	0.5	neuromuscular	OMICS	2
ENSG00000148677	FALSE	0.5	neuromuscular	OMICS	2
ENSG00000148730	FALSE	0.5	neuromuscular	OMICS	2
ENSG00000148834	FALSE	0.5	neuromuscular	OMICS	2
ENSG00000148840	FALSE	0.5	neuromuscular	OMICS	2
ENSG00000148950	FALSE	0.5	neuromuscular	OMICS	2
ENSG00000148965	FALSE	0.5	neuromuscular	OMICS	2
ENSG00000148985	FALSE	0.5	neuromuscular	OMICS	2
ENSG00000149124	FALSE	0.5	neuromuscular	OMICS	2
ENSG00000149133	FALSE	0.5	neuromuscular	OMICS	2
ENSG00000149187	FALSE	0.5	neuromuscular	OMICS	2
ENSG00000149196	FALSE	0.5	neuromuscular	OMICS	2
ENSG00000149294	FALSE	0.5	neuromuscular	OMICS	2
ENSG00000149295	FALSE	0.5	neuromuscular	OMICS	2
ENSG00000149300	FALSE	0.5	neuromuscular	OMICS	2
ENSG00000149305	FALSE	0.5	neuromuscular	OMICS	2
ENSG00000149308	FALSE	0.5	neuromuscular	OMICS	2
ENSG00000149418	FALSE	0.5	neuromuscular	OMICS	2
ENSG00000149516	FALSE	0.5	neuromuscular	OMICS	2
ENSG00000149532	FALSE	0.5	neuromuscular	OMICS	2
ENSG00000149534	FALSE	0.5	neuromuscular	OMICS	2
ENSG00000149541	FALSE	0.5	neuromuscular	OMICS	2
ENSG00000149548	FALSE	0.5	neuromuscular	OMICS	2
ENSG00000149575	FALSE	0.5	neuromuscular	OMICS	2
ENSG00000149582	FALSE	0.5	neuromuscular	OMICS	2
ENSG00000149596	FALSE	0.5	neuromuscular	OMICS	2
ENSG00000149646	FALSE	0.5	neuromuscular	OMICS	2
ENSG00000149716	FALSE	0.5	neuromuscular	OMICS	2
ENSG00000149782	FALSE	0.5	neuromuscular	OMICS	2
ENSG00000149806	FALSE	0.5	neuromuscular	OMICS	2
ENSG00000149922	FALSE	0.5	neuromuscular	OMICS	2
ENSG00000149923	FALSE	0.5	neuromuscular	OMICS	2
ENSG00000149968	FALSE	0.5	neuromuscular	OMICS	2
ENSG00000149972	FALSE	0.5	neuromuscular	OMICS	2
ENSG00000150048	FALSE	0.5	neuromuscular	OMICS	2
ENSG00000150275	FALSE	0.5	neuromuscular	OMICS	2
ENSG00000150457	FALSE	0.5	neuromuscular	OMICS	2
ENSG00000150459	FALSE	0.5	neuromuscular	OMICS	2
ENSG00000150471	FALSE	0.5	neuromuscular	OMICS	2
ENSG00000150551	FALSE	0.5	neuromuscular	OMICS	2
ENSG00000150625	FALSE	0.5	neuromuscular	OMICS	2
ENSG00000150656	FALSE	0.5	neuromuscular	OMICS	2
ENSG00000150681	FALSE	0.5	neuromuscular	OMICS	2
ENSG00000150750	FALSE	0.5	neuromuscular	OMICS	2
ENSG00000150756	FALSE	0.5	neuromuscular	OMICS	2
ENSG00000150782	FALSE	0.5	neuromuscular	OMICS	2
ENSG00000150867	FALSE	0.5	neuromuscular	OMICS	2
ENSG00000150938	FALSE	0.5	neuromuscular	OMICS	2
ENSG00000150995	FALSE	0.5	neuromuscular	OMICS	2
ENSG00000151014	FALSE	0.5	neuromuscular	OMICS	2
ENSG00000151033	FALSE	0.5	neuromuscular	OMICS	2
ENSG00000151131	FALSE	0.5	neuromuscular	OMICS	2
ENSG00000151176	FALSE	0.5	neuromuscular	OMICS	2
ENSG00000151224	FALSE	0.5	neuromuscular	OMICS	2
ENSG00000151229	FALSE	0.5	neuromuscular	OMICS	2
ENSG00000151233	FALSE	0.5	neuromuscular	OMICS	2
ENSG00000151292	FALSE	0.5	neuromuscular	OMICS	2
ENSG00000151364	FALSE	0.5	neuromuscular	OMICS	2
ENSG00000151379	FALSE	0.5	neuromuscular	OMICS	2
ENSG00000151413	FALSE	0.5	neuromuscular	OMICS	2
ENSG00000151414	FALSE	0.5	neuromuscular	OMICS	2
ENSG00000151458	FALSE	0.5	neuromuscular	OMICS	2
ENSG00000151466	FALSE	0.5	neuromuscular	OMICS	2
ENSG00000151468	FALSE	0.5	neuromuscular	OMICS	2
ENSG00000151498	FALSE	0.5	neuromuscular	OMICS	2
ENSG00000151612	FALSE	0.5	neuromuscular	OMICS	2
ENSG00000151690	FALSE	0.5	neuromuscular	OMICS	2
ENSG00000151692	FALSE	0.5	neuromuscular	OMICS	2
ENSG00000151693	FALSE	0.5	neuromuscular	OMICS	2
ENSG00000151778	FALSE	0.5	neuromuscular	OMICS	2
ENSG00000151779	FALSE	0.5	neuromuscular	OMICS	2
ENSG00000151812	FALSE	0.5	neuromuscular	OMICS	2
ENSG00000151846	FALSE	0.5	neuromuscular	OMICS	2
ENSG00000151881	FALSE	0.5	neuromuscular	OMICS	2
ENSG00000151882	FALSE	0.5	neuromuscular	OMICS	2
ENSG00000151917	FALSE	0.5	neuromuscular	OMICS	2
ENSG00000151929	TRUE	0.5	neuromuscular	OMICS	2
ENSG00000151962	FALSE	0.5	neuromuscular	OMICS	2
ENSG00000151967	FALSE	0.5	neuromuscular	OMICS	2
ENSG00000152034	FALSE	0.5	neuromuscular	OMICS	2
ENSG00000152056	FALSE	0.5	neuromuscular	OMICS	2
ENSG00000152078	FALSE	0.5	neuromuscular	OMICS	2
ENSG00000152127	FALSE	0.5	neuromuscular	OMICS	2
ENSG00000152208	FALSE	0.5	neuromuscular	OMICS	2
ENSG00000152214	FALSE	0.5	neuromuscular	OMICS	2
ENSG00000152223	FALSE	0.5	neuromuscular	OMICS	2
ENSG00000152348	FALSE	0.5	neuromuscular	OMICS	2
ENSG00000152359	FALSE	0.5	neuromuscular	OMICS	2
ENSG00000152402	FALSE	0.5	neuromuscular	OMICS	2
ENSG00000152439	FALSE	0.5	neuromuscular	OMICS	2
ENSG00000152443	FALSE	0.5	neuromuscular	OMICS	2
ENSG00000152454	FALSE	0.5	neuromuscular	OMICS	2
ENSG00000152484	FALSE	0.5	neuromuscular	OMICS	2
ENSG00000152495	FALSE	0.5	neuromuscular	OMICS	2
ENSG00000152556	FALSE	0.5	neuromuscular	OMICS	2
ENSG00000152669	FALSE	0.5	neuromuscular	OMICS	2
ENSG00000152672	FALSE	0.5	neuromuscular	OMICS	2
ENSG00000152818	FALSE	0.5	neuromuscular	OMICS	2
ENSG00000152822	FALSE	0.5	neuromuscular	OMICS	2
ENSG00000152904	FALSE	0.5	neuromuscular	OMICS	2
ENSG00000152977	FALSE	0.5	neuromuscular	OMICS	2
ENSG00000153002	FALSE	0.5	neuromuscular	OMICS	2
ENSG00000153015	FALSE	0.5	neuromuscular	OMICS	2
ENSG00000153029	FALSE	0.5	neuromuscular	OMICS	2
ENSG00000153046	FALSE	0.5	neuromuscular	OMICS	2
ENSG00000153071	FALSE	0.5	neuromuscular	OMICS	2
ENSG00000153113	FALSE	0.5	neuromuscular	OMICS	2
ENSG00000153162	FALSE	0.5	neuromuscular	OMICS	2
ENSG00000153230	FALSE	0.5	neuromuscular	OMICS	2
ENSG00000153233	FALSE	0.5	neuromuscular	OMICS	2
ENSG00000153234	FALSE	0.5	neuromuscular	OMICS	2
ENSG00000153266	FALSE	0.5	neuromuscular	OMICS	2
ENSG00000153283	FALSE	0.5	neuromuscular	OMICS	2
ENSG00000153339	FALSE	0.5	neuromuscular	OMICS	2
ENSG00000153406	FALSE	0.5	neuromuscular	OMICS	2
ENSG00000153560	FALSE	0.5	neuromuscular	OMICS	2
ENSG00000153561	FALSE	0.5	neuromuscular	OMICS	2
ENSG00000153802	FALSE	0.5	neuromuscular	OMICS	2
ENSG00000153822	FALSE	0.5	neuromuscular	OMICS	2
ENSG00000153832	FALSE	0.5	neuromuscular	OMICS	2
ENSG00000153885	FALSE	0.5	neuromuscular	OMICS	2
ENSG00000153930	FALSE	0.5	neuromuscular	OMICS	2
ENSG00000153944	FALSE	0.5	neuromuscular	OMICS	2
ENSG00000153956	FALSE	0.5	neuromuscular	OMICS	2
ENSG00000153989	FALSE	0.5	neuromuscular	OMICS	2
ENSG00000154079	FALSE	0.5	neuromuscular	OMICS	2
ENSG00000154080	FALSE	0.5	neuromuscular	OMICS	2
ENSG00000154122	FALSE	0.5	neuromuscular	OMICS	2
ENSG00000154127	FALSE	0.5	neuromuscular	OMICS	2
ENSG00000154229	FALSE	0.5	neuromuscular	OMICS	2
ENSG00000154309	FALSE	0.5	neuromuscular	OMICS	2
ENSG00000154319	FALSE	0.5	neuromuscular	OMICS	2
ENSG00000154358	FALSE	0.5	neuromuscular	OMICS	2
ENSG00000154380	FALSE	0.5	neuromuscular	OMICS	2
ENSG00000154447	FALSE	0.5	neuromuscular	OMICS	2
ENSG00000154529	FALSE	0.5	neuromuscular	OMICS	2
ENSG00000154620	FALSE	0.5	neuromuscular	OMICS	2
ENSG00000154639	FALSE	0.5	neuromuscular	OMICS	2
ENSG00000154654	FALSE	0.5	neuromuscular	OMICS	2
ENSG00000154734	FALSE	0.5	neuromuscular	OMICS	2
ENSG00000154803	FALSE	0.5	neuromuscular	OMICS	2
ENSG00000154814	FALSE	0.5	neuromuscular	OMICS	2
ENSG00000154856	FALSE	0.5	neuromuscular	OMICS	2
ENSG00000154920	FALSE	0.5	neuromuscular	OMICS	2
ENSG00000154945	FALSE	0.5	neuromuscular	OMICS	2
ENSG00000155189	FALSE	0.5	neuromuscular	OMICS	2
ENSG00000155254	FALSE	0.5	neuromuscular	OMICS	2
ENSG00000155287	FALSE	0.5	neuromuscular	OMICS	2
ENSG00000155324	FALSE	0.5	neuromuscular	OMICS	2
ENSG00000155542	FALSE	0.5	neuromuscular	OMICS	2
ENSG00000155561	FALSE	0.5	neuromuscular	OMICS	2
ENSG00000155592	FALSE	0.5	neuromuscular	OMICS	2
ENSG00000155858	FALSE	0.5	neuromuscular	OMICS	2
ENSG00000155890	FALSE	0.5	neuromuscular	OMICS	2
ENSG00000155903	FALSE	0.5	neuromuscular	OMICS	2
ENSG00000155961	FALSE	0.5	neuromuscular	OMICS	2
ENSG00000155962	FALSE	0.5	neuromuscular	OMICS	2
ENSG00000156006	FALSE	0.5	neuromuscular	OMICS	2
ENSG00000156011	FALSE	0.5	neuromuscular	OMICS	2
ENSG00000156042	FALSE	0.5	neuromuscular	OMICS	2
ENSG00000156136	FALSE	0.5	neuromuscular	OMICS	2
ENSG00000156140	FALSE	0.5	neuromuscular	OMICS	2
ENSG00000156150	FALSE	0.5	neuromuscular	OMICS	2
ENSG00000156172	FALSE	0.5	neuromuscular	OMICS	2
ENSG00000156219	FALSE	0.5	neuromuscular	OMICS	2
ENSG00000156253	FALSE	0.5	neuromuscular	OMICS	2
[truncated: 56,990 more rows]
