# Supplementary material for: Evaluation of input data modality choices on functional gene embeddings
Source: NAR Genom Bioinform. 2023 Nov 2;5(4):lqad095. doi: 10.1093/nargab/lqad095 (PMC10629286; doi:10.1093/nargab/lqad095)
Supplement: lqad095_Supplemental_Files [file lqad095_supplemental_files.zip › Supplementary_Table_S12_Epilepsy_predictions.tsv]

gene_id	target	pred	disease	emb	fold
ENSG00000149970	FALSE	0.23710144	epilepsy	OMICS	4
ENSG00000157087	FALSE	0.22149926	epilepsy	OMICS	2
ENSG00000144290	FALSE	0.2166967	epilepsy	OMICS	4
ENSG00000104833	FALSE	0.20513482	epilepsy	OMICS	5
ENSG00000166862	FALSE	0.19273312	epilepsy	OMICS	5
ENSG00000106976	TRUE	0.17153326	epilepsy	OMICS	5
ENSG00000106089	FALSE	0.17066276	epilepsy	OMICS	4
ENSG00000022355	TRUE	0.16538948	epilepsy	OMICS	4
ENSG00000196876	TRUE	0.1305383	epilepsy	OMICS	4
ENSG00000157219	FALSE	0.12463557	epilepsy	OMICS	4
ENSG00000152822	FALSE	0.12336493	epilepsy	OMICS	2
ENSG00000105409	FALSE	0.11817934	epilepsy	OMICS	5
ENSG00000162951	FALSE	0.114775434	epilepsy	OMICS	5
ENSG00000166111	FALSE	0.10672593	epilepsy	OMICS	2
ENSG00000113327	TRUE	0.09789392	epilepsy	OMICS	3
ENSG00000124140	TRUE	0.09460291	epilepsy	OMICS	2
ENSG00000118733	FALSE	0.094255954	epilepsy	OMICS	4
ENSG00000077080	FALSE	0.08725075	epilepsy	OMICS	2
ENSG00000141837	TRUE	0.08278612	epilepsy	OMICS	3
ENSG00000130477	FALSE	0.080323435	epilepsy	OMICS	2
ENSG00000128683	FALSE	0.076561235	epilepsy	OMICS	2
ENSG00000171132	FALSE	0.07641975	epilepsy	OMICS	4
ENSG00000148408	FALSE	0.07423446	epilepsy	OMICS	4
ENSG00000116544	FALSE	0.07397257	epilepsy	OMICS	4
ENSG00000166313	FALSE	0.072352685	epilepsy	OMICS	4
ENSG00000185774	FALSE	0.072327785	epilepsy	OMICS	2
ENSG00000164100	FALSE	0.069303684	epilepsy	OMICS	4
ENSG00000006116	FALSE	0.06704888	epilepsy	OMICS	3
ENSG00000102003	FALSE	0.06139454	epilepsy	OMICS	4
ENSG00000011083	FALSE	0.060623743	epilepsy	OMICS	3
ENSG00000163630	FALSE	0.060211413	epilepsy	OMICS	5
ENSG00000155980	FALSE	0.05628151	epilepsy	OMICS	3
ENSG00000130876	FALSE	0.056123566	epilepsy	OMICS	3
ENSG00000182901	FALSE	0.0559245	epilepsy	OMICS	3
ENSG00000159409	FALSE	0.055801544	epilepsy	OMICS	4
ENSG00000079841	FALSE	0.054851744	epilepsy	OMICS	4
ENSG00000123560	FALSE	0.05445672	epilepsy	OMICS	3
ENSG00000138758	FALSE	0.054422725	epilepsy	OMICS	3
ENSG00000073464	FALSE	0.05292911	epilepsy	OMICS	4
ENSG00000101438	FALSE	0.052266404	epilepsy	OMICS	2
ENSG00000136267	FALSE	0.049389526	epilepsy	OMICS	4
ENSG00000170075	FALSE	0.049208168	epilepsy	OMICS	2
ENSG00000174514	FALSE	0.04863466	epilepsy	OMICS	3
ENSG00000172020	FALSE	0.048362736	epilepsy	OMICS	3
ENSG00000105576	FALSE	0.04832118	epilepsy	OMICS	4
ENSG00000186111	FALSE	0.047752075	epilepsy	OMICS	2
ENSG00000176884	FALSE	0.04765392	epilepsy	OMICS	2
ENSG00000204655	FALSE	0.04757537	epilepsy	OMICS	3
ENSG00000160307	FALSE	0.047291473	epilepsy	OMICS	3
ENSG00000050748	FALSE	0.047256473	epilepsy	OMICS	2
ENSG00000155511	FALSE	0.047125354	epilepsy	OMICS	3
ENSG00000122756	FALSE	0.04698884	epilepsy	OMICS	3
ENSG00000053524	FALSE	0.046579503	epilepsy	OMICS	2
ENSG00000153291	FALSE	0.046535194	epilepsy	OMICS	4
ENSG00000087250	FALSE	0.045694884	epilepsy	OMICS	3
ENSG00000089558	FALSE	0.0453297	epilepsy	OMICS	2
ENSG00000164742	FALSE	0.04477922	epilepsy	OMICS	2
ENSG00000186487	FALSE	0.044577874	epilepsy	OMICS	4
ENSG00000152214	FALSE	0.044524785	epilepsy	OMICS	3
ENSG00000146267	FALSE	0.044210818	epilepsy	OMICS	2
ENSG00000174684	FALSE	0.043778427	epilepsy	OMICS	4
ENSG00000135472	FALSE	0.043644484	epilepsy	OMICS	3
ENSG00000010810	FALSE	0.04351888	epilepsy	OMICS	3
ENSG00000067840	FALSE	0.043435693	epilepsy	OMICS	4
ENSG00000156395	FALSE	0.043296415	epilepsy	OMICS	4
ENSG00000178171	FALSE	0.0426773	epilepsy	OMICS	3
ENSG00000176406	FALSE	0.042413667	epilepsy	OMICS	3
ENSG00000168314	FALSE	0.04239865	epilepsy	OMICS	3
ENSG00000126583	FALSE	0.04188003	epilepsy	OMICS	3
ENSG00000158445	TRUE	0.041529637	epilepsy	OMICS	4
ENSG00000125814	FALSE	0.04127807	epilepsy	OMICS	4
ENSG00000164089	FALSE	0.041168924	epilepsy	OMICS	5
ENSG00000117016	FALSE	0.041141234	epilepsy	OMICS	3
ENSG00000168135	FALSE	0.041031294	epilepsy	OMICS	3
ENSG00000072657	FALSE	0.04097102	epilepsy	OMICS	3
ENSG00000175497	FALSE	0.040878832	epilepsy	OMICS	2
ENSG00000120645	FALSE	0.040868644	epilepsy	OMICS	2
ENSG00000072832	FALSE	0.04048148	epilepsy	OMICS	4
ENSG00000145715	FALSE	0.040147163	epilepsy	OMICS	3
ENSG00000006071	FALSE	0.03979238	epilepsy	OMICS	4
ENSG00000177511	FALSE	0.03934072	epilepsy	OMICS	2
ENSG00000197959	FALSE	0.039312184	epilepsy	OMICS	3
ENSG00000178586	FALSE	0.03927861	epilepsy	OMICS	3
ENSG00000105642	FALSE	0.038954135	epilepsy	OMICS	2
ENSG00000175575	FALSE	0.038897317	epilepsy	OMICS	5
ENSG00000121905	FALSE	0.038891748	epilepsy	OMICS	3
ENSG00000054356	FALSE	0.03840524	epilepsy	OMICS	4
ENSG00000018625	FALSE	0.038158547	epilepsy	OMICS	5
ENSG00000149927	FALSE	0.03789126	epilepsy	OMICS	3
ENSG00000168913	FALSE	0.03719117	epilepsy	OMICS	3
ENSG00000175766	FALSE	0.03672661	epilepsy	OMICS	4
ENSG00000010319	FALSE	0.036650646	epilepsy	OMICS	3
ENSG00000139220	FALSE	0.03662775	epilepsy	OMICS	3
ENSG00000011021	FALSE	0.03661974	epilepsy	OMICS	4
ENSG00000058335	FALSE	0.03642209	epilepsy	OMICS	2
ENSG00000124507	FALSE	0.035675082	epilepsy	OMICS	4
ENSG00000144834	FALSE	0.035615295	epilepsy	OMICS	2
ENSG00000135423	FALSE	0.035528023	epilepsy	OMICS	4
ENSG00000204130	FALSE	0.035363656	epilepsy	OMICS	3
ENSG00000162728	FALSE	0.035138737	epilepsy	OMICS	5
ENSG00000100312	FALSE	0.03508059	epilepsy	OMICS	3
ENSG00000145863	FALSE	0.03508059	epilepsy	OMICS	3
ENSG00000008256	FALSE	0.035041098	epilepsy	OMICS	3
ENSG00000258986	FALSE	0.034919474	epilepsy	OMICS	5
ENSG00000132563	FALSE	0.034601122	epilepsy	OMICS	4
ENSG00000070808	FALSE	0.034582928	epilepsy	OMICS	2
ENSG00000100167	FALSE	0.033089526	epilepsy	OMICS	3
ENSG00000135439	FALSE	0.033035357	epilepsy	OMICS	3
ENSG00000157851	FALSE	0.032938242	epilepsy	OMICS	3
ENSG00000011332	FALSE	0.0328093	epilepsy	OMICS	5
ENSG00000197753	FALSE	0.03262151	epilepsy	OMICS	3
ENSG00000164270	FALSE	0.032600723	epilepsy	OMICS	3
ENSG00000172458	FALSE	0.032459088	epilepsy	OMICS	3
ENSG00000157103	TRUE	0.032248843	epilepsy	OMICS	4
ENSG00000151150	FALSE	0.03217077	epilepsy	OMICS	3
ENSG00000074696	FALSE	0.03201344	epilepsy	OMICS	2
ENSG00000134343	FALSE	0.03161509	epilepsy	OMICS	3
ENSG00000108960	FALSE	0.03152765	epilepsy	OMICS	3
ENSG00000006715	FALSE	0.031276476	epilepsy	OMICS	5
ENSG00000151065	FALSE	0.031255517	epilepsy	OMICS	2
ENSG00000128656	FALSE	0.03090816	epilepsy	OMICS	4
ENSG00000152034	FALSE	0.030820325	epilepsy	OMICS	3
ENSG00000166006	FALSE	0.0307486	epilepsy	OMICS	3
ENSG00000116329	FALSE	0.030371014	epilepsy	OMICS	3
ENSG00000164082	FALSE	0.030371014	epilepsy	OMICS	3
ENSG00000266964	FALSE	0.030136688	epilepsy	OMICS	5
ENSG00000175874	FALSE	0.030055175	epilepsy	OMICS	3
ENSG00000107295	FALSE	0.029897956	epilepsy	OMICS	3
ENSG00000168067	FALSE	0.029697787	epilepsy	OMICS	3
ENSG00000184811	FALSE	0.029697787	epilepsy	OMICS	3
ENSG00000109756	FALSE	0.029656023	epilepsy	OMICS	4
ENSG00000162188	FALSE	0.029549552	epilepsy	OMICS	4
ENSG00000187730	TRUE	0.029150918	epilepsy	OMICS	2
ENSG00000169427	FALSE	0.029053573	epilepsy	OMICS	3
ENSG00000239474	FALSE	0.028857695	epilepsy	OMICS	3
ENSG00000139800	FALSE	0.02881706	epilepsy	OMICS	3
ENSG00000067842	FALSE	0.028766302	epilepsy	OMICS	3
ENSG00000156564	FALSE	0.028624654	epilepsy	OMICS	3
ENSG00000174697	FALSE	0.028624654	epilepsy	OMICS	3
ENSG00000123143	FALSE	0.028416792	epilepsy	OMICS	3
ENSG00000183347	FALSE	0.028376168	epilepsy	OMICS	2
ENSG00000170537	FALSE	0.028123088	epilepsy	OMICS	3
ENSG00000179058	FALSE	0.028123088	epilepsy	OMICS	3
ENSG00000118160	FALSE	0.027852304	epilepsy	OMICS	3
ENSG00000158806	FALSE	0.027666857	epilepsy	OMICS	5
ENSG00000213619	FALSE	0.027611904	epilepsy	OMICS	3
ENSG00000138944	FALSE	0.02749636	epilepsy	OMICS	2
ENSG00000007174	FALSE	0.027388642	epilepsy	OMICS	3
ENSG00000008300	FALSE	0.027388642	epilepsy	OMICS	3
ENSG00000065989	FALSE	0.027388642	epilepsy	OMICS	3
ENSG00000132170	FALSE	0.027388642	epilepsy	OMICS	3
ENSG00000140481	FALSE	0.027388642	epilepsy	OMICS	3
ENSG00000158486	FALSE	0.027388642	epilepsy	OMICS	3
ENSG00000160447	FALSE	0.027388642	epilepsy	OMICS	3
ENSG00000163283	FALSE	0.027388642	epilepsy	OMICS	3
ENSG00000174951	FALSE	0.027388642	epilepsy	OMICS	3
ENSG00000186453	FALSE	0.027388642	epilepsy	OMICS	3
ENSG00000215595	FALSE	0.027388642	epilepsy	OMICS	3
ENSG00000180998	FALSE	0.027349763	epilepsy	OMICS	3
ENSG00000185231	FALSE	0.027043559	epilepsy	OMICS	3
ENSG00000134817	FALSE	0.02702349	epilepsy	OMICS	3
ENSG00000163873	FALSE	0.026510851	epilepsy	OMICS	4
ENSG00000111696	FALSE	0.026499897	epilepsy	OMICS	4
ENSG00000120925	FALSE	0.026388686	epilepsy	OMICS	2
ENSG00000170775	FALSE	0.026366526	epilepsy	OMICS	3
ENSG00000175893	FALSE	0.026356664	epilepsy	OMICS	2
ENSG00000152977	FALSE	0.026349358	epilepsy	OMICS	3
ENSG00000185989	FALSE	0.026114881	epilepsy	OMICS	3
ENSG00000171159	FALSE	0.025937296	epilepsy	OMICS	3
ENSG00000151025	FALSE	0.025930878	epilepsy	OMICS	3
ENSG00000197106	FALSE	0.02591626	epilepsy	OMICS	4
ENSG00000150625	FALSE	0.0259015	epilepsy	OMICS	4
ENSG00000107819	FALSE	0.025720846	epilepsy	OMICS	3
ENSG00000136213	FALSE	0.025720846	epilepsy	OMICS	3
ENSG00000136824	FALSE	0.025720846	epilepsy	OMICS	3
ENSG00000147059	FALSE	0.025720846	epilepsy	OMICS	3
ENSG00000144230	FALSE	0.025663253	epilepsy	OMICS	3
ENSG00000223802	TRUE	0.025550963	epilepsy	OMICS	3
ENSG00000079102	FALSE	0.025378717	epilepsy	OMICS	4
ENSG00000198836	FALSE	0.025312822	epilepsy	OMICS	3
ENSG00000172461	FALSE	0.025248544	epilepsy	OMICS	5
ENSG00000168993	FALSE	0.025205856	epilepsy	OMICS	3
ENSG00000148948	FALSE	0.025100574	epilepsy	OMICS	2
ENSG00000171450	FALSE	0.025085172	epilepsy	OMICS	5
ENSG00000100347	FALSE	0.02507787	epilepsy	OMICS	3
ENSG00000260230	TRUE	0.024987854	epilepsy	OMICS	4
ENSG00000137502	FALSE	0.024691505	epilepsy	OMICS	5
ENSG00000148734	FALSE	0.024627695	epilepsy	OMICS	3
ENSG00000104237	FALSE	0.024607044	epilepsy	OMICS	3
ENSG00000112137	FALSE	0.024607044	epilepsy	OMICS	3
ENSG00000114841	FALSE	0.024607044	epilepsy	OMICS	3
ENSG00000124181	FALSE	0.024607044	epilepsy	OMICS	3
ENSG00000146910	FALSE	0.024607044	epilepsy	OMICS	3
ENSG00000165383	FALSE	0.024607044	epilepsy	OMICS	3
ENSG00000176248	FALSE	0.024607044	epilepsy	OMICS	3
ENSG00000204963	FALSE	0.024607044	epilepsy	OMICS	3
ENSG00000213085	FALSE	0.024607044	epilepsy	OMICS	3
ENSG00000078814	FALSE	0.024444334	epilepsy	OMICS	3
ENSG00000198944	FALSE	0.024444334	epilepsy	OMICS	3
ENSG00000158560	FALSE	0.024388285	epilepsy	OMICS	3
ENSG00000105605	FALSE	0.024348676	epilepsy	OMICS	4
ENSG00000138814	FALSE	0.0242113	epilepsy	OMICS	4
ENSG00000166448	FALSE	0.02417801	epilepsy	OMICS	3
ENSG00000141252	FALSE	0.024105912	epilepsy	OMICS	2
ENSG00000142686	FALSE	0.024097035	epilepsy	OMICS	4
ENSG00000105953	FALSE	0.023908935	epilepsy	OMICS	3
ENSG00000085224	FALSE	0.02375941	epilepsy	OMICS	3
ENSG00000182674	FALSE	0.023703389	epilepsy	OMICS	4
ENSG00000184261	FALSE	0.023684079	epilepsy	OMICS	2
ENSG00000241973	FALSE	0.023626525	epilepsy	OMICS	4
ENSG00000011376	FALSE	0.023572603	epilepsy	OMICS	5
ENSG00000177301	TRUE	0.023440883	epilepsy	OMICS	5
ENSG00000198797	FALSE	0.023322148	epilepsy	OMICS	4
ENSG00000150627	FALSE	0.023050005	epilepsy	OMICS	4
ENSG00000172318	FALSE	0.022951597	epilepsy	OMICS	3
ENSG00000185818	FALSE	0.022931619	epilepsy	OMICS	4
ENSG00000173085	FALSE	0.022900807	epilepsy	OMICS	3
ENSG00000169750	FALSE	0.02275861	epilepsy	OMICS	3
ENSG00000237289	FALSE	0.022589885	epilepsy	OMICS	3
ENSG00000139625	FALSE	0.022542981	epilepsy	OMICS	4
ENSG00000221823	FALSE	0.022292463	epilepsy	OMICS	3
ENSG00000110148	FALSE	0.022247635	epilepsy	OMICS	4
ENSG00000170091	FALSE	0.02221438	epilepsy	OMICS	2
ENSG00000105255	FALSE	0.022129294	epilepsy	OMICS	3
ENSG00000169933	FALSE	0.022083204	epilepsy	OMICS	5
ENSG00000100027	FALSE	0.021955011	epilepsy	OMICS	3
ENSG00000163517	FALSE	0.021955011	epilepsy	OMICS	3
ENSG00000196263	FALSE	0.021955011	epilepsy	OMICS	3
ENSG00000146360	FALSE	0.02183206	epilepsy	OMICS	2
ENSG00000186094	FALSE	0.021716136	epilepsy	OMICS	4
ENSG00000167178	FALSE	0.021709573	epilepsy	OMICS	5
ENSG00000127585	FALSE	0.021701489	epilepsy	OMICS	3
ENSG00000058404	FALSE	0.02168953	epilepsy	OMICS	4
ENSG00000106635	FALSE	0.021687234	epilepsy	OMICS	2
ENSG00000132535	FALSE	0.021554332	epilepsy	OMICS	4
ENSG00000089289	FALSE	0.021547027	epilepsy	OMICS	3
ENSG00000203705	FALSE	0.021547027	epilepsy	OMICS	3
ENSG00000109929	FALSE	0.021518504	epilepsy	OMICS	1
ENSG00000174080	FALSE	0.021471564	epilepsy	OMICS	3
ENSG00000196218	FALSE	0.02144469	epilepsy	OMICS	3
ENSG00000130540	FALSE	0.021431271	epilepsy	OMICS	2
ENSG00000151067	FALSE	0.021293432	epilepsy	OMICS	2
ENSG00000065609	FALSE	0.021263694	epilepsy	OMICS	3
ENSG00000162374	FALSE	0.021175288	epilepsy	OMICS	2
ENSG00000137285	FALSE	0.021040224	epilepsy	OMICS	3
ENSG00000203685	FALSE	0.021038417	epilepsy	OMICS	4
ENSG00000066032	FALSE	0.02095069	epilepsy	OMICS	3
ENSG00000130649	FALSE	0.020875042	epilepsy	OMICS	3
ENSG00000185873	FALSE	0.02083583	epilepsy	OMICS	2
ENSG00000185737	FALSE	0.020784907	epilepsy	OMICS	2
ENSG00000049283	FALSE	0.020762121	epilepsy	OMICS	3
ENSG00000066248	FALSE	0.020762121	epilepsy	OMICS	3
ENSG00000170791	FALSE	0.020693464	epilepsy	OMICS	4
ENSG00000137267	FALSE	0.020670077	epilepsy	OMICS	5
ENSG00000067704	FALSE	0.020616058	epilepsy	OMICS	3
ENSG00000172667	FALSE	0.020594167	epilepsy	OMICS	2
ENSG00000105613	FALSE	0.020568522	epilepsy	OMICS	4
ENSG00000020129	FALSE	0.020561742	epilepsy	OMICS	4
ENSG00000091482	FALSE	0.020528479	epilepsy	OMICS	3
ENSG00000184156	TRUE	0.020394217	epilepsy	OMICS	5
ENSG00000174938	FALSE	0.020354433	epilepsy	OMICS	3
ENSG00000160180	FALSE	0.02035401	epilepsy	OMICS	3
ENSG00000156097	FALSE	0.020263214	epilepsy	OMICS	4
ENSG00000152578	FALSE	0.020260122	epilepsy	OMICS	4
ENSG00000144057	FALSE	0.02017918	epilepsy	OMICS	3
ENSG00000196090	FALSE	0.020178303	epilepsy	OMICS	5
ENSG00000219435	FALSE	0.020176163	epilepsy	OMICS	3
ENSG00000145920	FALSE	0.020115437	epilepsy	OMICS	5
ENSG00000198700	FALSE	0.020059913	epilepsy	OMICS	5
ENSG00000183044	FALSE	0.019998914	epilepsy	OMICS	2
ENSG00000166091	FALSE	0.019859573	epilepsy	OMICS	3
ENSG00000180929	FALSE	0.019859573	epilepsy	OMICS	3
ENSG00000163032	FALSE	0.019849129	epilepsy	OMICS	4
ENSG00000137992	FALSE	0.01979027	epilepsy	OMICS	3
ENSG00000131095	FALSE	0.019750006	epilepsy	OMICS	4
ENSG00000273079	TRUE	0.019634964	epilepsy	OMICS	4
ENSG00000115226	FALSE	0.019621693	epilepsy	OMICS	2
ENSG00000156298	FALSE	0.019544283	epilepsy	OMICS	2
ENSG00000106648	FALSE	0.019515986	epilepsy	OMICS	3
ENSG00000101417	FALSE	0.019489752	epilepsy	OMICS	3
ENSG00000165730	FALSE	0.019489752	epilepsy	OMICS	3
ENSG00000186350	FALSE	0.019489752	epilepsy	OMICS	3
ENSG00000232859	FALSE	0.019489752	epilepsy	OMICS	3
ENSG00000198929	FALSE	0.019468373	epilepsy	OMICS	3
ENSG00000182636	FALSE	0.019420138	epilepsy	OMICS	5
ENSG00000215475	FALSE	0.01931803	epilepsy	OMICS	4
ENSG00000073910	FALSE	0.019301703	epilepsy	OMICS	4
ENSG00000204851	FALSE	0.01906082	epilepsy	OMICS	3
ENSG00000136531	TRUE	0.019050334	epilepsy	OMICS	1
ENSG00000057468	FALSE	0.018994635	epilepsy	OMICS	3
ENSG00000162461	FALSE	0.018994635	epilepsy	OMICS	3
ENSG00000175928	FALSE	0.018994635	epilepsy	OMICS	3
ENSG00000178980	FALSE	0.018994635	epilepsy	OMICS	3
ENSG00000196391	FALSE	0.018994635	epilepsy	OMICS	3
ENSG00000166793	FALSE	0.01897207	epilepsy	OMICS	3
ENSG00000145284	FALSE	0.018839864	epilepsy	OMICS	2
ENSG00000127249	FALSE	0.01883339	epilepsy	OMICS	3
ENSG00000198668	FALSE	0.018771129	epilepsy	OMICS	3
ENSG00000105143	FALSE	0.018730959	epilepsy	OMICS	2
ENSG00000204065	FALSE	0.018687079	epilepsy	OMICS	3
ENSG00000006377	FALSE	0.018640617	epilepsy	OMICS	3
ENSG00000147041	FALSE	0.018640617	epilepsy	OMICS	3
ENSG00000148290	FALSE	0.018640617	epilepsy	OMICS	3
ENSG00000161533	FALSE	0.018640617	epilepsy	OMICS	3
ENSG00000165629	FALSE	0.018640617	epilepsy	OMICS	3
ENSG00000196482	FALSE	0.018640617	epilepsy	OMICS	3
ENSG00000204179	FALSE	0.018640617	epilepsy	OMICS	3
ENSG00000115266	FALSE	0.018537218	epilepsy	OMICS	3
ENSG00000170027	FALSE	0.01853202	epilepsy	OMICS	3
ENSG00000099365	TRUE	0.018524917	epilepsy	OMICS	1
ENSG00000129951	FALSE	0.01846767	epilepsy	OMICS	3
ENSG00000118454	FALSE	0.018437319	epilepsy	OMICS	3
ENSG00000196950	FALSE	0.018345917	epilepsy	OMICS	2
ENSG00000173852	FALSE	0.01831607	epilepsy	OMICS	3
ENSG00000137601	FALSE	0.018271625	epilepsy	OMICS	5
ENSG00000120256	FALSE	0.018230025	epilepsy	OMICS	3
ENSG00000184185	FALSE	0.01820938	epilepsy	OMICS	4
ENSG00000111344	FALSE	0.01812296	epilepsy	OMICS	5
ENSG00000187079	FALSE	0.018038413	epilepsy	OMICS	3
ENSG00000087053	FALSE	0.017937645	epilepsy	OMICS	4
ENSG00000113597	FALSE	0.017748483	epilepsy	OMICS	3
ENSG00000130287	FALSE	0.017705232	epilepsy	OMICS	3
ENSG00000115526	FALSE	0.01769724	epilepsy	OMICS	5
ENSG00000079215	FALSE	0.017595189	epilepsy	OMICS	3
ENSG00000069966	FALSE	0.017574018	epilepsy	OMICS	3
ENSG00000125848	FALSE	0.017515292	epilepsy	OMICS	3
ENSG00000077264	FALSE	0.017510828	epilepsy	OMICS	3
ENSG00000182272	FALSE	0.01740317	epilepsy	OMICS	3
ENSG00000048740	FALSE	0.017277792	epilepsy	OMICS	3
ENSG00000143603	FALSE	0.017250843	epilepsy	OMICS	3
ENSG00000143340	FALSE	0.017240927	epilepsy	OMICS	2
ENSG00000170950	FALSE	0.017224606	epilepsy	OMICS	3
ENSG00000059758	FALSE	0.017212195	epilepsy	OMICS	3
ENSG00000028203	FALSE	0.017148405	epilepsy	OMICS	2
ENSG00000092096	FALSE	0.016959477	epilepsy	OMICS	4
ENSG00000133612	FALSE	0.016958397	epilepsy	OMICS	4
ENSG00000111262	FALSE	0.016945237	epilepsy	OMICS	2
ENSG00000184524	FALSE	0.016938385	epilepsy	OMICS	4
ENSG00000167549	FALSE	0.01688557	epilepsy	OMICS	4
ENSG00000148848	FALSE	0.01687017	epilepsy	OMICS	3
ENSG00000156026	FALSE	0.016821373	epilepsy	OMICS	3
ENSG00000176749	FALSE	0.016750883	epilepsy	OMICS	3
ENSG00000262919	FALSE	0.016733669	epilepsy	OMICS	2
ENSG00000196376	FALSE	0.016629608	epilepsy	OMICS	2
ENSG00000168280	FALSE	0.016613016	epilepsy	OMICS	3
ENSG00000132466	FALSE	0.016581293	epilepsy	OMICS	3
ENSG00000133048	FALSE	0.016463641	epilepsy	OMICS	2
ENSG00000101350	FALSE	0.01644031	epilepsy	OMICS	3
ENSG00000088538	FALSE	0.01639527	epilepsy	OMICS	5
ENSG00000148798	FALSE	0.016384978	epilepsy	OMICS	2
ENSG00000143776	FALSE	0.016236989	epilepsy	OMICS	4
ENSG00000124422	FALSE	0.016228149	epilepsy	OMICS	3
ENSG00000059915	FALSE	0.016195029	epilepsy	OMICS	3
ENSG00000213424	FALSE	0.016194824	epilepsy	OMICS	3
ENSG00000173418	FALSE	0.016049307	epilepsy	OMICS	3
ENSG00000167889	FALSE	0.016033359	epilepsy	OMICS	2
ENSG00000140543	FALSE	0.015998958	epilepsy	OMICS	3
ENSG00000160216	FALSE	0.015959961	epilepsy	OMICS	5
ENSG00000077522	FALSE	0.015899556	epilepsy	OMICS	3
ENSG00000163923	FALSE	0.015891016	epilepsy	OMICS	3
ENSG00000182022	FALSE	0.015881496	epilepsy	OMICS	3
ENSG00000109943	FALSE	0.015867097	epilepsy	OMICS	3
ENSG00000103647	FALSE	0.01583245	epilepsy	OMICS	3
ENSG00000144028	FALSE	0.015721902	epilepsy	OMICS	3
ENSG00000136750	FALSE	0.015695728	epilepsy	OMICS	5
ENSG00000125249	FALSE	0.015649077	epilepsy	OMICS	2
ENSG00000151967	FALSE	0.015610068	epilepsy	OMICS	3
ENSG00000186310	FALSE	0.015606223	epilepsy	OMICS	2
ENSG00000108823	FALSE	0.015543021	epilepsy	OMICS	3
ENSG00000131459	FALSE	0.015503649	epilepsy	OMICS	3
ENSG00000197535	FALSE	0.015435751	epilepsy	OMICS	4
ENSG00000120805	FALSE	0.0153113855	epilepsy	OMICS	3
ENSG00000102078	FALSE	0.0152293155	epilepsy	OMICS	3
ENSG00000204186	FALSE	0.0152293155	epilepsy	OMICS	3
ENSG00000117598	FALSE	0.015228464	epilepsy	OMICS	3
ENSG00000109832	FALSE	0.015165001	epilepsy	OMICS	3
ENSG00000071054	FALSE	0.015161677	epilepsy	OMICS	3
ENSG00000171680	FALSE	0.015091675	epilepsy	OMICS	3
ENSG00000165023	FALSE	0.015080991	epilepsy	OMICS	1
ENSG00000143674	FALSE	0.015077322	epilepsy	OMICS	3
ENSG00000157680	FALSE	0.015071566	epilepsy	OMICS	4
ENSG00000147246	FALSE	0.015066329	epilepsy	OMICS	4
ENSG00000171094	FALSE	0.01503534	epilepsy	OMICS	2
ENSG00000169783	FALSE	0.014991528	epilepsy	OMICS	2
ENSG00000075340	FALSE	0.014946994	epilepsy	OMICS	2
ENSG00000076382	FALSE	0.0149363335	epilepsy	OMICS	3
ENSG00000176381	FALSE	0.014920836	epilepsy	OMICS	3
ENSG00000133135	FALSE	0.014917116	epilepsy	OMICS	5
ENSG00000133083	FALSE	0.01489669	epilepsy	OMICS	3
ENSG00000179603	FALSE	0.014894417	epilepsy	OMICS	3
ENSG00000167654	FALSE	0.014873881	epilepsy	OMICS	3
ENSG00000143149	FALSE	0.014833356	epilepsy	OMICS	3
ENSG00000186889	FALSE	0.014833356	epilepsy	OMICS	3
ENSG00000145242	FALSE	0.014826028	epilepsy	OMICS	3
ENSG00000174871	FALSE	0.014821159	epilepsy	OMICS	2
ENSG00000196367	FALSE	0.014786081	epilepsy	OMICS	3
ENSG00000105429	FALSE	0.01475559	epilepsy	OMICS	4
ENSG00000105419	FALSE	0.01475322	epilepsy	OMICS	3
ENSG00000187122	FALSE	0.014722837	epilepsy	OMICS	3
ENSG00000187189	FALSE	0.014721012	epilepsy	OMICS	3
ENSG00000038382	FALSE	0.0146710975	epilepsy	OMICS	3
ENSG00000196361	FALSE	0.014665563	epilepsy	OMICS	3
ENSG00000163093	FALSE	0.01463815	epilepsy	OMICS	4
ENSG00000138604	FALSE	0.014637118	epilepsy	OMICS	3
ENSG00000165899	FALSE	0.014618479	epilepsy	OMICS	4
ENSG00000169184	FALSE	0.014585731	epilepsy	OMICS	3
ENSG00000136628	FALSE	0.014572359	epilepsy	OMICS	3
ENSG00000128731	FALSE	0.014563043	epilepsy	OMICS	3
ENSG00000157796	FALSE	0.014563043	epilepsy	OMICS	3
ENSG00000163558	FALSE	0.014563043	epilepsy	OMICS	3
ENSG00000168575	FALSE	0.014562577	epilepsy	OMICS	3
ENSG00000187848	FALSE	0.014553787	epilepsy	OMICS	4
ENSG00000148082	FALSE	0.014544297	epilepsy	OMICS	4
ENSG00000071991	FALSE	0.014505373	epilepsy	OMICS	2
ENSG00000142949	FALSE	0.014466618	epilepsy	OMICS	3
ENSG00000115020	FALSE	0.014461126	epilepsy	OMICS	3
ENSG00000010404	FALSE	0.014418489	epilepsy	OMICS	3
ENSG00000156345	FALSE	0.01440365	epilepsy	OMICS	4
ENSG00000080910	FALSE	0.014373762	epilepsy	OMICS	3
ENSG00000101981	FALSE	0.014373762	epilepsy	OMICS	3
ENSG00000121742	FALSE	0.014354621	epilepsy	OMICS	3
ENSG00000118402	FALSE	0.0143197365	epilepsy	OMICS	3
ENSG00000123119	FALSE	0.014317495	epilepsy	OMICS	3
ENSG00000004866	FALSE	0.0143044405	epilepsy	OMICS	3
ENSG00000184515	FALSE	0.014290595	epilepsy	OMICS	3
ENSG00000177875	FALSE	0.014249286	epilepsy	OMICS	3
ENSG00000159082	FALSE	0.014230324	epilepsy	OMICS	3
ENSG00000196123	FALSE	0.014180383	epilepsy	OMICS	4
ENSG00000134668	FALSE	0.014146222	epilepsy	OMICS	3
ENSG00000136854	TRUE	0.014138284	epilepsy	OMICS	1
ENSG00000171747	FALSE	0.014089622	epilepsy	OMICS	3
ENSG00000118514	FALSE	0.01408545	epilepsy	OMICS	3
ENSG00000129990	FALSE	0.014078432	epilepsy	OMICS	3
ENSG00000102230	FALSE	0.014045271	epilepsy	OMICS	5
ENSG00000168843	FALSE	0.0140364915	epilepsy	OMICS	5
ENSG00000203879	FALSE	0.014025826	epilepsy	OMICS	3
ENSG00000109089	FALSE	0.0140251	epilepsy	OMICS	3
ENSG00000161649	FALSE	0.0140251	epilepsy	OMICS	3
ENSG00000182132	FALSE	0.0140251	epilepsy	OMICS	3
ENSG00000033122	FALSE	0.014007479	epilepsy	OMICS	3
ENSG00000198626	FALSE	0.014002317	epilepsy	OMICS	2
ENSG00000133895	FALSE	0.013991069	epilepsy	OMICS	3
ENSG00000178015	FALSE	0.013987044	epilepsy	OMICS	3
ENSG00000275835	FALSE	0.013976008	epilepsy	OMICS	2
ENSG00000158008	FALSE	0.01396356	epilepsy	OMICS	5
ENSG00000108309	FALSE	0.013957882	epilepsy	OMICS	4
ENSG00000164332	FALSE	0.013951492	epilepsy	OMICS	3
ENSG00000174500	FALSE	0.013947216	epilepsy	OMICS	3
ENSG00000188373	FALSE	0.013947216	epilepsy	OMICS	3
ENSG00000162378	FALSE	0.013934421	epilepsy	OMICS	3
ENSG00000157985	FALSE	0.013929127	epilepsy	OMICS	3
ENSG00000154310	FALSE	0.013878017	epilepsy	OMICS	4
ENSG00000136159	FALSE	0.01387574	epilepsy	OMICS	4
ENSG00000197102	FALSE	0.013866687	epilepsy	OMICS	4
ENSG00000102241	FALSE	0.013844899	epilepsy	OMICS	2
ENSG00000102466	FALSE	0.013711869	epilepsy	OMICS	5
ENSG00000135002	FALSE	0.0137071945	epilepsy	OMICS	3
ENSG00000104723	FALSE	0.013697522	epilepsy	OMICS	2
ENSG00000080709	FALSE	0.013688653	epilepsy	OMICS	4
ENSG00000088986	FALSE	0.013653579	epilepsy	OMICS	3
ENSG00000120509	FALSE	0.013653579	epilepsy	OMICS	3
ENSG00000139645	FALSE	0.013625123	epilepsy	OMICS	3
ENSG00000157191	FALSE	0.013616748	epilepsy	OMICS	3
ENSG00000134508	FALSE	0.0136130415	epilepsy	OMICS	3
ENSG00000185379	FALSE	0.0136079835	epilepsy	OMICS	5
ENSG00000144134	FALSE	0.013606013	epilepsy	OMICS	4
ENSG00000155903	FALSE	0.013599141	epilepsy	OMICS	3
ENSG00000177485	FALSE	0.0135672605	epilepsy	OMICS	3
ENSG00000139998	FALSE	0.013528674	epilepsy	OMICS	3
ENSG00000119535	FALSE	0.013516639	epilepsy	OMICS	3
ENSG00000164114	FALSE	0.013514427	epilepsy	OMICS	4
ENSG00000138650	FALSE	0.01351048	epilepsy	OMICS	2
ENSG00000099954	FALSE	0.013508973	epilepsy	OMICS	3
ENSG00000164919	FALSE	0.013489434	epilepsy	OMICS	3
ENSG00000159251	FALSE	0.013481391	epilepsy	OMICS	3
ENSG00000198720	FALSE	0.013479083	epilepsy	OMICS	3
ENSG00000171532	FALSE	0.013465152	epilepsy	OMICS	5
ENSG00000154217	FALSE	0.013434655	epilepsy	OMICS	3
ENSG00000112053	FALSE	0.013433113	epilepsy	OMICS	3
ENSG00000182600	FALSE	0.013433113	epilepsy	OMICS	3
ENSG00000170549	FALSE	0.013412843	epilepsy	OMICS	3
ENSG00000169862	FALSE	0.013402506	epilepsy	OMICS	3
ENSG00000187672	FALSE	0.013375735	epilepsy	OMICS	1
ENSG00000152223	FALSE	0.01336413	epilepsy	OMICS	3
ENSG00000204371	FALSE	0.013354074	epilepsy	OMICS	4
ENSG00000115514	FALSE	0.013340365	epilepsy	OMICS	3
ENSG00000139726	FALSE	0.013340365	epilepsy	OMICS	3
ENSG00000165832	FALSE	0.013340365	epilepsy	OMICS	3
ENSG00000129472	FALSE	0.01329736	epilepsy	OMICS	3
ENSG00000184271	FALSE	0.0132738	epilepsy	OMICS	3
ENSG00000166819	FALSE	0.013256099	epilepsy	OMICS	3
ENSG00000095637	FALSE	0.013183843	epilepsy	OMICS	3
ENSG00000162621	FALSE	0.013183843	epilepsy	OMICS	3
ENSG00000153989	FALSE	0.013163617	epilepsy	OMICS	3
ENSG00000158301	FALSE	0.013163617	epilepsy	OMICS	3
ENSG00000198825	FALSE	0.013163617	epilepsy	OMICS	3
ENSG00000166342	FALSE	0.013154662	epilepsy	OMICS	3
ENSG00000173175	FALSE	0.013136302	epilepsy	OMICS	3
ENSG00000023516	FALSE	0.013132323	epilepsy	OMICS	4
ENSG00000179546	FALSE	0.013115876	epilepsy	OMICS	3
ENSG00000090861	TRUE	0.013105288	epilepsy	OMICS	3
ENSG00000101638	FALSE	0.013105288	epilepsy	OMICS	3
ENSG00000186479	FALSE	0.013067488	epilepsy	OMICS	3
ENSG00000277363	FALSE	0.013055833	epilepsy	OMICS	3
ENSG00000112697	FALSE	0.013038438	epilepsy	OMICS	3
ENSG00000183773	FALSE	0.013031249	epilepsy	OMICS	3
ENSG00000108176	FALSE	0.01300819	epilepsy	OMICS	3
ENSG00000164985	FALSE	0.013003246	epilepsy	OMICS	3
ENSG00000169744	FALSE	0.013001923	epilepsy	OMICS	4
ENSG00000164402	FALSE	0.012942384	epilepsy	OMICS	3
ENSG00000160808	FALSE	0.012900864	epilepsy	OMICS	3
ENSG00000165471	FALSE	0.012896431	epilepsy	OMICS	3
ENSG00000164327	FALSE	0.0128735425	epilepsy	OMICS	3
ENSG00000165443	FALSE	0.0128717	epilepsy	OMICS	3
ENSG00000168291	FALSE	0.012839514	epilepsy	OMICS	3
ENSG00000188636	FALSE	0.012839514	epilepsy	OMICS	3
ENSG00000102038	FALSE	0.012795452	epilepsy	OMICS	3
ENSG00000168830	FALSE	0.012779722	epilepsy	OMICS	3
ENSG00000162694	FALSE	0.012736036	epilepsy	OMICS	2
ENSG00000141564	FALSE	0.01271969	epilepsy	OMICS	3
ENSG00000152402	FALSE	0.012676695	epilepsy	OMICS	3
ENSG00000164638	FALSE	0.012676695	epilepsy	OMICS	3
ENSG00000161082	FALSE	0.012610282	epilepsy	OMICS	4
ENSG00000155816	FALSE	0.012594629	epilepsy	OMICS	3
ENSG00000133958	FALSE	0.012589838	epilepsy	OMICS	3
ENSG00000134294	FALSE	0.012586561	epilepsy	OMICS	3
ENSG00000134313	FALSE	0.012586561	epilepsy	OMICS	3
ENSG00000135541	FALSE	0.012586561	epilepsy	OMICS	3
ENSG00000138246	FALSE	0.012586561	epilepsy	OMICS	3
ENSG00000163399	FALSE	0.012586561	epilepsy	OMICS	3
ENSG00000165434	FALSE	0.012586561	epilepsy	OMICS	3
ENSG00000080503	FALSE	0.012583149	epilepsy	OMICS	3
ENSG00000103351	FALSE	0.012583149	epilepsy	OMICS	3
ENSG00000125084	FALSE	0.012583149	epilepsy	OMICS	3
ENSG00000127586	FALSE	0.012583149	epilepsy	OMICS	3
ENSG00000135090	FALSE	0.012583149	epilepsy	OMICS	3
ENSG00000182771	FALSE	0.012583149	epilepsy	OMICS	3
ENSG00000198822	FALSE	0.012583149	epilepsy	OMICS	3
ENSG00000242866	FALSE	0.012583149	epilepsy	OMICS	3
ENSG00000243710	FALSE	0.012583149	epilepsy	OMICS	3
ENSG00000117154	FALSE	0.012560618	epilepsy	OMICS	3
ENSG00000014641	FALSE	0.012553453	epilepsy	OMICS	2
ENSG00000133392	FALSE	0.012542305	epilepsy	OMICS	3
ENSG00000124194	FALSE	0.012496918	epilepsy	OMICS	3
ENSG00000181418	FALSE	0.012495977	epilepsy	OMICS	2
ENSG00000165478	FALSE	0.012478694	epilepsy	OMICS	3
ENSG00000197283	FALSE	0.012463538	epilepsy	OMICS	2
ENSG00000118520	FALSE	0.01244973	epilepsy	OMICS	3
ENSG00000152910	FALSE	0.01244973	epilepsy	OMICS	3
ENSG00000223609	FALSE	0.01244973	epilepsy	OMICS	3
ENSG00000122545	FALSE	0.012408695	epilepsy	OMICS	2
ENSG00000129244	FALSE	0.012401152	epilepsy	OMICS	5
ENSG00000123066	FALSE	0.0123856105	epilepsy	OMICS	3
ENSG00000196715	FALSE	0.0123856105	epilepsy	OMICS	3
ENSG00000181751	FALSE	0.012374072	epilepsy	OMICS	3
ENSG00000132821	FALSE	0.012373921	epilepsy	OMICS	3
ENSG00000106789	FALSE	0.012346993	epilepsy	OMICS	3
ENSG00000169717	FALSE	0.012346993	epilepsy	OMICS	3
ENSG00000183662	FALSE	0.0123405	epilepsy	OMICS	3
ENSG00000101489	FALSE	0.01233839	epilepsy	OMICS	5
ENSG00000036672	FALSE	0.012328846	epilepsy	OMICS	3
ENSG00000159111	FALSE	0.012308895	epilepsy	OMICS	3
ENSG00000147180	FALSE	0.012305514	epilepsy	OMICS	3
ENSG00000070669	FALSE	0.012293976	epilepsy	OMICS	3
ENSG00000166402	FALSE	0.012292372	epilepsy	OMICS	3
ENSG00000103657	FALSE	0.012274171	epilepsy	OMICS	4
ENSG00000154027	FALSE	0.012266398	epilepsy	OMICS	2
ENSG00000151835	FALSE	0.012246915	epilepsy	OMICS	3
ENSG00000196683	FALSE	0.012233488	epilepsy	OMICS	3
ENSG00000119227	FALSE	0.012211916	epilepsy	OMICS	4
ENSG00000146090	FALSE	0.012206298	epilepsy	OMICS	4
ENSG00000117411	FALSE	0.012198493	epilepsy	OMICS	2
ENSG00000162706	FALSE	0.0121930875	epilepsy	OMICS	4
ENSG00000213760	FALSE	0.012189947	epilepsy	OMICS	4
ENSG00000187003	FALSE	0.012171077	epilepsy	OMICS	3
ENSG00000141424	FALSE	0.0121565	epilepsy	OMICS	3
ENSG00000144711	FALSE	0.012131491	epilepsy	OMICS	5
ENSG00000125850	FALSE	0.0121253375	epilepsy	OMICS	3
ENSG00000136237	FALSE	0.012122979	epilepsy	OMICS	3
ENSG00000010310	FALSE	0.012120724	epilepsy	OMICS	3
ENSG00000102104	FALSE	0.012120724	epilepsy	OMICS	3
ENSG00000154764	FALSE	0.012120724	epilepsy	OMICS	3
ENSG00000163885	FALSE	0.012120724	epilepsy	OMICS	3
ENSG00000185294	FALSE	0.012120724	epilepsy	OMICS	3
ENSG00000224940	FALSE	0.012120724	epilepsy	OMICS	3
ENSG00000164885	FALSE	0.012109789	epilepsy	OMICS	3
ENSG00000109472	FALSE	0.012094779	epilepsy	OMICS	3
ENSG00000116151	FALSE	0.012092579	epilepsy	OMICS	3
ENSG00000137962	FALSE	0.012092579	epilepsy	OMICS	3
ENSG00000036530	FALSE	0.012077072	epilepsy	OMICS	3
ENSG00000100228	FALSE	0.012069934	epilepsy	OMICS	4
ENSG00000177679	FALSE	0.0120656695	epilepsy	OMICS	3
ENSG00000167614	FALSE	0.012064176	epilepsy	OMICS	4
ENSG00000070961	FALSE	0.012060323	epilepsy	OMICS	5
ENSG00000166922	FALSE	0.012045004	epilepsy	OMICS	5
ENSG00000107758	FALSE	0.012044658	epilepsy	OMICS	5
ENSG00000075945	FALSE	0.012037958	epilepsy	OMICS	3
ENSG00000115947	FALSE	0.012037629	epilepsy	OMICS	3
ENSG00000122966	FALSE	0.012037629	epilepsy	OMICS	3
ENSG00000183454	TRUE	0.012037629	epilepsy	OMICS	3
ENSG00000164292	FALSE	0.012023036	epilepsy	OMICS	3
ENSG00000125484	FALSE	0.01202179	epilepsy	OMICS	3
ENSG00000115041	FALSE	0.012011289	epilepsy	OMICS	2
ENSG00000173581	FALSE	0.01201057	epilepsy	OMICS	4
ENSG00000163624	FALSE	0.012009676	epilepsy	OMICS	3
ENSG00000186395	FALSE	0.012009676	epilepsy	OMICS	3
ENSG00000144120	FALSE	0.012000858	epilepsy	OMICS	2
ENSG00000082458	FALSE	0.0119963195	epilepsy	OMICS	4
ENSG00000172350	FALSE	0.011996223	epilepsy	OMICS	2
ENSG00000261587	FALSE	0.011979382	epilepsy	OMICS	4
ENSG00000114999	FALSE	0.01197287	epilepsy	OMICS	2
ENSG00000184887	FALSE	0.01196952	epilepsy	OMICS	4
ENSG00000184905	FALSE	0.011959351	epilepsy	OMICS	3
ENSG00000130695	FALSE	0.011946579	epilepsy	OMICS	3
ENSG00000109339	FALSE	0.011924968	epilepsy	OMICS	2
ENSG00000108018	FALSE	0.011897497	epilepsy	OMICS	3
ENSG00000171246	FALSE	0.0118939495	epilepsy	OMICS	5
ENSG00000073712	FALSE	0.011844405	epilepsy	OMICS	3
ENSG00000105270	FALSE	0.0118423235	epilepsy	OMICS	4
ENSG00000188859	FALSE	0.011826966	epilepsy	OMICS	4
ENSG00000169570	FALSE	0.011811918	epilepsy	OMICS	5
ENSG00000131773	FALSE	0.011783916	epilepsy	OMICS	3
ENSG00000168710	FALSE	0.011756777	epilepsy	OMICS	3
ENSG00000171603	FALSE	0.011756777	epilepsy	OMICS	3
ENSG00000175395	FALSE	0.011756777	epilepsy	OMICS	3
ENSG00000181754	FALSE	0.011756777	epilepsy	OMICS	3
ENSG00000185222	FALSE	0.011756777	epilepsy	OMICS	3
ENSG00000181789	FALSE	0.011754589	epilepsy	OMICS	3
ENSG00000198914	FALSE	0.011712351	epilepsy	OMICS	3
ENSG00000056291	FALSE	0.011692349	epilepsy	OMICS	5
ENSG00000183036	FALSE	0.011650144	epilepsy	OMICS	3
ENSG00000177380	FALSE	0.011632884	epilepsy	OMICS	3
ENSG00000196990	FALSE	0.011632884	epilepsy	OMICS	3
ENSG00000224531	FALSE	0.01162926	epilepsy	OMICS	3
ENSG00000114923	FALSE	0.011626537	epilepsy	OMICS	2
ENSG00000185010	FALSE	0.011609513	epilepsy	OMICS	3
ENSG00000063176	FALSE	0.011597203	epilepsy	OMICS	2
ENSG00000104112	FALSE	0.011576708	epilepsy	OMICS	2
ENSG00000106536	FALSE	0.011574258	epilepsy	OMICS	3
ENSG00000108684	FALSE	0.0115738325	epilepsy	OMICS	3
ENSG00000146416	FALSE	0.011565076	epilepsy	OMICS	5
ENSG00000159248	FALSE	0.011556575	epilepsy	OMICS	2
ENSG00000151693	FALSE	0.011550748	epilepsy	OMICS	3
ENSG00000100142	FALSE	0.011549725	epilepsy	OMICS	4
ENSG00000056586	FALSE	0.011548597	epilepsy	OMICS	3
ENSG00000183775	FALSE	0.011548597	epilepsy	OMICS	3
ENSG00000187902	FALSE	0.011541263	epilepsy	OMICS	3
ENSG00000105290	FALSE	0.011530644	epilepsy	OMICS	2
ENSG00000068796	FALSE	0.011510064	epilepsy	OMICS	3
ENSG00000140740	FALSE	0.011505183	epilepsy	OMICS	3
ENSG00000160336	FALSE	0.011495398	epilepsy	OMICS	3
ENSG00000114200	FALSE	0.011454933	epilepsy	OMICS	3
ENSG00000167861	FALSE	0.011454933	epilepsy	OMICS	3
ENSG00000105894	FALSE	0.011434477	epilepsy	OMICS	3
ENSG00000125851	FALSE	0.011419055	epilepsy	OMICS	3
ENSG00000140678	FALSE	0.011412022	epilepsy	OMICS	3
ENSG00000153317	FALSE	0.011412022	epilepsy	OMICS	3
ENSG00000112290	FALSE	0.011401118	epilepsy	OMICS	3
ENSG00000163995	FALSE	0.011382466	epilepsy	OMICS	4
ENSG00000011405	FALSE	0.011371777	epilepsy	OMICS	3
ENSG00000101052	FALSE	0.011371777	epilepsy	OMICS	3
ENSG00000101445	FALSE	0.011371777	epilepsy	OMICS	3
ENSG00000115232	FALSE	0.011371777	epilepsy	OMICS	3
ENSG00000123407	FALSE	0.011371777	epilepsy	OMICS	3
ENSG00000140538	FALSE	0.011371777	epilepsy	OMICS	3
ENSG00000158555	FALSE	0.011371777	epilepsy	OMICS	3
ENSG00000162849	FALSE	0.011371777	epilepsy	OMICS	3
ENSG00000172421	FALSE	0.011371777	epilepsy	OMICS	3
ENSG00000182378	FALSE	0.011371777	epilepsy	OMICS	3
ENSG00000215906	FALSE	0.011371777	epilepsy	OMICS	3
ENSG00000140323	FALSE	0.011324379	epilepsy	OMICS	3
ENSG00000104427	FALSE	0.011320086	epilepsy	OMICS	3
ENSG00000261678	FALSE	0.011318795	epilepsy	OMICS	4
ENSG00000174963	FALSE	0.011312927	epilepsy	OMICS	4
ENSG00000003393	FALSE	0.011293759	epilepsy	OMICS	3
ENSG00000175216	FALSE	0.011293759	epilepsy	OMICS	3
ENSG00000130032	FALSE	0.011293376	epilepsy	OMICS	4
ENSG00000253731	FALSE	0.011292727	epilepsy	OMICS	3
ENSG00000091129	FALSE	0.011258147	epilepsy	OMICS	2
ENSG00000141560	FALSE	0.0112533495	epilepsy	OMICS	5
ENSG00000105829	FALSE	0.011245807	epilepsy	OMICS	3
ENSG00000023734	FALSE	0.011240691	epilepsy	OMICS	3
ENSG00000047315	FALSE	0.011240691	epilepsy	OMICS	3
ENSG00000091140	FALSE	0.011240691	epilepsy	OMICS	3
ENSG00000122218	FALSE	0.011240691	epilepsy	OMICS	3
ENSG00000130414	FALSE	0.011240691	epilepsy	OMICS	3
ENSG00000134440	FALSE	0.011240691	epilepsy	OMICS	3
ENSG00000134759	FALSE	0.011240691	epilepsy	OMICS	3
ENSG00000159086	FALSE	0.011240691	epilepsy	OMICS	3
ENSG00000185946	FALSE	0.011240691	epilepsy	OMICS	3
ENSG00000273820	FALSE	0.011240691	epilepsy	OMICS	3
ENSG00000112877	FALSE	0.011221178	epilepsy	OMICS	2
ENSG00000171435	FALSE	0.011214514	epilepsy	OMICS	1
ENSG00000119689	FALSE	0.011207584	epilepsy	OMICS	3
ENSG00000094796	FALSE	0.011201108	epilepsy	OMICS	3
ENSG00000151422	FALSE	0.011201108	epilepsy	OMICS	3
ENSG00000186648	FALSE	0.011201108	epilepsy	OMICS	3
ENSG00000171368	FALSE	0.011197617	epilepsy	OMICS	3
ENSG00000114646	FALSE	0.011193927	epilepsy	OMICS	3
ENSG00000113296	FALSE	0.011191584	epilepsy	OMICS	3
ENSG00000092621	FALSE	0.01118528	epilepsy	OMICS	3
ENSG00000115461	FALSE	0.011174605	epilepsy	OMICS	3
ENSG00000067221	FALSE	0.011142353	epilepsy	OMICS	4
ENSG00000206530	FALSE	0.01113605	epilepsy	OMICS	4
ENSG00000104047	FALSE	0.011134607	epilepsy	OMICS	3
ENSG00000000005	FALSE	0.01112833	epilepsy	OMICS	3
ENSG00000196136	FALSE	0.011126733	epilepsy	OMICS	3
ENSG00000138311	FALSE	0.011108952	epilepsy	OMICS	4
ENSG00000100030	FALSE	0.011063998	epilepsy	OMICS	3
ENSG00000116539	FALSE	0.011063998	epilepsy	OMICS	3
ENSG00000171509	FALSE	0.011063998	epilepsy	OMICS	3
ENSG00000002746	FALSE	0.0110631725	epilepsy	OMICS	1
ENSG00000019505	FALSE	0.011030938	epilepsy	OMICS	2
ENSG00000116991	FALSE	0.010996185	epilepsy	OMICS	3
ENSG00000144560	FALSE	0.010996185	epilepsy	OMICS	3
ENSG00000175414	FALSE	0.010996185	epilepsy	OMICS	3
ENSG00000183808	FALSE	0.010996185	epilepsy	OMICS	3
ENSG00000132670	FALSE	0.0109567605	epilepsy	OMICS	4
ENSG00000115419	FALSE	0.010941357	epilepsy	OMICS	3
ENSG00000108384	FALSE	0.010939319	epilepsy	OMICS	3
ENSG00000166033	FALSE	0.010930774	epilepsy	OMICS	2
ENSG00000117425	FALSE	0.01091763	epilepsy	OMICS	3
ENSG00000238243	FALSE	0.01091763	epilepsy	OMICS	3
ENSG00000040608	FALSE	0.010903572	epilepsy	OMICS	3
ENSG00000077380	FALSE	0.010901896	epilepsy	OMICS	3
ENSG00000107815	FALSE	0.010901896	epilepsy	OMICS	3
ENSG00000112984	FALSE	0.010901896	epilepsy	OMICS	3
ENSG00000144867	FALSE	0.010901896	epilepsy	OMICS	3
ENSG00000175455	FALSE	0.010901896	epilepsy	OMICS	3
ENSG00000161992	FALSE	0.010899417	epilepsy	OMICS	3
ENSG00000102181	FALSE	0.01089658	epilepsy	OMICS	3
ENSG00000134538	FALSE	0.01089658	epilepsy	OMICS	3
ENSG00000140107	FALSE	0.01089658	epilepsy	OMICS	3
ENSG00000144749	FALSE	0.01089658	epilepsy	OMICS	3
ENSG00000090905	FALSE	0.01088776	epilepsy	OMICS	3
ENSG00000126878	FALSE	0.010874078	epilepsy	OMICS	3
ENSG00000169129	FALSE	0.010874078	epilepsy	OMICS	3
ENSG00000020256	FALSE	0.010872406	epilepsy	OMICS	3
ENSG00000050628	FALSE	0.010872406	epilepsy	OMICS	3
ENSG00000100012	FALSE	0.010872406	epilepsy	OMICS	3
ENSG00000104814	FALSE	0.010872406	epilepsy	OMICS	3
ENSG00000110047	FALSE	0.010872406	epilepsy	OMICS	3
ENSG00000124003	FALSE	0.010872406	epilepsy	OMICS	3
ENSG00000124613	FALSE	0.010872406	epilepsy	OMICS	3
ENSG00000127946	FALSE	0.010872406	epilepsy	OMICS	3
ENSG00000130856	FALSE	0.010872406	epilepsy	OMICS	3
ENSG00000137075	FALSE	0.010872406	epilepsy	OMICS	3
ENSG00000137770	FALSE	0.010872406	epilepsy	OMICS	3
ENSG00000137815	FALSE	0.010872406	epilepsy	OMICS	3
ENSG00000138767	FALSE	0.010872406	epilepsy	OMICS	3
ENSG00000140854	FALSE	0.010872406	epilepsy	OMICS	3
ENSG00000142538	FALSE	0.010872406	epilepsy	OMICS	3
ENSG00000143669	FALSE	0.010872406	epilepsy	OMICS	3
ENSG00000151838	FALSE	0.010872406	epilepsy	OMICS	3
ENSG00000157693	FALSE	0.010872406	epilepsy	OMICS	3
ENSG00000162068	FALSE	0.010872406	epilepsy	OMICS	3
ENSG00000163286	FALSE	0.010872406	epilepsy	OMICS	3
ENSG00000166800	FALSE	0.010872406	epilepsy	OMICS	3
ENSG00000168026	FALSE	0.010872406	epilepsy	OMICS	3
ENSG00000177076	FALSE	0.010872406	epilepsy	OMICS	3
ENSG00000177465	FALSE	0.010872406	epilepsy	OMICS	3
ENSG00000177666	FALSE	0.010872406	epilepsy	OMICS	3
ENSG00000179331	FALSE	0.010872406	epilepsy	OMICS	3
ENSG00000204913	FALSE	0.010872406	epilepsy	OMICS	3
ENSG00000066084	FALSE	0.010870683	epilepsy	OMICS	3
ENSG00000250305	FALSE	0.010862447	epilepsy	OMICS	3
ENSG00000263001	FALSE	0.010862447	epilepsy	OMICS	3
ENSG00000136897	FALSE	0.010827065	epilepsy	OMICS	3
ENSG00000155858	FALSE	0.010827065	epilepsy	OMICS	3
ENSG00000162377	FALSE	0.010827065	epilepsy	OMICS	3
ENSG00000153130	FALSE	0.010826581	epilepsy	OMICS	2
ENSG00000126861	FALSE	0.01082296	epilepsy	OMICS	3
ENSG00000165566	FALSE	0.01082296	epilepsy	OMICS	3
ENSG00000196132	FALSE	0.01082296	epilepsy	OMICS	3
ENSG00000244005	FALSE	0.010798393	epilepsy	OMICS	5
ENSG00000134775	FALSE	0.010786113	epilepsy	OMICS	3
ENSG00000183770	FALSE	0.010786113	epilepsy	OMICS	3
ENSG00000198467	FALSE	0.010773671	epilepsy	OMICS	3
ENSG00000111530	FALSE	0.01075666	epilepsy	OMICS	5
ENSG00000164187	FALSE	0.010723076	epilepsy	OMICS	3
ENSG00000149654	FALSE	0.0107149305	epilepsy	OMICS	4
ENSG00000108947	FALSE	0.01070915	epilepsy	OMICS	3
ENSG00000155897	FALSE	0.01070915	epilepsy	OMICS	3
ENSG00000143171	FALSE	0.010700873	epilepsy	OMICS	3
ENSG00000115760	FALSE	0.010666476	epilepsy	OMICS	3
ENSG00000089094	FALSE	0.010646381	epilepsy	OMICS	4
ENSG00000108946	FALSE	0.010637444	epilepsy	OMICS	3
ENSG00000078114	FALSE	0.010629785	epilepsy	OMICS	3
ENSG00000204624	FALSE	0.0106297145	epilepsy	OMICS	4
ENSG00000113319	FALSE	0.010616695	epilepsy	OMICS	3
ENSG00000175985	FALSE	0.010616695	epilepsy	OMICS	3
ENSG00000169398	FALSE	0.010612418	epilepsy	OMICS	3
ENSG00000179407	FALSE	0.010600928	epilepsy	OMICS	3
ENSG00000059573	FALSE	0.010587154	epilepsy	OMICS	3
ENSG00000137500	FALSE	0.010587154	epilepsy	OMICS	3
ENSG00000152942	FALSE	0.010587154	epilepsy	OMICS	3
ENSG00000221955	FALSE	0.010587154	epilepsy	OMICS	3
ENSG00000182218	FALSE	0.010565034	epilepsy	OMICS	2
ENSG00000164398	FALSE	0.010559119	epilepsy	OMICS	4
ENSG00000145016	FALSE	0.010513132	epilepsy	OMICS	3
ENSG00000248487	FALSE	0.010482135	epilepsy	OMICS	2
ENSG00000143013	FALSE	0.010474428	epilepsy	OMICS	3
ENSG00000148672	FALSE	0.010474428	epilepsy	OMICS	3
ENSG00000130158	FALSE	0.010458737	epilepsy	OMICS	3
ENSG00000079482	FALSE	0.0104586035	epilepsy	OMICS	3
ENSG00000169154	FALSE	0.010453991	epilepsy	OMICS	3
ENSG00000213672	FALSE	0.0104344115	epilepsy	OMICS	3
ENSG00000182870	FALSE	0.010434278	epilepsy	OMICS	3
ENSG00000103067	FALSE	0.010424544	epilepsy	OMICS	3
ENSG00000154914	FALSE	0.010424544	epilepsy	OMICS	3
ENSG00000159217	FALSE	0.010424544	epilepsy	OMICS	3
ENSG00000185274	FALSE	0.010412514	epilepsy	OMICS	3
ENSG00000073578	FALSE	0.010409419	epilepsy	OMICS	3
ENSG00000152556	FALSE	0.010409419	epilepsy	OMICS	3
ENSG00000145945	FALSE	0.010404828	epilepsy	OMICS	3
ENSG00000108953	FALSE	0.010400635	epilepsy	OMICS	3
ENSG00000069248	FALSE	0.010396499	epilepsy	OMICS	3
ENSG00000117593	FALSE	0.010396499	epilepsy	OMICS	3
ENSG00000136813	FALSE	0.010396499	epilepsy	OMICS	3
ENSG00000038295	FALSE	0.0103963325	epilepsy	OMICS	3
ENSG00000127152	FALSE	0.0103963325	epilepsy	OMICS	3
ENSG00000101266	FALSE	0.010395547	epilepsy	OMICS	3
ENSG00000126785	FALSE	0.010388294	epilepsy	OMICS	3
ENSG00000183495	FALSE	0.010381248	epilepsy	OMICS	3
ENSG00000164794	FALSE	0.0103782555	epilepsy	OMICS	4
ENSG00000128594	FALSE	0.010365828	epilepsy	OMICS	3
ENSG00000070614	FALSE	0.010351999	epilepsy	OMICS	3
ENSG00000111752	FALSE	0.010351999	epilepsy	OMICS	3
ENSG00000140199	FALSE	0.010351999	epilepsy	OMICS	3
ENSG00000177570	FALSE	0.010351999	epilepsy	OMICS	3
ENSG00000066135	FALSE	0.01034879	epilepsy	OMICS	3
ENSG00000132463	FALSE	0.010346886	epilepsy	OMICS	3
ENSG00000198205	FALSE	0.010322666	epilepsy	OMICS	3
ENSG00000164061	FALSE	0.010312816	epilepsy	OMICS	2
ENSG00000168490	FALSE	0.010308777	epilepsy	OMICS	4
ENSG00000148384	FALSE	0.010307731	epilepsy	OMICS	2
ENSG00000080293	FALSE	0.01029843	epilepsy	OMICS	3
ENSG00000198910	FALSE	0.01028284	epilepsy	OMICS	1
ENSG00000154917	FALSE	0.010282525	epilepsy	OMICS	2
ENSG00000159189	FALSE	0.010274473	epilepsy	OMICS	3
ENSG00000125971	FALSE	0.010265326	epilepsy	OMICS	2
ENSG00000089225	FALSE	0.010249991	epilepsy	OMICS	3
ENSG00000127564	FALSE	0.010249991	epilepsy	OMICS	3
ENSG00000164258	FALSE	0.01024986	epilepsy	OMICS	3
ENSG00000171130	FALSE	0.01024986	epilepsy	OMICS	3
ENSG00000112996	FALSE	0.010230659	epilepsy	OMICS	3
ENSG00000138430	FALSE	0.010230659	epilepsy	OMICS	3
ENSG00000170807	FALSE	0.010230659	epilepsy	OMICS	3
ENSG00000138801	FALSE	0.010227482	epilepsy	OMICS	3
ENSG00000152749	FALSE	0.010227482	epilepsy	OMICS	3
ENSG00000181191	FALSE	0.010227482	epilepsy	OMICS	3
ENSG00000165895	FALSE	0.010226758	epilepsy	OMICS	3
ENSG00000104490	FALSE	0.010222246	epilepsy	OMICS	3
ENSG00000130956	FALSE	0.010222246	epilepsy	OMICS	3
ENSG00000119242	FALSE	0.010218054	epilepsy	OMICS	3
ENSG00000118965	FALSE	0.010214341	epilepsy	OMICS	3
ENSG00000188869	FALSE	0.010209261	epilepsy	OMICS	4
ENSG00000123572	FALSE	0.010171314	epilepsy	OMICS	5
ENSG00000261115	FALSE	0.010169538	epilepsy	OMICS	2
ENSG00000167656	FALSE	0.01016187	epilepsy	OMICS	4
ENSG00000100934	FALSE	0.010157234	epilepsy	OMICS	3
ENSG00000101901	TRUE	0.010157234	epilepsy	OMICS	3
ENSG00000109606	FALSE	0.010157234	epilepsy	OMICS	3
ENSG00000113360	FALSE	0.010157234	epilepsy	OMICS	3
ENSG00000120008	FALSE	0.010157234	epilepsy	OMICS	3
ENSG00000146731	FALSE	0.010157234	epilepsy	OMICS	3
ENSG00000151376	FALSE	0.010157234	epilepsy	OMICS	3
ENSG00000163539	FALSE	0.010157234	epilepsy	OMICS	3
ENSG00000165300	FALSE	0.010157234	epilepsy	OMICS	3
ENSG00000169439	FALSE	0.010157234	epilepsy	OMICS	3
ENSG00000196199	FALSE	0.010157234	epilepsy	OMICS	3
ENSG00000253598	FALSE	0.010157234	epilepsy	OMICS	3
ENSG00000101407	FALSE	0.010156304	epilepsy	OMICS	3
ENSG00000074211	FALSE	0.010155522	epilepsy	OMICS	4
ENSG00000167779	FALSE	0.010142388	epilepsy	OMICS	3
ENSG00000188549	FALSE	0.010142388	epilepsy	OMICS	3
ENSG00000135317	FALSE	0.010108749	epilepsy	OMICS	3
ENSG00000138593	FALSE	0.010105267	epilepsy	OMICS	3
ENSG00000183960	FALSE	0.010099855	epilepsy	OMICS	4
ENSG00000130758	FALSE	0.010085459	epilepsy	OMICS	2
ENSG00000170540	FALSE	0.010069969	epilepsy	OMICS	3
ENSG00000086506	FALSE	0.010067346	epilepsy	OMICS	3
ENSG00000166582	FALSE	0.010067346	epilepsy	OMICS	3
ENSG00000114554	FALSE	0.010066296	epilepsy	OMICS	2
ENSG00000095397	FALSE	0.010054276	epilepsy	OMICS	3
ENSG00000198417	FALSE	0.010054276	epilepsy	OMICS	3
ENSG00000052344	FALSE	0.010049949	epilepsy	OMICS	3
ENSG00000064309	FALSE	0.010046538	epilepsy	OMICS	3
ENSG00000079689	FALSE	0.010046538	epilepsy	OMICS	3
ENSG00000130226	FALSE	0.010046538	epilepsy	OMICS	3
ENSG00000166073	FALSE	0.010046538	epilepsy	OMICS	3
ENSG00000183570	FALSE	0.010046538	epilepsy	OMICS	3
ENSG00000087299	FALSE	0.010043404	epilepsy	OMICS	3
ENSG00000176102	FALSE	0.010043404	epilepsy	OMICS	3
ENSG00000083807	FALSE	0.010021647	epilepsy	OMICS	3
ENSG00000104524	FALSE	0.010016885	epilepsy	OMICS	5
ENSG00000172915	FALSE	0.01001149	epilepsy	OMICS	5
ENSG00000124232	FALSE	0.010006043	epilepsy	OMICS	3
ENSG00000242173	FALSE	0.01000481	epilepsy	OMICS	5
ENSG00000102081	FALSE	0.009998928	epilepsy	OMICS	3
ENSG00000185008	FALSE	0.009998928	epilepsy	OMICS	3
ENSG00000166681	FALSE	0.009995294	epilepsy	OMICS	3
ENSG00000105173	FALSE	0.009990487	epilepsy	OMICS	3
ENSG00000186847	FALSE	0.009990487	epilepsy	OMICS	3
ENSG00000218336	FALSE	0.009986785	epilepsy	OMICS	3
ENSG00000125780	FALSE	0.00998407	epilepsy	OMICS	3
ENSG00000167291	FALSE	0.00998276	epilepsy	OMICS	3
ENSG00000170442	FALSE	0.00997566	epilepsy	OMICS	3
ENSG00000186838	FALSE	0.00997566	epilepsy	OMICS	3
ENSG00000156711	FALSE	0.009960837	epilepsy	OMICS	3
ENSG00000061918	FALSE	0.009960832	epilepsy	OMICS	5
ENSG00000204116	FALSE	0.009954843	epilepsy	OMICS	3
ENSG00000151729	FALSE	0.009950887	epilepsy	OMICS	5
ENSG00000116161	FALSE	0.00995045	epilepsy	OMICS	3
ENSG00000099256	FALSE	0.009947561	epilepsy	OMICS	2
ENSG00000165516	FALSE	0.009932001	epilepsy	OMICS	3
ENSG00000176407	FALSE	0.009932001	epilepsy	OMICS	3
ENSG00000081803	FALSE	0.009925996	epilepsy	OMICS	2
ENSG00000138036	FALSE	0.009897283	epilepsy	OMICS	4
ENSG00000072954	FALSE	0.00989697	epilepsy	OMICS	4
ENSG00000180251	FALSE	0.009891925	epilepsy	OMICS	3
ENSG00000175106	FALSE	0.009884764	epilepsy	OMICS	4
ENSG00000211448	FALSE	0.009878345	epilepsy	OMICS	3
ENSG00000132405	FALSE	0.009868905	epilepsy	OMICS	3
ENSG00000186795	FALSE	0.009868905	epilepsy	OMICS	3
ENSG00000120049	FALSE	0.009867498	epilepsy	OMICS	5
ENSG00000176055	FALSE	0.009861834	epilepsy	OMICS	2
ENSG00000179262	FALSE	0.009857509	epilepsy	OMICS	3
ENSG00000258947	FALSE	0.009850377	epilepsy	OMICS	2
ENSG00000103264	FALSE	0.0098457225	epilepsy	OMICS	3
ENSG00000163060	FALSE	0.0098457225	epilepsy	OMICS	3
ENSG00000166596	FALSE	0.0098457225	epilepsy	OMICS	3
ENSG00000176956	FALSE	0.009842144	epilepsy	OMICS	3
ENSG00000105428	FALSE	0.009841484	epilepsy	OMICS	3
ENSG00000119729	FALSE	0.009838106	epilepsy	OMICS	3
ENSG00000135632	FALSE	0.009838106	epilepsy	OMICS	3
ENSG00000135824	FALSE	0.009834024	epilepsy	OMICS	4
ENSG00000118245	FALSE	0.009831179	epilepsy	OMICS	3
ENSG00000142634	FALSE	0.009831179	epilepsy	OMICS	3
ENSG00000198033	FALSE	0.009831179	epilepsy	OMICS	3
ENSG00000141668	FALSE	0.009828217	epilepsy	OMICS	2
ENSG00000106415	FALSE	0.009822808	epilepsy	OMICS	3
ENSG00000144355	FALSE	0.009822808	epilepsy	OMICS	3
ENSG00000163958	FALSE	0.009822808	epilepsy	OMICS	3
ENSG00000165457	FALSE	0.009822808	epilepsy	OMICS	3
ENSG00000170967	FALSE	0.009822808	epilepsy	OMICS	3
ENSG00000177143	FALSE	0.009822808	epilepsy	OMICS	3
ENSG00000188488	FALSE	0.009822808	epilepsy	OMICS	3
ENSG00000242441	FALSE	0.009822808	epilepsy	OMICS	3
ENSG00000039523	FALSE	0.009811466	epilepsy	OMICS	3
ENSG00000169567	FALSE	0.009799267	epilepsy	OMICS	3
ENSG00000173227	FALSE	0.009799267	epilepsy	OMICS	3
ENSG00000122643	FALSE	0.009782186	epilepsy	OMICS	3
ENSG00000139687	FALSE	0.009779687	epilepsy	OMICS	3
ENSG00000125820	FALSE	0.0097793685	epilepsy	OMICS	3
ENSG00000186907	FALSE	0.0097793685	epilepsy	OMICS	3
ENSG00000110092	FALSE	0.0097778635	epilepsy	OMICS	3
ENSG00000112812	FALSE	0.0097778635	epilepsy	OMICS	3
ENSG00000115392	FALSE	0.0097778635	epilepsy	OMICS	3
ENSG00000176890	FALSE	0.0097778635	epilepsy	OMICS	3
ENSG00000259956	FALSE	0.0097778635	epilepsy	OMICS	3
ENSG00000130988	FALSE	0.00977646	epilepsy	OMICS	3
ENSG00000163879	FALSE	0.009768754	epilepsy	OMICS	3
ENSG00000139117	FALSE	0.009765294	epilepsy	OMICS	3
ENSG00000213160	FALSE	0.009765294	epilepsy	OMICS	3
ENSG00000099904	FALSE	0.0097651705	epilepsy	OMICS	3
ENSG00000139324	FALSE	0.0097651705	epilepsy	OMICS	3
ENSG00000163104	FALSE	0.0097651705	epilepsy	OMICS	3
ENSG00000167766	FALSE	0.0097651705	epilepsy	OMICS	3
ENSG00000174233	FALSE	0.0097651705	epilepsy	OMICS	3
ENSG00000186642	FALSE	0.009739217	epilepsy	OMICS	4
ENSG00000143442	FALSE	0.009736367	epilepsy	OMICS	3
ENSG00000169562	FALSE	0.009732427	epilepsy	OMICS	5
ENSG00000109572	FALSE	0.0097249625	epilepsy	OMICS	2
ENSG00000046653	FALSE	0.00971564	epilepsy	OMICS	5
ENSG00000100519	FALSE	0.009710672	epilepsy	OMICS	3
ENSG00000104691	FALSE	0.009710672	epilepsy	OMICS	3
ENSG00000111845	FALSE	0.009710672	epilepsy	OMICS	3
ENSG00000112320	FALSE	0.009710672	epilepsy	OMICS	3
ENSG00000122126	FALSE	0.009710672	epilepsy	OMICS	3
ENSG00000137409	FALSE	0.009710672	epilepsy	OMICS	3
ENSG00000138741	FALSE	0.009710672	epilepsy	OMICS	3
ENSG00000140992	FALSE	0.009710672	epilepsy	OMICS	3
ENSG00000142207	FALSE	0.009710672	epilepsy	OMICS	3
ENSG00000170396	FALSE	0.009710672	epilepsy	OMICS	3
ENSG00000172465	FALSE	0.009710672	epilepsy	OMICS	3
ENSG00000072195	FALSE	0.009696472	epilepsy	OMICS	3
ENSG00000121440	FALSE	0.009696472	epilepsy	OMICS	3
ENSG00000263155	FALSE	0.009696472	epilepsy	OMICS	3
ENSG00000017483	FALSE	0.009676425	epilepsy	OMICS	3
ENSG00000116667	FALSE	0.009676425	epilepsy	OMICS	3
ENSG00000170873	FALSE	0.009676425	epilepsy	OMICS	3
ENSG00000122042	FALSE	0.0096734045	epilepsy	OMICS	3
ENSG00000152137	FALSE	0.0096734045	epilepsy	OMICS	3
ENSG00000137364	FALSE	0.009664049	epilepsy	OMICS	5
ENSG00000079337	FALSE	0.009650887	epilepsy	OMICS	3
ENSG00000100003	FALSE	0.009650887	epilepsy	OMICS	3
ENSG00000144283	FALSE	0.009650887	epilepsy	OMICS	3
ENSG00000151468	FALSE	0.009650887	epilepsy	OMICS	3
ENSG00000138688	FALSE	0.00963211	epilepsy	OMICS	4
ENSG00000135048	FALSE	0.009630882	epilepsy	OMICS	3
ENSG00000113763	FALSE	0.009627208	epilepsy	OMICS	3
ENSG00000123388	FALSE	0.009627208	epilepsy	OMICS	3
ENSG00000160401	FALSE	0.009627208	epilepsy	OMICS	3
ENSG00000135763	FALSE	0.009619759	epilepsy	OMICS	3
ENSG00000163673	FALSE	0.009619759	epilepsy	OMICS	3
ENSG00000178104	FALSE	0.009619759	epilepsy	OMICS	3
ENSG00000131711	FALSE	0.009615513	epilepsy	OMICS	3
ENSG00000135624	FALSE	0.009615513	epilepsy	OMICS	3
ENSG00000197043	FALSE	0.009615513	epilepsy	OMICS	3
ENSG00000132561	FALSE	0.009612075	epilepsy	OMICS	3
ENSG00000116641	TRUE	0.0096115675	epilepsy	OMICS	3
ENSG00000107130	FALSE	0.009609012	epilepsy	OMICS	4
ENSG00000108379	FALSE	0.009604798	epilepsy	OMICS	3
ENSG00000159516	FALSE	0.009604798	epilepsy	OMICS	3
ENSG00000134982	FALSE	0.009604684	epilepsy	OMICS	2
ENSG00000142279	FALSE	0.009601097	epilepsy	OMICS	3
ENSG00000145362	FALSE	0.009593705	epilepsy	OMICS	3
ENSG00000125148	FALSE	0.009592644	epilepsy	OMICS	5
ENSG00000204653	FALSE	0.009566607	epilepsy	OMICS	4
ENSG00000108010	FALSE	0.009561838	epilepsy	OMICS	3
ENSG00000145912	FALSE	0.009561838	epilepsy	OMICS	3
ENSG00000003987	FALSE	0.009560601	epilepsy	OMICS	4
ENSG00000114491	FALSE	0.009558722	epilepsy	OMICS	5
ENSG00000082397	FALSE	0.009557111	epilepsy	OMICS	4
ENSG00000141385	FALSE	0.009555783	epilepsy	OMICS	3
ENSG00000145495	FALSE	0.009555783	epilepsy	OMICS	3
ENSG00000063015	FALSE	0.00952284	epilepsy	OMICS	1
ENSG00000133878	FALSE	0.0095172245	epilepsy	OMICS	5
ENSG00000033050	FALSE	0.009516173	epilepsy	OMICS	3
ENSG00000160716	TRUE	0.009513383	epilepsy	OMICS	5
ENSG00000166569	FALSE	0.009506484	epilepsy	OMICS	3
ENSG00000007516	FALSE	0.009474005	epilepsy	OMICS	4
ENSG00000116675	FALSE	0.009463982	epilepsy	OMICS	2
ENSG00000173041	FALSE	0.009454863	epilepsy	OMICS	2
ENSG00000137441	FALSE	0.009453572	epilepsy	OMICS	3
ENSG00000024048	FALSE	0.009424001	epilepsy	OMICS	3
ENSG00000123124	FALSE	0.009424001	epilepsy	OMICS	3
ENSG00000132702	FALSE	0.009418149	epilepsy	OMICS	2
ENSG00000135116	FALSE	0.009409305	epilepsy	OMICS	3
ENSG00000152086	FALSE	0.009409305	epilepsy	OMICS	3
ENSG00000075089	FALSE	0.009405323	epilepsy	OMICS	3
ENSG00000160539	FALSE	0.009405323	epilepsy	OMICS	3
ENSG00000117013	FALSE	0.009395749	epilepsy	OMICS	4
ENSG00000126803	FALSE	0.009390691	epilepsy	OMICS	3
ENSG00000006704	FALSE	0.009383424	epilepsy	OMICS	3
ENSG00000102383	FALSE	0.009383424	epilepsy	OMICS	3
ENSG00000197937	FALSE	0.009383424	epilepsy	OMICS	3
ENSG00000122417	FALSE	0.009379843	epilepsy	OMICS	3
ENSG00000141556	FALSE	0.009379843	epilepsy	OMICS	3
ENSG00000166206	TRUE	0.0093685035	epilepsy	OMICS	5
ENSG00000215218	FALSE	0.009365038	epilepsy	OMICS	4
ENSG00000029993	FALSE	0.009349569	epilepsy	OMICS	3
ENSG00000171109	FALSE	0.009349569	epilepsy	OMICS	3
ENSG00000073792	FALSE	0.009349263	epilepsy	OMICS	3
ENSG00000128917	FALSE	0.009349263	epilepsy	OMICS	3
ENSG00000135525	FALSE	0.009349263	epilepsy	OMICS	3
ENSG00000137266	FALSE	0.009349263	epilepsy	OMICS	3
ENSG00000154127	FALSE	0.009349263	epilepsy	OMICS	3
ENSG00000162804	FALSE	0.009349263	epilepsy	OMICS	3
ENSG00000169242	FALSE	0.009349263	epilepsy	OMICS	3
ENSG00000178919	FALSE	0.009349263	epilepsy	OMICS	3
ENSG00000196739	FALSE	0.009349263	epilepsy	OMICS	3
ENSG00000250506	FALSE	0.009349263	epilepsy	OMICS	3
ENSG00000276600	FALSE	0.009349263	epilepsy	OMICS	3
ENSG00000198081	FALSE	0.009345695	epilepsy	OMICS	3
ENSG00000126500	FALSE	0.00934299	epilepsy	OMICS	4
ENSG00000077458	FALSE	0.009335684	epilepsy	OMICS	3
ENSG00000101654	FALSE	0.009335684	epilepsy	OMICS	3
ENSG00000111911	FALSE	0.009335684	epilepsy	OMICS	3
ENSG00000123472	FALSE	0.009335684	epilepsy	OMICS	3
ENSG00000146676	FALSE	0.009335684	epilepsy	OMICS	3
ENSG00000161798	FALSE	0.009335684	epilepsy	OMICS	3
ENSG00000177000	FALSE	0.009335684	epilepsy	OMICS	3
ENSG00000177108	FALSE	0.009335684	epilepsy	OMICS	3
ENSG00000178358	FALSE	0.009335684	epilepsy	OMICS	3
ENSG00000182601	FALSE	0.009335684	epilepsy	OMICS	3
ENSG00000008056	FALSE	0.009318175	epilepsy	OMICS	5
ENSG00000183092	FALSE	0.009301643	epilepsy	OMICS	4
ENSG00000105649	FALSE	0.009298945	epilepsy	OMICS	5
ENSG00000148337	FALSE	0.009279404	epilepsy	OMICS	3
ENSG00000159884	FALSE	0.009279404	epilepsy	OMICS	3
ENSG00000172046	FALSE	0.009279404	epilepsy	OMICS	3
ENSG00000185760	FALSE	0.00927734	epilepsy	OMICS	5
ENSG00000183785	FALSE	0.009276901	epilepsy	OMICS	4
ENSG00000005073	FALSE	0.009250805	epilepsy	OMICS	3
ENSG00000005102	FALSE	0.009250805	epilepsy	OMICS	3
ENSG00000125354	FALSE	0.009250805	epilepsy	OMICS	3
ENSG00000134873	FALSE	0.009250805	epilepsy	OMICS	3
ENSG00000137766	FALSE	0.009250805	epilepsy	OMICS	3
ENSG00000166220	FALSE	0.009250805	epilepsy	OMICS	3
ENSG00000037042	FALSE	0.009240117	epilepsy	OMICS	3
ENSG00000174672	FALSE	0.009240117	epilepsy	OMICS	3
ENSG00000185742	FALSE	0.009236411	epilepsy	OMICS	2
ENSG00000103429	FALSE	0.009196609	epilepsy	OMICS	3
ENSG00000155959	FALSE	0.009196609	epilepsy	OMICS	3
ENSG00000161981	FALSE	0.009196609	epilepsy	OMICS	3
ENSG00000164244	FALSE	0.009196609	epilepsy	OMICS	3
ENSG00000178741	FALSE	0.009196609	epilepsy	OMICS	3
ENSG00000225663	FALSE	0.009196609	epilepsy	OMICS	3
ENSG00000028839	FALSE	0.009192548	epilepsy	OMICS	3
ENSG00000112304	FALSE	0.009192548	epilepsy	OMICS	3
ENSG00000122862	FALSE	0.009192548	epilepsy	OMICS	3
ENSG00000134769	FALSE	0.009192548	epilepsy	OMICS	3
ENSG00000135446	FALSE	0.009192548	epilepsy	OMICS	3
ENSG00000136490	FALSE	0.009192548	epilepsy	OMICS	3
ENSG00000170759	FALSE	0.009192548	epilepsy	OMICS	3
ENSG00000175550	FALSE	0.009192548	epilepsy	OMICS	3
ENSG00000178163	FALSE	0.009192548	epilepsy	OMICS	3
ENSG00000182481	FALSE	0.009192548	epilepsy	OMICS	3
ENSG00000101972	FALSE	0.009188657	epilepsy	OMICS	3
ENSG00000118922	FALSE	0.009183506	epilepsy	OMICS	3
ENSG00000180190	FALSE	0.009182174	epilepsy	OMICS	4
ENSG00000181085	FALSE	0.009182147	epilepsy	OMICS	3
ENSG00000205678	FALSE	0.009175191	epilepsy	OMICS	3
ENSG00000253305	FALSE	0.009175191	epilepsy	OMICS	3
ENSG00000173889	FALSE	0.00917169	epilepsy	OMICS	3
ENSG00000160396	FALSE	0.009141411	epilepsy	OMICS	2
ENSG00000021300	FALSE	0.009132793	epilepsy	OMICS	2
ENSG00000135333	FALSE	0.0091180345	epilepsy	OMICS	4
ENSG00000246922	FALSE	0.009095823	epilepsy	OMICS	4
ENSG00000196277	FALSE	0.009086818	epilepsy	OMICS	2
ENSG00000147697	FALSE	0.00907429	epilepsy	OMICS	3
ENSG00000097021	FALSE	0.009055469	epilepsy	OMICS	3
ENSG00000103316	FALSE	0.009055469	epilepsy	OMICS	3
ENSG00000143434	FALSE	0.009055469	epilepsy	OMICS	3
ENSG00000163170	FALSE	0.009055469	epilepsy	OMICS	3
ENSG00000197380	FALSE	0.009055469	epilepsy	OMICS	3
ENSG00000116473	FALSE	0.009047753	epilepsy	OMICS	3
ENSG00000179295	FALSE	0.009047753	epilepsy	OMICS	3
ENSG00000169071	FALSE	0.009041343	epilepsy	OMICS	3
ENSG00000091844	FALSE	0.0090343775	epilepsy	OMICS	3
ENSG00000154096	FALSE	0.0090343775	epilepsy	OMICS	3
ENSG00000213927	FALSE	0.0090343775	epilepsy	OMICS	3
ENSG00000196557	TRUE	0.009033998	epilepsy	OMICS	3
ENSG00000163281	FALSE	0.009030929	epilepsy	OMICS	3
ENSG00000164109	FALSE	0.009030929	epilepsy	OMICS	3
ENSG00000198108	FALSE	0.009030929	epilepsy	OMICS	3
ENSG00000109099	FALSE	0.009030669	epilepsy	OMICS	3
ENSG00000072182	FALSE	0.009009553	epilepsy	OMICS	2
ENSG00000182938	FALSE	0.0090048965	epilepsy	OMICS	3
ENSG00000101843	FALSE	0.00899152	epilepsy	OMICS	3
ENSG00000166181	FALSE	0.00899152	epilepsy	OMICS	3
ENSG00000182400	FALSE	0.00899152	epilepsy	OMICS	3
ENSG00000240857	FALSE	0.00899152	epilepsy	OMICS	3
ENSG00000241360	FALSE	0.00899152	epilepsy	OMICS	3
ENSG00000266472	FALSE	0.00899152	epilepsy	OMICS	3
ENSG00000112425	TRUE	0.008987548	epilepsy	OMICS	3
ENSG00000137710	FALSE	0.008987548	epilepsy	OMICS	3
ENSG00000143158	FALSE	0.008987548	epilepsy	OMICS	3
ENSG00000143994	FALSE	0.008987548	epilepsy	OMICS	3
ENSG00000188243	FALSE	0.008987548	epilepsy	OMICS	3
ENSG00000196700	FALSE	0.008983921	epilepsy	OMICS	3
ENSG00000147027	FALSE	0.008973539	epilepsy	OMICS	3
ENSG00000164221	FALSE	0.008973539	epilepsy	OMICS	3
ENSG00000084444	FALSE	0.008970575	epilepsy	OMICS	3
ENSG00000135070	FALSE	0.008970575	epilepsy	OMICS	3
ENSG00000139648	FALSE	0.008970575	epilepsy	OMICS	3
ENSG00000148339	FALSE	0.008970575	epilepsy	OMICS	3
ENSG00000169583	FALSE	0.008970575	epilepsy	OMICS	3
ENSG00000172296	FALSE	0.008970575	epilepsy	OMICS	3
ENSG00000197647	FALSE	0.008970575	epilepsy	OMICS	3
ENSG00000046889	FALSE	0.008967151	epilepsy	OMICS	3
ENSG00000129595	FALSE	0.008967151	epilepsy	OMICS	3
ENSG00000172489	FALSE	0.008967151	epilepsy	OMICS	3
ENSG00000185658	FALSE	0.008967151	epilepsy	OMICS	3
ENSG00000240891	FALSE	0.008967151	epilepsy	OMICS	3
ENSG00000112339	FALSE	0.008961864	epilepsy	OMICS	3
ENSG00000234906	FALSE	0.008958087	epilepsy	OMICS	2
ENSG00000163209	FALSE	0.0089538125	epilepsy	OMICS	3
ENSG00000135040	FALSE	0.008942163	epilepsy	OMICS	3
ENSG00000168724	FALSE	0.008930655	epilepsy	OMICS	3
ENSG00000106128	FALSE	0.008917636	epilepsy	OMICS	4
ENSG00000170421	FALSE	0.00888236	epilepsy	OMICS	3
ENSG00000066926	FALSE	0.008871091	epilepsy	OMICS	3
ENSG00000099995	FALSE	0.008871091	epilepsy	OMICS	3
ENSG00000108786	FALSE	0.008871091	epilepsy	OMICS	3
ENSG00000110713	FALSE	0.008871091	epilepsy	OMICS	3
ENSG00000129968	FALSE	0.008871091	epilepsy	OMICS	3
ENSG00000168066	FALSE	0.008871091	epilepsy	OMICS	3
ENSG00000173157	FALSE	0.008871091	epilepsy	OMICS	3
ENSG00000177275	FALSE	0.008871091	epilepsy	OMICS	3
ENSG00000121904	FALSE	0.008864989	epilepsy	OMICS	4
ENSG00000037897	FALSE	0.0088536125	epilepsy	OMICS	3
ENSG00000041515	FALSE	0.0088536125	epilepsy	OMICS	3
ENSG00000115541	FALSE	0.0088536125	epilepsy	OMICS	3
ENSG00000120860	FALSE	0.0088536125	epilepsy	OMICS	3
ENSG00000124733	FALSE	0.0088536125	epilepsy	OMICS	3
ENSG00000130822	FALSE	0.0088536125	epilepsy	OMICS	3
ENSG00000166069	FALSE	0.0088536125	epilepsy	OMICS	3
ENSG00000261594	FALSE	0.0088536125	epilepsy	OMICS	3
ENSG00000147862	FALSE	0.0088535	epilepsy	OMICS	3
ENSG00000204396	FALSE	0.008840521	epilepsy	OMICS	3
ENSG00000113721	FALSE	0.008836891	epilepsy	OMICS	3
ENSG00000116141	FALSE	0.008836891	epilepsy	OMICS	3
ENSG00000178035	FALSE	0.008836891	epilepsy	OMICS	3
ENSG00000142453	FALSE	0.008833517	epilepsy	OMICS	3
ENSG00000244242	FALSE	0.008832874	epilepsy	OMICS	3
ENSG00000059145	FALSE	0.008829614	epilepsy	OMICS	3
ENSG00000082126	FALSE	0.008829614	epilepsy	OMICS	3
ENSG00000105198	FALSE	0.008829614	epilepsy	OMICS	3
ENSG00000150967	FALSE	0.008829614	epilepsy	OMICS	3
ENSG00000178804	FALSE	0.008829614	epilepsy	OMICS	3
ENSG00000185177	FALSE	0.008829614	epilepsy	OMICS	3
ENSG00000204967	FALSE	0.008829614	epilepsy	OMICS	3
ENSG00000214681	FALSE	0.008829614	epilepsy	OMICS	3
ENSG00000275126	FALSE	0.008829614	epilepsy	OMICS	3
ENSG00000135372	FALSE	0.008822777	epilepsy	OMICS	3
ENSG00000182287	FALSE	0.008822777	epilepsy	OMICS	3
ENSG00000189369	FALSE	0.008822777	epilepsy	OMICS	3
ENSG00000188986	FALSE	0.008812938	epilepsy	OMICS	3
ENSG00000104671	FALSE	0.008809027	epilepsy	OMICS	4
ENSG00000145692	FALSE	0.008806546	epilepsy	OMICS	5
ENSG00000169032	FALSE	0.008797373	epilepsy	OMICS	3
ENSG00000143157	FALSE	0.0087905275	epilepsy	OMICS	3
ENSG00000173673	FALSE	0.0087905275	epilepsy	OMICS	3
ENSG00000186462	FALSE	0.0087905275	epilepsy	OMICS	3
ENSG00000198841	FALSE	0.0087905275	epilepsy	OMICS	3
ENSG00000087884	FALSE	0.0087879095	epilepsy	OMICS	3
ENSG00000111249	FALSE	0.0087879095	epilepsy	OMICS	3
ENSG00000115944	FALSE	0.0087879095	epilepsy	OMICS	3
ENSG00000140463	FALSE	0.0087879095	epilepsy	OMICS	3
ENSG00000183648	FALSE	0.0087879095	epilepsy	OMICS	3
ENSG00000151239	FALSE	0.008784302	epilepsy	OMICS	3
ENSG00000153208	FALSE	0.008758386	epilepsy	OMICS	4
ENSG00000013375	FALSE	0.008734086	epilepsy	OMICS	2
ENSG00000125675	FALSE	0.008733578	epilepsy	OMICS	1
ENSG00000125686	FALSE	0.008731443	epilepsy	OMICS	3
ENSG00000136240	FALSE	0.008731443	epilepsy	OMICS	3
ENSG00000155265	FALSE	0.008727178	epilepsy	OMICS	4
ENSG00000081248	FALSE	0.008701224	epilepsy	OMICS	3
ENSG00000116016	FALSE	0.008701224	epilepsy	OMICS	3
ENSG00000126233	FALSE	0.008701224	epilepsy	OMICS	3
ENSG00000136720	FALSE	0.008701224	epilepsy	OMICS	3
ENSG00000142675	FALSE	0.008701224	epilepsy	OMICS	3
ENSG00000163357	FALSE	0.008701224	epilepsy	OMICS	3
ENSG00000169006	FALSE	0.008701224	epilepsy	OMICS	3
ENSG00000189433	FALSE	0.008701224	epilepsy	OMICS	3
ENSG00000180433	FALSE	0.008697901	epilepsy	OMICS	3
ENSG00000070729	FALSE	0.008677634	epilepsy	OMICS	3
ENSG00000099282	FALSE	0.008677634	epilepsy	OMICS	3
ENSG00000099864	FALSE	0.008677634	epilepsy	OMICS	3
ENSG00000115705	FALSE	0.008677634	epilepsy	OMICS	3
ENSG00000164128	FALSE	0.008677634	epilepsy	OMICS	3
ENSG00000171431	FALSE	0.008677634	epilepsy	OMICS	3
ENSG00000215788	FALSE	0.008677634	epilepsy	OMICS	3
ENSG00000010818	FALSE	0.008674923	epilepsy	OMICS	3
ENSG00000100711	FALSE	0.008674923	epilepsy	OMICS	3
ENSG00000100852	FALSE	0.008674923	epilepsy	OMICS	3
ENSG00000143153	FALSE	0.008674923	epilepsy	OMICS	3
ENSG00000198924	FALSE	0.008674923	epilepsy	OMICS	3
ENSG00000051180	FALSE	0.008656924	epilepsy	OMICS	3
ENSG00000069956	FALSE	0.008656924	epilepsy	OMICS	3
ENSG00000095752	FALSE	0.008656924	epilepsy	OMICS	3
ENSG00000111981	FALSE	0.008656924	epilepsy	OMICS	3
ENSG00000115109	FALSE	0.008656924	epilepsy	OMICS	3
ENSG00000117691	FALSE	0.008656924	epilepsy	OMICS	3
ENSG00000119013	FALSE	0.008656924	epilepsy	OMICS	3
ENSG00000124701	FALSE	0.008656924	epilepsy	OMICS	3
ENSG00000127328	FALSE	0.008656924	epilepsy	OMICS	3
ENSG00000140795	FALSE	0.008656924	epilepsy	OMICS	3
ENSG00000140986	FALSE	0.008656924	epilepsy	OMICS	3
ENSG00000141759	FALSE	0.008656924	epilepsy	OMICS	3
ENSG00000148444	FALSE	0.008656924	epilepsy	OMICS	3
ENSG00000162174	FALSE	0.008656924	epilepsy	OMICS	3
ENSG00000169607	FALSE	0.008656924	epilepsy	OMICS	3
ENSG00000170417	FALSE	0.008656924	epilepsy	OMICS	3
ENSG00000177576	FALSE	0.008656924	epilepsy	OMICS	3
ENSG00000181588	FALSE	0.008656924	epilepsy	OMICS	3
ENSG00000185361	FALSE	0.008656924	epilepsy	OMICS	3
ENSG00000205279	FALSE	0.008656924	epilepsy	OMICS	3
ENSG00000196290	FALSE	0.008649435	epilepsy	OMICS	3
ENSG00000006468	FALSE	0.008636752	epilepsy	OMICS	3
ENSG00000067057	FALSE	0.008636752	epilepsy	OMICS	3
ENSG00000139547	FALSE	0.008636752	epilepsy	OMICS	3
ENSG00000170509	FALSE	0.008636752	epilepsy	OMICS	3
ENSG00000186832	FALSE	0.008636752	epilepsy	OMICS	3
ENSG00000188342	FALSE	0.008636752	epilepsy	OMICS	3
ENSG00000094916	FALSE	0.008635703	epilepsy	OMICS	4
ENSG00000133816	FALSE	0.008633453	epilepsy	OMICS	3
ENSG00000145819	FALSE	0.008633453	epilepsy	OMICS	3
ENSG00000146243	FALSE	0.008633453	epilepsy	OMICS	3
ENSG00000180884	FALSE	0.008633453	epilepsy	OMICS	3
ENSG00000077782	FALSE	0.008633311	epilepsy	OMICS	3
ENSG00000122912	FALSE	0.008633311	epilepsy	OMICS	3
ENSG00000059691	FALSE	0.008626767	epilepsy	OMICS	3
ENSG00000082212	FALSE	0.008626767	epilepsy	OMICS	3
ENSG00000100307	FALSE	0.008626767	epilepsy	OMICS	3
ENSG00000100592	FALSE	0.008626767	epilepsy	OMICS	3
ENSG00000108840	FALSE	0.008626767	epilepsy	OMICS	3
ENSG00000144724	FALSE	0.008626767	epilepsy	OMICS	3
ENSG00000149289	FALSE	0.008626767	epilepsy	OMICS	3
ENSG00000170464	FALSE	0.008626767	epilepsy	OMICS	3
ENSG00000197296	FALSE	0.008626767	epilepsy	OMICS	3
ENSG00000215041	FALSE	0.008626767	epilepsy	OMICS	3
ENSG00000272325	FALSE	0.008626767	epilepsy	OMICS	3
ENSG00000169507	FALSE	0.008614269	epilepsy	OMICS	4
ENSG00000167397	FALSE	0.008604826	epilepsy	OMICS	3
ENSG00000187479	FALSE	0.008601857	epilepsy	OMICS	3
ENSG00000124134	FALSE	0.008599946	epilepsy	OMICS	2
ENSG00000113732	FALSE	0.008597491	epilepsy	OMICS	3
ENSG00000143479	FALSE	0.008597491	epilepsy	OMICS	3
ENSG00000176410	FALSE	0.008597491	epilepsy	OMICS	3
ENSG00000196981	FALSE	0.008597491	epilepsy	OMICS	3
ENSG00000024862	FALSE	0.008578568	epilepsy	OMICS	3
ENSG00000044459	FALSE	0.008578568	epilepsy	OMICS	3
ENSG00000106460	FALSE	0.008578568	epilepsy	OMICS	3
ENSG00000197712	FALSE	0.008578568	epilepsy	OMICS	3
ENSG00000085231	FALSE	0.008577473	epilepsy	OMICS	2
ENSG00000182747	FALSE	0.008575441	epilepsy	OMICS	4
ENSG00000172382	FALSE	0.008551819	epilepsy	OMICS	4
ENSG00000120280	FALSE	0.0085482625	epilepsy	OMICS	3
ENSG00000162946	FALSE	0.0085482625	epilepsy	OMICS	3
ENSG00000048028	FALSE	0.008537555	epilepsy	OMICS	3
ENSG00000125633	FALSE	0.008537555	epilepsy	OMICS	3
ENSG00000044090	FALSE	0.008515235	epilepsy	OMICS	4
ENSG00000156162	FALSE	0.008509465	epilepsy	OMICS	2
ENSG00000107282	FALSE	0.008500172	epilepsy	OMICS	1
ENSG00000267909	FALSE	0.008499718	epilepsy	OMICS	2
ENSG00000052850	FALSE	0.008497392	epilepsy	OMICS	3
ENSG00000171914	FALSE	0.008497392	epilepsy	OMICS	3
ENSG00000123739	FALSE	0.008493568	epilepsy	OMICS	2
ENSG00000069482	TRUE	0.008491367	epilepsy	OMICS	3
ENSG00000125931	FALSE	0.008491367	epilepsy	OMICS	3
ENSG00000131746	FALSE	0.008491367	epilepsy	OMICS	3
ENSG00000153234	FALSE	0.008491367	epilepsy	OMICS	3
ENSG00000162772	FALSE	0.008491367	epilepsy	OMICS	3
ENSG00000198354	FALSE	0.008474519	epilepsy	OMICS	2
ENSG00000070785	FALSE	0.008463767	epilepsy	OMICS	3
ENSG00000116133	FALSE	0.008463767	epilepsy	OMICS	3
ENSG00000133937	FALSE	0.008463767	epilepsy	OMICS	3
ENSG00000166199	FALSE	0.008463767	epilepsy	OMICS	3
ENSG00000111713	FALSE	0.008457351	epilepsy	OMICS	3
ENSG00000111358	FALSE	0.008446833	epilepsy	OMICS	3
ENSG00000170949	FALSE	0.008444042	epilepsy	OMICS	3
ENSG00000215187	FALSE	0.008444042	epilepsy	OMICS	3
ENSG00000135999	FALSE	0.008440816	epilepsy	OMICS	3
ENSG00000185813	FALSE	0.008440816	epilepsy	OMICS	3
ENSG00000110172	FALSE	0.008434386	epilepsy	OMICS	3
ENSG00000135414	FALSE	0.008434386	epilepsy	OMICS	3
ENSG00000147485	FALSE	0.008434386	epilepsy	OMICS	3
ENSG00000163793	FALSE	0.008434386	epilepsy	OMICS	3
ENSG00000076201	FALSE	0.008434278	epilepsy	OMICS	3
ENSG00000104381	FALSE	0.008434278	epilepsy	OMICS	3
ENSG00000114933	FALSE	0.008434278	epilepsy	OMICS	3
ENSG00000119973	FALSE	0.008434278	epilepsy	OMICS	3
ENSG00000124574	FALSE	0.008434278	epilepsy	OMICS	3
ENSG00000136193	FALSE	0.008434278	epilepsy	OMICS	3
ENSG00000140157	FALSE	0.008434278	epilepsy	OMICS	3
ENSG00000165983	FALSE	0.008434278	epilepsy	OMICS	3
ENSG00000181982	FALSE	0.008434278	epilepsy	OMICS	3
ENSG00000182986	FALSE	0.008434278	epilepsy	OMICS	3
ENSG00000243147	FALSE	0.008434278	epilepsy	OMICS	3
ENSG00000275052	FALSE	0.008434278	epilepsy	OMICS	3
ENSG00000150456	FALSE	0.008429358	epilepsy	OMICS	2
ENSG00000184613	FALSE	0.008420534	epilepsy	OMICS	4
ENSG00000086065	FALSE	0.008406444	epilepsy	OMICS	3
ENSG00000100503	FALSE	0.008406444	epilepsy	OMICS	3
ENSG00000131849	FALSE	0.008406444	epilepsy	OMICS	3
ENSG00000134077	FALSE	0.008406444	epilepsy	OMICS	3
ENSG00000141040	FALSE	0.008406444	epilepsy	OMICS	3
ENSG00000181638	FALSE	0.008406444	epilepsy	OMICS	3
ENSG00000213762	FALSE	0.008406444	epilepsy	OMICS	3
ENSG00000080824	FALSE	0.008403543	epilepsy	OMICS	3
ENSG00000085382	FALSE	0.008403543	epilepsy	OMICS	3
ENSG00000092068	FALSE	0.008403543	epilepsy	OMICS	3
ENSG00000095574	FALSE	0.008403543	epilepsy	OMICS	3
ENSG00000102934	FALSE	0.008403543	epilepsy	OMICS	3
ENSG00000109103	FALSE	0.008403543	epilepsy	OMICS	3
ENSG00000123575	FALSE	0.008403543	epilepsy	OMICS	3
ENSG00000144619	FALSE	0.008403543	epilepsy	OMICS	3
ENSG00000145416	FALSE	0.008403543	epilepsy	OMICS	3
ENSG00000147416	FALSE	0.008403543	epilepsy	OMICS	3
ENSG00000160229	FALSE	0.008403543	epilepsy	OMICS	3
ENSG00000163703	FALSE	0.008403543	epilepsy	OMICS	3
ENSG00000163960	FALSE	0.008403543	epilepsy	OMICS	3
ENSG00000171847	FALSE	0.008403543	epilepsy	OMICS	3
ENSG00000172795	FALSE	0.008403543	epilepsy	OMICS	3
ENSG00000196867	FALSE	0.008403543	epilepsy	OMICS	3
ENSG00000220205	FALSE	0.008403543	epilepsy	OMICS	3
ENSG00000226929	FALSE	0.008403543	epilepsy	OMICS	3
ENSG00000112855	FALSE	0.008347039	epilepsy	OMICS	3
ENSG00000196091	FALSE	0.008341018	epilepsy	OMICS	2
ENSG00000159164	FALSE	0.00832977	epilepsy	OMICS	2
ENSG00000001617	FALSE	0.008318138	epilepsy	OMICS	3
ENSG00000007933	FALSE	0.008318138	epilepsy	OMICS	3
ENSG00000019549	FALSE	0.008318138	epilepsy	OMICS	3
ENSG00000074695	FALSE	0.008318138	epilepsy	OMICS	3
ENSG00000092295	FALSE	0.008318138	epilepsy	OMICS	3
ENSG00000107984	FALSE	0.008318138	epilepsy	OMICS	3
ENSG00000130813	FALSE	0.008318138	epilepsy	OMICS	3
ENSG00000131910	FALSE	0.008318138	epilepsy	OMICS	3
ENSG00000134757	FALSE	0.008318138	epilepsy	OMICS	3
ENSG00000136542	FALSE	0.008318138	epilepsy	OMICS	3
ENSG00000137203	FALSE	0.008318138	epilepsy	OMICS	3
ENSG00000137440	FALSE	0.008318138	epilepsy	OMICS	3
ENSG00000143353	FALSE	0.008318138	epilepsy	OMICS	3
ENSG00000145632	FALSE	0.008318138	epilepsy	OMICS	3
ENSG00000167157	FALSE	0.008318138	epilepsy	OMICS	3
ENSG00000171885	FALSE	0.008318138	epilepsy	OMICS	3
ENSG00000173153	FALSE	0.008318138	epilepsy	OMICS	3
ENSG00000180921	FALSE	0.008318138	epilepsy	OMICS	3
ENSG00000196262	FALSE	0.008318138	epilepsy	OMICS	3
ENSG00000205420	FALSE	0.008318138	epilepsy	OMICS	3
ENSG00000066405	FALSE	0.008314961	epilepsy	OMICS	3
ENSG00000078142	FALSE	0.008314961	epilepsy	OMICS	3
ENSG00000105467	FALSE	0.008314961	epilepsy	OMICS	3
ENSG00000105875	FALSE	0.008314961	epilepsy	OMICS	3
ENSG00000122512	FALSE	0.008314961	epilepsy	OMICS	3
ENSG00000126895	FALSE	0.008314961	epilepsy	OMICS	3
ENSG00000133665	FALSE	0.008314961	epilepsy	OMICS	3
ENSG00000136918	FALSE	0.008314961	epilepsy	OMICS	3
ENSG00000137225	FALSE	0.008314961	epilepsy	OMICS	3
ENSG00000140025	FALSE	0.008314961	epilepsy	OMICS	3
ENSG00000169752	FALSE	0.008314961	epilepsy	OMICS	3
ENSG00000176225	FALSE	0.008314961	epilepsy	OMICS	3
ENSG00000182264	FALSE	0.008314961	epilepsy	OMICS	3
ENSG00000183644	FALSE	0.008314961	epilepsy	OMICS	3
ENSG00000204347	FALSE	0.008314961	epilepsy	OMICS	3
ENSG00000205758	FALSE	0.008314961	epilepsy	OMICS	3
ENSG00000243073	FALSE	0.008314961	epilepsy	OMICS	3
ENSG00000064835	FALSE	0.008311934	epilepsy	OMICS	3
ENSG00000163536	FALSE	0.008311934	epilepsy	OMICS	3
ENSG00000009709	FALSE	0.008308519	epilepsy	OMICS	3
ENSG00000072163	FALSE	0.008308519	epilepsy	OMICS	3
ENSG00000123240	FALSE	0.008308519	epilepsy	OMICS	3
ENSG00000134014	FALSE	0.008308519	epilepsy	OMICS	3
ENSG00000160299	FALSE	0.008308519	epilepsy	OMICS	3
ENSG00000176177	FALSE	0.008308519	epilepsy	OMICS	3
ENSG00000197953	FALSE	0.008308519	epilepsy	OMICS	3
ENSG00000086200	FALSE	0.008304846	epilepsy	OMICS	3
ENSG00000149305	FALSE	0.008304846	epilepsy	OMICS	3
ENSG00000162512	FALSE	0.008304846	epilepsy	OMICS	3
ENSG00000164122	FALSE	0.008304846	epilepsy	OMICS	3
ENSG00000010327	FALSE	0.008295579	epilepsy	OMICS	3
ENSG00000076944	FALSE	0.008295579	epilepsy	OMICS	3
ENSG00000091138	FALSE	0.008295579	epilepsy	OMICS	3
ENSG00000100346	FALSE	0.008295579	epilepsy	OMICS	3
ENSG00000101144	FALSE	0.008295579	epilepsy	OMICS	3
ENSG00000101670	FALSE	0.008295579	epilepsy	OMICS	3
ENSG00000101883	FALSE	0.008295579	epilepsy	OMICS	3
ENSG00000102901	FALSE	0.008295579	epilepsy	OMICS	3
ENSG00000107485	FALSE	0.008295579	epilepsy	OMICS	3
ENSG00000111653	FALSE	0.008295579	epilepsy	OMICS	3
ENSG00000115828	FALSE	0.008295579	epilepsy	OMICS	3
ENSG00000122644	FALSE	0.008295579	epilepsy	OMICS	3
ENSG00000123329	FALSE	0.008295579	epilepsy	OMICS	3
ENSG00000127951	FALSE	0.008295579	epilepsy	OMICS	3
ENSG00000138964	FALSE	0.008295579	epilepsy	OMICS	3
ENSG00000140506	FALSE	0.008295579	epilepsy	OMICS	3
ENSG00000140623	FALSE	0.008295579	epilepsy	OMICS	3
ENSG00000143878	FALSE	0.008295579	epilepsy	OMICS	3
ENSG00000145555	FALSE	0.008295579	epilepsy	OMICS	3
ENSG00000147465	FALSE	0.008295579	epilepsy	OMICS	3
ENSG00000150510	FALSE	0.008295579	epilepsy	OMICS	3
ENSG00000153498	FALSE	0.008295579	epilepsy	OMICS	3
ENSG00000155659	FALSE	0.008295579	epilepsy	OMICS	3
ENSG00000158106	FALSE	0.008295579	epilepsy	OMICS	3
ENSG00000160883	FALSE	0.008295579	epilepsy	OMICS	3
ENSG00000160999	FALSE	0.008295579	epilepsy	OMICS	3
ENSG00000161634	FALSE	0.008295579	epilepsy	OMICS	3
ENSG00000161973	FALSE	0.008295579	epilepsy	OMICS	3
ENSG00000162231	FALSE	0.008295579	epilepsy	OMICS	3
ENSG00000163467	FALSE	0.008295579	epilepsy	OMICS	3
ENSG00000164754	FALSE	0.008295579	epilepsy	OMICS	3
ENSG00000165828	FALSE	0.008295579	epilepsy	OMICS	3
ENSG00000173762	FALSE	0.008295579	epilepsy	OMICS	3
ENSG00000176299	FALSE	0.008295579	epilepsy	OMICS	3
ENSG00000178934	FALSE	0.008295579	epilepsy	OMICS	3
ENSG00000182035	FALSE	0.008295579	epilepsy	OMICS	3
ENSG00000186049	FALSE	0.008295579	epilepsy	OMICS	3
ENSG00000187260	FALSE	0.008295579	epilepsy	OMICS	3
ENSG00000197872	FALSE	0.008295579	epilepsy	OMICS	3
ENSG00000213934	FALSE	0.008295579	epilepsy	OMICS	3
ENSG00000011677	FALSE	0.008295109	epilepsy	OMICS	5
ENSG00000102178	FALSE	0.008289152	epilepsy	OMICS	3
ENSG00000108528	FALSE	0.008289152	epilepsy	OMICS	3
ENSG00000110799	FALSE	0.008289152	epilepsy	OMICS	3
ENSG00000141756	FALSE	0.008289152	epilepsy	OMICS	3
ENSG00000150893	FALSE	0.008289152	epilepsy	OMICS	3
ENSG00000183423	FALSE	0.008285985	epilepsy	OMICS	3
ENSG00000116171	FALSE	0.008268611	epilepsy	OMICS	3
ENSG00000144908	FALSE	0.008264165	epilepsy	OMICS	2
ENSG00000108064	FALSE	0.008257567	epilepsy	OMICS	3
ENSG00000161654	FALSE	0.008257567	epilepsy	OMICS	3
ENSG00000203859	FALSE	0.008257567	epilepsy	OMICS	3
ENSG00000204611	FALSE	0.008257567	epilepsy	OMICS	3
ENSG00000034677	FALSE	0.008246933	epilepsy	OMICS	3
ENSG00000055208	FALSE	0.008246933	epilepsy	OMICS	3
ENSG00000101940	FALSE	0.008246933	epilepsy	OMICS	3
ENSG00000108799	FALSE	0.008246933	epilepsy	OMICS	3
ENSG00000116688	FALSE	0.008246933	epilepsy	OMICS	3
ENSG00000116885	FALSE	0.008246933	epilepsy	OMICS	3
ENSG00000120029	FALSE	0.008246933	epilepsy	OMICS	3
ENSG00000133424	FALSE	0.008246933	epilepsy	OMICS	3
ENSG00000137821	FALSE	0.008246933	epilepsy	OMICS	3
ENSG00000143951	FALSE	0.008246933	epilepsy	OMICS	3
ENSG00000166262	FALSE	0.008246933	epilepsy	OMICS	3
ENSG00000166558	FALSE	0.008246933	epilepsy	OMICS	3
ENSG00000167522	FALSE	0.008246933	epilepsy	OMICS	3
ENSG00000179454	FALSE	0.008246933	epilepsy	OMICS	3
ENSG00000180881	FALSE	0.008246933	epilepsy	OMICS	3
ENSG00000185800	FALSE	0.008246933	epilepsy	OMICS	3
ENSG00000186119	FALSE	0.008246933	epilepsy	OMICS	3
ENSG00000196569	FALSE	0.008246933	epilepsy	OMICS	3
ENSG00000197498	FALSE	0.008246933	epilepsy	OMICS	3
ENSG00000198046	FALSE	0.008246933	epilepsy	OMICS	3
ENSG00000198947	FALSE	0.008246933	epilepsy	OMICS	3
ENSG00000255423	FALSE	0.008246933	epilepsy	OMICS	3
ENSG00000196628	FALSE	0.008239628	epilepsy	OMICS	2
ENSG00000162631	FALSE	0.008224375	epilepsy	OMICS	4
ENSG00000149091	FALSE	0.008224351	epilepsy	OMICS	4
ENSG00000188130	FALSE	0.008193472	epilepsy	OMICS	2
ENSG00000204590	FALSE	0.008191074	epilepsy	OMICS	4
ENSG00000102401	FALSE	0.008154096	epilepsy	OMICS	4
ENSG00000184557	FALSE	0.008126515	epilepsy	OMICS	3
ENSG00000204688	FALSE	0.008126515	epilepsy	OMICS	3
ENSG00000111405	FALSE	0.008126311	epilepsy	OMICS	3
ENSG00000213079	FALSE	0.008123207	epilepsy	OMICS	3
ENSG00000232264	FALSE	0.008123207	epilepsy	OMICS	3
ENSG00000099364	FALSE	0.008120248	epilepsy	OMICS	3
ENSG00000099956	FALSE	0.008120248	epilepsy	OMICS	3
ENSG00000100207	FALSE	0.008120248	epilepsy	OMICS	3
ENSG00000106688	FALSE	0.008120248	epilepsy	OMICS	3
ENSG00000107187	FALSE	0.008120248	epilepsy	OMICS	3
ENSG00000109163	FALSE	0.008120248	epilepsy	OMICS	3
ENSG00000115687	FALSE	0.008120248	epilepsy	OMICS	3
ENSG00000116698	FALSE	0.008120248	epilepsy	OMICS	3
ENSG00000127191	FALSE	0.008120248	epilepsy	OMICS	3
ENSG00000131386	FALSE	0.008120248	epilepsy	OMICS	3
ENSG00000134901	FALSE	0.008120248	epilepsy	OMICS	3
ENSG00000139624	FALSE	0.008120248	epilepsy	OMICS	3
ENSG00000146909	FALSE	0.008120248	epilepsy	OMICS	3
ENSG00000157450	FALSE	0.008120248	epilepsy	OMICS	3
ENSG00000167524	FALSE	0.008120248	epilepsy	OMICS	3
ENSG00000170160	FALSE	0.008120248	epilepsy	OMICS	3
ENSG00000180822	FALSE	0.008120248	epilepsy	OMICS	3
ENSG00000204519	FALSE	0.008120248	epilepsy	OMICS	3
ENSG00000213199	FALSE	0.008120248	epilepsy	OMICS	3
ENSG00000250120	FALSE	0.008120248	epilepsy	OMICS	3
ENSG00000260001	FALSE	0.008120248	epilepsy	OMICS	3
ENSG00000198898	FALSE	0.008116912	epilepsy	OMICS	3
ENSG00000122877	FALSE	0.008111155	epilepsy	OMICS	3
ENSG00000124615	FALSE	0.008111155	epilepsy	OMICS	3
ENSG00000007392	FALSE	0.008110465	epilepsy	OMICS	4
ENSG00000052841	FALSE	0.008096257	epilepsy	OMICS	3
ENSG00000071794	FALSE	0.008096257	epilepsy	OMICS	3
ENSG00000100196	FALSE	0.008096257	epilepsy	OMICS	3
ENSG00000123989	FALSE	0.008096257	epilepsy	OMICS	3
ENSG00000131080	FALSE	0.008096257	epilepsy	OMICS	3
ENSG00000131446	FALSE	0.008096257	epilepsy	OMICS	3
ENSG00000180329	FALSE	0.008096257	epilepsy	OMICS	3
ENSG00000244038	FALSE	0.008096257	epilepsy	OMICS	3
ENSG00000155660	FALSE	0.008077381	epilepsy	OMICS	3
ENSG00000011260	FALSE	0.008074856	epilepsy	OMICS	3
ENSG00000015413	FALSE	0.008074856	epilepsy	OMICS	3
ENSG00000064651	FALSE	0.008074856	epilepsy	OMICS	3
ENSG00000089902	FALSE	0.008074856	epilepsy	OMICS	3
ENSG00000100029	FALSE	0.008074856	epilepsy	OMICS	3
ENSG00000108604	FALSE	0.008074856	epilepsy	OMICS	3
ENSG00000109920	FALSE	0.008074856	epilepsy	OMICS	3
ENSG00000120685	FALSE	0.008074856	epilepsy	OMICS	3
ENSG00000171345	FALSE	0.008074856	epilepsy	OMICS	3
ENSG00000171863	FALSE	0.008074856	epilepsy	OMICS	3
ENSG00000005884	FALSE	0.00806285	epilepsy	OMICS	3
ENSG00000012174	FALSE	0.00806285	epilepsy	OMICS	3
ENSG00000015171	FALSE	0.00806285	epilepsy	OMICS	3
ENSG00000043514	FALSE	0.00806285	epilepsy	OMICS	3
ENSG00000055917	FALSE	0.00806285	epilepsy	OMICS	3
ENSG00000074582	FALSE	0.00806285	epilepsy	OMICS	3
ENSG00000102053	FALSE	0.00806285	epilepsy	OMICS	3
ENSG00000107518	FALSE	0.00806285	epilepsy	OMICS	3
ENSG00000109618	FALSE	0.00806285	epilepsy	OMICS	3
ENSG00000112146	FALSE	0.00806285	epilepsy	OMICS	3
ENSG00000115904	FALSE	0.00806285	epilepsy	OMICS	3
ENSG00000116704	FALSE	0.00806285	epilepsy	OMICS	3
ENSG00000117528	FALSE	0.00806285	epilepsy	OMICS	3
ENSG00000127914	FALSE	0.00806285	epilepsy	OMICS	3
ENSG00000131503	FALSE	0.00806285	epilepsy	OMICS	3
ENSG00000133065	FALSE	0.00806285	epilepsy	OMICS	3
ENSG00000135473	FALSE	0.00806285	epilepsy	OMICS	3
ENSG00000135945	FALSE	0.00806285	epilepsy	OMICS	3
ENSG00000138069	FALSE	0.00806285	epilepsy	OMICS	3
ENSG00000138669	FALSE	0.00806285	epilepsy	OMICS	3
ENSG00000141543	FALSE	0.00806285	epilepsy	OMICS	3
ENSG00000142676	FALSE	0.00806285	epilepsy	OMICS	3
ENSG00000145248	FALSE	0.00806285	epilepsy	OMICS	3
ENSG00000146963	FALSE	0.00806285	epilepsy	OMICS	3
ENSG00000149133	FALSE	0.00806285	epilepsy	OMICS	3
ENSG00000156502	FALSE	0.00806285	epilepsy	OMICS	3
ENSG00000159459	FALSE	0.00806285	epilepsy	OMICS	3
ENSG00000164190	FALSE	0.00806285	epilepsy	OMICS	3
ENSG00000164209	FALSE	0.00806285	epilepsy	OMICS	3
ENSG00000165973	FALSE	0.00806285	epilepsy	OMICS	3
ENSG00000166167	FALSE	0.00806285	epilepsy	OMICS	3
ENSG00000169488	FALSE	0.00806285	epilepsy	OMICS	3
ENSG00000173406	FALSE	0.00806285	epilepsy	OMICS	3
ENSG00000176198	FALSE	0.00806285	epilepsy	OMICS	3
ENSG00000176401	FALSE	0.00806285	epilepsy	OMICS	3
ENSG00000178301	FALSE	0.00806285	epilepsy	OMICS	3
ENSG00000179832	FALSE	0.00806285	epilepsy	OMICS	3
ENSG00000181222	FALSE	0.00806285	epilepsy	OMICS	3
ENSG00000183889	FALSE	0.00806285	epilepsy	OMICS	3
ENSG00000188687	FALSE	0.00806285	epilepsy	OMICS	3
ENSG00000196757	FALSE	0.00806285	epilepsy	OMICS	3
ENSG00000197776	FALSE	0.00806285	epilepsy	OMICS	3
ENSG00000204152	FALSE	0.00806285	epilepsy	OMICS	3
ENSG00000213551	FALSE	0.00806285	epilepsy	OMICS	3
ENSG00000243708	FALSE	0.00806285	epilepsy	OMICS	3
ENSG00000183248	FALSE	0.008059277	epilepsy	OMICS	4
ENSG00000050438	FALSE	0.008053408	epilepsy	OMICS	4
ENSG00000110675	FALSE	0.00804625	epilepsy	OMICS	2
ENSG00000135390	FALSE	0.008036232	epilepsy	OMICS	3
ENSG00000144635	FALSE	0.008036232	epilepsy	OMICS	3
ENSG00000154945	FALSE	0.008031053	epilepsy	OMICS	4
ENSG00000109794	FALSE	0.008028804	epilepsy	OMICS	4
ENSG00000197603	FALSE	0.008014469	epilepsy	OMICS	5
ENSG00000152495	FALSE	0.007990175	epilepsy	OMICS	2
ENSG00000198010	FALSE	0.007988342	epilepsy	OMICS	2
ENSG00000111319	FALSE	0.00798654	epilepsy	OMICS	3
ENSG00000140990	FALSE	0.00798654	epilepsy	OMICS	3
ENSG00000171502	FALSE	0.007957089	epilepsy	OMICS	4
ENSG00000089220	FALSE	0.007945962	epilepsy	OMICS	4
ENSG00000040341	FALSE	0.007942584	epilepsy	OMICS	3
ENSG00000057294	FALSE	0.007942584	epilepsy	OMICS	3
ENSG00000101557	FALSE	0.007942584	epilepsy	OMICS	3
ENSG00000102967	FALSE	0.007942584	epilepsy	OMICS	3
ENSG00000132386	FALSE	0.007942584	epilepsy	OMICS	3
ENSG00000134056	FALSE	0.007942584	epilepsy	OMICS	3
ENSG00000138768	FALSE	0.007942584	epilepsy	OMICS	3
ENSG00000157911	FALSE	0.007942584	epilepsy	OMICS	3
ENSG00000158022	FALSE	0.007942584	epilepsy	OMICS	3
ENSG00000162105	FALSE	0.007942584	epilepsy	OMICS	3
ENSG00000162627	FALSE	0.007942584	epilepsy	OMICS	3
ENSG00000164074	FALSE	0.007942584	epilepsy	OMICS	3
ENSG00000164828	FALSE	0.007942584	epilepsy	OMICS	3
ENSG00000174516	FALSE	0.007942584	epilepsy	OMICS	3
ENSG00000180957	FALSE	0.007942584	epilepsy	OMICS	3
ENSG00000182768	FALSE	0.007942584	epilepsy	OMICS	3
ENSG00000060718	FALSE	0.007939072	epilepsy	OMICS	3
ENSG00000061656	FALSE	0.007939072	epilepsy	OMICS	3
ENSG00000068366	FALSE	0.007939072	epilepsy	OMICS	3
ENSG00000070770	FALSE	0.007939072	epilepsy	OMICS	3
ENSG00000092345	FALSE	0.007939072	epilepsy	OMICS	3
ENSG00000100122	FALSE	0.007939072	epilepsy	OMICS	3
ENSG00000103023	FALSE	0.007939072	epilepsy	OMICS	3
ENSG00000106526	FALSE	0.007939072	epilepsy	OMICS	3
ENSG00000109466	FALSE	0.007939072	epilepsy	OMICS	3
ENSG00000110060	FALSE	0.007939072	epilepsy	OMICS	3
ENSG00000112031	FALSE	0.007939072	epilepsy	OMICS	3
ENSG00000113396	FALSE	0.007939072	epilepsy	OMICS	3
ENSG00000114767	FALSE	0.007939072	epilepsy	OMICS	3
ENSG00000116785	FALSE	0.007939072	epilepsy	OMICS	3
ENSG00000117009	FALSE	0.007939072	epilepsy	OMICS	3
ENSG00000121039	FALSE	0.007939072	epilepsy	OMICS	3
ENSG00000121931	FALSE	0.007939072	epilepsy	OMICS	3
ENSG00000124678	FALSE	0.007939072	epilepsy	OMICS	3
ENSG00000125459	FALSE	0.007939072	epilepsy	OMICS	3
ENSG00000125730	FALSE	0.007939072	epilepsy	OMICS	3
ENSG00000125735	FALSE	0.007939072	epilepsy	OMICS	3
ENSG00000128340	FALSE	0.007939072	epilepsy	OMICS	3
ENSG00000129691	FALSE	0.007939072	epilepsy	OMICS	3
ENSG00000129988	FALSE	0.007939072	epilepsy	OMICS	3
ENSG00000131914	FALSE	0.007939072	epilepsy	OMICS	3
ENSG00000132661	FALSE	0.007939072	epilepsy	OMICS	3
ENSG00000135643	FALSE	0.007939072	epilepsy	OMICS	3
ENSG00000137494	FALSE	0.007939072	epilepsy	OMICS	3
ENSG00000138495	FALSE	0.007939072	epilepsy	OMICS	3
ENSG00000140488	FALSE	0.007939072	epilepsy	OMICS	3
ENSG00000143119	FALSE	0.007939072	epilepsy	OMICS	3
ENSG00000150867	FALSE	0.007939072	epilepsy	OMICS	3
ENSG00000152219	FALSE	0.007939072	epilepsy	OMICS	3
ENSG00000152670	FALSE	0.007939072	epilepsy	OMICS	3
ENSG00000152784	TRUE	0.007939072	epilepsy	OMICS	3
ENSG00000156127	FALSE	0.007939072	epilepsy	OMICS	3
ENSG00000164199	TRUE	0.007939072	epilepsy	OMICS	3
ENSG00000167083	FALSE	0.007939072	epilepsy	OMICS	3
ENSG00000168952	FALSE	0.007939072	epilepsy	OMICS	3
ENSG00000171105	FALSE	0.007939072	epilepsy	OMICS	3
ENSG00000183072	FALSE	0.007939072	epilepsy	OMICS	3
ENSG00000189037	FALSE	0.007939072	epilepsy	OMICS	3
ENSG00000196600	FALSE	0.007939072	epilepsy	OMICS	3
ENSG00000203852	FALSE	0.007939072	epilepsy	OMICS	3
ENSG00000206102	FALSE	0.007939072	epilepsy	OMICS	3
ENSG00000212710	FALSE	0.007939072	epilepsy	OMICS	3
ENSG00000214686	FALSE	0.007939072	epilepsy	OMICS	3
ENSG00000240747	FALSE	0.007939072	epilepsy	OMICS	3
ENSG00000242616	FALSE	0.007939072	epilepsy	OMICS	3
ENSG00000253250	FALSE	0.007939072	epilepsy	OMICS	3
ENSG00000253276	FALSE	0.007939072	epilepsy	OMICS	3
ENSG00000119185	FALSE	0.007938971	epilepsy	OMICS	3
ENSG00000127922	FALSE	0.007938971	epilepsy	OMICS	3
ENSG00000163702	FALSE	0.007938971	epilepsy	OMICS	3
ENSG00000167098	FALSE	0.007938971	epilepsy	OMICS	3
ENSG00000171560	FALSE	0.007938971	epilepsy	OMICS	3
ENSG00000183111	FALSE	0.007938971	epilepsy	OMICS	3
ENSG00000184470	FALSE	0.007938971	epilepsy	OMICS	3
ENSG00000278848	FALSE	0.007938971	epilepsy	OMICS	3
ENSG00000131398	FALSE	0.007933369	epilepsy	OMICS	4
ENSG00000082438	FALSE	0.007924064	epilepsy	OMICS	3
ENSG00000124743	FALSE	0.007924064	epilepsy	OMICS	3
ENSG00000137872	FALSE	0.007924064	epilepsy	OMICS	3
ENSG00000173875	FALSE	0.007924064	epilepsy	OMICS	3
ENSG00000196689	FALSE	0.007924064	epilepsy	OMICS	3
ENSG00000008952	FALSE	0.007921035	epilepsy	OMICS	3
ENSG00000114423	FALSE	0.007921035	epilepsy	OMICS	3
ENSG00000124091	FALSE	0.007921035	epilepsy	OMICS	3
ENSG00000157540	FALSE	0.007921035	epilepsy	OMICS	3
ENSG00000166037	FALSE	0.007921035	epilepsy	OMICS	3
ENSG00000168904	FALSE	0.007921035	epilepsy	OMICS	3
ENSG00000171456	FALSE	0.007921035	epilepsy	OMICS	3
ENSG00000181752	FALSE	0.007921035	epilepsy	OMICS	3
ENSG00000204695	FALSE	0.007921035	epilepsy	OMICS	3
ENSG00000050130	FALSE	0.007909506	epilepsy	OMICS	3
ENSG00000171155	FALSE	0.007909506	epilepsy	OMICS	3
ENSG00000133657	FALSE	0.007894752	epilepsy	OMICS	3
ENSG00000164953	FALSE	0.007894752	epilepsy	OMICS	3
ENSG00000168661	FALSE	0.00789378	epilepsy	OMICS	5
ENSG00000122012	FALSE	0.007893265	epilepsy	OMICS	5
ENSG00000153406	FALSE	0.007883902	epilepsy	OMICS	5
ENSG00000110514	FALSE	0.007883861	epilepsy	OMICS	4
ENSG00000140688	FALSE	0.007865085	epilepsy	OMICS	4
ENSG00000137474	FALSE	0.007864293	epilepsy	OMICS	4
ENSG00000101746	FALSE	0.007855507	epilepsy	OMICS	4
ENSG00000108924	FALSE	0.007849436	epilepsy	OMICS	2
ENSG00000006025	FALSE	0.007820538	epilepsy	OMICS	3
ENSG00000037965	FALSE	0.007820538	epilepsy	OMICS	3
ENSG00000067191	FALSE	0.007820538	epilepsy	OMICS	3
ENSG00000070601	FALSE	0.007820538	epilepsy	OMICS	3
ENSG00000089101	FALSE	0.007820538	epilepsy	OMICS	3
ENSG00000104848	FALSE	0.007820538	epilepsy	OMICS	3
ENSG00000105048	FALSE	0.007820538	epilepsy	OMICS	3
ENSG00000106683	FALSE	0.007820538	epilepsy	OMICS	3
ENSG00000107859	FALSE	0.007820538	epilepsy	OMICS	3
ENSG00000111913	FALSE	0.007820538	epilepsy	OMICS	3
ENSG00000127325	FALSE	0.007820538	epilepsy	OMICS	3
ENSG00000129152	FALSE	0.007820538	epilepsy	OMICS	3
ENSG00000131477	FALSE	0.007820538	epilepsy	OMICS	3
ENSG00000132382	FALSE	0.007820538	epilepsy	OMICS	3
ENSG00000136114	FALSE	0.007820538	epilepsy	OMICS	3
ENSG00000140367	FALSE	0.007820538	epilepsy	OMICS	3
ENSG00000141965	FALSE	0.007820538	epilepsy	OMICS	3
ENSG00000147121	FALSE	0.007820538	epilepsy	OMICS	3
ENSG00000153294	FALSE	0.007820538	epilepsy	OMICS	3
ENSG00000156170	FALSE	0.007820538	epilepsy	OMICS	3
ENSG00000158122	FALSE	0.007820538	epilepsy	OMICS	3
ENSG00000159216	FALSE	0.007820538	epilepsy	OMICS	3
ENSG00000162104	FALSE	0.007820538	epilepsy	OMICS	3
ENSG00000163064	FALSE	0.007820538	epilepsy	OMICS	3
ENSG00000165644	FALSE	0.007820538	epilepsy	OMICS	3
ENSG00000166823	FALSE	0.007820538	epilepsy	OMICS	3
ENSG00000170667	FALSE	0.007820538	epilepsy	OMICS	3
ENSG00000175707	FALSE	0.007820538	epilepsy	OMICS	3
ENSG00000181991	FALSE	0.007820538	epilepsy	OMICS	3
ENSG00000183207	FALSE	0.007820538	epilepsy	OMICS	3
ENSG00000185271	FALSE	0.007820538	epilepsy	OMICS	3
ENSG00000185306	FALSE	0.007820538	epilepsy	OMICS	3
ENSG00000185551	FALSE	0.007820538	epilepsy	OMICS	3
ENSG00000185745	FALSE	0.007820538	epilepsy	OMICS	3
ENSG00000186335	FALSE	0.007820538	epilepsy	OMICS	3
ENSG00000186451	FALSE	0.007820538	epilepsy	OMICS	3
ENSG00000188322	FALSE	0.007820538	epilepsy	OMICS	3
ENSG00000188959	FALSE	0.007820538	epilepsy	OMICS	3
ENSG00000189280	FALSE	0.007820538	epilepsy	OMICS	3
ENSG00000196975	FALSE	0.007820538	epilepsy	OMICS	3
ENSG00000197905	FALSE	0.007820538	epilepsy	OMICS	3
ENSG00000204568	FALSE	0.007820538	epilepsy	OMICS	3
ENSG00000196440	FALSE	0.007817945	epilepsy	OMICS	4
ENSG00000166501	FALSE	0.007806454	epilepsy	OMICS	5
ENSG00000067113	FALSE	0.0078023006	epilepsy	OMICS	3
ENSG00000087303	FALSE	0.0078023006	epilepsy	OMICS	3
ENSG00000105991	FALSE	0.0078023006	epilepsy	OMICS	3
ENSG00000117597	FALSE	0.0078023006	epilepsy	OMICS	3
ENSG00000135919	FALSE	0.0078023006	epilepsy	OMICS	3
ENSG00000136830	FALSE	0.0078023006	epilepsy	OMICS	3
ENSG00000140474	FALSE	0.0078023006	epilepsy	OMICS	3
ENSG00000148468	FALSE	0.0078023006	epilepsy	OMICS	3
ENSG00000150938	FALSE	0.0078023006	epilepsy	OMICS	3
ENSG00000151692	FALSE	0.0078023006	epilepsy	OMICS	3
ENSG00000157657	FALSE	0.0078023006	epilepsy	OMICS	3
ENSG00000162618	FALSE	0.0078023006	epilepsy	OMICS	3
ENSG00000165495	FALSE	0.0078023006	epilepsy	OMICS	3
ENSG00000166589	FALSE	0.0078023006	epilepsy	OMICS	3
ENSG00000167772	FALSE	0.0078023006	epilepsy	OMICS	3
ENSG00000180316	FALSE	0.0078023006	epilepsy	OMICS	3
ENSG00000180447	FALSE	0.0078023006	epilepsy	OMICS	3
ENSG00000197467	FALSE	0.0078023006	epilepsy	OMICS	3
ENSG00000197912	FALSE	0.0078023006	epilepsy	OMICS	3
ENSG00000213171	FALSE	0.0078023006	epilepsy	OMICS	3
ENSG00000253313	FALSE	0.0078023006	epilepsy	OMICS	3
ENSG00000177181	FALSE	0.007799665	epilepsy	OMICS	4
ENSG00000124227	FALSE	0.007799318	epilepsy	OMICS	3
ENSG00000165752	FALSE	0.007799318	epilepsy	OMICS	3
ENSG00000167195	FALSE	0.007799318	epilepsy	OMICS	3
ENSG00000171045	FALSE	0.007799318	epilepsy	OMICS	3
ENSG00000184939	FALSE	0.007799318	epilepsy	OMICS	3
ENSG00000186862	FALSE	0.007799318	epilepsy	OMICS	3
ENSG00000205330	FALSE	0.007799318	epilepsy	OMICS	3
ENSG00000237038	FALSE	0.007799318	epilepsy	OMICS	3
ENSG00000255181	FALSE	0.007799318	epilepsy	OMICS	3
ENSG00000273696	FALSE	0.007799318	epilepsy	OMICS	3
ENSG00000277462	FALSE	0.007799318	epilepsy	OMICS	3
ENSG00000167216	FALSE	0.0077741076	epilepsy	OMICS	2
ENSG00000147100	FALSE	0.007771405	epilepsy	OMICS	2
ENSG00000140459	FALSE	0.007768434	epilepsy	OMICS	3
ENSG00000243955	FALSE	0.007768434	epilepsy	OMICS	3
ENSG00000006007	FALSE	0.007762541	epilepsy	OMICS	3
ENSG00000024526	FALSE	0.007762541	epilepsy	OMICS	3
ENSG00000050393	FALSE	0.007762541	epilepsy	OMICS	3
ENSG00000084090	FALSE	0.007762541	epilepsy	OMICS	3
ENSG00000091651	FALSE	0.007762541	epilepsy	OMICS	3
ENSG00000101098	FALSE	0.007762541	epilepsy	OMICS	3
ENSG00000101190	FALSE	0.007762541	epilepsy	OMICS	3
ENSG00000104450	FALSE	0.007762541	epilepsy	OMICS	3
ENSG00000108465	FALSE	0.007762541	epilepsy	OMICS	3
ENSG00000111640	FALSE	0.007762541	epilepsy	OMICS	3
ENSG00000112249	FALSE	0.007762541	epilepsy	OMICS	3
ENSG00000112293	FALSE	0.007762541	epilepsy	OMICS	3
ENSG00000112761	FALSE	0.007762541	epilepsy	OMICS	3
ENSG00000119812	FALSE	0.007762541	epilepsy	OMICS	3
ENSG00000121335	FALSE	0.007762541	epilepsy	OMICS	3
ENSG00000127540	FALSE	0.007762541	epilepsy	OMICS	3
ENSG00000130035	FALSE	0.007762541	epilepsy	OMICS	3
ENSG00000130517	FALSE	0.007762541	epilepsy	OMICS	3
ENSG00000131187	FALSE	0.007762541	epilepsy	OMICS	3
ENSG00000131738	FALSE	0.007762541	epilepsy	OMICS	3
ENSG00000135778	FALSE	0.007762541	epilepsy	OMICS	3
ENSG00000136404	FALSE	0.007762541	epilepsy	OMICS	3
ENSG00000136925	FALSE	0.007762541	epilepsy	OMICS	3
ENSG00000138111	FALSE	0.007762541	epilepsy	OMICS	3
ENSG00000138175	FALSE	0.007762541	epilepsy	OMICS	3
ENSG00000140598	FALSE	0.007762541	epilepsy	OMICS	3
ENSG00000141127	FALSE	0.007762541	epilepsy	OMICS	3
ENSG00000141562	FALSE	0.007762541	epilepsy	OMICS	3
ENSG00000143590	FALSE	0.007762541	epilepsy	OMICS	3
ENSG00000144909	FALSE	0.007762541	epilepsy	OMICS	3
ENSG00000145428	FALSE	0.007762541	epilepsy	OMICS	3
ENSG00000146955	FALSE	0.007762541	epilepsy	OMICS	3
ENSG00000147123	FALSE	0.007762541	epilepsy	OMICS	3
ENSG00000149657	FALSE	0.007762541	epilepsy	OMICS	3
ENSG00000152154	FALSE	0.007762541	epilepsy	OMICS	3
ENSG00000153015	FALSE	0.007762541	epilepsy	OMICS	3
ENSG00000157353	FALSE	0.007762541	epilepsy	OMICS	3
ENSG00000159110	FALSE	0.007762541	epilepsy	OMICS	3
ENSG00000160161	FALSE	0.007762541	epilepsy	OMICS	3
ENSG00000161243	FALSE	0.007762541	epilepsy	OMICS	3
ENSG00000163541	FALSE	0.007762541	epilepsy	OMICS	3
ENSG00000164032	FALSE	0.007762541	epilepsy	OMICS	3
ENSG00000164117	FALSE	0.007762541	epilepsy	OMICS	3
ENSG00000164411	FALSE	0.007762541	epilepsy	OMICS	3
ENSG00000164434	FALSE	0.007762541	epilepsy	OMICS	3
ENSG00000165416	FALSE	0.007762541	epilepsy	OMICS	3
ENSG00000168246	FALSE	0.007762541	epilepsy	OMICS	3
ENSG00000169679	FALSE	0.007762541	epilepsy	OMICS	3
ENSG00000172199	FALSE	0.007762541	epilepsy	OMICS	3
ENSG00000172464	FALSE	0.007762541	epilepsy	OMICS	3
ENSG00000172650	FALSE	0.007762541	epilepsy	OMICS	3
ENSG00000175470	FALSE	0.007762541	epilepsy	OMICS	3
ENSG00000175832	FALSE	0.007762541	epilepsy	OMICS	3
ENSG00000176155	FALSE	0.007762541	epilepsy	OMICS	3
ENSG00000177854	FALSE	0.007762541	epilepsy	OMICS	3
ENSG00000180773	FALSE	0.007762541	epilepsy	OMICS	3
ENSG00000182591	FALSE	0.007762541	epilepsy	OMICS	3
ENSG00000183307	FALSE	0.007762541	epilepsy	OMICS	3
ENSG00000183401	FALSE	0.007762541	epilepsy	OMICS	3
ENSG00000184305	FALSE	0.007762541	epilepsy	OMICS	3
ENSG00000184508	FALSE	0.007762541	epilepsy	OMICS	3
ENSG00000186458	FALSE	0.007762541	epilepsy	OMICS	3
ENSG00000186583	FALSE	0.007762541	epilepsy	OMICS	3
ENSG00000186860	FALSE	0.007762541	epilepsy	OMICS	3
ENSG00000188610	FALSE	0.007762541	epilepsy	OMICS	3
ENSG00000196456	FALSE	0.007762541	epilepsy	OMICS	3
ENSG00000196465	FALSE	0.007762541	epilepsy	OMICS	3
ENSG00000198021	FALSE	0.007762541	epilepsy	OMICS	3
ENSG00000198466	FALSE	0.007762541	epilepsy	OMICS	3
ENSG00000203877	FALSE	0.007762541	epilepsy	OMICS	3
ENSG00000205186	FALSE	0.007762541	epilepsy	OMICS	3
ENSG00000212901	FALSE	0.007762541	epilepsy	OMICS	3
ENSG00000213523	FALSE	0.007762541	epilepsy	OMICS	3
ENSG00000215421	FALSE	0.007762541	epilepsy	OMICS	3
ENSG00000228716	FALSE	0.007762541	epilepsy	OMICS	3
ENSG00000233954	FALSE	0.007762541	epilepsy	OMICS	3
ENSG00000273045	FALSE	0.007762541	epilepsy	OMICS	3
ENSG00000163875	FALSE	0.0077593504	epilepsy	OMICS	3
ENSG00000128596	FALSE	0.0077532292	epilepsy	OMICS	4
ENSG00000162729	FALSE	0.007749921	epilepsy	OMICS	2
ENSG00000110700	FALSE	0.0077395984	epilepsy	OMICS	3
ENSG00000197555	FALSE	0.0077253003	epilepsy	OMICS	4
ENSG00000064601	FALSE	0.0077215475	epilepsy	OMICS	3
ENSG00000109758	FALSE	0.007713813	epilepsy	OMICS	4
ENSG00000068697	FALSE	0.007712613	epilepsy	OMICS	3
ENSG00000145431	FALSE	0.007712613	epilepsy	OMICS	3
ENSG00000000938	FALSE	0.007640098	epilepsy	OMICS	3
ENSG00000112706	FALSE	0.007640098	epilepsy	OMICS	3
ENSG00000133961	FALSE	0.007640098	epilepsy	OMICS	3
ENSG00000152601	FALSE	0.007640098	epilepsy	OMICS	3
ENSG00000162639	FALSE	0.007640098	epilepsy	OMICS	3
ENSG00000162735	FALSE	0.007640098	epilepsy	OMICS	3
ENSG00000187766	FALSE	0.007640098	epilepsy	OMICS	3
ENSG00000198090	FALSE	0.007640098	epilepsy	OMICS	3
ENSG00000204592	FALSE	0.007640098	epilepsy	OMICS	3
ENSG00000212721	FALSE	0.007640098	epilepsy	OMICS	3
ENSG00000212899	FALSE	0.007640098	epilepsy	OMICS	3
ENSG00000102287	FALSE	0.007634677	epilepsy	OMICS	3
ENSG00000112655	FALSE	0.007634677	epilepsy	OMICS	3
ENSG00000114115	FALSE	0.007634677	epilepsy	OMICS	3
ENSG00000135245	FALSE	0.007634677	epilepsy	OMICS	3
ENSG00000187867	FALSE	0.007634677	epilepsy	OMICS	3
ENSG00000196562	FALSE	0.007634677	epilepsy	OMICS	3
ENSG00000084774	FALSE	0.0076242695	epilepsy	OMICS	4
ENSG00000182263	FALSE	0.0076054055	epilepsy	OMICS	4
ENSG00000066651	FALSE	0.007589187	epilepsy	OMICS	3
ENSG00000083535	FALSE	0.007589187	epilepsy	OMICS	3
ENSG00000100577	FALSE	0.007589187	epilepsy	OMICS	3
ENSG00000110074	FALSE	0.007589187	epilepsy	OMICS	3
ENSG00000122574	FALSE	0.007589187	epilepsy	OMICS	3
ENSG00000134042	FALSE	0.007589187	epilepsy	OMICS	3
ENSG00000141971	FALSE	0.007589187	epilepsy	OMICS	3
ENSG00000144713	FALSE	0.007589187	epilepsy	OMICS	3
ENSG00000148450	FALSE	0.007589187	epilepsy	OMICS	3
ENSG00000163884	FALSE	0.007589187	epilepsy	OMICS	3
ENSG00000167014	FALSE	0.007589187	epilepsy	OMICS	3
ENSG00000169738	FALSE	0.007589187	epilepsy	OMICS	3
ENSG00000170364	FALSE	0.007589187	epilepsy	OMICS	3
ENSG00000175279	FALSE	0.007589187	epilepsy	OMICS	3
ENSG00000175336	FALSE	0.007589187	epilepsy	OMICS	3
ENSG00000176714	FALSE	0.007589187	epilepsy	OMICS	3
ENSG00000177791	FALSE	0.007589187	epilepsy	OMICS	3
ENSG00000178645	FALSE	0.007589187	epilepsy	OMICS	3
ENSG00000178988	FALSE	0.007589187	epilepsy	OMICS	3
ENSG00000183580	FALSE	0.007589187	epilepsy	OMICS	3
ENSG00000184903	FALSE	0.007589187	epilepsy	OMICS	3
ENSG00000206535	FALSE	0.007589187	epilepsy	OMICS	3
ENSG00000213463	FALSE	0.007589187	epilepsy	OMICS	3
ENSG00000243989	FALSE	0.007589187	epilepsy	OMICS	3
ENSG00000267467	FALSE	0.007589187	epilepsy	OMICS	3
ENSG00000156959	FALSE	0.007582302	epilepsy	OMICS	2
ENSG00000174173	FALSE	0.0075610117	epilepsy	OMICS	3
ENSG00000132155	FALSE	0.007546902	epilepsy	OMICS	3
ENSG00000183023	FALSE	0.0075329863	epilepsy	OMICS	2
ENSG00000165424	FALSE	0.0075268676	epilepsy	OMICS	2
ENSG00000161509	FALSE	0.007526522	epilepsy	OMICS	4
ENSG00000137273	FALSE	0.007522783	epilepsy	OMICS	4
ENSG00000114857	FALSE	0.007522476	epilepsy	OMICS	4
ENSG00000166165	FALSE	0.007508584	epilepsy	OMICS	4
ENSG00000189181	FALSE	0.007482341	epilepsy	OMICS	2
ENSG00000108239	FALSE	0.007477643	epilepsy	OMICS	2
ENSG00000012211	FALSE	0.0074759335	epilepsy	OMICS	3
ENSG00000013619	FALSE	0.0074759335	epilepsy	OMICS	3
ENSG00000020577	FALSE	0.0074759335	epilepsy	OMICS	3
ENSG00000043039	FALSE	0.0074759335	epilepsy	OMICS	3
ENSG00000055211	FALSE	0.0074759335	epilepsy	OMICS	3
ENSG00000058804	FALSE	0.0074759335	epilepsy	OMICS	3
ENSG00000060140	FALSE	0.0074759335	epilepsy	OMICS	3
ENSG00000062598	FALSE	0.0074759335	epilepsy	OMICS	3
ENSG00000063322	FALSE	0.0074759335	epilepsy	OMICS	3
ENSG00000068489	FALSE	0.0074759335	epilepsy	OMICS	3
ENSG00000071282	FALSE	0.0074759335	epilepsy	OMICS	3
ENSG00000071539	FALSE	0.0074759335	epilepsy	OMICS	3
ENSG00000077157	FALSE	0.0074759335	epilepsy	OMICS	3
ENSG00000078902	FALSE	0.0074759335	epilepsy	OMICS	3
ENSG00000080618	FALSE	0.0074759335	epilepsy	OMICS	3
ENSG00000081041	FALSE	0.0074759335	epilepsy	OMICS	3
ENSG00000086300	FALSE	0.0074759335	epilepsy	OMICS	3
ENSG00000087245	FALSE	0.0074759335	epilepsy	OMICS	3
ENSG00000088280	FALSE	0.0074759335	epilepsy	OMICS	3
ENSG00000089685	FALSE	0.0074759335	epilepsy	OMICS	3
ENSG00000089723	FALSE	0.0074759335	epilepsy	OMICS	3
ENSG00000099617	FALSE	0.0074759335	epilepsy	OMICS	3
ENSG00000100036	FALSE	0.0074759335	epilepsy	OMICS	3
ENSG00000100162	FALSE	0.0074759335	epilepsy	OMICS	3
ENSG00000100387	FALSE	0.0074759335	epilepsy	OMICS	3
ENSG00000101076	FALSE	0.0074759335	epilepsy	OMICS	3
ENSG00000101412	FALSE	0.0074759335	epilepsy	OMICS	3
ENSG00000102243	FALSE	0.0074759335	epilepsy	OMICS	3
ENSG00000103404	FALSE	0.0074759335	epilepsy	OMICS	3
ENSG00000104341	FALSE	0.0074759335	epilepsy	OMICS	3
ENSG00000104371	FALSE	0.0074759335	epilepsy	OMICS	3
ENSG00000105402	FALSE	0.0074759335	epilepsy	OMICS	3
ENSG00000105550	FALSE	0.0074759335	epilepsy	OMICS	3
ENSG00000109084	FALSE	0.0074759335	epilepsy	OMICS	3
ENSG00000109255	FALSE	0.0074759335	epilepsy	OMICS	3
ENSG00000110218	FALSE	0.0074759335	epilepsy	OMICS	3
ENSG00000110375	FALSE	0.0074759335	epilepsy	OMICS	3
ENSG00000111581	FALSE	0.0074759335	epilepsy	OMICS	3
ENSG00000112175	FALSE	0.0074759335	epilepsy	OMICS	3
ENSG00000113430	FALSE	0.0074759335	epilepsy	OMICS	3
ENSG00000113575	FALSE	0.0074759335	epilepsy	OMICS	3
ENSG00000115648	FALSE	0.0074759335	epilepsy	OMICS	3
ENSG00000117010	FALSE	0.0074759335	epilepsy	OMICS	3
ENSG00000118193	FALSE	0.0074759335	epilepsy	OMICS	3
ENSG00000118418	FALSE	0.0074759335	epilepsy	OMICS	3
ENSG00000118557	FALSE	0.0074759335	epilepsy	OMICS	3
ENSG00000119457	FALSE	0.0074759335	epilepsy	OMICS	3
ENSG00000119801	FALSE	0.0074759335	epilepsy	OMICS	3
ENSG00000120333	FALSE	0.0074759335	epilepsy	OMICS	3
ENSG00000121577	FALSE	0.0074759335	epilepsy	OMICS	3
ENSG00000121594	FALSE	0.0074759335	epilepsy	OMICS	3
ENSG00000122735	FALSE	0.0074759335	epilepsy	OMICS	3
[truncated: 56,990 more rows]
