# Supplementary material for: Evaluation of input data modality choices on functional gene embeddings
Source: NAR Genom Bioinform. 2023 Nov 2;5(4):lqad095. doi: 10.1093/nargab/lqad095 (PMC10629286; doi:10.1093/nargab/lqad095)
Supplement: lqad095_Supplemental_Files [file lqad095_supplemental_files.zip › Supplementary_Table_S1_Genebass_traits.tsv]

Phnotypes_associated_with_atleast_30_genes	Number_of_genes_associated	Selected_traits
Standing_height	165	TRUE
Recent_changes_in_speed/amount_of_moving_or_speaking	133	TRUE
Mean_platelet_(thrombocyte)_volume	125	TRUE
Frequency_of_failure_to_fulfil_normal_expectations_due_to_drinking_alcohol_in_last_year	120	TRUE
Mean_corpuscular_haemoglobin	98	TRUE
Mean_corpuscular_volume	88	FALSE
Sitting_height	75	TRUE
Platelet_count	66	TRUE
Red_blood_cell_(erythrocyte)_distribution_width	64	TRUE
Red_blood_cell_(erythrocyte)_count	64	TRUE
Mean_reticulocyte_volume	61	FALSE
High_light_scatter_reticulocyte_count	60	FALSE
Platelet_distribution_width	60	TRUE
Reticulocyte_count	59	TRUE
Mean_sphered_cell_volume	59	TRUE
Alkaline_phosphatase	59	TRUE
High_light_scatter_reticulocyte_percentage	58	FALSE
Reticulocyte_percentage	55	FALSE
Glycated_haemoglobin_(HbA1c)	54	TRUE
Trunk_fat-free_mass	54	FALSE
Trunk_predicted_mass	54	FALSE
White_blood_cell_(leukocyte)_count	52	FALSE
Lymphocyte_count	51	TRUE
Frequency_of_memory_loss_due_to_drinking_alcohol_in_last_year	51	TRUE
Platelet_crit	50	FALSE
Seated_height	48	FALSE
Whole_body_water_mass	48	FALSE
Creatinine	48	TRUE
SHBG	47	TRUE
Cystatin_C	47	TRUE
Whole_body_fat-free_mass	45	TRUE
Neutrophill_count	43	TRUE
Frequency_of_inability_to_cease_drinking_in_last_year	42	TRUE
Neutrophill_percentage	41	FALSE
Total_bilirubin	40	TRUE
HDL_cholesterol	40	TRUE
Haemoglobin_concentration	40	FALSE
Lymphocyte_percentage	40	TRUE
Apolipoprotein_B	38	FALSE
IGF-1	38	TRUE
Triglycerides	38	TRUE
Monocyte_count	37	TRUE
Urate	36	TRUE
Eosinophill_count	36	TRUE
Arm_fat-free_mass_(right)	36	FALSE
Leg_predicted_mass_(right)	35	FALSE
Leg_fat-free_mass_(right)	35	FALSE
Immature_reticulocyte_fraction	35	FALSE
Apolipoprotein_A	34	FALSE
Leg_predicted_mass_(left)	34	FALSE
Cholesterol	34	TRUE
Leg_fat-free_mass_(left)	33	FALSE
Arm_predicted_mass_(right)	33	FALSE
Arm_predicted_mass_(left)	32	FALSE
Forced_vital_capacity_(FVC)	32	TRUE
Haematocrit_percentage	32	FALSE
Direct_bilirubin	31	FALSE
Arm_fat-free_mass_(left)	31	FALSE
Forced_expiratory_volume_in_1-second_(FEV1),_predicted	30	TRUE
Gamma_glutamyltransferase	30	TRUE
Eosinophill_percentage	30	FALSE
