# Supplementary material for: Evaluation of input data modality choices on functional gene embeddings
Source: NAR Genom Bioinform. 2023 Nov 2;5(4):lqad095. doi: 10.1093/nargab/lqad095 (PMC10629286; doi:10.1093/nargab/lqad095)
Supplement: lqad095_Supplemental_Files [file lqad095_supplemental_files.zip › Supplementary_Table_S2 _GWAS_traits.tsv]

Biomarkers_from_Pan-UK_Biobank	Max_independent_set
Albumin	TRUE
Alkaline phosphatase	TRUE
Alanine aminotransferase	TRUE
Apolipoprotein A	TRUE
Apolipoprotein B	TRUE
Aspartate aminotransferase	FALSE
Direct bilirubin	FALSE
Urea	TRUE
Calcium	TRUE
Cholesterol	TRUE
Creatinine	TRUE
C-reactive protein	TRUE
Cystatin C	TRUE
Gamma glutamyltransferase	TRUE
Glucose	FALSE
Glycated haemoglobin (HbA1c)	TRUE
HDL cholesterol	TRUE
IGF-1	TRUE
LDL direct	TRUE
Lipoprotein A	FALSE
Oestradiol	FALSE
Phosphate	TRUE
Rheumatoid factor	FALSE
SHBG	TRUE
Total bilirubin	TRUE
Testosterone	FALSE
Total protein	TRUE
Triglycerides	TRUE
Urate	FALSE
Vitamin D	TRUE
