# Supplementary material for: Evaluation of input data modality choices on functional gene embeddings
Source: NAR Genom Bioinform. 2023 Nov 2;5(4):lqad095. doi: 10.1093/nargab/lqad095 (PMC10629286; doi:10.1093/nargab/lqad095)
Supplement: lqad095_Supplemental_Files [file lqad095_supplemental_files.zip › Supplementary_Table_S3_OMICS_EMB.tsv]

gene_id	OMICS_EMB_0	OMICS_EMB_1	OMICS_EMB_2	OMICS_EMB_3	OMICS_EMB_4	OMICS_EMB_5	OMICS_EMB_6	OMICS_EMB_7	OMICS_EMB_8	OMICS_EMB_9	OMICS_EMB_10	OMICS_EMB_11	OMICS_EMB_12	OMICS_EMB_13	OMICS_EMB_14	OMICS_EMB_15	OMICS_EMB_16	OMICS_EMB_17	OMICS_EMB_18	OMICS_EMB_19	OMICS_EMB_20	OMICS_EMB_21	OMICS_EMB_22	OMICS_EMB_23	OMICS_EMB_24	OMICS_EMB_25	OMICS_EMB_26	OMICS_EMB_27	OMICS_EMB_28	OMICS_EMB_29	OMICS_EMB_30	OMICS_EMB_31	OMICS_EMB_32	OMICS_EMB_33	OMICS_EMB_34	OMICS_EMB_35	OMICS_EMB_36	OMICS_EMB_37	OMICS_EMB_38	OMICS_EMB_39	OMICS_EMB_40	OMICS_EMB_41	OMICS_EMB_42	OMICS_EMB_43	OMICS_EMB_44	OMICS_EMB_45	OMICS_EMB_46	OMICS_EMB_47	OMICS_EMB_48
ENSG00000000003	-1.1937898	-0.03848472	0.47734734	-1.3558828	-1.2838442	0.57740587	-0.08574106	-0.14160094	0.9291325	1.186045	0.36743072	0.55127007	0.061801247	0.9062584	-0.5937201	-0.6283263	0.0038161138	0.5510066	-0.7196867	-0.62132746	-0.5462668	-0.15419176	-0.033221632	0.4803941	-0.47210795	-0.62051266	-0.29992658	-0.45736545	0.22296156	-0.53803766	0.53215545	-0.34366077	-0.3451995	-0.45368716	1.0403839	-0.4054297	1.0713158	0.80476636	0.62432235	-0.06381219	-0.07458997	-0.12480037	0.04809944	0.80815655	-0.38884377	-1.20183	0.3589247	-0.093931116	-0.26073682
ENSG00000000005	-0.6782431	-0.082043976	0.6287273	-0.036960416	-0.327301	-0.13213703	-0.6583776	0.38288102	0.32167017	0.529753	0.1436279	-0.1481724	0.34991503	1.3133907	-0.104620546	1.0259223	0.30307367	-0.7469276	-0.45942762	-0.3416611	0.13035898	-0.1278007	-0.2988029	0.7120389	0.89850354	-0.0047896923	1.2242293	0.34812063	-0.38745835	-1.1040379	0.96071196	0.6560781	0.06291868	-0.18846376	1.1939548	-0.15578908	-0.70855975	0.7694214	-1.141887	0.7341581	1.1758258	0.32797554	0.050772894	-0.49566603	0.75835305	-0.56853855	-0.18846717	0.8707608	-1.1672957
ENSG00000000419	0.76347333	0.029731052	0.15784825	-1.0633335	-1.1214454	0.85523045	0.054341707	0.7825836	0.67939025	1.2117143	0.44870165	-0.26875755	-0.0763795	-0.22688706	0.6566607	-0.35541734	-0.42385924	-0.39372998	0.80753744	0.4192848	-0.41721603	-0.052907642	0.032500077	-0.997283	0.78018	-0.85607713	-0.40816763	0.16852716	-0.40840694	0.6952598	0.32941216	-1.0235487	-0.74366516	0.91322917	1.3919708	0.8331984	0.09278239	0.65066534	0.4475661	-0.60121775	0.02204765	-0.49215353	0.6199919	1.1300783	-0.21418434	-0.47508934	0.95407283	-0.35157448	0.22876687
ENSG00000000457	0.5004453	0.107113965	0.758035	-1.097068	0.3555295	0.6766526	0.562473	-0.58522534	0.6806953	0.6303347	0.09345748	-0.4828729	-1.4404893	0.09346808	0.6147068	-0.2936818	0.69130784	-0.64659286	0.32796752	0.3349027	0.72998524	-0.93693405	-0.033823874	-0.9620751	0.38544384	-0.34448105	0.17526706	0.42852005	-0.2609203	-0.31078723	-0.05706218	0.12261132	-0.34545457	0.091548614	1.169705	0.5249544	-0.68492264	-0.48258373	-0.28917214	-0.5434706	-0.0236246	0.067370206	-0.3107347	0.23845175	1.2254603	-1.88277	0.26108104	0.25533617	-0.38197842
ENSG00000000460	0.08545076	0.3006621	-0.5208667	-0.11110354	0.11688434	1.2719651	0.7502816	-0.7696107	0.6520026	0.7483709	-0.056468356	-0.2340052	-0.07201629	-0.40233484	0.5009841	-0.46895137	0.74106205	-0.6712852	1.2333647	0.5850864	0.49037805	-0.4123852	-0.17350563	-1.2492486	0.19367595	-0.4301884	0.616692	-0.36259264	-0.31246504	-0.43649873	-0.2779803	0.25287813	-0.62147176	-0.05764244	1.0142434	-0.8337501	-1.1156905	0.22270083	0.392893	-0.18160518	-0.7416465	0.8630097	-0.6829936	-0.77750784	1.1063585	-0.5211147	-0.14331992	0.22969095	-0.4402066
ENSG00000000938	0.028954867	-1.6480376	-0.3508958	-0.6271084	-0.5509592	-0.24759021	-0.69615597	1.0240836	-0.3601135	0.24345267	-0.86907125	0.20518774	-0.83630204	1.8507574	0.25033903	0.28679276	-0.27110282	-0.04307474	0.37346014	-0.32792228	0.19213179	-0.23374474	0.44584444	0.3232678	1.0230546	1.0936637	1.2254627	0.5506391	-0.19401975	-0.09106602	0.11972321	0.5250799	0.2872196	0.42386246	-0.9891148	0.8300668	-0.6667604	-0.7100865	-1.1603465	0.3595714	-0.011729398	0.9746124	-0.5597421	-1.4328027	0.8754218	-0.47875535	-0.74109906	0.33383286	1.0228937
ENSG00000000971	-0.3201257	0.88200396	0.21815534	0.109325096	-0.5655023	-1.2018737	-1.1726242	-0.014310666	0.8418453	1.0093693	0.1880888	-0.47754928	-0.016490461	1.3791918	-0.68399906	0.51386625	-0.14053558	0.85770637	-0.7091548	-0.981213	-0.4038889	-0.9475239	-0.4743245	1.1720108	0.5292559	0.43854436	0.32058024	0.4894594	-0.9177441	-0.85236996	-0.030172173	0.7825596	0.019527145	0.4406034	0.8584869	0.0110378	0.2526918	1.0214875	-0.8339686	1.206816	0.33753252	-1.3362172	-0.12213593	1.161841	-0.167015	-0.53406733	0.23912375	0.14051738	-0.49948826
ENSG00000001036	0.14391851	-0.69668615	-0.07116556	-1.5938606	-1.6532629	-0.494655	-0.13090374	0.25625437	0.53724104	0.98166627	0.1968359	0.42115268	0.7283717	0.5996504	0.48069617	0.40938514	1.384275	-0.84288806	1.3710954	-0.31718618	-0.68387145	-1.2586623	-0.1124463	0.12823334	-0.36122558	-0.19029318	0.026700472	-1.008016	0.1740262	-0.005793124	0.4444181	-0.16455561	1.0559902	0.6179519	-0.22012986	0.033601332	-0.07982871	-0.3998492	-0.6275833	-0.28007704	0.39927092	-0.12902908	-0.48658702	0.34218708	0.19385895	-0.4696324	0.699877	0.13336097	-0.45926338
ENSG00000001084	0.14783628	1.2276067	0.48678848	-0.78011525	0.15587911	0.79243296	-0.4552882	0.8222586	-0.08120084	-0.27491242	0.20516789	0.7905121	-0.3599458	0.46748435	-0.57680774	-0.3273714	0.9051467	0.2773392	0.2381681	0.15235487	-1.0710263	-0.08187279	0.9726143	0.2941797	0.1953213	0.63165885	-0.513813	1.139311	-1.1989489	-0.5782425	0.6883396	-0.27652138	0.62968963	-0.74426544	-0.7799676	0.42227435	1.4883544	-0.48910716	0.6639608	-0.16195571	0.078496285	-0.36644605	0.5140174	0.3295301	-0.770245	-0.7522852	-0.14520045	0.033516753	-0.7590637
ENSG00000001167	0.25976133	-0.19349624	0.56314707	0.060179036	0.54489505	0.25771207	0.6387737	0.33332166	-0.15071076	0.21388915	0.15154777	0.17677596	-0.5565643	-0.5275494	-0.18955974	-0.6381918	0.099680334	0.1124657	0.71453923	-0.008517957	-0.21058431	-0.010980099	-0.8053933	-1.0034832	0.45425627	0.59272957	0.6155495	0.37528428	0.43037003	-0.24201517	-1.044168	0.38786623	-0.8058452	0.088467754	-0.48065528	-0.9185566	-0.3040953	0.010786387	0.17640893	0.23860675	-1.348698	0.9977543	-0.0734703	-0.1414388	0.14887379	-0.2440129	-0.22471613	0.1332664	-0.2966817
ENSG00000001460	-0.29387817	-0.1603486	-0.5035144	0.12589173	0.14375034	0.87621367	0.6525577	-0.23291668	0.087560125	-0.43523017	-0.7328853	0.5117093	0.26650107	-0.091005735	-0.055450406	-0.41228816	-0.9376164	-0.94608146	-0.48391503	-0.43532333	-0.3720961	0.58381677	0.3501704	0.042117298	-0.81596726	-0.47536466	-0.27145967	0.30308655	0.4732141	0.02265707	-0.33461773	-0.21208383	-0.5954434	0.7039549	-0.195575	-1.4302859	0.5214444	0.37360486	0.8284926	0.14834863	-0.095943205	0.55608946	-0.08692719	-0.16067955	-0.2956762	-0.8853308	-0.8669843	0.17589234	-0.4956455
ENSG00000001461	0.55881715	0.45996672	0.22329456	0.95932955	-0.8957202	0.98574054	-0.14244388	0.19782582	-0.14385849	-1.1745661	-0.507734	0.6544824	0.4648062	-0.04306605	-0.5315528	-0.7469997	0.65500665	-0.8783774	-0.2022151	-0.6675867	-0.7101255	0.3461299	0.20889604	-0.19056618	-0.89385974	0.8287253	-0.40849927	0.34623954	-0.41054648	-0.37024355	-0.1249989	-1.2754432	0.62618756	-0.64154404	-0.3283898	-1.0126951	0.027225126	-0.1614083	0.0651366	-0.47212103	-0.623619	0.18129838	0.2380474	0.24029306	0.2590606	-0.18363073	-0.411929	-0.6742686	-1.520137
ENSG00000001497	0.44808576	0.58048284	-0.25897056	-0.55648535	0.37021694	0.49577695	-0.073001064	-1.5658116	-0.78056866	-1.2220397	0.1249712	0.6173014	0.43992954	0.0738873	-0.49209523	-0.5860446	-0.065998286	0.2175546	0.69876105	0.69602495	-0.8399518	-0.32735333	0.73395336	0.4344883	-0.58228856	-1.3847992	0.28911728	1.0888449	-0.96124125	-0.21751373	0.18859923	-0.862034	-0.11210507	0.7039641	0.03362972	-0.232852	-0.4345777	0.52584565	1.0866541	-1.0609933	0.06527102	0.7238723	1.00221	-2.116199	-0.46430492	-0.73691946	-0.14488573	-0.17296349	-1.1889346
ENSG00000001561	-1.0835768	-0.091436274	-0.27377686	0.3896028	-0.37229478	-1.1660388	-1.7825583	0.99006695	1.3684086	0.56768256	0.45247433	-0.24399516	0.14402056	1.379757	0.62032443	1.3402659	-1.0367385	-0.6123017	1.3292953	0.050770868	-1.1896677	-0.29205763	0.13332357	0.56171274	-0.19427717	0.43657413	-0.15572983	1.2873076	-0.92057186	-0.08377085	0.65677106	-0.18719733	0.5292092	-1.271462	0.80017185	-0.9837462	-0.5118167	0.56780773	-0.0905933	-0.8096739	0.16563961	-0.1654248	-0.65420043	-0.06355478	-0.17268997	-0.5160048	1.3800603	0.48796272	-0.25131854
ENSG00000001617	-0.073484	0.6035272	-0.55068684	0.89076626	-0.07433162	0.5031136	-0.70681524	-0.6283748	1.0250759	0.4524331	0.7735946	0.124690756	0.16261065	0.8895191	-0.7263294	-0.046264328	-0.57108396	0.6400247	-0.920613	-0.8455569	-0.44998685	0.8834553	0.5061954	0.9564581	0.65544486	-0.18198898	0.9008051	0.76056415	0.32546595	-0.8299565	-0.49339563	0.7535276	-0.041151233	-1.1370202	0.9314206	0.06029931	0.49182287	0.8712145	0.8058727	0.44456413	-0.28320527	-0.86991596	0.17167945	0.0036562225	-0.03779428	-0.3011269	0.32254463	-0.1582384	-0.32110107
ENSG00000001626	-0.20926687	-0.76340485	-0.1812487	-0.29617023	0.28162426	0.18283692	-1.470139	-0.678883	0.65446764	0.32364103	-1.1300821	0.24324667	0.088406414	-0.042882975	1.0906707	-0.7088517	-0.29457965	-0.30449003	0.44416863	0.6225051	-0.32533234	0.48435053	0.56646866	-0.15970054	0.055930685	-0.2430311	-1.0196851	-0.6365813	0.18546379	-0.5579235	-0.0069172303	-0.18264516	1.2856785	-0.4027142	0.49926734	-0.643697	1.0500506	-0.5580696	-0.15155709	-0.2666693	0.7485076	-0.5414457	0.884725	-0.2876625	0.16186209	0.15593421	1.375111	0.25481415	0.04359648
ENSG00000001629	0.47876927	0.6324973	0.10464063	-0.10999755	-0.6119164	0.45067915	-0.08882205	0.5057117	-1.1042185	-0.7432589	0.4692475	0.23556468	-0.79400617	-0.7024743	0.7885751	-0.13479261	-0.20264086	-0.5828525	1.0725123	0.4396031	-0.78934956	-0.21059929	0.5573719	-0.6835474	0.19896214	-1.0612665	0.12273372	-0.20484649	-1.2665204	-0.07477743	0.3964802	-0.14726195	-0.49792644	0.19804323	0.9077064	-0.8647286	-0.43619168	0.42766517	0.97800857	-0.99808955	-0.8409353	0.056538314	0.49880284	-0.1336206	0.75202894	-1.0821451	0.5442035	-0.35869893	-0.32165202
ENSG00000001630	-0.044422384	0.23575537	0.28811026	-0.25355098	-0.20012496	-0.095632344	-0.7362383	-0.39638823	0.18508849	0.5172761	-0.9902995	0.57429177	0.89070356	-0.3869137	1.1022968	-0.36552823	-0.45987317	0.11627111	0.31401452	-0.31912953	-1.4834347	0.21686266	0.20196138	-0.89450115	0.5833206	-0.41329968	-0.85183346	-0.2863703	-1.4454625	-0.1352905	0.31017265	-0.6719476	0.97391325	0.59796566	0.35358432	-0.2108916	0.329799	1.0154948	-0.10980622	-0.80284476	-0.5927737	-0.5368708	0.69192874	0.6272378	-0.6700555	-0.5268949	0.116116785	0.6736426	0.30925265
ENSG00000001631	-0.21427518	0.45548624	0.07500414	-1.7650734	-1.0297894	0.42285198	0.26691344	-0.32476923	0.9928565	0.5900792	0.1624391	-0.64690894	-1.4650291	-0.41592565	0.35010737	-0.619449	-0.29485407	0.16746457	0.9490552	0.8061445	-0.33156312	-0.26409805	0.2510062	-0.5973915	0.09400963	-1.4883047	-0.32231554	-0.23647907	-0.31698245	0.22991776	0.06793492	-1.5585965	-0.5959474	0.37660125	1.1596149	-0.16100147	-1.1436311	0.60000885	1.3988459	-1.2434027	-0.06125342	-0.7991103	0.6387734	0.23412015	0.035869624	-1.5265889	1.2394714	-0.5216072	-0.4036058
ENSG00000002016	-0.12922354	0.6603958	-0.57521623	-0.34070194	-0.52333915	0.43253043	-0.41552606	-0.19197933	0.17363276	-0.37472013	0.060861398	-0.77491355	-1.3556497	0.37282044	-0.42686582	-0.14996776	-1.3151662	0.7374126	-0.20880164	0.31115973	-0.026523782	0.5046116	0.5518503	-1.1217111	-0.39237908	-0.14487082	-0.95019066	-0.07275826	0.45913655	0.31952488	-1.364727	-0.40692446	-1.1876459	-0.34180886	0.7041988	-0.53096044	-1.21218	-0.43653882	0.23571688	0.378784	-0.78913826	-0.31126937	0.002522732	-1.2329994	0.0055797775	-0.15915382	0.20330158	-0.79365176	-1.0777439
ENSG00000002330	0.086055934	0.45342168	-0.66698724	-0.4283855	0.2111679	0.15917936	0.61743426	-0.10521036	-0.07920216	0.28820872	0.48297083	-0.2148224	-0.348223	-0.12789646	0.072969876	0.8911526	-0.79811114	-1.6813178	0.07399897	-0.72735345	0.71959597	-0.50268227	0.46737295	1.8143771	-1.2082299	-0.04577859	-0.406275	0.10286112	-0.23799881	-0.18498674	-0.82021296	0.32833362	1.1138923	0.2169397	-0.66338444	-0.3363499	-0.8275989	-0.21082696	-0.14733815	-0.025374752	-0.848779	0.54872864	-1.1599636	-0.34101522	0.35270855	0.22936407	-1.1278147	-1.2002894	0.16116859
ENSG00000002549	-0.37930945	-0.38074416	0.1757855	0.41166556	0.1882972	-0.15227142	0.41779745	0.34828493	1.2222066	0.8579903	-0.11774681	0.024464024	-0.3739929	0.18337096	0.17748457	0.82856274	-0.60326964	-0.5195496	0.9975107	-0.14934145	-0.93026763	-0.4818219	-0.22913438	0.052327327	0.42054042	-0.4503168	0.9468289	0.9358691	-0.57317364	0.2805221	0.9467405	0.5807877	1.1434268	0.45963243	0.6444202	0.09523126	-0.9003841	-0.3146369	0.22377191	0.46160147	0.3437785	-0.32559106	-0.022728423	-0.40452486	-0.4886834	-0.9142397	0.7738936	0.7203731	0.008647521
ENSG00000002586	0.30129033	-0.8354019	0.02641094	0.34761652	-0.13314903	-0.74386525	-0.5134836	-0.8064897	0.72538424	0.35752538	0.41463464	0.27662256	0.6211045	0.73464656	0.12763259	0.17276637	0.6875136	-0.28698605	-0.34025264	-0.7056321	-0.1984721	-0.71341264	0.67786884	1.3188227	0.07926449	-0.8732711	0.5595074	-0.50542563	0.08381812	-0.2948055	0.45199105	1.6140044	0.18834518	-0.17496465	0.95062494	0.0005040021	-0.057692226	0.54150647	-0.290916	1.254914	0.096317	0.8556565	-0.55106103	-0.09691125	0.30855632	0.57358325	-0.036101453	0.12588626	0.105029814
ENSG00000002587	0.2932751	0.7167458	0.06502222	-0.5812538	-1.5833433	0.8455664	0.5219394	-0.3151106	-0.82513416	-0.080356136	-0.6855411	0.5001256	0.89417785	0.60533386	-0.07910967	-0.09816136	-1.0238622	0.46758106	-0.98877937	-0.2791032	0.26477036	-0.041427452	0.81639236	0.036609177	-0.034569714	0.2969547	1.1480318	-0.422302	1.1279198	-0.2532667	0.6637511	-0.4147953	0.053965542	0.06428148	0.15717109	-0.009798684	-0.2902867	0.77588165	-1.0871329	-0.61461246	-0.48576397	-0.25969982	0.011897602	0.932674	-0.061723325	-1.2707976	-0.12515411	0.13305512	-0.3532909
ENSG00000002726	-1.0154692	-0.90467876	-0.2695789	-0.17729025	0.21039103	0.43484616	-0.669136	-0.30689874	1.2091498	-0.059756286	-1.0100533	0.6294099	0.25223216	0.3700611	-0.47171026	-0.103407815	0.08249045	-0.19463068	0.46202365	-0.81597227	0.23947965	0.11378146	0.17771575	-0.060963236	0.31228393	-0.47598568	-0.71979105	-1.5980768	0.24902642	-0.054034315	-0.2569276	0.7840839	0.8912858	0.20956166	-0.57770187	-0.7820529	0.7673154	-0.75275266	-0.61991924	0.09417281	0.99396735	0.016663745	-0.28790307	0.6707196	-0.57737553	0.15038921	0.45570737	1.1684985	0.48040494
ENSG00000002745	0.26457268	0.17807171	0.26363516	0.7156307	0.50775415	-0.1508916	-1.0668318	0.13037333	-0.27044	-1.0342829	0.0877112	-0.19098273	0.09664161	0.21548928	-0.3163333	-0.15588021	-0.19208395	0.14381081	-0.6653942	-0.110335745	0.29523465	0.10402176	-0.13183792	0.32861575	0.037465338	-0.52691835	0.0045221997	0.61232007	0.18246633	-0.40090203	-0.39576095	0.34526524	0.5035267	-0.5785117	-0.039159928	-0.26440623	0.10594599	0.29000372	0.40325335	0.879128	-0.012677904	-0.044898193	0.25740623	-0.44875884	0.47106355	0.34088293	-0.12774831	-0.5694737	0.048136037
ENSG00000002746	0.21458657	-0.09414068	0.6735505	0.04077674	0.55108976	1.0034811	0.603477	0.70883185	-0.25205386	-1.7722603	-0.48376596	-0.5071928	-0.046953388	-0.39475456	-1.0061942	0.37976736	-1.0060625	-0.3886261	0.00050238956	-0.5474699	0.30183274	1.0117179	-1.083545	-0.02577123	0.020925658	0.3807207	-1.61607	0.5132274	-0.5556152	0.5004581	-1.0047817	-1.0087105	0.7569819	0.70361555	-0.6194785	-0.637409	-0.59246194	-0.1831655	-0.44512406	-0.86806715	-0.27715862	0.86257833	0.21913782	-1.0214715	-0.3873221	-0.40380216	-0.6834819	-0.45391405	-0.05648806
ENSG00000002822	0.31896827	0.3789402	0.2543782	0.7792483	0.46232674	0.65957785	0.7879647	-0.39502102	0.95860237	-0.19544782	0.39046925	-0.2197171	-0.04678689	-0.9769298	0.052818794	-0.7122768	0.24578251	-0.9268182	-0.2997591	-0.12360759	0.7821463	-0.8493602	-0.06555672	0.70541686	0.44330487	-0.5014732	0.36270523	1.1397367	-0.086013824	-0.20377406	-0.90625274	1.0756704	-0.04756505	0.52622586	-0.3043709	-0.31768045	-1.1251373	0.31935763	0.57539517	0.034247983	-0.19188473	1.3621354	-0.45519218	-0.73690903	0.499375	0.52072716	-0.72103083	-0.8419747	0.7545438
ENSG00000002834	0.77112633	-0.7029609	0.29572132	-1.044185	-1.414362	0.0066100024	-0.28611776	0.01546593	-0.84524786	-0.14277641	-0.64349276	0.25705218	-0.07361419	1.0795702	-0.036851216	0.86499506	0.27855793	0.019836439	0.5447406	0.28079355	0.58150864	-0.055400055	0.43941158	0.43164602	0.608789	0.46396095	0.10879618	-0.44454312	0.1157246	-0.27539825	0.5271049	-0.4690222	0.22857136	0.9270279	-0.10262101	-0.7107775	-0.4693048	-0.34978577	-0.89949423	0.47060496	-0.4454933	0.4401472	0.17404556	0.17512287	0.8868966	0.55885214	-0.33018565	0.22206302	0.3747486
ENSG00000002919	0.89984757	0.7957433	-1.1474048	-0.4103308	-0.32462505	1.1468761	0.8689709	0.31241956	-0.3671871	-0.9829113	-0.68054897	-0.13036218	-1.0111845	0.24027422	0.122166604	-0.07579388	0.6760565	-1.0028268	0.17472075	0.099316	0.28452557	0.51005685	-0.61489207	0.35342336	0.6470405	0.28783357	-0.28098306	-0.35145852	-0.34719753	0.41910276	-0.20951426	1.3224694	0.5086918	0.5111328	0.54676694	-0.5584378	-0.6827732	-0.57452893	-1.2100843	-0.78414595	-0.58416766	1.2674417	-0.5721153	-0.77904934	0.65690506	0.047151007	0.009683452	-0.0054389792	0.35067412
ENSG00000002933	-0.37204105	0.16300221	-0.9220757	-0.90589184	-0.6622753	-0.5138715	-0.40479472	0.07244079	1.0405076	0.8416039	-0.5334324	0.45361298	-0.1683125	1.2121034	0.28733227	1.2215968	0.16325845	-0.12723646	-0.95529896	-0.90661573	-0.4670101	-0.9932334	0.846764	1.1440382	-0.53487676	0.2567525	0.076726414	-0.6067976	0.29152408	-0.87115544	0.97268677	0.23238112	1.6495519	-0.24221292	-1.1030481	-0.6744661	0.50465494	-1.3697469	-0.953568	0.51646155	0.18035966	-0.47356376	-0.71134895	-0.3452629	-0.38785252	-0.94328904	0.084668666	0.5179128	-0.030982338
ENSG00000003056	0.54203904	-0.5396917	0.6208487	-0.48248458	-1.5156065	-0.48570246	0.567146	-0.5111446	0.38522822	0.460175	-0.35384327	-0.46194056	0.34528223	-0.886839	0.4994362	0.023846533	0.06366716	0.030519852	1.2827432	0.767087	-0.6174775	-0.1269396	-0.157594	-0.53774834	0.46271533	0.39280438	0.5743337	0.23864286	-0.38226128	0.5707916	-0.01274788	0.27142984	0.4524351	0.71661556	0.49499714	0.66375506	-0.77710676	0.05455574	0.0062037003	-0.11862373	-0.13629304	0.6208365	-0.29879832	1.062039	0.8460365	0.05629024	0.30673406	0.4554125	0.95328146
ENSG00000003096	0.4724867	0.75489414	-0.24653316	-0.5388207	-1.0574887	0.14795305	-1.5042964	-0.018259838	-0.058327045	-0.16384566	0.30367622	0.001857081	0.06932945	0.222891	0.38059497	-0.08446413	-0.04868606	-0.37906915	-0.49145603	-0.21238977	0.43581098	-0.30084598	0.9138074	0.64601386	-0.9272556	0.05708991	-0.0145356925	-0.57333755	-0.113681	0.12734324	0.4967061	0.026086245	0.18719862	0.43311474	0.31380904	0.02460747	0.43771058	0.06695818	-0.79316473	-0.06151493	-0.3896087	-0.46939653	-0.9977018	-0.36205244	-0.5116432	0.07742713	0.2380161	0.024525687	-0.76669157
ENSG00000003137	-1.3678359	0.27696314	0.8830411	0.32488185	-0.85217255	-0.014579298	-0.16304497	-0.9514619	0.3806448	0.7590008	0.032747086	0.0044516814	1.3863127	0.6910308	-0.8274566	0.044864405	-1.1325457	0.13848142	-1.1327466	-0.49082989	-0.81337047	0.9751213	0.03624765	0.4436307	0.9072678	0.08978158	1.2551546	1.1719861	-0.53262895	-0.18378112	-0.5875319	0.032493662	0.07881062	0.6039653	1.3782315	-0.76400584	-1.0621256	1.335242	-0.24874912	1.0270077	0.8667964	-0.9000573	0.86787057	-1.0751724	-0.016441073	-1.6806456	-0.61719894	0.088678114	-0.79284275
ENSG00000003147	-1.6450123	0.7680828	0.3759515	-0.05046225	-0.6045433	0.13899371	-0.7370903	-0.22913733	0.18779762	0.40500075	-0.19244888	0.3918722	-0.25548512	0.70578974	-0.19382828	-1.1491675	-0.32550123	-0.93172455	-0.47196501	0.6034979	0.018374639	2.2817802	-0.1394714	0.85947436	0.8718252	-0.10749445	-0.41830334	0.2501425	0.5491432	-1.6396525	-1.0360669	0.29538953	0.83715284	-0.37021297	0.16250545	-1.1379178	0.75268626	-0.18780206	0.4696638	-0.6203839	-0.03086878	0.3844582	1.0232713	-0.63667935	0.47513488	-0.57056206	-0.37136874	0.35308084	-0.8113707
ENSG00000003249	0.7619925	2.5155227	-1.2526615	1.2208973	-0.39901814	0.55255425	-0.32699275	-0.68024224	0.009731131	-0.25932592	-0.34426662	-0.021315873	-0.096960224	-0.538959	0.23467216	-0.29754266	-1.6449279	0.19004324	-0.5103158	0.19492406	0.290439	0.28646445	0.8270038	-0.016009038	-0.62447244	0.9833991	-0.4762506	0.28648996	-0.44755	-0.0175904	-0.40611732	0.11730836	0.32512206	-1.0584738	-0.1846284	-0.10285282	-0.6058319	-0.44923443	-0.43252152	-1.682881	-0.3033202	-0.9896301	1.1786815	-0.2906319	0.46905467	0.3780555	-0.09719723	-0.8058009	-1.3313544
ENSG00000003393	1.008508	1.5920243	0.79207385	0.17392576	0.87975633	1.1609839	0.3066683	-1.1470832	0.15428054	-0.76620483	0.11727214	-0.58706504	-0.10430493	0.42810875	0.38303807	-0.006551821	-0.20755641	-0.40536538	-0.4449906	-7.687163e-05	-0.40547693	0.60390264	-0.5128884	-0.0034459832	0.8494456	0.36897504	0.43648848	1.3061426	0.053215105	0.7219856	-0.9448998	-1.3359858	-0.5297808	0.59057015	0.37935796	0.049369726	-2.171699	1.2703546	0.54089093	0.35685256	-0.08467343	-0.5380601	0.33408412	-0.14486818	-0.50423914	-1.8864785	-0.06939535	-0.8141039	-0.80043364
ENSG00000003400	-0.44722375	-0.011877987	-0.48351958	-0.3031791	-0.16933979	0.13102303	-0.14464852	-0.96826684	0.07395528	0.07488843	0.099130765	0.072411954	-1.5807463	0.7030967	-0.33058706	0.2224093	1.134172	-0.77451	0.033963006	0.34925568	0.054599553	-0.055946846	-0.74786294	0.21029288	0.9196811	0.29177862	0.5500643	-0.39618295	0.82149774	-0.86714643	-0.008835006	1.191454	0.8518831	-0.57677466	0.12084948	-0.36754704	-0.27209643	-0.77239835	-0.2765764	0.53070164	0.001765772	0.29884523	-0.15199678	0.096780695	1.15674	-0.7379361	-0.1383948	0.6198206	0.4877785
ENSG00000003402	0.08481578	-0.3297455	-0.3217677	0.27883855	-0.34237692	-0.7829488	-0.85637647	0.0034170407	0.4692691	-0.52781767	-0.49914026	-0.1594815	-0.22659457	0.21211049	0.025196688	-0.0524936	1.0009315	-0.033831373	-0.18921773	0.37864828	-0.80355424	0.68003815	0.1831573	-0.39137512	0.5547014	1.4076936	0.8700819	0.37452197	0.39798546	-0.029516006	0.5862835	0.4237875	-0.9883705	0.5687412	0.80571365	2.3433998	-1.1388917	-0.7687725	-1.0191538	2.0384977	-0.13243632	0.38723505	-0.36885595	0.37518728	-0.40127578	-0.3736346	-0.005605748	0.22073217	0.39146876
ENSG00000003436	0.20798965	-0.0843485	-0.77141696	-0.09997678	-0.61534566	-1.2506378	-0.23387912	0.18603274	1.7942106	1.294521	0.078391485	-0.19378613	-1.1225438	1.1754792	0.5328646	0.68291885	0.61956626	0.44782928	-0.49480456	0.119389206	0.11135117	-0.38147128	-0.43952402	0.22246934	0.42329654	0.9361933	0.3577334	0.755832	0.072258174	-0.27579725	0.5043501	0.6669067	0.24317713	-0.4468962	0.12891655	0.860753	-0.08341239	0.5269584	-0.5554643	1.5764842	0.67846596	-0.63983047	-0.79302967	1.3215617	0.16167846	-0.50758845	0.99107534	-0.02173273	0.47855774
ENSG00000003509	-0.04969014	-0.25173345	-0.828907	-0.44989777	-0.82618177	-0.40663812	-0.11226583	0.4956413	0.87614524	0.79228866	0.80965173	-0.46896577	0.2542826	-0.28915572	0.75561464	-0.8768709	-0.34548497	0.076204434	0.30855227	0.117254354	-0.089488134	0.43447292	0.0072473306	-1.3419591	0.26505372	-0.5900339	-0.37507984	-0.36634418	0.21734045	-0.27165884	-0.6747728	-0.67067254	-0.84575546	0.22723077	0.38475257	1.1414067	0.13706361	-0.15480635	0.28717104	0.37059844	-0.5024216	0.11193002	-0.97062194	-0.25983265	-0.6706469	-0.81556123	0.24395165	0.5666757	-0.24504992
ENSG00000003756	0.09909602	-0.423321	-0.077502444	-0.5551093	-0.69879186	0.17123613	0.13836016	-0.6193592	-0.24202159	-0.32488975	-0.21709302	-0.28526524	-1.2091453	0.006758282	-0.119878836	-1.1036754	0.6607628	0.16433531	-0.6020978	0.21352197	0.60420966	-0.3408771	0.5897498	-0.4935862	-0.1726411	-0.5731803	0.63107556	0.10443269	1.2049583	0.114856124	-0.6091989	-0.7843804	-0.90537137	-0.14531969	0.31316158	-0.39617056	-0.552476	-0.54565287	0.2675795	0.45172265	-1.1188413	0.6811198	0.84570533	-0.3887354	0.9053928	-1.0815306	-0.604167	-0.434568	-0.8131185
ENSG00000003987	-0.75193095	0.8690712	-0.08254182	0.18563914	0.52167493	0.86022264	-0.5703141	0.20234725	-1.184264	-1.0369337	-0.35154197	-0.54049945	0.70548654	0.86696005	-0.10330824	0.48554724	-0.58330417	-0.8199033	-0.6711115	0.3488545	-0.2302802	0.39041778	-0.8762599	0.25786564	-0.9851248	1.0490994	-0.69177127	0.80121565	-0.629232	0.16455977	-0.10750806	-1.1654857	0.36180586	-0.20953545	-1.2718511	-0.028323457	0.14605519	1.4815371	0.1351456	-1.1012039	-0.17608629	0.025177505	-0.32226142	-0.32691717	-0.82760835	-0.6388142	-0.31301203	0.19768602	-0.732732
ENSG00000003989	0.28534502	0.68944013	0.9069366	-0.1867958	0.20036511	0.4184705	-0.87915945	-0.05752463	1.2096758	1.6991315	1.001118	-1.0719814	-0.10367482	0.5478691	0.61554146	-0.20261917	-0.85617745	0.9076863	-0.50079656	0.03980805	-0.21896929	-1.1281258	-0.47610745	0.017035602	0.8049062	0.5932569	-0.9397914	0.6328538	-1.2571912	-0.247844	0.13484517	0.12056404	-0.06964437	-0.634145	0.83670354	1.5730957	0.2544186	1.0185379	-0.66326505	0.92005813	1.0788417	-1.1722583	0.22585021	-0.18472731	-0.8974135	0.1501922	1.1520416	1.0698448	-0.716802
ENSG00000004059	0.81651634	0.25145316	0.93643177	-0.12478828	-0.109650135	1.2772243	0.010388006	-0.8878866	-0.25430498	-0.95370954	0.6563267	-0.09474261	0.16486515	0.03495666	-0.19593781	0.80473953	-0.5632084	-0.9511173	-1.2440181	0.07238962	0.7969956	-0.64734596	0.53245515	0.118380904	0.67498064	-0.24830651	-1.1073867	0.33495587	-0.38175577	1.1533018	-0.6199087	0.2520107	0.66069525	0.6187922	0.429483	0.40689543	0.254641	0.4344932	-0.2157392	-0.3671384	0.6808904	0.87412333	0.7724586	-0.25654998	0.4273894	0.39484408	-0.58603853	-0.777301	0.9619872
ENSG00000004139	0.6162969	0.16546556	0.021557115	-0.5080342	-0.57366085	-0.69724196	-1.1688426	-0.10788268	-1.608342	-0.8343512	-0.08469343	0.13284558	0.77003616	0.7048047	0.40302294	0.0424933	-0.54600513	0.16900393	0.027214948	0.7644804	-0.36781344	0.41694334	0.9265088	0.14513846	-0.6389035	-0.23015389	-0.52435434	0.73805135	0.52543664	0.060981195	0.20485668	-0.39464915	-0.07645357	0.61089647	-0.100058496	-0.45723468	-0.19194205	-0.2387811	-0.5299765	-0.7846429	0.47048208	-0.06701334	0.12309665	-1.561889	0.5052814	-0.41046578	0.3990609	-1.0883577	0.103873566
ENSG00000004142	0.5935789	0.1951438	-0.06062318	-0.3699573	1.9705985	0.7717261	0.91960454	0.36635253	0.6254935	-0.17840639	0.99618685	-0.54546684	0.5374477	-0.28943723	0.6037327	0.18718685	0.48995566	-0.5093657	-0.022131398	-0.37532872	-0.08989909	0.26450557	-1.0133557	-1.169536	0.4797504	-0.095678635	-1.4597958	0.69351757	-0.36425078	-0.5457792	-0.75035024	0.4908033	-0.16044165	-0.09809662	0.5025705	2.0629315	-0.42313543	0.09333079	-0.5172363	-0.3309737	0.56812525	0.10827943	-0.26837924	-0.13575192	-1.2303518	0.71881956	0.64078605	-0.25823155	-0.38242725
ENSG00000004399	-0.42030665	-0.9337717	0.5450032	-0.41645232	-0.94957453	-0.7265571	-0.57005453	0.47123736	0.72663045	0.23540272	0.68720603	-0.8675254	-0.35093355	1.1256206	-0.1470552	0.9199418	0.92239624	-0.6575744	0.135977	-1.0032401	-0.605146	0.27420202	-0.33541548	0.6356895	-0.1677182	0.36113563	0.18351442	0.90149045	-0.076493286	-0.711662	0.069096334	0.5668045	0.6416662	-0.24820697	-0.09531049	0.3965864	-0.36720854	0.00057503587	-0.7626215	0.9290507	-1.1251484	0.4893361	-0.8879494	-0.7000571	0.66701907	0.102408215	-0.8360788	0.311089	-0.66983557
ENSG00000004455	0.1900456	-1.1473994	-0.21303274	0.17919594	0.40879083	1.0401782	0.77844954	-0.9234413	0.96539366	0.64183587	-0.36406004	0.21471383	-0.78921336	0.28599483	0.06633502	1.069179	0.7688526	-0.33825827	0.56795	0.4096206	-0.0103831	-0.8879241	-0.74113315	-0.9847181	0.1818845	-0.3418969	0.15784207	0.0737475	0.13865146	0.1131347	-0.73585874	0.56178933	-0.5077696	0.3121202	0.8351599	0.0083201835	-0.44711143	-0.4395903	-0.4375249	0.33498326	0.6761138	-0.5085051	0.4598475	0.16704948	0.07600338	-0.343082	0.5465713	0.7119595	-1.1245581
ENSG00000004468	-0.8353211	0.33308232	-0.4287786	0.40243164	-1.0328183	0.6660981	-0.030390231	0.88568187	0.95262384	-0.18466248	0.17026137	-0.46034116	-0.19084816	0.55139565	-0.27991655	0.1460479	-0.3042007	-0.77321166	0.5022536	-0.27258334	-0.12267773	-1.0018573	-0.07556954	0.32558075	0.024410699	1.0623423	0.29156822	0.14572716	-0.56368154	-0.6809915	0.8947335	0.06307345	0.6192099	-0.7049344	-0.17494488	0.5794005	-0.52092445	-0.21773896	-0.502553	-0.69912094	-0.07227279	0.5278583	-0.04221422	0.03172167	-0.17094119	0.5489445	0.77760375	0.1950834	0.16140622
ENSG00000004478	1.2028004	1.3435408	0.08476591	1.0106149	0.64248466	0.8953806	-0.10333388	-0.31721568	1.0616693	0.5302301	0.08748827	-0.2929391	-0.16836947	-0.33198935	0.5575962	-0.59505796	-2.5073724	0.29984853	-0.2485228	0.13455133	-0.071419664	0.28996044	1.2867019	-0.62941605	0.044744067	0.33915257	-1.064436	1.2446866	0.56462497	0.6679201	-1.3134122	-0.088289335	-0.55360484	-0.7836563	-0.53002506	0.14236638	-0.7887679	0.22641784	1.1087067	-0.06829792	-0.50875086	-0.6531807	0.15411372	-0.21546115	0.69844985	-0.146781	-0.6181564	-0.9470893	-0.8241733
ENSG00000004487	0.51864403	-0.19350386	-0.5932956	-1.0933424	0.5287522	0.6956934	1.445774	-0.86505914	1.0407602	0.3967154	0.07878818	0.38941434	0.5633128	-2.006502	0.45463014	-1.1954198	-0.51498455	0.5475722	0.12777488	0.14554518	-0.90457934	0.21163054	0.5129905	-1.3304126	0.0230273	-0.81126803	-0.4445176	0.15209472	-0.8445452	0.97249144	-0.7243549	-0.9075588	-0.39597496	0.8149568	0.5935725	0.4882754	-0.9845212	0.735986	1.0324717	-1.8108239	-0.5877855	0.5052487	1.0506171	0.3371477	0.24765934	-0.26410207	0.35681605	0.31621003	-0.030976381
ENSG00000004534	-0.35838896	-0.50381804	-0.30713388	-0.39295486	-0.45025244	-0.9135329	-0.44746587	0.03911306	0.16476558	-0.006275487	-0.21405795	-0.22898977	-0.80489075	0.42410004	0.15079573	-0.569459	-0.8629743	0.5829136	0.43697098	0.28823352	-0.44940332	0.08926171	0.89168775	0.1477359	-0.44358653	-0.5657043	0.50685203	0.44586843	1.4880526	0.09617343	-0.18422247	-0.72243947	-1.1318938	0.2676685	0.44070333	0.15055658	-0.69942826	-0.5755731	0.1244244	0.6166577	-0.5775824	-0.27616423	0.009704466	-1.4559722	0.44630668	-0.42641118	-0.07163198	-0.8584505	-0.34536427
ENSG00000004660	0.34045163	0.23850392	-0.8038184	-0.4277528	-0.8953827	0.16843243	-0.5071339	-0.6222628	-0.28171322	-0.13250232	-0.27926692	0.9274001	0.5223163	0.37604895	-0.8626363	0.207941	-1.0638609	-0.3879197	-0.9142718	-0.73938733	0.71190846	0.6484364	0.0017720722	0.31471267	0.3461055	0.5340748	-0.73738253	0.529211	-0.5502993	-0.5365604	-0.27496353	-0.14200832	0.24450965	0.34202826	-1.0042846	-0.32392713	1.1335583	0.069524825	-0.74672896	0.13448893	-0.7180865	0.5068967	0.4576117	-1.1012802	0.39763027	0.7146119	-1.1634803	-0.21970989	0.36796224
ENSG00000004700	0.28496084	-0.34807757	0.020995226	-0.9919466	-1.8979897	-0.4518193	-0.21818157	0.15667336	0.23457782	0.38414693	0.108821884	0.23927692	0.17391469	0.50432324	1.016334	-0.09075503	0.73861885	0.19276373	1.3535266	0.5878887	-1.0294198	-0.13443644	0.31924015	-0.17745817	0.93794316	0.21724191	1.6666609	-0.40745744	-0.8688034	0.4774995	1.4820952	0.2545865	-0.115778506	1.0142413	0.6861181	0.68978125	-1.326069	0.9596518	-0.41684556	0.36336276	0.4509099	-0.45304936	0.10714165	1.0884277	0.5862001	-0.49857017	0.4931149	0.20901227	0.42731348
ENSG00000004766	0.6326433	0.99852663	0.08263294	-0.70323604	-0.38296697	1.125017	-0.56519127	-0.47515446	-0.21879822	-0.9564481	0.43704766	-0.8046393	-0.5598184	-0.5256986	0.5472631	-0.09321315	-0.829076	-0.79522043	0.3542708	0.3196215	-0.41611955	0.10340866	0.8977341	-0.7037126	-0.086697094	-0.15654126	-0.5343241	0.22462739	0.12244314	0.5111545	-0.13868509	-1.0895194	-0.13876158	-0.2816513	0.4618106	-0.25465292	-0.37500626	0.7613402	1.0955098	-1.4375497	-0.27752876	0.20303047	0.12276773	0.427996	0.3092187	-0.9705994	0.25489035	-0.7491292	-0.33297935
ENSG00000004776	-0.4726805	-0.6898803	-0.51430833	-0.1606957	-0.88446605	-0.5406432	-0.22646494	0.37697265	1.2926224	1.2254397	1.515214	-0.09854519	0.3767578	0.40667263	1.4344518	0.80229914	-0.96114904	-0.22878319	-0.61407375	-1.7829514	-0.8641802	-0.40975982	0.79009384	-0.117932744	-0.17046148	1.0311933	0.21511056	-0.56128323	-1.0683132	-0.34728318	0.90645707	0.79058826	-1.0689194	-0.5330178	0.4814073	1.4579606	-0.5180923	0.8393744	-1.2656536	1.7556823	0.8803993	-0.56854767	-0.8224608	0.37203592	-1.6781342	0.9528826	0.027298694	0.85770583	-1.0581377
ENSG00000004777	-1.055882	0.71510166	-0.36004582	-0.72354496	-0.9221219	0.41126004	-0.15556495	-1.4964948	-1.1174202	-0.52953595	-0.07122156	0.42152974	0.5525615	-0.36063632	-1.3057542	-1.1778616	-0.5592972	1.0714563	-0.52409613	-0.6602396	0.27442664	-0.020150062	-0.13387692	0.94714594	-2.0641432	-0.9737858	-0.16752943	0.4488093	-0.18110391	0.2416954	-0.094830394	0.0008965125	-0.2875354	-0.61074907	0.2505132	-2.397382	-0.32614452	0.4574752	0.049516935	-1.9016212	-1.7004799	1.4292649	0.37099034	-2.254097	0.62606657	0.7638161	-0.9304553	-0.56635845	-0.6891253
ENSG00000004779	0.18154314	0.30752364	-0.26179677	0.41716737	0.3121727	1.003023	0.41306433	0.5113701	0.64120805	0.26613602	1.1237363	-1.2963912	0.71916986	-0.7196465	0.5039762	-0.0881454	-1.0974288	-0.960704	1.1166512	0.058326576	0.2453554	-0.44061133	0.7605768	-0.24178521	0.09324685	0.010248668	-0.7690383	-0.5160614	0.4894303	-0.16004431	0.15509169	-0.17807025	0.41369733	-0.59568965	0.041076172	0.84989893	-0.30691266	-0.31098777	0.7830123	-0.34266987	0.36279404	-0.6571456	-0.31510943	0.89118034	-1.6389905	0.54137224	1.6037846	-0.7710217	0.034141023
ENSG00000004799	-1.489469	-0.22040434	0.49318853	-0.36140072	0.26643154	-0.53099126	-1.1928581	1.1712726	1.1108211	0.70525354	0.669045	-0.79725397	-0.037471652	0.8616303	1.0032636	0.45211402	-0.36881697	-0.7485146	-0.30489138	-1.0162337	-1.723347	0.017323032	1.1354061	-0.11494524	0.90876573	0.8463559	-0.12430899	0.4861131	-1.2323052	-0.43273872	0.27765757	0.16990648	0.28149757	-1.0394548	-0.26680762	0.040868428	-0.018614445	0.47613886	-0.8872841	0.52374583	0.7488178	-1.7801834	0.28539243	1.2371728	-0.8223826	-0.09607677	0.4173703	1.2373475	-0.6465389
ENSG00000004809	-0.19475828	-1.1303821	0.5444011	-0.34900367	0.4188307	0.20230648	-0.2556104	0.39160755	1.0958331	0.25802362	-0.67714906	0.31159776	0.1872712	-0.12776501	0.28313658	0.38497278	-0.09074844	-0.57019055	-0.41016448	-0.3953293	0.039081633	0.10285966	-0.29764685	0.6606312	0.4911157	-0.64971644	-0.74852526	-0.65786445	0.25965333	-0.091483444	-0.41995513	0.7164451	-0.11304889	0.86489326	0.52436763	-0.02857827	-0.14804088	0.51032025	-0.23746678	0.01844436	0.3484312	0.63178355	-0.78496116	-0.9652863	-0.18452968	0.17565103	-0.18330693	0.46965948	1.1236004
ENSG00000004838	-1.2811902	0.041346636	-0.359737	0.90734124	-0.30555192	0.45228988	-0.31103843	-0.019048149	1.1194049	1.1628481	-1.184897	0.5346224	0.30861014	-0.4981256	-0.09181263	-1.3697901	-1.0672777	-0.4811925	-0.7211504	-0.33114624	0.49070543	0.62895846	-0.24276169	-0.061679903	-0.8090736	-0.16257623	-1.427775	0.2739321	-0.17427632	0.8184103	-1.6014546	0.83635366	-0.73277503	-0.025192844	-0.5322066	-1.8715509	-0.070657834	0.8973032	0.879034	-0.8028984	-1.4374893	1.2669423	-0.6866919	-1.6645275	0.13119797	0.26673922	-0.41980514	0.117880926	0.0818132
ENSG00000004846	-0.28392947	-0.42380354	0.36175025	-0.3035278	-0.045374744	0.29853138	-0.6014052	0.78830993	0.20670068	-0.20620726	0.47015637	-0.24078506	-0.5173054	0.31152496	0.12985644	0.9133453	-0.062050857	-0.36975598	-0.24640137	0.12815097	0.2025015	-0.34998456	-0.1894167	0.60006315	-0.19405288	-0.16339166	-0.12214551	-0.051901888	0.31957644	-0.47817832	0.07048239	0.50652546	-0.55054975	0.2945121	0.5242293	0.31140992	-0.69206	0.023751352	-0.69500786	0.61858094	1.313177	0.48755005	-0.16447039	-0.4956447	-0.059695903	-0.21925502	-0.11040516	0.16485356	-0.21805617
ENSG00000004848	-0.09889115	0.9835431	0.22124222	-0.44160834	-0.15226755	0.82192594	0.07965734	0.8788715	0.2876755	0.14449067	0.5014351	-0.18209325	0.28191775	-0.6316886	0.72193706	-0.9764748	-1.3630869	0.47128206	-0.06851897	-0.70975417	1.9117308	-0.7487428	0.4282563	-0.53250986	-0.27587304	0.80429715	-1.4030836	-0.56331855	-0.92959696	-0.38897625	-0.32880452	-0.24765518	-0.05006781	-0.9508183	-1.4338349	-0.03872417	0.023473935	1.1561021	-0.8720987	-0.12066873	-0.2879719	0.7919126	0.38140106	0.06912321	-0.44938385	1.8311652	-0.32559416	0.7989231	-0.38649753
ENSG00000004864	-0.74074423	0.5183283	-0.41845998	-0.6890742	0.72963727	0.35588968	-0.6981926	-0.46409073	0.17476499	0.25328842	0.7890511	0.06246792	-0.7745169	0.44165784	0.38029638	0.26708457	0.4160916	-0.342689	0.21188486	0.29195592	-0.6191798	-0.70428675	0.080251314	-0.34961045	0.3192152	0.06731664	0.60745436	-0.25359648	0.032712873	-1.19859	0.25009996	0.6828873	0.0794011	-0.54406476	0.04325192	-0.03363631	-0.30550942	0.4485103	0.30044237	-0.47341594	1.1024795	-0.8399623	-0.17902026	1.0008092	0.6123442	-1.1944953	0.5199395	-0.0555739	-0.24268995
ENSG00000004866	0.2535071	0.63238466	1.0870744	-0.1793313	-0.0789104	0.18283696	-0.94802123	-0.7064552	0.34490466	1.0010998	-0.7089198	-0.9112737	0.41587988	-0.03244499	0.6357275	0.6984389	-0.85588175	-0.060875434	1.2443291	0.7938484	-0.34754288	0.28757092	-0.4587232	-0.08527595	-0.35366863	0.1303671	0.28170794	1.18772	-0.21093504	-0.103461824	-0.11483077	-0.49552992	-0.7271217	0.88907546	0.6170385	0.11094221	-0.75717616	0.479706	-0.8852458	-0.16569467	-0.27069798	-0.96064293	0.30703923	-0.299544	0.542515	0.63223076	0.5649344	-1.2378501	-0.58385104
ENSG00000004897	0.1388605	0.028400267	-0.027361823	-0.3835201	-0.51964295	0.7944189	0.8179222	0.12235059	0.4238219	0.6939176	0.37131345	-0.69652927	-0.04040032	-1.1915842	0.119481094	0.13531734	0.8435242	-0.68209726	0.8988308	1.0338005	0.1455932	-0.8320163	-0.4083304	-0.095913336	-0.14909889	1.3546886	0.9091979	-0.019408997	-0.88425803	0.2965032	0.1043823	-0.83074	-0.5455145	1.5695817	0.112099454	-0.21865101	-1.2240274	0.8667629	0.37625048	-0.09965202	-0.3480262	-0.19606875	-0.03894134	0.21041718	-0.23085356	-1.0512435	0.82420146	-0.586693	-0.16189285
ENSG00000004939	0.3915087	-0.2741307	-0.33793882	0.12966646	0.3769277	-0.45908797	-0.6533084	-0.5655018	0.94845206	1.3355837	-0.85884035	0.50089043	0.5545108	0.8521778	0.099548124	0.93317723	1.0433255	-0.39906174	-0.741908	-0.45608455	0.20442683	0.5442774	-0.90493345	0.5183157	0.64213544	0.4949684	0.2350521	-0.82348466	0.44239682	0.08942781	-1.0727956	0.5488974	0.005679023	0.33155298	-1.2178588	0.6676128	-0.064591534	-0.3980451	-0.7746545	0.99251974	1.0204381	0.27794826	-0.820642	-1.7338922	-0.17521206	1.4294318	-0.754597	0.1784849	0.915035
ENSG00000004948	-0.4539566	0.028022071	-0.15562303	-0.43738708	0.5394766	0.5311129	-0.26061523	-0.09443278	0.31885514	-0.31424206	-0.3366287	-0.59057266	-0.4251615	-0.08388438	-0.19328856	0.40728602	-0.13295351	-1.0022138	-0.19486651	0.30392447	0.31685805	0.18839982	-1.3771626	0.05371609	-0.9625328	-0.42349556	-0.85369563	-0.46317074	-0.6024937	-0.053150766	-0.8813291	-0.107237674	0.62205756	-0.16594045	0.3318902	-0.20569396	-0.43781984	0.111903355	-0.14469029	-0.8917432	0.14324921	-0.15347658	-1.0781358	-0.3277549	-0.34369472	-0.06386158	0.51346076	0.5211138	-0.13686757
ENSG00000004961	0.600324	0.024568979	0.81198186	0.26804358	1.0015051	0.23821662	0.693523	0.25935918	0.8395729	-0.1598976	0.1328749	-0.26814064	0.8270793	-0.9944131	1.2653327	0.42600363	-0.733552	-0.71306616	0.5510369	-0.13769177	-0.944994	0.87240803	0.50334525	-0.80337226	1.270367	0.53303313	0.040522654	0.31490216	-0.7216799	0.7237558	-0.2728754	-0.040698517	0.19365701	0.9159507	-0.31579328	0.5860647	0.12960191	-0.29162553	0.22242093	0.57493997	0.20632905	-0.22229518	0.058101285	1.2857032	-1.2022198	-0.3228554	0.43706787	0.3201822	-0.020741306
ENSG00000004975	0.41570064	-0.09223693	0.10734878	-0.8443807	-0.054341637	0.5112507	-0.12807621	-1.3097936	0.29132727	-0.40630016	0.13708071	-0.060109712	-0.21404448	-0.47678092	-0.2500197	-0.5917928	0.46828875	1.1215535	-1.3835895	-0.78348345	-0.5132653	-0.004887273	0.5067386	-0.6889555	-0.29713243	-1.2706916	0.50459254	-0.20542954	-0.427559	0.52210546	-0.45031464	-0.23118877	-1.0975006	0.98050773	0.79909587	0.53955764	-0.91783655	0.12612393	-0.4073445	-0.80450904	-1.0522094	0.03134023	0.7050519	-0.76557267	0.23158173	0.09396855	-0.28919253	-0.73912245	-0.070577815
ENSG00000005001	0.6283746	1.4509456	-1.3286364	0.72341555	-0.5177626	0.5317084	-0.09786794	-1.4674953	0.7659897	0.8845336	-1.4356351	1.2213366	0.4320727	-0.5356131	-0.8120357	-1.6088351	0.12900014	1.3090101	-1.0293736	0.8068996	-0.12127961	0.50890005	0.05908984	-0.16700326	-0.068092965	1.406349	0.21958572	0.5040805	0.5463574	-0.9279812	-0.6032382	-0.29264733	0.29122657	-1.3644083	0.5173102	-0.47793606	0.6134046	0.50314325	-0.23760073	-0.6094798	0.61066574	-0.23741908	0.14649841	0.5085764	0.35386416	0.19780317	-0.13011844	-0.9607289	0.01023026
ENSG00000005007	0.5860674	-0.90283096	0.17955586	-1.0091887	1.3729059	1.0439582	0.030405294	-0.3846135	-0.37903547	0.048150558	-0.616628	-0.09256109	0.14149414	0.3830529	0.10361974	0.25880688	0.07989696	-0.4357278	0.21042834	0.08542043	-0.52186537	0.2207628	0.318709	-0.5768054	0.31628865	-0.14310509	0.58116215	1.000408	-0.2637996	1.1990294	-1.2331314	-0.24863629	-0.93336004	1.2439688	0.24468608	0.71261925	-0.33902055	-0.44750267	-0.5651361	0.039329015	-0.98984104	0.1878572	0.38283306	-0.7011426	0.26694214	-0.28739837	-0.8033797	-0.4933465	0.20709649
ENSG00000005020	0.6001616	-0.15322506	-1.3260586	-0.9809385	-0.41827002	-0.09835889	-0.9983472	0.23479173	0.5530902	-0.35570836	-0.881405	0.54925835	-0.33144122	0.80911237	1.2726789	0.5320413	0.023647577	0.05819199	0.32774082	-1.0417228	-0.8892762	0.80503064	1.0335283	-0.38148195	1.1038535	0.055469085	0.23610005	-0.88302743	-0.6280356	0.24049138	1.0956025	0.17844237	0.20683824	0.01069453	-0.34771046	-0.06755647	0.45855728	0.6005999	-0.6419928	-0.34695065	0.22623736	0.23094574	-0.54424924	-0.1415158	0.91331804	-0.83851296	-0.8231616	0.347153	0.058538478
ENSG00000005022	1.3611447	-0.09351232	0.24775106	-0.40750107	0.36534992	0.04846085	-0.59126216	0.31894046	-0.28063786	0.14427081	0.025035616	1.0933641	0.5688297	0.022134723	1.1319224	0.91516906	-0.7331553	-0.2444305	1.4345912	0.60294324	-0.81305325	0.09594092	1.3323396	0.3473456	0.18603197	-0.048718233	-0.5634694	-0.6918184	-0.8100026	-0.5430569	0.5926295	-0.4330903	1.273231	0.7914565	-0.61290973	-0.2037581	1.7495135	-0.97819054	-0.19508274	-0.28089082	0.97517717	-1.0146171	1.3278857	0.590842	0.2804938	0.3311349	0.39662352	-0.4559986	0.5379455
ENSG00000005059	-0.17755271	-0.30947858	-0.63470525	0.5832172	-1.087686	-0.7316581	-0.49121743	0.21744855	0.2958442	0.86229664	0.18407471	-0.23925674	-0.34966636	0.49102128	0.08231945	-0.042114425	1.1573247	-0.4483213	0.031199774	-0.72817886	-0.10421276	-0.98481023	-0.73829615	0.24046029	1.1489754	-0.43069243	0.8890024	-0.68919986	0.29270923	-0.6503214	0.6047782	0.92246515	0.60021424	0.49363086	0.565404	-0.028750641	-0.12601677	-0.32144788	0.08060809	0.5065822	-0.7808303	0.6035359	-0.6330774	-1.1009462	0.4664132	0.029099246	0.52411014	0.90729064	0.115273446
ENSG00000005073	0.47081792	-1.925222	-0.4714356	-0.8019907	-0.15627174	-0.11963196	0.27875128	0.21660489	0.81712896	-0.42858076	-0.35397598	0.20235582	-0.005808866	0.4034378	0.71415603	-0.20547292	-0.026483597	0.5871341	-0.11784647	-0.8024174	-0.010249362	-0.52723247	1.1069155	-0.3007853	0.8943429	0.3147597	0.011513368	-0.92645675	-1.1212863	-0.09838363	0.25525603	0.82730186	0.82737124	-0.0715563	-0.29868442	-0.9780643	0.33096915	0.5544975	-1.1910746	0.7524212	0.7919202	0.92379713	0.19318028	-0.124347895	-0.063411005	1.0290402	0.11320465	0.84609115	-0.070057675
ENSG00000005075	0.14183961	-0.17400074	-0.54770005	0.35755482	1.3821473	1.1145283	0.37843308	0.0056089847	0.54797137	-0.5095834	0.7109539	-0.058703624	0.23478237	-0.18321712	-0.1874377	0.3181772	0.58168435	-1.2906942	-0.47426644	-0.66960734	0.93896157	-0.5219103	0.074623816	-0.30566567	0.043637406	0.61030704	-0.38195482	0.04444676	0.15762338	0.453877	-0.44080317	0.9309038	-0.9773577	0.18881823	-1.5431583	1.158673	-0.77552533	-0.4974628	0.031944048	0.10742233	0.4568094	0.6002317	-1.2569908	-0.28204682	-1.1276942	1.3699023	0.1796496	-0.767891	-0.5464669
ENSG00000005100	1.1425563	0.9215695	0.14402765	-0.538112	0.5302662	0.26157498	1.8025775	0.17266692	-0.46610144	-0.3410079	0.07230576	-0.5238494	0.09547746	-0.2019937	0.68636537	-0.46603712	0.7007532	0.6917925	0.7864622	1.4122797	-0.3085403	-0.54944897	0.23425123	-1.0696305	-0.47829294	0.70186245	-0.28715485	0.681905	-0.68251157	0.24715653	0.37646258	-1.3285685	0.013133867	0.3958946	0.50751865	1.5518563	-1.0012051	0.023550276	0.9088165	-0.3949684	0.03846378	0.27314144	1.1142659	0.2510188	-0.5316629	-1.0449849	0.44190302	-0.9495792	-0.43341705
ENSG00000005102	-0.16860472	0.29012185	-0.7515374	0.3728063	-0.46534154	-0.19404112	-0.26410517	0.17976387	0.32366124	-0.34515586	0.69407654	-0.62045264	-0.4358148	1.2206051	0.45487347	-0.039783187	0.6383998	-0.39353547	-1.028758	-0.39640447	0.0069404137	1.5992937	0.5376676	0.7335208	0.98687726	0.2522069	1.9927444	-0.833945	0.5089999	-1.2485939	0.34307858	2.1866746	-0.431646	-0.96417457	1.6883442	0.10008868	-0.45426	0.080894955	-1.0442201	1.2585268	0.6128756	0.25894597	0.23247531	-0.67626745	0.76804173	0.26132187	-0.48784128	0.952868	-0.81802183
ENSG00000005108	-0.7353978	0.08899164	0.32606897	-0.5944448	-0.12616564	0.089289576	-0.2691463	0.629535	0.32266852	-0.107841164	0.2253389	-0.8025614	-0.66298294	0.8442374	-0.04473325	0.2575553	-0.3051139	-0.5099982	-0.8393682	-0.49431622	0.2667938	-0.88684225	-0.09200796	0.79822993	-0.9057983	-0.23985346	0.30570373	0.3396654	0.0041797105	-0.2668873	0.5604156	-0.5761772	0.25337896	0.017420331	0.6033055	-0.7475352	-0.86187106	0.38838434	-0.66051495	0.49287808	-0.6685829	-0.5573644	-0.072079144	-0.8988384	0.031793255	-1.1324677	-0.18448117	-0.30622944	-1.4032078
ENSG00000005156	0.7874455	1.0922036	-0.24002643	0.26153287	0.22256248	0.3460867	-0.008025367	-0.10586208	1.0765741	0.55073625	-0.4150012	-0.8450238	0.626392	-1.7282869	1.1153181	-1.1259335	-0.29264235	0.72127587	0.2674668	0.69217885	-0.28024465	0.17223532	0.5371699	-1.5656888	-0.13743347	-0.21877667	-0.8336708	1.3551904	0.1983386	0.97838426	-1.2266862	0.42071337	-0.3124346	0.092953615	0.5832194	0.64592737	0.13311878	0.88873464	0.6894145	-0.48873973	-1.3472958	0.4335048	-0.316419	-0.05417345	0.46553868	-0.59138685	0.25953808	-0.19439702	-0.57453036
ENSG00000005175	0.87999374	0.6303788	-0.42951596	-0.11699987	-0.046504885	0.73321944	-0.14497587	-0.4996865	0.5301056	-0.2989392	0.392472	-0.3040062	-0.39912182	-0.26628482	0.87838066	-0.99164385	0.69127	-1.189439	-0.032688487	0.56794214	-0.35876173	-0.9909261	0.008118158	-0.53326523	0.5875374	0.028149765	0.22394213	-0.27693328	-0.48837873	0.65443355	0.41418353	-0.6185647	-0.24421154	0.4043545	-0.35162866	0.1655767	0.16973098	0.07342474	0.8096005	-0.81939507	-0.2699477	-0.2862231	-0.5071934	0.53443426	-0.6873977	-1.0782539	0.813534	0.28898162	-0.19131508
ENSG00000005187	0.22001211	0.24522297	0.82236385	-0.8209447	-1.3972019	-0.61160994	-1.077535	0.94492996	0.666246	1.2258716	-0.10740569	0.32966027	0.7625697	0.37064314	0.7220485	-0.9542496	-0.3484256	0.8730157	0.4387916	-0.12187886	1.1011742	0.4610896	0.9958946	-0.0063190423	0.2589712	-0.316077	-0.48830625	-0.7926792	0.32242048	-0.7359179	0.5507831	0.22664337	-0.67687184	-0.24926287	0.1706895	0.8152856	0.39590833	0.051181354	-0.75390375	0.54680246	1.291269	-0.18194664	-0.25129193	1.2906028	-0.28247878	1.032012	0.41531008	0.49852893	-0.9264859
ENSG00000005189	-0.47300172	-0.16448769	0.11906001	0.21727125	-0.8346184	-0.2942591	-0.25469774	-0.9095344	1.4026021	1.403069	0.5373076	0.7836906	1.076094	-0.06616792	0.33295035	-1.807049	-0.31948662	0.0320349	0.67998695	-0.35920334	0.01770777	0.8157428	0.007705005	0.5130603	0.8468123	-1.1952345	-0.76104605	-0.2766608	-1.4179748	-0.3672487	-0.15321732	0.2428624	-1.0591122	-0.34503025	0.81913394	0.09314681	0.24341395	1.1566015	1.4970884	-0.87913275	0.19180705	1.0712125	0.91207135	-0.1528674	-0.6825943	0.5332407	-0.6321061	0.5396676	-0.27847546
ENSG00000005194	0.1982499	-0.6287118	0.019430544	0.10961359	0.60690606	0.6211455	0.9303121	-0.3355622	0.42704916	-0.02276635	0.604076	0.08919992	0.43513	-1.0086315	0.21177337	-0.63593876	0.12294576	-1.0580564	0.55135417	-0.34239197	-0.111127615	0.532727	-0.098934144	-0.6809882	0.5256444	-0.34685487	-0.54058725	0.46753824	-0.2757969	0.37805602	-0.51689285	-0.27110398	0.0019255602	1.0114564	-0.27584273	0.51659566	0.33124417	0.3136611	1.5017314	-0.7847012	0.11840416	0.18608026	0.8099795	0.36772436	-0.99714285	-0.88504326	0.2494213	0.35172695	0.32175434
ENSG00000005206	-0.6072349	-0.92388564	-0.763995	-0.40779865	0.36298454	-0.04270989	0.6357913	-1.4378817	0.6940132	-0.53915185	-0.18044554	-0.15649933	0.45989883	0.077340476	-0.9608428	-0.4650226	0.6791758	0.43886405	-0.36218217	-0.16223878	0.10010943	-0.3850482	0.13139799	0.06316861	-0.7396002	-0.5942694	-0.5260442	0.06032142	0.5752234	-0.13591926	-0.90452313	0.27241763	0.018621271	-0.7103007	0.8187146	-0.7434134	-0.96038264	-0.0748135	0.68460405	-0.9712646	0.1922983	0.98501915	0.234023	-0.81561345	0.21411693	-0.71156484	0.40408993	0.624959	0.21429811
ENSG00000005238	-0.07147396	-0.35284865	-0.78105927	0.2681237	0.03128665	0.11212966	0.13256079	-1.2425776	-0.42840996	-0.49640027	-0.006809125	0.51219636	-0.4164264	-0.06864132	-0.48897842	1.4098226	1.2125535	-0.9056124	-0.11378195	-0.62792784	0.40030634	0.23921011	-0.7748477	1.7065511	-0.16135812	0.4736067	1.0699676	0.07927984	0.23124881	0.030929523	-0.43384802	0.50393367	0.7620842	0.25327685	-0.39641866	0.43787387	-0.3671304	0.18499891	-1.0437688	0.4558016	-1.1869302	1.8771839	-1.6409594	0.24881475	0.31725264	0.98830605	-0.45523044	-0.6977556	1.1681097
ENSG00000005243	0.17261013	-0.9055524	-0.9758113	1.0555434	0.48248157	-0.778543	-0.83469564	-0.42640388	1.4449724	0.5320473	1.0196617	0.052339345	0.40441686	0.14505619	-0.50669724	0.5132976	1.18688	-0.10659161	-1.1723448	-1.2366081	-1.1896977	-0.4463886	-0.17035596	0.27870226	-0.13234043	0.06127049	0.0045341263	0.4343813	-0.77932495	-0.16005282	0.4571471	1.8932712	-0.6601486	-0.50004524	1.0992326	1.0970571	-0.14772917	0.9399811	0.1014749	0.78516775	1.1041113	-0.00414909	-0.75718	-0.509902	-0.82803196	0.918571	0.36502308	0.047734782	-1.2056023
ENSG00000005249	-0.81844085	-0.49256492	0.14663388	-1.2508085	-1.7205318	-0.21389784	-1.1618285	1.598647	-0.32098654	0.76662934	-0.01801006	0.79179406	0.4964618	1.4793943	0.6405716	-0.0720488	-0.26707697	-1.2404779	-0.40640566	-1.5031531	-0.95215297	1.9888844	1.2670805	0.741684	-0.019976908	0.4398046	0.35631475	-0.26970276	-0.816764	-1.0442438	1.1199902	-0.73046845	0.15127389	-0.19011134	-0.088331506	0.4711208	1.4150176	0.37224323	-0.58790356	0.061476853	0.6305101	-0.14403756	0.5929001	-0.48015225	-1.2358065	-0.8383663	-1.4232032	0.8916585	-1.1460027
ENSG00000005302	0.40811768	0.19208728	-0.74628896	-0.062960155	-0.36919075	0.21131618	0.31848067	0.16386184	-0.3147606	-0.5413529	-0.3050191	-0.5364758	-0.64306974	-0.15790118	-0.09201066	-0.40601975	0.79286504	-0.61002976	0.71109587	0.1690587	1.1015997	0.26532504	-0.46539712	-0.23549175	1.349535	0.7605765	0.3541133	0.29633725	-0.28958848	0.9038081	-0.39011186	0.48055828	0.12548059	-0.4195485	0.4046419	0.17656086	-0.7431264	-0.078260206	-0.65419334	-0.4997273	-1.0393393	1.7208042	-0.6139423	-0.5498519	0.8686567	0.014894667	-0.77734095	0.5674973	0.43364763
ENSG00000005339	1.4632845	-0.61155516	1.2012267	-0.687431	-0.38180375	0.3551743	0.19237556	-0.48855108	-0.1965646	-0.45167354	0.25766626	-0.8197444	-0.10044242	-0.26957905	0.46061686	-0.55920446	-0.5295004	0.48051244	-0.4577368	0.47426397	0.075595275	0.053166073	0.9439494	-0.85814935	0.4889997	0.16054769	1.0273446	1.3097103	0.2776682	1.1194215	-0.82251424	-0.6240389	-1.9981955	0.8835095	0.5659917	0.26271847	-1.1454473	0.76917946	-0.1853881	1.0685365	-1.1708508	0.63655686	-0.29310313	0.044835683	1.1406535	-0.21172534	-0.44769922	0.04178049	-0.14587316
ENSG00000005379	0.06747937	1.4264882	-0.6957259	0.055443272	-0.7517997	-0.43222544	-1.9528224	0.19280577	-0.7519674	-1.096426	0.05583737	0.36455417	0.10705857	0.13082036	-0.6703843	-0.56194717	-0.41582426	1.5178853	-0.84179085	-1.1660537	0.993527	-0.67032206	0.70896655	0.28607544	-1.4005485	0.9851689	-1.0205734	1.0131788	-0.2765215	-0.25589204	0.3255368	-0.4186899	0.034748424	-0.7327102	-1.1422637	-0.8000253	-0.37836605	-1.5318162	-1.4743704	-0.44847754	-1.277925	-0.45524707	-0.0013535141	-1.5243288	0.3347597	0.56940037	-0.0736178	-0.88553095	-1.223521
ENSG00000005381	-0.1467846	-0.22881062	-0.6652788	0.6337162	-0.18705606	-0.09260858	0.17847854	-0.37152502	1.0055838	1.2126449	-0.6190761	0.25179142	0.3046074	-0.096280925	0.3706184	1.2010729	0.08692952	-0.39979154	-0.793006	-0.31199867	-0.17224829	-0.11012788	0.31324714	0.43874937	0.11495476	1.0869454	0.15367758	0.089818	0.39499515	0.32551563	-0.36181492	-0.5593726	0.6391559	-0.14625569	-1.589869	0.83716995	-0.23147246	0.17492461	0.38230246	-0.028420517	0.4599682	1.0097094	-1.037534	-0.8945637	0.72306484	0.8119431	-1.0559477	-0.60763043	0.62481636
ENSG00000005421	-0.77575135	0.8855247	-0.004902363	-0.18141036	0.28584635	-0.071191095	-0.65793145	0.8289383	-0.40892917	0.46120554	0.036393166	0.14391755	0.18516706	0.1053066	0.3080386	0.63795674	0.39420903	0.13551845	-1.1015153	0.08876778	0.9194532	-0.51677793	-0.5293941	-0.41046426	-0.1268602	0.84887147	-0.43818828	0.31736365	0.048479542	-0.69233114	0.008204523	-0.19817753	0.47549158	-0.22958674	-0.80553585	1.6242394	0.37052375	0.11322601	-0.38922557	0.5989486	0.90905654	-0.14597131	-0.35179278	0.638611	-0.6952332	-1.1465667	0.043390483	-0.6409641	0.3902839
ENSG00000005436	0.9617959	1.2821949	0.1530844	-0.29962483	0.843809	0.119202964	0.40105265	-0.4934174	0.19013146	0.046716712	0.47887403	-0.45477176	-1.1248304	-0.13904557	0.079957426	-0.69574493	0.28956825	-0.030443095	-0.24229544	0.56746155	0.4508729	-1.1990703	-0.40457222	-0.62133056	-0.12350761	0.055939607	-0.25465557	0.75321543	0.37371483	-0.35748905	-0.08195939	0.24111652	-0.68265927	-0.73734164	0.7305226	0.582038	-1.0310886	0.7978408	0.59193236	0.019991472	0.37665302	-0.24250545	-0.21554294	-0.27256235	0.27743068	-0.36045095	0.8378798	0.14709027	-0.4875671
ENSG00000005448	-0.577356	-0.27372956	-0.8107177	0.04334686	-1.0551435	-0.4054261	0.46549606	0.42624807	0.42019835	0.7530926	-0.31252414	0.36362213	1.0160553	-0.005911029	-0.033338226	-1.5078089	-1.3158857	0.5340099	-0.27959317	-0.82367307	0.81677365	-0.24749242	0.10208211	0.31800377	-0.03475175	-0.7407742	-0.28530625	0.1525612	-1.1646194	0.38993686	-0.05149017	-0.44141838	-0.015959173	1.4847683	-0.4840291	-1.3611839	-0.6862592	0.18966508	1.3522799	-1.3289832	-0.78375196	1.2026825	0.2899573	-1.7452748	0.4051758	-0.17278992	0.023097733	-0.39442056	-0.1699238
ENSG00000005469	0.6454118	1.3678889	0.7393974	0.05442225	-0.8777994	0.730661	-0.8993457	-0.8020844	0.68379223	-0.33013153	0.056394238	0.41538888	-0.63522387	-0.52235216	-1.4222096	0.0636219	0.18673806	0.61501336	-0.351276	0.020683868	0.5908473	-0.8988739	0.37015745	-0.38976094	0.16164325	-0.15080914	-0.716148	0.9733633	-0.55672485	0.48085025	-0.21136586	-0.025132556	0.06780737	0.7838384	0.74646443	0.20265892	-0.033742484	0.83076984	0.67954755	-0.035513643	-0.18470296	-0.9625572	0.008575407	0.82632977	0.21776338	-0.70116556	0.66093504	-1.109526	-0.2120971
ENSG00000005471	-0.63350326	0.04364647	0.38289848	-0.23019311	0.3060403	-0.4172689	-0.9986068	0.8751817	-0.048461016	0.08415028	0.47067496	-0.39725798	-0.0436956	0.73727524	-0.33765894	0.80081475	0.28853488	0.06136815	0.34232414	-0.19235702	-0.16823825	0.14216037	-0.72482747	-0.049255714	-0.003245689	-0.87035364	-0.034464274	-0.61402816	-0.52683896	-0.79462343	0.016107239	0.32098505	-0.20315808	-0.3691092	0.68262184	0.5621736	0.017894078	-1.0382798	-1.4557774	0.20747387	0.8271177	-0.6545268	0.20698623	-0.20865779	-0.86850536	0.17179768	0.9523872	0.3064318	0.7028242
ENSG00000005483	0.71571845	0.3298659	1.1701885	0.24981128	0.12994984	-0.12109875	-0.55088323	-1.0116802	-0.37046534	-0.20984396	-0.7190049	-0.8749245	-0.8937532	0.033775833	0.661867	0.6814426	-0.17853746	0.38297033	0.55604464	0.74533117	-0.28483805	-0.7634905	0.35654733	-0.0433776	0.29982445	0.20415281	1.5268103	0.4497056	-0.4583089	0.55471396	-0.67151177	-0.7235572	-0.62354046	0.95272774	0.7337872	-0.44500175	-1.1922325	0.5808203	-0.23716232	0.52789944	-1.1893997	-0.016293004	0.12806769	0.26025584	1.1168456	-0.37099603	-0.2855567	-0.55521154	-0.26992315
ENSG00000005486	-0.8714783	0.17065345	-0.5637425	0.7244207	-1.3175346	-0.5122234	0.034551382	-0.31449407	-0.19492857	0.6933302	0.14070834	-0.0009849934	0.51214844	-0.79705554	-1.1688563	0.48651737	-0.37900987	-0.7999746	-0.6255597	-0.97309285	0.867075	-0.11501507	-0.7891043	1.1515478	-1.7072273	0.4576757	-0.35496905	1.6052006	0.19145654	0.051427025	-1.3947303	-0.5450333	1.1922458	-0.47492918	-0.8501022	0.3823859	-0.63002217	1.3699408	0.061936203	-0.975326	-1.4388591	0.64928824	-0.6120337	0.37119907	0.1349392	0.7215282	-0.76032525	-1.3007916	0.42631978
ENSG00000005513	-0.4431918	-0.11618888	-1.0381576	0.763148	0.5122783	0.23454988	-0.45612133	0.28464618	-1.0714387	-1.1012731	0.90994966	0.10843681	-0.34847218	0.7769751	-0.8867834	-0.14916125	-0.1577007	-0.19104676	-1.0068566	-1.2302759	-0.15398148	0.4116355	-0.23398821	1.0542357	-1.373581	-0.81908935	-0.7046768	0.23744607	-0.6048342	-0.08614601	-0.23765312	0.8056356	0.94485795	-1.2879596	0.800834	-2.8161755	0.050645906	-0.011786248	-1.02591	0.17688587	-1.1796957	0.18739584	0.89896584	-1.7195996	-0.15390255	0.8483826	-1.356364	-0.31668636	-1.4644762
ENSG00000005700	0.39841464	1.4043286	-0.085289486	-1.051	0.10393814	0.5231927	0.0859176	-1.1397587	-0.01637808	0.309189	-0.014374969	-0.30344757	0.23536602	0.4223976	1.5089929	0.26039752	1.1910053	-0.47869372	0.73056084	0.47392935	-1.2718046	-0.68939596	-0.4470136	-0.5320936	0.7924875	0.13492033	-0.2201204	0.26403677	-0.52305	-0.3352951	0.70009685	-1.2258666	0.311524	0.20696098	0.713792	0.44072875	-0.7171003	0.13869262	-0.23066005	-1.7535527	0.4338576	-0.68637687	0.38371852	0.70869875	-0.5457378	-0.6993414	1.318514	-0.041208893	-0.603088
ENSG00000005801	-0.23632324	0.36801898	-0.5093583	-0.17190501	-0.40181398	0.570496	0.6140242	0.21625495	-0.36370057	-1.1397456	1.1142645	-0.736413	-0.49028024	0.7173829	0.04831966	0.3240745	-0.11601161	-0.4835605	0.24458551	0.86816674	0.18177246	0.07465271	0.29721904	-1.5325652	-0.1450123	0.04745201	-0.9625842	0.51611733	-0.03197295	0.20561782	0.042232715	-0.22896427	0.7848325	-1.0332692	-0.4797553	0.082768895	-0.4755453	0.1881545	1.1092192	-1.3576845	0.6098261	0.6825434	0.67118824	0.004747429	-1.0240632	-1.158862	0.9738833	0.5843181	0.13055474
ENSG00000005810	0.17908752	1.2200843	1.3922023	0.16518328	-0.43649167	1.3837262	0.08683138	-0.32340673	-1.020008	-0.8165643	-0.25431073	-0.54328984	0.43208766	-0.121905915	-0.35379055	-0.7847525	-0.35022762	0.5675877	-0.20808323	0.82754785	-0.6509844	0.34926102	-0.014222763	0.52248895	1.5565649	-0.44361186	1.2817576	1.387756	-0.83856106	-0.24175175	0.57377183	-1.0700696	-0.4080475	0.85794896	0.58319783	0.49896592	-0.85399544	1.0215895	0.64923537	-0.4892395	-1.0264333	0.12529555	1.2113997	-0.62490326	0.604072	-0.6320835	-0.32629955	-0.49409243	-0.6770662
ENSG00000005812	1.2402794	0.17393333	1.08158	-0.8418661	-1.5456817	0.59192026	-0.4884061	-0.100551076	-0.35064435	-0.09813107	0.8312964	-0.7412914	-1.9428282	0.5949625	-0.15588999	0.2757935	-0.24395546	-0.3016237	0.29291058	0.30364257	0.7263784	-1.0201309	0.37400252	0.31037566	0.93834764	0.21780866	0.26276836	-0.06885539	-1.2928673	1.051056	0.8377008	-0.65808636	-0.73387104	1.1315117	1.4103285	-0.37127605	-0.45821083	2.1037138	-0.31269455	-0.039894678	-0.6429503	-0.47302124	-0.7723116	0.70946294	1.1946	-1.6367713	0.25964218	-0.3947789	-0.27858615
ENSG00000005844	-0.95594037	-0.53758323	-1.0733224	0.13099189	-0.96307397	-0.5088235	-0.27999327	-0.4525983	1.114657	0.08369347	-1.521043	0.63813055	-0.7538588	0.21319634	-0.3625385	0.38861558	0.6560332	0.45889792	0.026928416	0.05512851	0.6219831	-0.65305424	-0.096741	-0.31023094	1.2066752	0.6199374	0.74882996	-0.5947373	0.87088704	-0.69586796	0.18197155	0.80311286	1.0508331	-0.6374776	-0.6280683	-0.42937404	-0.83055085	-0.8640471	-0.48386365	0.0012450987	-0.7828692	1.3100382	-1.0473317	-1.2666637	1.2583283	-0.39992514	0.2013104	0.4767937	1.1386776
ENSG00000005882	-0.08269034	-0.024418578	1.5685047	-0.64298373	-0.14855842	0.54905796	-1.4240444	-0.98049885	0.12482989	-0.4598112	0.7824087	-0.80782306	1.358991	0.24250133	-0.39486802	-0.20276286	-1.1351925	-0.5757208	-0.7482701	-1.1680449	-0.58780193	0.46083596	1.5142108	0.31784877	0.46882582	0.8265728	-0.901061	0.5385065	-1.1156442	-0.27444893	-0.011332264	-0.44262174	-0.513554	-0.17927486	0.11017303	0.3236022	-0.66612107	-0.00950628	-0.8746812	0.16315587	0.1915593	-1.0539397	0.21569656	-0.106030166	-0.75121135	0.11313121	0.15838136	0.19603327	-0.5161136
ENSG00000005884	0.60151106	-0.15281221	-0.8798115	1.1142306	-1.1014631	-0.7610779	-1.0712965	-1.5008135	0.9173382	0.3475235	0.49597225	0.1368525	1.542656	0.45745555	0.05699435	0.11641203	-1.0934957	1.5477805	-0.4076106	-0.57908964	-0.2233336	0.092626184	1.0011318	0.30807567	-0.5064683	0.76926696	0.7860378	1.1030695	-0.41679153	0.12530908	0.77282757	-1.0148988	0.14317206	0.7528244	0.33632395	-0.8083846	0.07641542	0.8840664	0.40404382	0.45526814	-0.12682568	-1.4144115	0.8878493	0.60156316	-0.36946905	0.061678335	1.0437975	-0.81398964	-0.04362334
ENSG00000005889	0.8410564	0.03590576	0.68262756	-1.2175344	0.013731875	0.4318704	-0.90140694	0.25372556	-0.5177697	-0.31695122	0.37428626	-0.33142638	-0.8792083	0.7694362	0.9183607	-0.37645173	0.24344453	0.40950766	0.22280604	-0.048682943	-0.11305482	-0.27525643	0.649374	-0.46385983	0.89026123	0.41792655	0.32277468	-0.33674484	-0.0015949721	-0.11998598	0.67268485	-0.6836196	-1.0931411	0.016571669	-0.2689414	0.35648197	-0.85835487	0.56476307	-0.22952363	0.8406937	-0.13478684	-0.20815784	0.043515008	0.024253722	0.15926333	-0.3725587	0.5995427	-0.07050748	-0.57001674
ENSG00000005893	0.9898847	0.8817204	0.33097267	0.4059295	0.29051206	0.5046377	-0.52281916	0.0897093	0.22334005	-0.19050644	0.17487451	0.5698317	-0.7061021	-0.28728473	0.20105608	0.43818334	0.97236687	-0.9334269	-0.6617106	-0.26528424	-0.39487764	-1.3460836	-0.774133	-0.98044497	0.9126474	0.4411975	0.34215605	0.5165271	-0.76256156	0.42417467	-0.052328456	0.8476454	1.3001939	-0.54863566	0.46069118	0.14320263	-0.09381459	0.3984747	-1.0146024	0.106432706	-0.15788417	0.1526018	-0.91913825	1.6793598	0.04585912	-0.6270099	-0.3947608	-0.43597564	-0.49345008
ENSG00000005961	0.08012288	-0.66065717	-0.2547764	-0.67056113	-0.33327746	-0.024733447	-0.14338367	-0.3036683	1.0969706	0.78487366	-1.3860874	0.3721152	0.56019056	0.5890665	-0.37177324	-0.71989745	-0.046154946	-0.08986271	-1.304472	-1.1199816	0.29494458	0.4879143	0.022282476	0.66279846	-0.00050443906	0.85339034	-0.025913727	0.024104161	0.2543495	0.8039892	-0.78894615	0.27364692	0.013884449	0.61002344	-0.84453565	0.12505364	-0.36853114	0.028030094	-0.4745226	0.38943374	-0.45853186	0.39201602	-0.8638907	-2.1582081	-0.22390726	-0.08557249	-0.5065166	-0.10819254	0.6628243
ENSG00000005981	-0.82330304	-0.08314039	-1.266462	-0.07187118	0.22959201	-0.7907999	-1.6962318	0.9709434	0.2998054	0.041055992	1.128016	0.3824145	0.5195906	-0.34857374	0.57277054	0.26055953	0.33678287	-1.1223534	-0.46633115	-1.0019578	-0.40761808	-0.16483365	-0.8583238	-1.2802548	-0.51407117	0.6890377	0.6394977	-0.29291365	-0.73341787	-0.8695354	-0.07174186	-0.74704504	-0.60406196	-1.0745621	-0.1896806	0.9306717	-0.3358506	-0.014249041	-1.1544381	-0.7885513	0.7585156	-0.4510302	-0.3660431	1.2585758	-0.59434974	-0.13081363	0.4577972	-0.23729275	-0.70386744
ENSG00000006007	0.8767113	-0.17341025	0.2193009	0.29959977	0.13297343	-0.26363277	-0.7397172	0.43099	0.92289335	0.03299774	0.4859935	-0.21797238	0.20635326	-0.13630885	1.725659	0.5511494	0.25095084	-1.6351845	0.056567643	0.032327905	-0.8358728	0.35541642	1.1910481	0.2830989	0.34052238	0.3545963	-1.0375555	0.26072598	-0.7493522	0.41484147	0.50028163	-0.27008438	0.6134348	0.2239608	0.07891636	0.24548164	0.25723353	-0.17950796	0.26319513	0.5042193	0.57328546	0.37952748	-0.7467547	0.92281693	-0.33850846	0.22996143	-0.07898379	-0.35914004	-0.3257442
ENSG00000006015	0.2637707	0.70887345	-0.28670537	0.34063086	0.05520305	1.4794972	-0.09405852	-1.3905509	0.43990394	-0.24027972	1.0054672	-0.13103528	0.45321143	-0.05371347	-0.26534653	0.54694974	-0.6424091	-0.7776436	-1.1833559	-0.59939677	1.1419451	-0.83964324	0.9229462	0.47851506	-0.5979553	0.28976294	-0.18987425	0.60756755	0.75486493	0.22893846	-0.28920352	0.53681463	0.78756577	-0.6834444	-0.0010296968	0.11299402	-1.8879471	-0.20566592	-0.3663479	-0.58492357	0.075609654	0.67408544	-0.36559412	-1.6143962	0.18240891	0.39298457	-0.3632965	-1.0717498	-0.058454752
ENSG00000006016	-0.2483963	0.7513533	-0.15697892	0.8221406	-0.88204306	-1.2348117	-0.33976755	-0.5252478	0.34460917	0.6923298	0.17465378	-0.22602564	0.5781403	0.50145805	-0.047684822	1.1688557	-0.55859953	0.21444197	-0.4518824	-1.1618091	-0.042027958	-0.4428704	-0.53082865	0.482146	-0.36153787	0.53944695	0.2771445	0.48456833	-1.501634	-0.07729712	0.24912763	1.0654099	1.3965293	0.7668448	1.3716147	-0.26044267	0.1513147	1.2497047	-0.7459598	0.3789388	-0.68747365	-0.14957844	-0.050982203	-0.45179197	0.494748	1.7268032	0.039267194	-0.38173804	0.22537975
ENSG00000006025	-1.2152978	0.24655434	-1.0599474	-0.20575973	-0.48479083	0.66005385	-0.61430633	-0.7888844	0.3679557	-0.488544	-0.03675358	-0.26025993	0.13608612	0.57009983	-0.54963404	-0.58591115	0.59152144	0.50176036	0.83064115	-0.3672272	0.3078905	-0.6882525	0.7945216	0.10240039	-0.30238605	0.73889804	-0.8573212	-0.08965379	0.73744524	-0.65850025	-0.39191294	-0.7861122	-0.107046545	-0.7213498	-1.2244693	-2.1285834	-1.788906	-1.3560394	-0.7669137	-1.4243567	-0.4145828	0.34483057	-0.512353	-1.470448	0.72676975	0.19472475	0.55174774	0.24154548	-0.31616104
ENSG00000006042	-0.10816656	0.32175526	-0.47656688	-1.2211175	-0.986414	0.010666869	-0.6718375	-0.6506029	-0.19090529	0.7283294	0.9445953	0.6000699	0.6385606	0.84556377	-0.47493696	-0.5928621	1.1432347	-0.061848734	0.2547538	-0.83688515	-0.9600143	-0.14539386	0.7732045	0.44952264	-0.4443472	-0.8617804	-1.0230244	-0.39144427	0.022512192	-0.51940787	0.20818485	-0.624688	0.19644253	-0.36538714	0.09236447	-1.4958081	0.8193394	0.46035486	-0.22174536	-0.6085265	0.38676414	-0.123341374	-0.24875791	0.16045101	-0.20998439	-0.77879995	0.42681417	0.08264803	-1.3505287
ENSG00000006047	-1.4859679	-0.521984	0.19269143	0.34480646	0.36365706	-0.7713864	0.15478134	0.3373945	2.0764744	0.086335	-1.0288606	0.7999069	0.11240905	0.39277947	-0.1051644	-0.67833006	-1.1026692	0.9506051	-0.76323664	-0.7117755	-0.115594074	1.0784576	0.6498334	0.8052229	0.17541605	-0.6201985	-0.6043243	-0.69322103	-0.112758614	-0.0062877145	-0.28830016	1.9830472	-0.91088	0.043693352	0.39876708	-1.2620816	1.29137	0.98119265	0.5857993	1.1615794	1.1671392	0.6760595	0.5927584	-0.19609733	-1.1467687	-0.10699994	-0.6675042	1.3062037	-0.39434633
ENSG00000006059	0.22278745	-0.08722268	-0.102993235	-0.17886303	-0.0914145	0.6336345	0.059286416	-0.15557007	0.5421883	-0.049264602	0.14401338	1.0272473	-0.2560358	0.24281853	0.42662728	0.06445533	-0.1870858	-0.038126644	-0.122483715	0.053755824	-0.30801988	0.10379004	0.16794182	0.34889507	0.35782003	-0.4788809	-0.59693897	-0.7341325	-0.005317771	-0.32900763	0.09943447	0.7234584	0.19509028	1.6405332	0.88451093	-0.28084594	0.65242827	0.5126857	0.06320986	-0.3215189	0.84447414	0.44167033	0.43047816	0.70154417	-0.2997165	0.4024618	-0.2753475	0.1370615	-0.48673204
ENSG00000006062	0.35385692	-0.13484858	-0.6481163	0.83702123	0.2034766	0.06765971	0.1307382	-0.2309064	1.7235125	0.041154042	0.8545286	-0.55725366	0.31047693	0.022408634	1.0700903	-1.0089892	0.011857061	-0.1174354	-1.1886091	0.28459528	0.09610811	-0.3860698	0.5714403	-0.19429389	0.054732975	0.131088	0.6390759	0.6958847	0.017557448	-0.35156456	0.039917666	0.20021904	-0.5454472	-0.3227867	0.4785353	0.30543903	-0.40674838	-1.0378573	0.18486407	0.64012355	0.17856447	0.472055	0.61229014	-0.17690414	-0.82480305	0.12963796	0.091595285	0.8418051	-0.06164536
ENSG00000006071	-0.8865791	0.5788221	-0.33431002	0.12041251	-0.7201537	0.24419878	-0.2720684	-0.06604543	0.54452634	0.25434843	-0.8808268	-0.19882375	0.73361874	0.6123516	0.2646935	-0.96265775	-0.31266183	0.54721004	-0.2791091	0.011956776	-0.83745146	0.6161537	-0.08014558	-0.6023848	-0.62002724	0.8677705	-0.85605407	0.8142035	-0.44864112	-0.3809955	-0.048393454	-1.6462483	0.40259308	-0.13238485	-0.8751719	-1.0533285	-0.4081244	0.06662715	-0.94908416	-0.5193375	-0.40225872	-0.74723953	0.89599925	-1.6295828	-0.35251752	0.22606312	0.22986853	0.13809364	-1.1024095
ENSG00000006116	-0.14456695	0.563783	0.042530168	-0.118180126	-0.5968618	1.7266972	-0.29071957	1.8703015	-0.43166083	-0.5987369	-0.28689688	-0.76322377	-0.19953868	-0.45116514	-0.41645327	1.0996355	-0.8954559	-0.92207265	-0.12877247	-0.57183516	1.8321842	0.179627	-0.5296809	0.6894669	-0.51016223	0.5992373	-2.0725806	0.77465767	-0.97785884	-0.502475	-0.74031943	-0.4414017	1.5959256	-0.6977865	-1.5213921	-0.05780664	0.9518111	0.37488082	-0.77281183	-0.9445126	-0.8561055	1.0819287	-0.40204856	-0.90303034	-0.20698944	0.7101083	-0.81624305	-0.17175695	0.65514684
ENSG00000006118	0.38997874	0.95387983	-1.3057748	0.10781058	-1.5991185	1.1519564	1.0993981	0.79575086	-0.07185716	-0.20642601	0.2972281	0.51772237	1.0427395	0.19466202	0.22810824	-0.8701829	-0.7466478	0.5195391	-1.1306121	-0.8359068	-0.013485945	0.62639093	0.07934644	-0.20815565	-0.8607724	0.5952704	-0.94857866	0.04066685	-0.24410333	-0.31843004	0.52728826	-0.70572907	0.13825166	-0.20391823	-0.13399372	-0.8617712	-0.4409777	-0.09124705	0.13639061	-1.166948	-1.1504625	0.1337431	0.7227275	-0.07657709	-1.216984	-0.846179	-0.4465642	-0.2444727	-0.7135887
ENSG00000006125	-0.47613877	-0.72880715	-0.42352834	-0.21697703	-0.49906346	0.22688705	0.05796154	0.526312	0.33235487	-0.05505663	0.039264478	-0.2937122	0.1707664	-0.6741615	0.68352544	0.53581566	-0.60454565	-0.595255	0.76374674	-0.46481025	-0.5044552	-0.09367367	0.7625658	-0.37713742	-0.19164437	0.678676	-0.6608378	0.6642483	-0.4849695	1.2291157	-0.9498647	-1.1718432	0.29412293	0.9978824	-1.3948171	-0.36171287	-0.64004266	0.1775643	0.96242243	0.41932577	-0.77560526	0.5823944	-0.2849777	-0.33916804	-0.7347346	-0.4239068	-0.088397466	0.316088	-0.3979785
ENSG00000006128	-0.3765117	0.35376534	-0.75722885	-0.57098025	-1.2900088	-0.50497234	0.42056876	1.7593971	0.5757936	-0.70707893	0.05798138	0.0724262	-0.2859566	0.8171438	-0.76814854	-0.5165517	-0.61937714	0.1237499	-0.41043958	-0.5414387	0.24656881	-0.7115206	0.5689697	0.61526597	-1.2330494	0.38427418	-0.95189583	-0.48770508	-1.0975475	0.72872525	0.72314477	0.18888243	2.0320694	-0.71337634	-1.2528508	-2.0571277	0.16060035	0.7017057	-0.59778273	-0.38624236	-0.48154035	-0.9036038	0.06766423	-1.0004156	-0.1487474	-0.23128621	0.014103909	-0.2547233	0.31365734
ENSG00000006194	0.5083586	0.05610387	0.5529061	-0.83945554	-0.35658982	-0.33707863	0.28207248	0.3472839	-0.8565454	0.62828255	0.708267	-0.27273038	0.03093727	0.34318668	1.0663598	-0.1933962	-0.8771247	0.5185101	-0.6920524	0.079989195	-0.17136307	-0.34092504	0.7607747	-0.67909294	-0.38453272	-0.60756713	0.00029039543	0.65123016	0.14654693	1.2278249	0.032083165	-0.045808587	-0.09319213	0.48951608	-0.28786227	-0.017686043	-1.0678505	0.27710694	0.3094199	-0.25288415	-0.20274603	-0.16104853	0.2754394	-0.2991557	0.5344506	-0.6088673	0.30018604	-0.14911123	0.43459493
ENSG00000006210	-0.73688054	0.9596709	-0.8069672	1.2973166	-0.49508512	-1.1857742	-0.8772473	-0.5801412	0.65415823	0.51165646	-0.45129704	0.31659317	-0.5900754	-0.08465872	0.0496986	0.7638425	-1.5754341	0.17631088	-0.96892655	0.025333714	0.42769632	-0.6482176	-0.2268948	1.4438783	-1.2053623	0.5207766	0.7882092	1.437637	-0.3186251	-0.10149436	0.3868416	0.97679645	0.7968475	-0.29835984	1.3320992	-0.96563685	-0.21113506	0.36666194	-0.48359665	0.863319	-0.99307275	-0.50960755	0.13692556	-0.558642	0.6910999	-0.34987912	0.15210776	-0.3741993	-0.45300013
ENSG00000006282	-0.4317117	-0.7966956	-0.24842416	-0.6428743	-0.7856081	-0.89601195	-0.28384766	-0.40649682	1.236881	0.4292407	0.2055143	0.26522052	1.0429972	0.16600758	-0.9340544	-0.7835097	0.17204459	0.076356195	0.74576217	-1.1355904	-0.3641626	-0.21096025	0.20975342	0.1309403	-0.5662456	-0.7917341	-1.6127006	0.3966582	-0.29285893	-0.2927158	-0.089788996	-0.18900833	0.12024709	0.5814106	-0.018944584	-0.32527083	0.43926305	-0.4886154	0.20143066	-0.7618652	-0.32051	0.058941506	0.82828474	-1.1428022	-1.182099	-0.40589166	0.6632953	0.05187871	-0.34129086
ENSG00000006283	0.088294975	0.15367424	0.90875924	0.38351813	-0.87455255	0.959893	0.3181291	0.5747631	-0.48759413	-0.31119293	-0.7347289	0.011771716	1.1875054	0.31190985	0.12268609	0.9582406	-1.447969	0.52734584	-1.1378145	-0.730595	0.7267944	0.003489361	0.30919135	-0.120015375	0.31858537	0.31605813	0.038409475	-0.085854635	0.17187966	-0.82991344	-0.5879895	-1.3203678	0.22777402	1.1813632	-0.5960386	0.69255954	-0.024051301	0.35148117	-0.97744817	0.36886975	-0.8308226	-0.35606125	0.24729848	-0.80629796	-0.6419322	0.0107976915	-0.72817546	0.7035613	-0.64757603
ENSG00000006327	0.62153286	-0.5929297	-1.1463442	1.2409067	-0.31104478	-1.2079737	0.2071559	0.065365754	1.009176	1.5472641	-0.060198963	0.4356373	1.3442426	0.5877833	1.815126	0.6552788	-0.08714476	0.44749942	-0.17934531	-0.28495002	-0.77523357	0.2301861	0.49640357	-0.26937756	-0.29778135	1.0860931	0.60065454	0.0798368	0.26338074	0.3231087	0.013550091	0.43992352	0.23417056	0.23035492	-0.04415482	0.54317296	-0.237565	0.25950104	0.00087836356	1.1870273	1.0012631	0.057365716	-0.39179677	1.735248	-0.51368785	1.4544678	0.67528343	-0.82539713	0.1876476
ENSG00000006377	-0.08604788	0.26181284	0.45926294	-0.350462	0.2957742	1.2837962	-0.7049562	0.7160502	-0.4072558	-1.0144755	0.76689446	0.24002112	-0.6802113	-0.71872795	-0.48025426	-0.720452	-0.41355476	-0.122462906	-0.9690133	0.14438872	1.9870112	0.6228814	-0.088621244	0.52261466	-0.67151725	0.57950574	-1.23055	0.31940612	-0.70774305	-0.1356092	-0.838689	0.8584285	-0.3437544	-0.01001659	-0.24679221	-0.87553173	0.6293368	0.92693233	-0.08188722	0.20859121	-0.59602374	0.9719722	-0.29800987	-0.8328232	-0.16524854	1.2947503	-0.5748733	0.047718626	0.6944429
ENSG00000006432	0.18427333	1.5893865	-0.07190056	0.81499225	0.1515065	0.7716715	0.57374257	-0.7185595	-0.58581126	-0.65954953	-0.88936985	0.22034864	0.0023899325	-1.4796817	-0.62938803	-0.7608669	-1.1343273	0.77496266	-0.35770002	-0.56622624	-0.64552367	1.0202762	-0.6458789	-0.50516444	0.17502481	0.2837386	-0.6956026	0.6315071	-0.11181768	-0.69652057	-1.322505	-0.6114554	0.5641593	-0.8516883	-0.81313336	-0.71446246	0.8269788	0.21733841	-0.23746355	-1.741895	-1.4916451	-0.52642244	0.87263095	-0.21967995	-0.84727675	0.14346236	-0.35487074	0.22017033	0.42446348
ENSG00000006451	0.81424665	-0.41479254	-0.6762079	-0.26740906	-0.36745	1.9567771	1.0289279	0.22288212	-0.46855748	-0.65561247	0.6817015	-0.12550002	-1.2893746	-0.13480836	1.0224178	0.8200212	-0.15936415	-1.1190583	-0.4042841	0.20409803	-1.081393	0.034356333	0.50478315	-1.2835625	0.43585396	0.008487939	-0.37307835	-0.56007874	-0.6321113	-0.35650733	0.25071567	-1.1552534	0.7116473	0.25793445	0.13133341	-0.23726168	0.3101117	0.25485408	0.32929838	-0.71614367	-0.8918569	-0.82939935	0.7737723	1.2376728	-0.40962958	-0.67421037	-0.47070575	-0.122397974	-0.27834344
ENSG00000006453	-1.239914	-0.32860985	-1.098594	-0.27557957	1.0664606	-0.12923588	-0.45606068	-0.25734597	0.74598485	1.1654022	-0.47228912	0.4058264	-0.10632934	0.094126195	0.13547681	-0.5428316	0.1615817	1.0048497	0.23324911	0.14867605	-0.59619474	1.7152652	-0.8474385	-0.9662366	0.1868048	0.25884756	-0.11797409	-0.5663915	0.45574528	-2.1680279	-0.88130105	0.36967328	-0.45294493	-0.793982	-0.11737393	-0.30685514	0.32514405	-0.35566363	0.45739952	-0.5082722	1.0006702	-0.99595606	1.1983824	1.1131563	-0.21644802	-0.56469566	-0.0244637	0.16735782	-0.0025364154
ENSG00000006459	0.025599752	0.4663911	0.79150903	0.29531604	1.1602215	-0.40601662	-0.33021173	-1.5909953	0.7970748	0.6716511	0.36013615	-0.24405569	-1.3867463	0.50098497	0.8712387	0.35873994	0.40585235	-0.4868217	0.11208804	0.117771186	-1.0397472	0.86136794	-0.32984805	0.6821728	1.5334848	1.0131384	0.78267723	0.6258982	-0.045301575	-0.63942385	-1.6536304	1.2140038	-0.6214208	-0.4284254	0.42175052	-0.077659726	-0.7408625	0.5805748	-0.51883286	0.7587233	0.3668984	0.5941627	-0.16171685	0.92420256	1.3248863	-0.86408925	-1.3104036	0.8093557	0.55045605
ENSG00000006468	0.8521839	-0.09304747	-0.64141107	0.8172515	-0.33789432	-0.5954239	-0.0069803847	0.3484707	-0.71492	-0.73118985	-0.14932723	0.3101281	0.7461959	0.36641592	0.22300428	-0.673882	-0.31543016	-0.10754326	-0.5630865	-0.11216423	-0.6943886	1.5883067	0.3120567	-0.712058	-0.35601184	1.1117299	0.3169321	1.0944325	-0.49212515	0.1958703	-0.3226152	-0.30212265	0.45388076	0.3160498	-0.4017539	-1.0928664	-0.32692695	0.7330227	-0.75980115	0.24965556	-0.25292554	0.20295346	0.17693786	0.28459623	0.15878315	-1.1528527	-0.6005125	-1.1061913	0.38923892
ENSG00000006530	-0.3412781	1.0277288	0.14547738	0.26983473	-1.0453454	0.43217725	-0.2165382	-0.5042063	-0.12362083	-0.07612168	-0.07407511	-0.40149155	0.004600668	-0.19294126	-0.07807575	0.089809164	0.3735679	-0.15843417	0.39974403	0.73873925	-0.09913744	-0.15071651	0.11311032	-0.34406656	-0.44259432	-0.30335817	-0.25962046	0.14878373	-0.07976208	-0.44209018	-0.23238395	-1.085033	0.4793938	-0.005609847	-0.0036017646	-0.4184824	-0.30905098	-0.60700125	0.78323776	-0.839424	-1.0537134	-0.047251154	0.10828347	-0.08687916	-0.27607334	-1.0929909	0.7809014	-0.9114496	-0.20558184
ENSG00000006534	0.16366182	-2.245173	-0.7867926	-0.34828714	-0.968937	-0.3877038	-1.0803968	-0.6563676	0.3948921	0.24044281	0.13387676	0.7213356	0.67944187	1.051666	0.5895757	0.093585566	1.5980126	-0.25308713	0.19253999	-0.76380354	-0.9901039	0.028254831	1.0491598	0.8603729	-0.23488596	0.09076277	-0.3575981	-0.9754375	-0.3006219	-0.16716054	0.8605643	-0.51511526	0.25376046	-0.21558769	0.35263392	0.22430563	-0.05497782	0.07185354	-0.7973918	-0.08112582	1.0501068	0.66194504	-0.7180886	0.72851634	0.5687129	0.5913784	-0.95604914	0.0013032764	0.71590924
ENSG00000006555	-0.24817178	0.9868869	-0.65943617	-0.2589645	-0.27684283	0.8675363	-0.68518555	-1.1705837	0.89961195	0.029282555	-0.7714299	0.40365836	0.15266733	-0.58870214	-1.0654998	-1.197314	0.65155905	0.3327351	-0.63229996	0.18991329	0.76486737	0.1685457	0.0055058105	0.26857772	-0.024336524	0.31504032	0.36925742	-0.51719	1.210472	-1.3992718	-0.9679627	-0.08335947	0.9205489	-0.92608356	-0.47842938	-0.5907988	0.855161	-0.7818074	0.29197258	-0.5223955	0.24946581	-0.36464468	0.21958959	0.5774705	0.64380413	0.5230646	-0.34639657	-0.4444678	0.1770549
ENSG00000006576	-0.01491202	0.8521554	-0.82402956	0.048847154	-0.17683357	0.33095363	-0.59927595	-0.9210559	0.6296438	-0.22162893	0.35392356	-0.36675447	-0.067044206	-0.08107584	0.33621895	-0.41849908	0.6383841	-0.3368365	0.16781612	-0.30110303	-0.65599614	-0.32700077	-0.17827189	-0.06868048	1.4341925	0.31033042	0.42324394	0.27791944	-0.27553257	0.5709637	-0.3743571	0.08592156	-0.88674337	-0.5843522	1.0912224	-0.111410566	-1.2509727	1.4203246	-0.12457319	-0.89970845	0.22890401	0.97043306	-0.85094553	0.20554662	-0.43829873	0.37206995	1.0664176	0.9588217	0.5377049
ENSG00000006606	-0.8319587	-0.59883344	-0.638734	0.06739366	-0.7879684	-0.25622788	-0.76675904	0.30709025	-0.23421462	0.92152625	0.0508285	-0.6381557	1.046669	1.136955	0.63010186	0.15606117	-0.13666457	0.56747764	-0.7744562	-0.85406554	-0.041148003	-0.33819896	0.1018911	0.19754066	0.30888227	-0.69606084	0.33427024	-0.44054037	0.29565483	0.29994246	0.7111649	-0.46142235	0.3716756	-0.3145103	0.5553823	-0.2870328	-0.98612374	1.1545843	-0.34404314	0.2427798	0.117684886	-0.1353397	-0.511656	0.009538393	0.10966107	-0.24056688	0.53835255	0.09775799	0.39650697
ENSG00000006607	-0.24248649	0.42672825	-0.21990411	-0.60972846	1.0694917	0.33301637	0.23321024	-1.2477715	-0.012392643	-0.5967236	-0.32723165	0.030886035	-0.43769312	-0.17513525	0.7105274	0.72701204	0.12759379	0.593555	0.75007546	0.33861744	-1.0334685	0.9441445	0.020730771	-0.50809103	0.83326936	-1.3072109	-0.6073609	-0.058926836	-0.33197388	-0.040143073	-0.53919905	0.06336466	-0.03229149	0.8161143	0.61865705	-0.96750355	-0.6754904	0.30499163	0.50563794	-0.66744655	-0.30411395	-0.59265155	0.65185994	0.39437962	0.45923656	-0.7072386	-0.13508676	0.87799174	0.9427506
ENSG00000006611	-0.87700087	-0.22291704	-1.504193	-0.56087387	-0.2843837	0.17771885	-1.3123001	-0.15004101	0.9684106	-0.725158	-1.1081673	0.61856276	0.2055478	0.13056856	-0.49056438	0.074453086	-0.050363194	-1.1328548	0.67823553	-0.592999	-0.4148337	-0.046316154	-0.26621774	0.835095	-0.5747832	0.10784662	-0.31611553	-1.4337791	0.06331938	-0.33649236	-0.05144576	-0.060129818	0.6164836	-0.36144418	-1.7348946	-2.1686509	0.39329973	-0.93933076	-0.6581955	-1.3444498	0.94536656	-0.111868575	-0.4071532	0.40415666	-0.6354565	0.76239014	1.0139248	0.40477037	-0.65001893
ENSG00000006625	0.09147678	1.3658231	-0.20918429	0.18833409	-0.65837383	1.2619876	0.33633253	0.73410636	0.08852879	0.2652958	0.43723005	-0.036000457	0.61472917	0.26109388	0.41116837	0.13714395	-1.1994176	0.24026358	-0.28096855	0.30875838	-0.30893427	-0.17081796	1.0210501	-0.07832151	0.49644673	0.11791445	-0.4852182	0.63216835	-0.5930452	-0.24301983	0.7300733	-0.31300527	0.516603	0.004819779	0.764404	0.5655518	-0.07150498	0.89597905	1.1854316	-0.19105722	0.55032676	-0.47691256	1.0904075	0.18413611	-0.20338793	-1.0419025	0.31769767	-0.5311292	-0.78832185
ENSG00000006634	0.47975805	0.6616463	0.57954085	0.37463114	-0.13637175	0.4611594	1.2911677	0.07030302	-0.32326192	0.6459675	0.40766692	-0.13908954	-0.04705773	0.09191499	-0.13618591	-1.5384432	-0.35162574	0.25332248	1.027389	1.3814255	0.63514924	0.066046156	-0.5524948	-0.5884113	0.5067894	-0.032957364	-0.026128823	0.9054755	-0.15654431	-0.5481189	-0.66928023	0.046147317	-0.71449673	-0.16702347	0.049013082	-0.40431628	0.28964812	0.65339065	1.4339468	-0.23782511	-0.48727435	0.9208093	0.82601094	0.41894293	0.5287569	0.27847287	0.10308212	0.9293224	0.42707705
ENSG00000006638	0.08401021	-0.81984556	-0.34998938	0.07807745	-1.1917589	-1.4410163	-0.97233516	-0.1174508	-0.054587696	0.49969372	0.35091135	0.31643853	0.08892348	1.3031188	-0.16459602	1.1626517	-0.20268531	0.4672428	0.4542217	-0.90519226	0.33790803	-0.21474178	0.1356802	0.9467075	-0.79222906	0.2094082	0.6627083	-0.060661063	-0.38614064	0.1288908	1.0396397	0.5998428	-0.00018142255	-0.3942798	0.7243077	0.7076664	-0.38037437	0.14787173	-2.140571	0.7699338	-0.17611894	-0.4352025	-0.9181013	-0.21578154	1.0041637	1.6690221	0.78751624	-0.4385001	0.24552023
ENSG00000006652	0.8083212	0.25662646	0.026753254	0.40378153	0.04033113	-0.36238083	-1.4697108	-0.000116074385	0.9010744	1.9289591	-0.019754795	-0.57559615	-0.35327736	0.71701634	1.4626	0.17717557	-0.053020008	0.017694378	-0.11261778	0.882896	-0.7562399	0.05906277	0.54426587	-0.35868987	0.6590623	0.7106719	-0.97465485	-0.023183595	0.1314946	0.08541157	-0.51258796	-0.0019186261	-0.9688083	-0.0879346	0.6450405	-0.1395902	-0.5760397	-0.07850011	0.029957915	0.17897068	0.17715211	0.40068948	-0.9157203	-0.8731148	0.5610892	0.17176105	0.18708453	-0.18258698	0.38545704
ENSG00000006659	0.043014742	0.42329043	0.1244951	0.21351464	0.003633169	0.2408314	0.06182539	0.9839595	-0.19786184	-0.85045815	-0.5999908	-0.23147349	-0.013618446	0.08498431	0.401485	-0.120727725	-1.0829983	-0.6775621	0.49782082	0.35115337	0.3436189	-0.0667292	-0.8420085	-1.5084091	0.0974651	-0.37737554	-0.40012914	-0.25565228	-0.33269987	0.21602844	0.4414256	0.824211	0.12259415	0.3307355	1.0388218	0.05116827	-0.6211154	-0.2512477	-1.1951373	-0.45305723	0.20138317	-0.24102113	-0.12841767	-0.061683353	0.0675946	0.33716732	1.1112955	0.37497127	-0.20543097
ENSG00000006695	0.5759703	-0.6546539	0.47821933	0.25058654	1.0880032	0.2487812	0.22394945	-0.18140185	2.146098	0.8861035	0.54791033	-0.75580525	0.80573994	-0.37229058	0.47129798	-0.64481443	0.2866229	0.2399402	1.0009264	-0.3366925	-0.5155358	0.011484038	0.36813587	-0.7426639	0.93474954	-0.27140144	-0.5878794	0.10429617	-0.08100062	-0.805854	-0.74242276	0.26788762	-0.44549963	-0.5797626	1.4647067	0.6201916	0.22572722	-0.7331201	0.3864022	0.5269423	0.37277094	0.29797	-0.6842931	0.24178723	-0.82061416	-0.14252472	0.69497025	1.3629389	-0.23129544
ENSG00000006704	0.09648614	1.0312591	-0.8195456	0.29217038	0.9057468	-0.08537859	-0.15483303	-0.6215638	1.2827209	0.46697676	0.05149262	-0.89556336	0.08789683	-0.39428517	0.34897137	-0.9290884	-0.31285048	0.44659898	-0.6924095	-0.802365	-1.0285213	-0.27691835	0.035618097	-0.6111388	-0.14451502	0.33984363	-1.0112062	0.80526	-0.88537496	0.32760742	-0.6071138	-1.0087699	-0.15704452	-0.21336876	0.03881166	1.052229	-0.094171785	0.8709784	0.51835525	0.058147285	-0.012396504	-1.0011175	0.49857086	0.4664846	-0.3804715	0.37951666	-0.19482543	-0.6830466	-0.4688083
ENSG00000006712	0.12248268	-0.668853	0.7134682	-0.1481065	0.29944953	0.3412035	0.41422108	-0.6059689	1.2335421	0.31767988	-0.010245532	-0.24904604	0.11446349	-0.56552225	0.235444	-0.03653897	0.34760177	-0.7749125	0.45459527	-0.673966	-0.67226326	-0.77177006	0.12270767	0.59262645	-0.2823667	0.27646047	0.3580543	0.7078154	0.0732953	0.28221822	-1.2491264	-0.3669812	-0.6545175	0.7378827	-1.233703	0.0005467712	-0.6580665	0.28076196	0.38270852	-0.46917546	-0.81822145	0.93911725	-0.48320615	0.05886321	-0.41598508	0.71417457	-0.34909412	0.34190708	-0.11789384
ENSG00000006715	-0.050326157	0.6147314	0.8722543	0.23655789	-1.279499	0.22605935	-0.9363263	0.44237262	-1.2315167	-0.63578624	0.16042407	-1.1793458	-0.5017101	-0.5076665	0.53410274	0.11453892	-0.044636358	-0.32287693	0.59873855	0.7230022	0.08878896	-0.80131024	1.1873747	0.80805707	-0.11498069	-1.2031864	-0.20408694	0.3160581	0.043601137	0.098755226	0.7581922	-1.2113028	0.25765705	0.82590723	-0.31554884	-1.0206871	0.18792972	-0.29591125	0.061816234	-0.8140315	-1.5697157	0.0418898	-0.268184	0.1920787	0.7171254	-0.5928403	0.35770622	-1.8340722	-0.09681813
ENSG00000006740	-1.4236965	1.1137601	-0.22030117	0.47123134	-1.0034866	0.88542974	-0.7173328	-0.35615864	0.61403686	0.38542497	-0.6561015	-0.5704672	-0.013939836	0.018399024	-0.08211395	0.37391153	-1.9195062	-0.07545692	-0.015407995	0.098891206	0.8191834	0.34653437	1.4139184	0.24276626	-0.6553524	1.1646343	-1.1857405	1.1680846	0.18838239	0.37075657	-0.5513267	-1.390845	0.19333948	0.88309973	-1.164632	-1.180324	-0.5371211	0.4610017	0.00829523	-0.02653369	-0.6785608	-0.25348622	-0.055305354	0.19923578	-0.07291353	-0.59235424	-0.024139307	-0.17478861	-0.2539693
ENSG00000006744	0.09085056	-0.35568675	-0.10856626	-0.07355091	0.17494182	0.55065584	0.12871572	-0.95070666	0.36921373	0.13210988	0.6966002	-0.40915257	0.37709114	-0.83757955	0.5830434	-0.46831527	0.7599616	0.09648151	0.64263284	-0.043056116	-0.426426	-0.5149691	0.93678254	-0.14400554	0.040042307	-0.63374996	-0.2116183	0.66929555	-0.51136684	-0.6604384	0.44951317	-0.048898738	-0.3863175	-0.036278628	1.0008168	1.1689051	-0.39284247	-0.16907427	0.39861444	-0.8201139	0.6023331	0.20852013	0.6805393	-0.34650627	-0.8215969	-0.5181307	0.8980485	-0.5413945	0.08502689
ENSG00000006747	-0.7950427	-0.040757533	-0.5254481	0.7314653	-0.5581344	1.305689	-0.7777206	-0.7621904	0.8399868	-0.49953473	-0.9297357	0.44687477	-0.6645085	0.50259304	-0.20005016	-0.4304236	-0.28083897	-0.43500096	-0.2736516	-0.18431555	-0.30122197	-0.014569364	0.33369857	0.63309807	-0.32708144	-0.14808129	-0.011952181	-0.7403854	-0.16896488	-0.15157503	0.27757087	0.17545484	0.37388292	-0.08377331	0.72186846	-1.2206212	0.26968426	0.57545733	-0.009061638	-0.5588749	0.50594276	-0.42198008	0.011681586	0.7181691	-0.15471016	-0.7638832	0.058758285	0.4173682	-0.23147583
ENSG00000006756	0.3217214	-0.3729824	0.99281853	-0.8619064	-1.1819799	-0.7856624	-0.57028216	-0.8348811	-0.54414535	0.05365581	-0.41297227	1.3754727	0.09089192	0.45768735	-0.16749659	-0.43398616	0.8249614	0.91264623	0.21394965	-0.1027976	0.4858557	-0.41719398	0.48969093	0.72439	-0.18487982	-0.18739124	-0.24353994	-0.16352397	0.4816775	-0.72238666	0.42555615	-0.2951015	0.50008786	-0.51209277	0.70899236	0.26742575	0.51594	-0.271825	-0.31142062	0.134283	0.48606023	0.14637338	-0.1585383	0.8692156	1.1542883	-0.09975758	0.26260647	-0.3528889	-0.691344
ENSG00000006757	-0.112286076	1.5102218	0.5224809	0.5372595	0.38062376	1.1769037	-0.8641523	0.15373458	0.492094	0.0113204615	0.9294037	-0.4302254	0.0861594	-0.42380163	-0.17467324	-0.371548	-0.12112509	-0.86708784	-0.6801579	-0.6900802	0.18949534	-0.8639055	-0.4592871	-0.73467755	-0.2723176	0.3864349	-1.0847125	0.5170648	-0.42079237	-0.37665415	0.26092955	0.3846258	0.38552666	-0.43567267	-0.11188877	0.42387685	-0.002056123	0.2427957	0.17404236	-0.6176304	0.28838196	-0.26949152	-0.2010419	0.51291186	-0.43845388	0.4705594	0.7011592	-0.65090835	-0.8699488
ENSG00000006788	-0.9918393	-0.18307166	0.39163065	-0.18829322	0.569182	0.8345883	0.1648298	0.2357809	0.342094	-0.1200971	0.24472599	-0.22261117	-0.77597713	0.24030693	0.44098765	0.22804712	0.27545634	-0.916207	0.7369424	0.40502542	-0.4621387	0.18139757	-0.5041497	0.55095416	-0.15068753	-0.23766795	-1.1708119	-0.8068296	0.43463093	0.21563089	-0.7067881	-0.2653604	0.015077045	0.4715532	-0.41746187	0.02814948	0.20655352	-0.31808478	-0.3424187	0.14679618	0.97963434	0.013124917	0.47323975	0.13745995	-0.18141624	0.4887268	0.61524767	0.44852614	0.0006181573
ENSG00000006831	-0.5610457	-0.24484792	0.54884714	-0.4237726	0.5635825	0.9355747	0.035558034	0.2789836	0.42316663	0.29947755	0.61451256	-0.37844998	-0.35596508	0.55301046	0.34321523	0.45091873	0.546084	-0.59986436	0.6277815	-0.07039184	-1.9674957	-0.23570122	-0.7067559	-0.117944635	0.12547188	0.51069295	-0.43381003	0.29653594	-0.95055497	-1.1137472	0.19373526	0.019019946	0.14592151	-1.1106105	0.07320242	0.106841385	-0.59713864	0.020962961	-0.6690834	-0.5760133	-0.596705	-0.1949937	0.00082272495	0.6345354	-0.46664694	-1.0350499	-0.40617147	0.81847197	-0.6928074
ENSG00000006837	-0.21062009	0.29620272	-0.32741925	0.3132554	0.095515534	-0.2366608	-0.4890002	1.3469437	0.3907716	0.0800915	0.5145734	-1.2809151	0.046692915	0.52886623	-0.011051685	0.38413936	-0.90947413	-0.60446525	-0.02132542	0.1325351	-0.08013473	-0.20146474	-0.6113561	0.057794437	-0.41529414	-0.4981211	-1.6637996	0.8610501	-0.19479638	0.44610727	-1.1650679	0.19146343	-0.82807213	0.38229123	0.30713245	-0.25383973	-0.043806072	0.8771652	0.6834501	0.16661823	-0.0903785	0.807149	-0.6985041	-0.7581221	-0.8289151	0.1324084	-0.029104132	-0.1667498	-0.9437029
ENSG00000007001	-0.26601914	0.65948105	0.38142523	-0.30784103	0.4569932	0.8632646	-0.7216913	0.40160927	-0.03543068	-0.16859066	-0.16471691	-0.17052655	-0.13172777	0.14945203	-1.0176812	1.2461623	-0.3028606	-0.5691306	-0.07785534	-0.5992117	0.641161	-0.72935003	-0.27322403	0.23608533	-0.039662316	0.3468906	-0.6740993	0.38436252	0.39269248	0.113335595	-0.75961334	-0.8034106	0.69306475	0.21136062	-0.6946884	-0.4688761	0.085443236	-0.3980338	-0.4478709	-0.21671489	-0.057910718	-0.052296948	-0.5085992	-0.5717481	-0.60770047	0.43050635	0.7918007	-0.13217434	-0.52643675
ENSG00000007038	-0.31076074	-0.8401944	-0.018658502	0.83654577	-0.38618627	-0.1985732	0.77084845	-0.095092304	1.2114947	0.31235522	-0.4606575	1.2723773	0.08397378	-0.30336672	-0.021167934	-1.6029893	-0.2924237	0.59742117	-0.04917437	0.09781711	-0.09578148	0.38941744	0.070487216	0.30705693	0.15681243	-0.029694958	-0.32486504	-0.11245769	0.24379173	0.0791076	-0.33665994	1.0392483	-0.16405717	-0.79646575	0.60667914	-0.13660564	0.16071896	0.5403437	0.7660972	-0.30060586	-0.015020128	0.9790265	0.40461555	-0.048047226	0.38848948	0.63029146	-0.51933515	0.2873155	0.52182317
ENSG00000007047	0.9564605	0.5140075	0.51431966	0.9440416	0.0116342455	0.69072115	-0.01829113	0.6999178	0.62684935	-0.5412439	1.3470193	-0.37981072	0.076793104	-0.84726256	0.6474984	0.1726871	-1.2262958	0.058267713	-1.5349106	-0.051081434	0.5808431	0.053708162	0.6871102	0.014478609	0.029755436	0.15228556	-1.1597602	1.1985011	-1.1257643	0.20943406	-1.208877	0.13445306	-0.74928164	0.8101619	-0.42943656	0.92416185	-0.048206788	1.0478196	0.22167026	0.34864905	-0.1552742	0.5200498	-0.18170695	-0.6727385	-0.39186278	1.0828037	-0.70042783	-0.29614413	0.32279244
ENSG00000007062	-0.41438353	0.25445306	-0.293818	0.4550309	-0.17808862	-0.9369319	-0.91813695	0.28001305	1.4168336	0.7633273	-1.2656806	1.2312436	0.0075320243	0.54490846	0.27954513	0.06032214	-0.39887518	-0.23157538	0.43133077	0.14892274	-0.22349997	0.111626774	-0.060235247	0.666455	-0.40992492	-0.49276152	-0.71079576	-0.28441355	-0.21562085	-0.19736531	-0.2037821	0.85300595	0.37102988	0.14109941	0.4711209	-1.8632724	1.2422793	-0.5301302	-0.014941311	-0.42397812	0.58713007	-0.27290708	0.012240214	0.12331807	-0.2701969	0.27192953	0.5213897	0.6657764	0.01433995
ENSG00000007080	0.52811605	0.42318386	-0.45000717	0.80069095	1.0807933	0.87550515	0.2241907	0.17357962	0.7019743	0.15509865	0.7739779	-0.67076004	-0.35047317	0.024480907	1.0010433	0.7005032	-0.98785543	-0.9423616	-0.09424435	-0.23635845	0.04309252	-0.6998845	0.67428935	1.027666	-0.38420194	-0.5544468	-1.2603036	0.4875416	0.2990475	0.5476456	-0.49606532	0.6480191	0.34099934	0.796146	-0.71522844	0.30127126	-1.4939631	0.23977636	0.35027558	0.27428663	0.8886716	0.23985867	-0.64130765	-1.2174833	-0.37158135	0.7691641	-0.40363476	-0.8758052	0.21546362
ENSG00000007129	-0.91626865	-1.1161602	-0.8705623	0.08806153	-0.9623157	-0.6250156	-0.07168909	0.1887291	-0.12215701	-0.1717666	-0.90734327	0.8111279	-0.25455964	0.5946747	-0.100862116	0.15429427	-0.4588275	-0.5716813	-0.03660662	-0.65230983	0.054652035	-0.092799135	-0.57104385	0.22732642	-0.28789744	-0.039357558	0.65483385	-1.1685773	0.4950716	0.3669738	0.50953	0.83655244	0.62872934	-0.512033	-0.14179437	-0.16962086	-0.52188665	-0.32576498	-0.3842053	-0.31886065	0.29434448	0.6463993	-0.5733067	-0.78569525	0.66857976	-0.21005437	-0.3135196	0.97142833	0.5280523
ENSG00000007168	1.0832555	-0.21305	0.1582989	1.075107	0.49068	0.6889936	-0.56540334	-0.6157577	0.0058731963	-1.3139224	0.36044562	-0.38636577	-0.091752894	-0.7708873	0.37019417	-0.23720348	0.03580222	-0.5193966	0.026995296	0.45031503	-0.35870984	-0.3715306	-0.04690236	0.18664381	0.35692948	0.10118488	-0.8717458	0.37096158	-0.5912952	1.0699782	-0.49025476	-1.4345516	-1.37641	1.4633734	0.32376137	0.3369494	-0.28949648	0.9920948	0.67416334	-1.1151983	-0.9228084	0.5013509	-0.25348192	0.2773733	-1.0318002	-0.7679586	0.07862069	-0.519318	0.46827123
ENSG00000007171	-1.4299103	-0.46414468	-0.4054553	0.12701361	0.09302417	0.3011249	-0.37123418	-0.35040393	0.49128425	0.5304278	-0.30950084	-0.26520395	-0.009750148	-0.28999284	-0.32613933	0.57562315	-0.021490246	-0.40875357	0.5797351	-0.63965696	-0.034140706	-0.062236067	-0.38053647	0.6137278	0.23467873	0.62299985	-0.1270525	0.45329592	-0.06716066	0.3326488	-0.13213025	-1.4443936	1.2698233	0.49573222	-0.9425616	-1.055047	-0.20002343	-0.07730074	-0.19830373	0.01164413	-0.059245285	-0.007460212	-0.06118039	-0.187883	-0.87321156	-0.12046759	0.9934353	0.33152765	0.13114224
ENSG00000007174	-1.2712655	-0.49162593	0.24603796	0.2171375	-0.003900628	1.0379362	-0.5547393	1.5278271	-0.04948966	-0.84598744	-0.9637602	-0.20714006	-0.40831655	0.15401909	-0.43843687	0.13942634	-0.4824075	-1.0548918	0.10506247	-0.24522978	0.105794705	-0.04633776	-1.2791309	0.19703466	-1.3853589	-0.43184465	-0.91364366	0.63237876	-0.28319025	-0.49331778	-0.3225028	0.009505627	-0.004135517	0.4447183	-0.28654724	-0.6680963	-0.08341585	0.4718365	0.328815	0.23254494	-0.05617394	0.18949722	-1.1188396	-0.47888836	-0.28453514	0.098801546	-0.4195755	0.39758733	-0.16155113
ENSG00000007202	0.8069421	-0.07195475	0.009082354	-0.17556758	-0.4266346	0.7829764	0.53595144	0.3199873	-0.863242	-0.9053867	-0.096926175	-0.4211271	0.5798724	-0.9756502	1.4831042	-0.529432	-0.75834095	0.40294495	0.9780471	0.2868603	-0.9111616	0.43465245	0.7463553	-0.9524953	0.432174	1.3519323	-0.30461726	0.22777826	-0.008597128	0.6417525	-0.30808696	-0.5920849	-0.013970909	0.6714709	0.24213102	0.7614989	-1.770962	0.15487505	-0.18407458	0.038808372	-0.9857184	0.46473873	0.53710735	0.6233551	-0.2685272	0.3007281	0.37785822	-0.44077775	0.2505186
ENSG00000007216	-0.106213294	-0.45881784	-0.08608242	0.5318082	-0.05294525	-0.082098454	-0.78645116	-0.075091206	0.89286375	-0.91366225	-0.47155365	0.56526506	0.6005148	-0.109213896	0.29465175	-0.2269084	-0.2606272	0.4218463	-0.04100215	0.30835816	0.33647886	-0.300667	0.41883266	-0.5406696	-0.5361511	0.48974007	0.54443365	-0.50207436	0.064437315	-0.25829208	-0.48879448	0.5329305	0.5908832	0.0219469	0.6010236	-0.68676347	0.00958326	-0.20345244	0.062276673	0.45436212	0.7197596	0.22171175	0.14337169	1.428654	0.17737716	-0.038157657	-0.0540024	0.46614993	-0.09379841
ENSG00000007237	0.28935358	0.35373512	-0.12301837	1.054935	-1.2185796	0.36686498	-0.4889239	0.6575702	-1.178031	-1.1727576	-0.6618142	-0.20717238	0.03196758	0.6938063	0.07096281	-0.29069188	-0.26408473	-0.90848094	-0.95314676	-0.5870078	-0.39850727	1.6777945	0.62436837	0.7889983	0.84530807	0.23206401	-0.04183639	-0.4822817	-0.9422105	0.20415142	0.48177072	0.2361831	0.7677293	0.7234034	0.34086815	-0.95822006	0.6198927	0.6249942	-1.6176616	0.62208176	-1.4516228	-0.5149553	0.47525665	-0.93556154	-0.044877116	-1.3675938	-2.2320516	0.6451082	-1.0114921
ENSG00000007255	-0.17131038	0.49975625	0.7154348	0.7304786	0.6663022	-0.35031557	0.1473019	-1.0262933	0.59390277	-0.85249025	0.49021676	0.38111386	-0.33376762	-0.48031774	-1.204819	-0.4053126	-0.1726083	0.05556038	-0.60924935	-0.98449606	0.3857341	-1.3757799	-0.0853749	0.39910492	-0.4948877	-0.18998191	-0.37668744	0.8799774	-0.6011078	-0.7556422	-0.2581584	1.5795536	0.7720897	-0.86525816	0.44811296	-0.3209809	-0.71073943	-0.6715757	0.2476932	-0.833532	0.53364354	0.6780744	0.52083886	-0.27451915	0.6798351	0.48828128	0.04978698	-0.17686598	-0.6025134
ENSG00000007264	-1.001355	-0.3511003	-0.92120713	-0.2045208	-0.39443457	0.27694842	-0.084684916	0.34533906	0.04822625	-0.17450365	-1.0938963	0.3616863	-0.45876026	0.13397077	-0.8496978	1.1550398	0.05959959	-0.5939457	-0.49195975	-1.2652051	0.51739955	-0.46390116	-0.33575803	1.2998774	-0.09444235	0.9156792	-0.81846863	0.35483858	0.5432762	-0.8077675	0.07781518	-0.28622735	1.4840679	-0.4146848	-1.4196376	-1.220564	-0.05223809	-1.1624656	0.026276205	-1.1786435	-1.2114837	1.0892041	-1.0974973	-2.113011	0.3572067	1.3903553	-1.1440177	0.33127156	0.9310885
ENSG00000007306	-0.4876468	-0.02215562	-0.7822205	-0.28265128	-0.9767014	1.0298257	-0.6034556	-0.92972	1.1217164	0.29928112	-0.46490794	0.27241784	0.16958249	0.47957003	-0.054017108	0.35314122	-1.162369	-0.4973441	-0.52859724	0.088292755	-0.27439213	0.19112015	0.8828235	-0.28070712	0.31760275	-0.59518546	-0.2491053	-1.512135	-0.38717616	-0.20796536	0.79050446	0.34785655	1.0266471	-0.080991656	0.007753178	-0.98816365	0.7267628	0.0916441	-0.35550487	-0.23849326	0.42711726	-0.5359441	0.2447433	1.1765407	-0.66357976	-0.111455835	0.6303931	0.44104204	1.1654269
ENSG00000007312	-1.0277636	-0.1344553	-1.3621169	0.56226563	-0.9503244	-0.42719403	-0.6824144	0.24639782	1.3146812	0.81602514	-0.20552804	-0.71372443	-0.0055282665	1.7213057	0.47651988	-1.6943196	0.44515365	0.9187701	-0.9151067	-0.64687383	0.43751687	-0.20678338	0.74431676	0.05477128	0.9826863	-0.5310169	2.1824074	-0.87549305	0.62818813	0.04478883	0.38858673	1.2466727	0.2387715	-0.5656849	0.78998125	-0.4320377	-1.58474	-0.7540933	-0.0025290041	0.34255627	0.3320769	0.28920433	0.30639708	-1.127487	1.2295839	0.29645222	0.93758035	0.6090411	1.1791457
ENSG00000007314	-1.615438	-0.22095011	0.46078154	-0.27173734	-0.03796323	0.3595982	0.06375685	0.98212177	1.87943	0.6190264	0.46643582	0.010484096	0.0677744	0.7744421	0.025816398	-0.09858501	-0.7946557	0.030628372	-0.64971066	-0.9546714	-0.9688834	0.28940338	-0.74557567	-0.15898627	1.1411597	1.0184176	0.73430854	1.0959969	-0.12754664	-0.49951884	-0.6292586	0.9107379	-1.828302	-0.45225245	0.33172688	0.9067346	-1.266768	1.2938342	-1.1611987	0.9681771	1.7589421	-0.6031572	0.45284215	-1.1695968	-0.9972417	0.5062706	0.0021693148	1.5016186	-1.197644
ENSG00000007341	0.46767682	-0.0787774	0.016408764	-1.0880437	0.87338334	0.7861104	-0.24155968	-0.32987243	0.5618836	1.1619167	-0.056008134	-0.083741374	-0.3983729	-0.18555155	0.38451177	-0.3066192	0.1327079	-0.7460079	0.1628785	-0.18347737	-0.41240537	0.3434846	-1.0226121	-0.11113965	-0.31829557	-0.46935543	-1.016821	0.09515656	0.57742876	1.1384175	-1.7180758	0.14214937	-0.77799296	0.5753644	0.51854396	0.2981901	-0.060201917	0.14289084	0.42583594	0.0366558	-0.037252907	-0.017587699	-0.6621504	-0.64835995	0.59232324	-0.7114938	0.08661553	-0.0859542	-0.072471224
ENSG00000007350	-1.1968496	-0.84497964	0.30284852	0.710322	0.003611694	-0.3202529	0.019677904	0.15043238	1.5966005	1.36562	-0.105744414	-0.35672995	0.9712612	-0.14099595	0.2110592	-0.3610644	-0.7669843	-0.23925512	0.044471562	-0.6318404	-0.55017114	0.68834007	-0.34578943	0.2433951	0.16842875	-0.107462265	-0.30829626	-0.9920899	0.76828384	-0.37881416	-0.7040839	1.0553538	-0.6279453	0.1988889	0.35285804	-0.14344555	-0.03430421	0.32368448	0.74525464	0.5212828	0.41340888	0.91994435	-1.0076153	-0.8304578	-0.6037014	1.3675262	-0.3958102	0.9430109	0.2758571
ENSG00000007372	0.757971	0.30182475	0.36177573	0.49205473	0.34947726	0.8231594	-0.55345625	-0.21864238	-1.5077087	-1.7170713	-0.28787327	0.49093726	0.7855096	0.04136927	-0.48120907	-0.13611625	-0.34291628	0.23728055	-0.2646364	-0.08077733	0.039585624	1.3365232	-0.5662751	0.122257985	-0.37161982	0.8130015	-0.16297744	0.6941965	0.158627	0.21241641	-1.3332067	-0.89493626	-0.3892975	-0.24311928	-0.32405153	-0.3492687	0.34890413	0.3305457	-1.4983233	-0.4620605	-0.3185951	1.2327013	0.8501547	-1.1322811	-0.5697209	0.6275634	-0.3878934	-0.18731578	-0.17416029
ENSG00000007376	1.087608	0.047764555	0.34024167	0.023029651	-0.57890534	0.6723768	-0.04243427	-0.4679049	-0.016239122	-0.8293122	0.6075397	0.078461185	0.65334505	0.7606328	0.15027016	0.055318348	0.52086395	-0.3489751	-0.40218136	-0.11504426	0.667404	-0.11160283	0.24682909	0.5724271	0.008946964	-0.26406288	-0.93216115	0.20039763	0.1566847	0.2740538	0.16442993	0.3060528	0.3872887	0.39206848	-0.56031424	0.15300354	-0.18227786	-0.24098825	0.14392574	-0.71728265	0.7468071	1.1986097	0.4059179	-0.5261511	0.54620045	0.18425092	-0.0327421	-0.59346575	0.5436712
ENSG00000007384	0.70600015	0.6571923	-0.64235914	1.208863	-0.32257012	0.19412082	-0.3613576	-1.8297501	0.63332283	0.79450214	1.3947057	-1.0601711	-0.43938017	0.4075824	-0.0079823155	-0.10203645	0.6402164	1.1669136	-0.6554622	-0.4411791	0.097476065	-0.41747734	0.40527552	0.8582305	-0.076571405	0.25119516	0.34028655	0.48173025	-0.32072905	-0.64374197	0.14151166	0.034912497	-0.75145775	-0.5277212	0.5794499	-0.3449046	-0.42437953	1.145182	-0.034831595	0.45761335	-0.8764429	-0.41222942	0.7080858	0.45674092	-0.12292934	0.19190164	0.097853005	-1.0335249	-0.7017147
ENSG00000007392	0.13261981	0.45390454	-0.57981056	-0.5878333	-1.4907082	0.27557886	0.7410875	-0.41065502	-0.11436186	0.46048227	0.4877933	-0.5199472	-0.709546	0.010516884	-0.6696597	0.5216629	-0.59646374	-0.26164025	0.12471626	0.5234791	0.70132595	-0.5572794	0.5022937	0.28849402	-1.4834564	-0.18811579	-0.6749436	0.6576022	0.7266346	0.03960607	-1.2405705	-1.0042897	-0.4063734	-0.21930778	-0.5377042	-0.06373524	-0.7097602	-0.22910307	0.7830656	-0.6885435	-0.03350689	0.28666767	-0.005113022	-1.6292531	0.6117786	-0.59234035	-0.10174358	-1.0152172	-1.0508868
ENSG00000007402	-0.73120743	-0.025327304	0.45557985	0.9408951	-0.4868099	-0.11180145	-0.9992018	-0.70752555	1.1091238	0.6647552	-1.2129828	-0.08463053	1.484996	-0.09153334	0.06830376	-0.7727732	-0.7355931	0.06044029	-0.21142438	-0.42264768	-0.5089677	0.66074294	0.07038891	1.1153139	-0.20621307	0.069595724	-0.5467168	1.4172739	-0.37038496	-0.39899284	-0.55126196	-0.6258967	0.4730602	0.31004587	-0.4791482	-0.90480155	-0.2482129	0.6581077	-0.046610888	-0.16026556	-0.7783962	0.1568798	-0.11016798	-0.83566743	-0.5775695	-0.011404359	-0.12529284	0.2767569	0.07041409
ENSG00000007516	-2.8027442	0.884571	-1.8133849	0.26759884	-0.8089507	-0.0074559497	-0.65456825	0.46516982	1.3847786	1.0698315	-1.6192557	0.19376467	0.3762685	0.3438857	-0.34324723	-0.7726971	-0.005785538	0.24714248	-0.5773738	-1.3882464	0.30361694	0.22020875	-0.3268842	0.833752	-1.3883634	-0.21198225	-0.9761064	-0.2776806	0.47622398	-0.3296423	-0.23469418	-0.28642106	0.61317796	-1.1772791	-1.2599505	-1.7328552	-0.098358385	-1.1913788	0.373787	-0.77933717	-0.3682326	-0.15685661	-0.6590635	-0.9667043	-0.3557165	0.76343006	-0.06938442	-0.06932813	-0.4280136
ENSG00000007520	1.1136947	-0.38562822	-0.4791427	-0.1670879	-0.1078266	0.61473304	0.6800704	-0.47488368	-0.35562506	-0.9441194	0.46849036	0.264502	-0.14180303	-0.023019206	0.48338294	0.122204036	-0.040370535	-1.0120752	0.028720826	-0.48834026	-0.011980817	-0.69893193	0.56845415	0.6434138	-0.54168683	-0.19357412	-0.44105005	0.05131219	0.70274687	0.7057095	0.07789943	0.5697799	0.27918556	-0.18019985	0.9295409	0.36893165	-1.3253566	-0.21253406	0.18449685	0.26506263	0.03613246	0.92754656	-0.23762001	-0.2579338	0.29986757	1.7374661	0.1690082	-1.3201479	0.10719502
ENSG00000007541	-0.08991514	-0.67815423	0.04965646	-0.13305524	-0.3477225	-0.19426976	0.10040916	-0.101084955	0.3400005	0.20703967	0.015234328	-0.2761601	0.41250104	-0.13709179	-0.033577647	-0.48273784	-0.62907517	0.08520275	-0.1835597	-0.3715113	0.6895617	0.08627296	-0.16724403	0.028044391	-1.3923165	-0.275451	-1.4426719	1.419824	0.40363353	0.38506818	-1.2829885	-0.51437515	0.38828805	0.21554513	-0.16417097	-0.05779011	-0.58510745	0.48592046	0.44611725	-0.299846	-0.38855022	0.5924131	-0.15221398	-1.3500024	0.5833206	0.2555806	-0.17025702	-0.74965376	0.07434781
ENSG00000007545	0.44181663	-0.23892054	0.1463273	-0.97139883	-0.25332788	0.26064357	1.4874216	-0.9858951	-0.25306925	-0.6142425	-0.16741061	-0.029032657	0.33933753	-0.59615266	0.074789114	-0.98346865	-0.9524454	0.67400044	-0.18240297	0.6267997	-0.9270226	1.3075696	0.78812814	-0.5208955	-0.27422836	-0.3866965	0.97733736	1.070075	0.93799233	0.80223876	-0.6459803	-1.0053133	-1.1791402	0.39996475	0.40525037	0.0096707	-0.7011367	0.61964345	0.9710433	0.8453255	-1.0208228	0.33401704	0.35849577	0.43815345	0.8902063	-1.3985304	-0.7705337	-0.38821933	-0.4776796
ENSG00000007866	1.4976137	-0.010563581	-0.70407194	0.9020254	0.9221518	-0.14299129	-1.4126816	-0.16610739	1.7486252	0.73793876	1.3948165	-0.025282484	0.13124023	0.109117255	0.47293198	-0.022551332	0.84006745	1.2732526	-0.94301313	-0.6307265	-0.54545975	0.7924698	0.8776982	0.43137762	0.010738888	-0.7429367	-0.089799315	0.5927215	-0.43253526	-0.7234743	-0.22032732	1.3517427	-1.0528148	-0.2019744	0.24095245	1.0967675	1.5300907	0.0023485278	-0.14236714	1.7376097	0.43687367	-1.1774172	-0.13388984	1.3855287	-1.3771697	1.3664732	0.38797984	0.8119504	-0.6633065
ENSG00000007908	-0.18943502	1.1571722	-0.64909357	0.80801606	-0.92614865	-0.20376913	0.1669455	0.86905664	0.8413301	0.21227175	-0.4195283	-0.36733767	0.8248406	0.7353312	0.05641866	0.93381727	-1.7870369	0.270583	-0.78673595	0.45533702	-0.08081696	-0.5540802	0.72296363	0.061589066	-0.6862513	1.0580969	0.53167456	0.027232617	0.22996327	0.70463914	-0.23431161	1.0434846	0.16069822	0.114319	0.71720946	0.4051749	0.03037516	0.9970219	-0.54155093	1.0377058	0.58433354	-0.5818529	-0.64734936	0.08592942	0.31920397	-0.29116544	-0.094853476	-0.6308058	-0.93310606
ENSG00000007923	0.38080287	-0.06433708	0.37347952	-0.6270953	0.31850907	0.57571715	0.61232436	-0.76793903	0.20617166	-0.86991596	0.4608407	-1.1046348	0.08973431	-0.6757465	1.409167	-0.9207473	-0.10985107	-0.11135193	1.2601519	0.41523317	-0.39969787	0.1053789	0.52376515	-1.2775997	0.7643243	-0.07657915	-0.9434806	0.3329915	-0.1658683	-0.32592246	0.21014343	-1.252873	-0.59803456	0.49916157	0.18604942	0.3698423	-1.0408496	-0.92333996	0.7677748	-0.09729271	-0.2476609	-0.27913785	0.96169996	1.4028878	-0.51916593	-0.82840425	0.73694843	0.30885085	-0.31837142
ENSG00000007933	-1.0031767	0.11297751	0.060335632	0.37156937	-0.058180448	-0.08162562	-1.4355853	0.22431184	1.4496877	0.841807	-0.37484965	0.15066476	-0.56489086	1.1386404	0.8056763	1.6016164	-0.10884144	-0.21812205	-0.530215	-0.4071384	-0.6727866	-0.32297406	0.16182758	0.3428228	0.645607	1.0760678	0.105677545	0.73778844	0.047639113	-0.60462403	0.332382	0.33242074	0.2382499	0.058984388	0.9845283	0.8787885	-0.4942846	0.32984757	-0.73322856	0.79247504	0.36397335	-1.0706569	-0.5989173	0.504293	-0.1459865	-0.31401387	0.2764677	-0.43074968	0.4241994
ENSG00000007944	0.61072636	-0.625485	0.542515	-0.31308064	-0.74189985	-0.5673432	-1.4241289	-0.7845563	0.07843459	0.38398895	0.22389768	0.7613584	-0.43107405	0.6106109	-0.9364291	0.32106936	-0.36360022	0.75134414	0.12936702	-0.0119901	-0.53422946	-0.19123115	-0.1667818	0.30957702	1.126625	0.13213225	0.7601903	0.79429185	-0.3957283	-0.080268905	0.43126896	1.0674431	-0.9556554	0.06961324	1.1417873	-0.5298218	-0.35727063	0.028407404	-0.51434153	0.20787139	-0.6126681	0.10980355	-1.2194325	0.6140431	1.5048424	-0.32000178	0.6921588	0.2078928	-0.28899148
ENSG00000007952	-0.66996557	-0.57530135	-0.042827453	0.12009303	0.050075144	0.5626268	-0.7635182	-0.342881	0.38418043	-0.7125593	-0.2780867	-0.021781476	0.02190502	0.12196989	-0.35551137	0.43396276	0.2246948	-0.3745942	0.24412066	0.15758052	-0.120575316	0.37683883	0.19017883	-0.26760125	0.07183847	0.13139196	-0.6572395	-0.32389048	-0.30415252	-0.04554477	-0.026506845	-0.3085261	0.16522047	0.31249943	-0.8143339	-1.0660837	-0.023969771	-0.23194343	-0.42906913	-0.14851496	0.58248544	-0.18566622	0.3624396	0.4202307	-0.2703026	-0.049326316	0.8457337	0.43791926	0.04683492
ENSG00000007968	0.4403479	-0.27022445	-1.2093879	0.5620823	1.2160383	0.69673747	0.03523661	-1.6545665	0.61447644	0.14464167	-0.5923365	1.1000552	0.103001125	-0.858826	-0.18269156	-0.5528975	0.7730629	0.48951444	0.07933499	-0.614577	-0.34591374	0.26058635	-0.6375832	0.26163793	1.2108912	-0.07257169	1.2624217	-1.3034043	0.12711611	-0.9775951	-0.2833286	1.3435289	0.811451	-0.7634655	-0.19840525	-0.62608093	0.45511332	0.23454209	-0.04010431	-0.51711464	0.85242355	1.4558663	-0.046149172	-0.21913458	0.1993633	1.1274601	-0.06102882	1.1533165	1.9172344
ENSG00000008018	-0.52772135	-0.87257504	-0.027551433	-0.4634443	0.42322	1.1060039	0.23377445	-0.2211284	0.89465755	1.1909171	0.612292	-0.7849046	-0.14512782	-0.54560614	0.37036937	0.62468493	0.32553703	-0.5605712	0.3162894	0.2033352	0.3480088	-1.1879766	0.367398	-0.015300968	-0.15551771	-0.74899584	0.44467574	0.9348219	0.47504443	0.13363664	0.35183436	0.12365162	-0.011722788	0.5361997	0.68518394	1.0351658	-0.75284827	-0.052594446	0.14002602	-0.5759027	1.0997355	-0.21629263	-0.12884295	0.20853774	-0.12587991	0.23224463	0.8240576	-0.28769234	0.31355572
ENSG00000008056	-0.32960227	0.69085664	-0.8011622	1.3772591	-0.48714763	0.41432115	-0.04904928	1.0294197	-0.9019337	-0.5047203	-1.041209	-0.52931	1.7844844	0.5217426	0.5711513	0.66743493	-1.5076183	0.26535732	-0.72991216	-0.37245205	0.31804	0.7019408	0.24316935	1.3256749	-0.7246059	1.5886481	-0.6248436	0.7785752	-0.3002033	0.14820136	-0.14428745	-0.90122944	1.199243	0.10543728	-1.8525977	-0.6531138	0.051482927	0.23025446	-0.84467375	-0.034311406	-1.1074747	0.28959006	0.11418836	-1.0451275	-1.11784	0.6066769	-0.92943317	-0.09388999	-0.77817094
ENSG00000008083	0.68161994	0.5091065	0.2847305	0.4437059	1.1930096	0.6570599	1.1041638	-1.1880908	-0.22920755	-0.6335034	-0.34123784	0.025232285	0.06156393	-0.31762734	-0.4365443	-0.93094176	0.6030091	-0.102966845	-0.2834962	-0.10654371	-0.8064778	0.74381095	-1.0794532	-0.40871176	1.0579644	0.3374533	1.0434344	0.7315595	-0.76687443	-0.6426545	-1.0211954	0.07469578	-0.20996249	-0.18209454	0.29395977	-0.32130122	-0.36708897	0.981232	0.26663002	-0.32820004	-0.6984192	1.647883	0.33196086	-0.23190619	-0.09921557	-0.7876272	-1.0780058	0.8322856	0.21181968
ENSG00000008086	-0.027984176	0.9860365	1.355866	-0.40466896	-0.4917064	0.9985574	-0.4517266	-0.72313917	-0.5379044	-0.35819218	-0.31604248	-1.038633	-0.79908097	-0.36199835	0.42456588	-0.4814495	-0.28522354	-0.78802806	0.50874865	0.49267766	0.50973815	-0.31826717	-0.35410187	0.9627547	-0.2030308	0.35224128	-0.6461576	1.0194215	-0.26925072	-0.07573465	-0.019722866	-0.4750721	0.9387453	0.72045225	0.14492942	-0.43933225	-0.26296163	1.2595376	-0.30713043	-0.14258808	-1.7928138	0.6542684	-0.5942542	0.40634248	0.45518333	0.10830127	-0.63431126	-1.4443672	0.18984914
ENSG00000008118	-0.58577704	0.6281779	-0.66331166	-0.43211755	-1.3329371	0.5038934	-0.6111468	1.3125926	-0.48385543	-0.13860078	0.37456584	-0.03918425	-0.2526793	-0.020082597	-0.2697428	-0.5480497	-0.98433334	0.1551053	-0.27054104	-0.8832049	1.7693899	-0.31451228	0.6736199	0.90182966	-0.24469668	0.09248808	-0.71000844	0.8815532	-0.41199455	-0.3872981	0.49451518	-1.4079628	1.2571868	-0.04867902	-2.4945393	-0.14659686	0.52648675	-0.15137205	-0.6338261	-0.83932215	-0.39949113	0.18505222	0.49858698	-0.69939137	-0.86427176	1.4074606	-0.57710713	0.3875739	-0.18220986
ENSG00000008128	0.0081298165	-1.0630813	-0.09587208	-0.06621713	0.6223868	-0.2570616	-0.21397705	-0.45307025	0.15503648	-0.2633359	-0.13963962	0.30513957	0.1616157	0.37427133	0.019532863	-0.8159164	0.7027272	0.7719997	0.1032694	0.053278312	-0.8267967	0.640693	0.4876651	0.47427756	0.91513246	0.57888025	0.804283	0.10718505	0.59250325	0.37430483	0.11027973	-0.050722107	-0.955024	0.1402556	-0.9938048	-0.7300901	-0.7857742	-0.7014125	-0.36838037	0.33445	0.44021	0.1004428	0.7813202	-0.32366472	-0.3528582	-0.0069720894	-0.32999197	-0.16940613	0.34255558
ENSG00000008130	0.4094649	-1.1021844	-0.12226847	-1.0957342	-1.0338626	-0.8042885	-0.66540253	0.43531126	0.27296606	0.7618088	-0.14878707	-0.030924678	0.4949657	1.2774569	0.8324554	0.6177566	-0.6017667	0.5637083	0.8828781	0.35168356	0.6212588	0.53581893	0.59972954	0.5059578	0.5122983	0.6424333	0.5582431	0.4433621	0.0894905	-0.36788037	-0.04818493	0.40985343	-0.8163823	-0.04369936	-0.30316836	1.6276144	-0.52465135	-0.16684249	-1.324039	0.29918075	0.47941124	0.14757887	-0.45409402	0.06981809	0.85889167	0.2851759	-0.7132877	0.1553334	0.503945
ENSG00000008196	0.77775455	-0.19742808	0.28029686	0.33546215	0.44628775	0.5007466	-0.44621646	-0.6652529	-0.7745106	-0.4214705	-0.37897313	0.7463736	0.444533	-0.14259645	-0.2525099	-0.54960835	0.17400023	0.93691486	-1.260993	-0.15401888	-0.23139672	0.90307164	-0.86710054	-0.49932235	-0.037611302	0.1823723	1.4300216	-0.034000233	-0.12436286	-0.15872619	-0.09141798	0.8801833	-0.34183648	0.005591999	1.3753904	-0.34019306	0.33792347	0.23899697	-1.1085693	0.41387638	-0.2421712	-0.13339189	0.6487485	-0.038309596	-0.10852247	-0.30451423	-0.6047585	0.25900492	-0.38104093
ENSG00000008197	-0.13638617	-0.3210803	0.8626952	-0.5385301	0.87371624	0.7167325	0.033129938	0.85385007	-0.67373425	-0.8445244	-0.40408778	-0.62777835	-0.6536315	-0.86644137	0.4775402	0.39832115	-0.21640527	-0.55712163	0.0030296536	0.30840597	0.32477552	-0.55279094	-0.68418205	-0.5426568	-0.36041203	0.37230733	-1.3257089	-0.6603107	0.47078797	0.19421357	-0.9885897	0.36478046	0.88169473	0.12472416	-0.5359574	-0.32949626	-0.28007427	-0.144834	-1.062581	-0.124577366	0.510589	0.79085404	-1.0215372	-0.171818	0.3158955	-0.33206958	0.25734723	-0.42003953	0.61577517
ENSG00000008226	-1.7089291	-0.69639957	-0.685404	0.329874	-0.57970345	-0.53540474	-1.0200975	0.2606202	0.9680478	0.4904707	-1.188856	-0.09660383	0.07830082	0.34594283	-0.40333125	-1.1432097	-0.4683347	0.08670896	-0.80588263	-0.710389	0.57044345	-0.48263404	-1.0346384	0.5135116	-0.94839627	-0.09070674	-0.5936268	-0.03373554	0.40969616	-0.51589876	-0.7453149	0.31666425	-0.9231559	-0.44853416	-0.04085637	-1.0943716	-1.066583	0.886171	0.3924667	0.55213636	-0.718604	0.46039352	-1.1580126	-0.80232245	0.5946376	-0.5831808	-0.54201114	0.45096028	-0.36387634
ENSG00000008256	-0.059443414	0.22562549	0.609808	0.62848777	-1.5573497	0.40481472	0.5205967	0.020270443	-0.13546409	-0.0061762864	1.2995588	-1.207269	-0.53710747	0.79679835	-1.1026561	0.30863678	0.06079949	-0.47406062	-0.2602832	-0.8065346	-0.6258686	0.6567948	-0.08278678	0.24710798	0.3786582	-0.24438189	-0.7180319	0.60287994	-1.6877466	0.795778	0.19961478	0.0141212065	-1.1843963	1.1992874	0.9182917	-0.7024651	-0.5351639	0.87752885	-0.077654555	0.17987777	-1.6238788	-0.12341859	0.42947212	-1.0333693	-0.15438004	-0.13850863	-0.107729875	0.3378494	-0.014715882
ENSG00000008277	-0.83697146	0.47305608	-0.020631794	0.27837127	-1.2183203	0.1950983	-1.1335759	0.6796178	-0.7084715	-1.0710683	-0.30238357	-0.19383503	0.42084193	0.15764016	-1.0104806	0.86847836	-1.1414207	0.10344211	-0.9070702	-0.29639024	0.5408846	0.17409474	-0.08649392	-0.48635563	-0.59224445	0.9228108	-0.25201762	0.37019256	-0.58414125	-0.18159012	0.21731326	-0.6859215	0.573933	-0.017913384	-0.32784277	-0.622136	-0.43486395	0.7999726	-1.0897632	-0.7131013	-1.007713	0.21380179	0.1498241	-0.3749377	-0.20001908	-1.3084708	0.35510874	0.048639175	-0.48210394
ENSG00000008282	0.50776154	0.46571156	-0.5219766	-0.55737877	-0.7172399	0.5108783	-0.5440583	-0.80413544	1.7164717	0.6886119	0.39344478	0.77444625	-0.9764626	0.045027398	0.6363961	-0.40486082	0.7214606	-0.34039226	0.1902766	-0.62300897	-1.2920624	-0.44114703	0.07081904	-0.6385498	0.18926936	-0.22505692	-0.10305642	-0.46674624	-0.32629427	-0.21419641	0.6292214	0.9420972	-0.54031515	-0.9534965	2.0064812	0.6736463	0.49325845	1.1703539	0.589395	-0.2972513	0.16399603	-0.85778666	-1.0425704	1.5016181	0.46875376	-0.42024192	0.44479188	0.6481403	-0.82540387
ENSG00000008283	-0.65479124	-0.049485017	-0.40142938	0.25398234	-1.1511898	-0.0049607633	-0.5082973	-0.07596919	0.105121665	0.058057465	-0.32525936	0.33388063	0.9684195	0.060345072	-0.27696446	-0.75268364	0.31038433	0.44894126	-0.37910825	-0.029456766	-0.03850531	0.095008105	0.21151713	0.11728486	-1.0886986	0.3520552	-0.9598457	0.30542493	0.5573598	-0.95511943	-0.1724284	-1.0624453	1.4131399	-0.25459266	-0.09202248	-0.3374455	0.7030804	-0.331911	0.97006786	-0.426704	-0.09134838	-0.841082	0.9999506	-0.12479843	0.20750038	-0.32655868	-0.053246263	-1.1031232	-0.17895354
ENSG00000008294	0.32363918	0.14761117	-0.2968665	0.33819377	0.9104534	0.21586815	0.09449165	-0.64688885	-0.28002965	-0.7693161	0.37951696	-0.8950675	-0.8142385	-0.21042033	0.17385699	0.22837958	0.11429317	-0.5704463	0.30035818	0.20297787	-0.508757	-0.48876783	-0.25792703	0.02046041	0.1334117	0.9938397	0.14937568	1.040735	-0.9222582	0.7361429	-0.9565049	-0.43305373	0.4596127	0.10010425	0.05596817	-0.23408467	-1.078981	1.2265257	0.18188706	0.36769992	-0.5351505	0.8245724	-0.16377348	0.09115886	0.40074748	-0.6213074	-0.2560563	-0.32977492	-0.44905612
ENSG00000008300	-0.50536907	-0.2412314	0.159795	0.83204067	0.05933932	-0.20213293	-0.19967684	0.052233953	-0.775293	-1.2720588	-0.6435112	-0.229625	1.306039	0.58302534	-1.0320888	-0.4251703	-0.8941287	1.2422185	-0.67368776	-0.46929595	-0.2773327	0.22569652	-0.58040196	0.3108239	-0.73123556	-0.20938943	0.42300555	0.94865465	-0.17519413	0.17294408	-0.8821166	-0.98329884	-0.3539705	0.23038982	-0.30743366	-1.3655349	-0.14374584	0.5548064	-0.0032074465	-1.6276612	-1.2090895	1.4309087	0.6863561	-1.4584047	-0.7793625	0.1556114	0.3148732	-0.14617766	0.25768888
ENSG00000008311	-0.15481113	0.7408142	0.80339074	-0.1871169	-0.5041059	-0.51761156	-1.7674657	0.61875236	0.67426884	0.8044911	1.216341	-1.1414807	0.21090423	1.4996494	0.47112834	-0.7091568	1.00074	1.2670583	0.3754213	-0.05868591	-0.6217306	-0.46591985	0.24951597	0.63740236	0.45270532	-0.2712777	-1.0180352	0.068443604	-1.3717176	-0.20600754	1.6704572	-0.62274945	-0.95236367	-0.30353254	0.9056965	1.0995545	0.17292732	0.93547946	-0.42649028	0.389662	0.4184252	-0.6430688	-0.013159998	0.57082146	-0.8920386	-0.40619066	0.683044	-0.34014022	-1.0540054
ENSG00000008323	-1.4626961	0.56108725	0.04458013	-0.94043136	0.6274232	1.4515877	-0.38666025	-1.6566726	0.67234147	0.31259868	-1.4255735	0.75652766	0.13035318	0.39499366	-0.99246246	-0.20412968	0.843473	0.37490347	-0.1425039	-0.36984998	-0.99360186	0.6127354	-0.36065462	0.09861088	0.7192704	0.08058383	1.255561	0.32695794	0.8767178	-2.2325838	-0.45308015	1.081207	0.5774813	-0.14215879	0.91143167	-0.23892331	-0.39549088	-0.37881264	-0.77440625	0.11887512	1.1297884	-0.31227848	0.3151215	0.44890702	-0.14997892	-0.12877007	0.19903009	0.94233125	-0.1609661
ENSG00000008324	0.083598875	0.9770457	0.65312254	0.7905514	0.7576039	1.2593987	0.5240538	0.48210776	-0.9125733	-0.55229497	0.7787324	-0.08600718	-0.0118170865	0.34447375	-0.2562618	-0.27419162	-0.4746694	-0.32885617	-0.25907797	0.3081955	1.0460716	-0.6306877	0.12416844	0.08399393	0.5451958	0.6433868	0.12696327	1.0705876	0.20217165	0.18727185	0.30646086	-0.31415662	0.54068476	0.23432729	-1.8779469	-0.45869675	0.11393794	-0.18602835	0.8910426	-1.6148405	-0.5805319	0.43178597	0.63923	-0.10580992	-0.47523445	-0.66905457	0.13870497	-1.344538	-0.35729375
ENSG00000008382	0.6894791	0.5588669	0.27467722	0.28934035	-0.060091145	-0.14099538	-0.11997552	-1.4173334	0.350172	-0.2029998	-0.05197592	-0.58855855	-0.32908297	0.32479313	-0.17320868	1.1999949	-0.18298641	-0.7405945	1.0598834	0.30019078	0.79985905	-0.8594235	0.72993743	0.6074401	-0.311719	0.10262287	-0.6303208	0.821975	0.45041832	-0.72918755	-0.61480623	-0.24492784	1.130553	-0.49530262	-0.9091568	0.12751585	-0.6666843	-0.7758217	-0.12894237	-0.18645751	0.0709626	0.5378367	-0.58623856	0.19240804	0.7706223	0.65637076	-0.29994273	-0.30788174	-0.73856753
ENSG00000008394	-0.09965047	0.36765587	0.03811528	-1.0660876	-1.5589932	0.14963272	0.03233756	0.84794325	0.31829157	0.48851427	-0.63992184	0.88309586	0.1798121	0.9539505	-0.03472107	1.4412234	-0.14913474	-0.85863775	0.30981123	-0.2523348	-0.52324396	0.32098004	0.08844422	-0.05103257	-0.5174822	2.0281253	0.28465062	0.49956056	-0.9160143	-0.73243994	0.3772049	-0.14891246	0.6028416	0.25843877	0.043966774	1.4227316	0.23422544	0.33963284	-1.0854704	0.18551783	0.83369243	-0.21648361	0.405009	1.2241493	-0.06946335	-0.91925627	-0.12239068	-0.7628189	-0.62475383
ENSG00000008405	0.46335006	0.21387574	0.3400938	0.25772962	0.38200322	-0.5502118	0.28342924	-0.1246807	0.58999014	0.99561244	-0.3363988	0.20348439	0.55897367	0.3383229	0.7887201	-0.3990692	-1.0337305	0.39047214	-0.022456706	0.26424718	-0.87305063	0.8585665	0.35268506	0.5028156	-0.08538135	1.0396974	0.8657036	1.1368326	0.08461746	0.58909446	-0.9468453	-0.17527257	-0.31849906	0.38659	-0.2235943	-0.5751237	-0.39714926	1.5533085	-0.18203591	0.64541465	-0.039861817	-0.3425534	-0.047172166	0.3522478	-0.34975842	-0.87254477	-0.27783218	-0.7877963	0.11445497
ENSG00000008438	0.4387054	-1.1675466	-0.36993557	0.022255132	-0.045823663	-0.5569644	-0.33118415	0.19917305	0.72016424	1.1862905	-0.9644534	1.1540813	1.0214764	0.7219496	0.019978184	0.55615455	0.5456904	-0.5539203	-0.8739072	-0.59479594	0.38129684	0.610337	-0.26409695	0.5635171	0.78412086	1.3445694	0.5247216	-0.3115716	0.0766758	0.43905225	-0.5017096	0.4795715	0.06717441	0.051785104	-1.3585868	0.76733196	-0.022780966	-0.26558113	-0.910381	1.088431	0.60942847	1.7690921	-1.3043131	-1.3086607	0.3366382	1.0746176	-0.9857689	-0.1987057	1.8648126
ENSG00000008441	1.011811	0.8659101	0.6000043	0.7887356	0.3049581	1.4059488	-0.6251184	-1.2077684	0.29879612	-0.12773125	0.20655777	-0.08860528	0.98520654	0.27204457	-0.2722847	0.968096	0.3401093	-0.41717887	-1.8346533	-1.1239173	-0.8379256	0.041301638	0.6295485	0.024617676	0.14297403	1.2629609	0.49380714	1.0749875	-0.6585157	-0.24810036	-0.5306981	-0.1614126	-1.4614757	0.18352585	0.3801001	0.07607134	-0.020955108	1.2049568	-0.35453826	0.7816535	-0.76988393	0.3901142	-0.5238602	-0.32980257	-0.28916878	0.5583852	-1.3688372	-0.0344327	-1.2756058
ENSG00000008513	-0.1766966	0.25415897	1.0845085	-0.4357299	-1.0635269	-0.39571497	0.16990879	0.84964	1.276243	1.3269343	-0.11938094	-0.70332456	0.8222932	0.48073924	-0.14043027	0.20489371	0.2782204	0.039594695	0.20593464	-0.5132362	-0.40003046	-0.0550204	-0.55925953	-0.2358986	1.1749094	1.829965	-0.21619536	1.0707167	0.45207277	-0.87058616	-0.22029305	0.37713414	0.45961043	0.12455347	-0.5181222	1.7422299	-1.0168339	-0.25688925	-1.0726752	0.86622643	-0.3260893	-0.052561253	-1.0461264	0.19418447	-0.76308155	-0.09321397	0.46043205	-0.2704876	-0.12255168
ENSG00000008516	-0.039863307	-1.6095598	-0.6808341	-0.54985434	-0.038458787	-0.63237995	-0.6981086	0.4378644	0.07869442	0.43150783	-0.99296063	1.003538	0.34042764	1.0689336	0.4836317	0.55287004	0.8311997	-0.21297556	-0.8312242	-0.8524322	0.7167996	0.9317377	0.13471127	0.73388976	1.6347347	1.1931398	0.57997006	-0.6373151	0.4398083	0.26389197	-0.23587745	0.70209646	0.7497621	-0.27440178	-1.4229037	1.1007473	-0.16192535	-0.57978445	-0.727084	0.90557957	0.6743547	1.55024	-0.5734368	-0.45135516	0.3784005	0.41834152	-0.47597364	-0.1357191	1.5463195
ENSG00000008517	-0.4876659	-0.07898947	-1.1347244	0.32441676	0.17068717	-0.88283706	-0.29518	0.28211626	1.1837736	1.8923726	-1.1402295	0.01714641	-0.46524024	0.4075321	0.8579155	0.43497643	-0.49705395	-0.066919975	0.21444693	0.3368142	0.016195046	0.13935272	0.6544059	-0.29108906	0.08110131	0.91748565	0.69195217	-0.46569413	1.0758499	-0.18632075	-0.17265424	1.1251602	1.241114	-0.36364776	-0.13494968	-0.1806475	-0.7280544	-1.6648891	-0.88682705	0.4877737	1.191196	-0.49815905	-0.2728694	-0.99352145	0.22332111	0.15318409	1.0608004	0.32435408	0.5375122
ENSG00000008710	-0.00038195073	0.888393	-0.70225435	1.1658919	-0.1497609	-0.03632244	-0.930928	-0.64450574	0.37042326	-1.0126593	-0.24375203	-1.344486	1.9615542	1.0515813	0.36208412	-0.33383965	-1.0144584	1.5399528	-1.434904	-0.41263205	-1.2427042	1.0189961	0.79069245	0.38160878	0.018247172	-0.7288254	-0.13170333	1.2208402	0.0127468435	1.2754419	0.9489921	-1.355683	-1.4304869	0.573711	0.9220199	0.7809418	-1.2646652	0.6467397	0.8665958	0.77949804	-0.9537981	-0.035405565	0.19315252	-1.141004	-1.3866376	-0.04847051	0.095046	-0.24062343	-0.2625386
ENSG00000008735	-0.7591857	0.95476085	-1.5282477	0.1660852	-0.8552881	0.32989132	0.052437887	0.4415553	-1.131663	-0.9516414	-0.5110051	0.91735315	0.9448142	-0.02282193	-0.33509964	-0.24559337	-1.0051559	0.44801185	-1.1229669	-1.9611884	0.20258857	1.010334	0.14212832	0.6500186	-1.1801026	0.6955502	-0.78152996	1.2432997	-0.6641601	-0.41326663	0.19020584	-1.3940227	0.3235638	-1.0674536	-1.4694376	-0.5606793	0.4180204	0.6194782	-0.42357552	-1.6441022	-1.3107531	-0.03981182	1.0460805	-0.83453983	-1.0160748	-0.45298466	-1.6345125	-0.005770861	-1.2906892
ENSG00000008838	0.43473896	0.51929677	-0.14698394	0.46476817	0.73919415	1.7145846	0.9109959	-1.0637908	0.808329	-0.24434596	0.1568849	-1.1405673	0.6109806	-1.1297934	0.74286574	-0.93171895	-1.3662016	0.17227213	-0.6356789	0.3863833	0.23266369	0.64248735	0.1246185	-1.1537601	-0.65229255	-0.163174	0.15667185	1.4055643	1.0042332	0.34288183	-0.8756164	-1.2029467	-0.34049195	0.34928364	0.5593044	0.55803955	-1.3628423	0.54917204	0.49105686	-0.28373092	-1.0865732	0.46735913	1.0334308	0.7867592	-0.5850927	-0.50407726	-0.36026305	-0.39564127	-0.72822946
ENSG00000008853	-0.15641138	0.71386534	0.23666415	0.26515356	-0.8464605	-0.18020986	-0.29315302	0.84558564	0.61679995	-0.08350154	0.6794258	-0.85845035	0.42618653	-0.2584127	-0.26810884	-0.4995672	-0.8692829	-0.06537603	0.95278716	-0.8980793	0.42382	-0.54258776	-0.29731008	-0.4553572	-0.122969314	1.0362892	-0.96197873	1.8018355	-1.4057122	-0.07801987	0.21125904	-0.9208238	0.9004708	0.12953435	-1.7570324	-0.778334	-0.7465801	0.42229164	0.33799148	-0.6222595	-1.3797009	0.35357168	0.062148076	-0.26292974	-0.4513505	0.71227145	0.9583357	-0.50766283	0.12137667
ENSG00000008869	0.0054957424	0.10766789	1.5126027	-0.6287846	-0.4625771	1.1366132	0.018198472	-1.1515439	-1.1660317	0.23304644	0.41586295	-0.63337207	-0.50999147	-0.12747377	0.8088937	-0.42872855	0.07783426	-0.18734907	0.68946385	1.3201244	0.06085567	0.5038288	0.43743452	-0.5644165	0.36447334	0.065502	0.56295174	0.34339014	-0.5026957	-0.5848983	0.010365548	-0.98148596	0.44397694	-0.21645175	0.67131484	-0.3495811	-0.31394774	-0.053909697	0.44901004	-1.1040617	-0.45627967	-0.028466063	1.0683956	0.40136006	1.8891135	-1.5938646	-0.39257157	-1.2887738	-0.7848429
ENSG00000008952	0.56324464	-0.008501357	0.24935633	-0.60972005	-0.10364538	-0.3282626	-0.22230302	0.9931798	-0.985487	-0.008634318	0.47326913	0.06806447	-0.44612986	0.5925594	0.20634219	1.2330105	0.16301623	-0.75966156	1.3909532	0.52485055	-0.68652326	-0.72253996	0.38328853	0.48856387	-0.7950893	0.9146645	-0.72662735	0.5074102	-0.27853337	0.13106295	0.26256964	-0.98830986	0.68862706	0.33664697	-1.6268073	-0.74142754	0.20085338	-0.5494074	-0.44435665	-0.31705788	-0.0013607299	-0.32888165	0.16639751	-0.42455456	-0.20939638	-0.46751484	0.12881668	-0.74104196	-0.38974807
ENSG00000008988	-0.030008195	-0.6772555	0.36887297	0.3008932	0.62846434	0.88560754	-0.52716434	0.057066806	0.63105077	1.1174309	1.6635115	-0.7901016	-0.41984794	-0.017746067	0.52434427	0.01592057	-0.119924515	0.2266446	0.21768709	0.3153109	0.12237707	-1.6102945	0.68018186	0.54392666	0.08555764	-1.3553748	0.31841555	0.17272578	0.44559374	-0.6300072	0.8923679	0.69661653	-0.9281022	0.13265672	0.16285335	0.025688702	-0.24420956	-0.70879424	1.0098786	0.15165493	1.1739292	-0.9824517	0.05206076	-0.36279196	0.07711684	0.6943368	0.19755824	-0.15024927	-0.6952071
ENSG00000009307	1.0944326	-0.4882517	0.47332552	-0.06105676	0.95548636	0.41147476	-0.8314632	0.37385964	1.0872747	0.00869599	0.48658505	-1.0886627	-0.7363997	-0.18532461	1.63896	-0.33016348	-0.3999374	-0.55104935	0.24826258	-0.36928332	-1.8385923	-0.6799671	1.2402151	-0.22001725	0.8423448	0.30284923	-0.5612595	0.5672884	-1.1438473	0.2843103	0.86185473	-0.1517365	-1.7584383	0.49073154	0.9963268	0.15551513	-0.9831741	0.7406537	0.2053618	0.71426266	0.37084296	-1.068105	-0.28166533	0.19264366	-0.14306802	1.1008253	0.53177166	0.9921145	-0.5944984
ENSG00000009335	0.9588336	0.60887843	0.23725367	-0.7096361	-0.36247006	1.3861172	1.1794044	-0.9677602	0.9669284	0.44416735	-0.6562546	-0.5087737	-0.5566896	-0.9148594	1.4501439	0.16466628	-0.014719128	-1.0123191	0.28695744	0.41062167	-0.5360491	0.42012247	1.2869518	-0.85765314	0.9515031	-0.10149212	0.4066842	0.7273214	-0.4563272	0.51358825	0.49683774	-1.2719632	-0.24754736	0.23801403	1.3041682	1.3501681	-1.4782282	1.1077052	0.28936616	-0.7493822	0.28806308	-0.08245551	0.38477212	0.39120123	-0.2549947	-0.8492731	-0.0691033	-0.25651777	0.40833095
ENSG00000009413	0.03898774	-0.031471267	0.6336381	-0.15836966	-0.2613845	-0.0014491664	-0.47027707	-0.07322418	0.18638021	0.31492928	0.026220128	-1.0106362	1.20473	0.24790671	0.62275636	0.27999198	0.5021906	0.6549977	-0.6815558	0.2432867	-1.7196434	0.6984361	-0.099432	-1.0987227	0.30597538	0.4108154	0.56471074	0.8926059	-0.9828552	0.8845906	0.48137143	-0.78717154	-1.5772581	1.3291842	0.32569894	1.7381927	-0.47196972	0.40808156	-0.09313192	0.9724788	0.48715016	0.2468187	0.40475255	-0.18852049	-1.0477371	-0.94704515	0.40089738	0.63564247	-1.1416643
ENSG00000009694	-0.19399276	0.33269614	-0.11446189	0.31282163	0.7098596	-1.0054903	-1.49102	0.29225397	0.47577778	-1.0168681	-1.4719037	0.052496728	0.40548342	1.1753157	0.2182779	0.31806335	0.39063415	0.6315838	-1.4813386	0.041540295	-0.23103027	0.38254696	0.5076781	0.4625531	-0.5568933	0.69571525	0.9028937	1.1989449	-0.5677358	0.39721748	0.033875056	-0.7394566	-0.63191473	0.47937986	-0.26548	0.19250703	0.5471827	0.4017246	-0.50236243	0.6867897	0.034104094	0.18285437	0.20065272	-1.3254501	-0.1934857	-0.74855006	-0.19954441	-0.6088901	-0.2184963
ENSG00000009709	0.022178	0.051318485	0.416962	-0.1439393	1.4071891	0.51700425	-0.69306207	0.4484059	-0.24987736	-0.9192488	0.7904013	-1.1708735	-0.22164305	-0.4192169	0.12895842	0.5815016	-0.20249923	-0.06844399	0.11827927	-0.03551134	0.05071586	-0.19242434	-0.49905255	-0.34886447	-0.103634186	0.091045134	-1.1456916	0.48551437	0.10316383	0.33330554	-1.056547	-0.1658095	0.5306129	-0.36291516	-0.70306104	-0.15462138	-0.31534582	-0.18422887	-0.93569124	-0.53595203	0.36753976	0.9229236	-0.40245688	-0.053959202	-0.74851876	0.8885883	0.3276037	0.5313049	0.09319862
ENSG00000009724	0.91246957	0.8143808	0.96232307	-0.51206964	0.91134435	-1.0361048	-1.1535319	-0.2623058	-0.11204653	-1.1408497	0.12880081	0.17535959	0.28016028	1.4945062	-0.13326706	-0.4099279	0.48013425	1.2782412	-0.9458962	0.84087485	-0.4856499	-0.4062988	-0.2120212	0.425969	1.1451175	-0.2329315	-0.0018094043	1.1200073	-1.2025878	-0.26299596	0.9368143	-0.18961525	-0.1407019	0.3928732	1.0553982	0.28515804	-0.36443114	0.0076175914	-0.52196807	0.41188976	0.45733103	-0.32739794	0.50096345	-0.2884946	-0.71649927	-1.113765	0.765408	-0.08571157	0.6253785
ENSG00000009765	-0.95176005	1.1058757	0.47370037	-0.5943204	-0.5657988	-0.74544996	0.7212533	-0.013147717	1.2180032	0.38282025	-1.1932646	-0.33496696	-0.99851847	-0.41853464	-2.162344	0.64841723	-0.059443306	0.2448046	1.0263181	-0.7785894	0.4131347	-0.9413664	-1.2873449	-0.7779839	-0.54483825	1.9961424	-0.8440747	0.72248757	-0.47595817	-0.23807497	-1.4642056	0.8874725	0.89988875	0.732873	-1.5118158	-1.0036877	-0.9175319	0.6695247	-1.5708922	1.2455314	0.041036483	-0.913193	-0.5559574	-0.061985385	0.52770656	-0.2348383	1.5181457	-0.1727113	-0.004128075
ENSG00000009780	0.83170044	0.103046924	0.755478	-0.034559585	0.1670341	0.71186984	-0.5801308	-1.1051816	-0.42852408	-0.3835087	0.39818668	-0.46591604	-0.63343436	0.29525402	0.20799132	-0.38669187	-0.094063744	-0.7307883	-0.4612078	0.45906118	-0.019769244	-0.12376441	0.38039574	0.54231024	-0.2500753	-0.6092974	0.29852667	0.053038687	0.20148998	0.0752526	-0.013597598	0.6171994	-0.5615707	0.26779458	1.2627118	-0.8336465	-0.35027227	1.5426115	0.20028429	-0.2252447	0.091999166	0.414478	-0.3305132	-0.9095483	1.1618131	-0.723308	0.002202689	-0.41323566	-0.33638975
ENSG00000009790	0.076320015	-0.3413404	-0.5400305	0.038742505	-0.8941206	-0.2124939	0.014543421	-0.72367686	-0.3944815	-0.93142086	-1.1890643	0.2020888	-0.9678468	0.45806772	-0.40654203	0.20466734	0.8621621	0.028321626	0.71944326	0.10594897	0.51003885	-0.25600412	-0.05783499	-0.21936189	0.24299096	0.81275105	0.738747	-0.6943403	0.788353	0.04211212	0.61143345	1.0252601	0.6512206	-0.7774991	-0.45351008	-0.429451	-0.4333337	-0.53873193	-0.62582946	0.035796557	-0.23541377	1.4738411	-0.7367076	-0.13762271	1.8940256	-0.23227458	-0.5650231	1.023074	0.2206937
ENSG00000009830	-0.17536408	-0.76646614	-1.0223744	-0.5303258	-0.53486615	0.30598694	0.52261424	0.50783736	1.3480251	0.16614912	0.60963017	0.08228455	-0.119540155	-0.058072966	0.37335747	-0.22114289	-0.4588139	-0.04198848	-0.6800119	-0.26496616	-0.67455715	0.6385398	-0.11473223	-0.9276551	-1.1230197	0.17874232	-1.140662	0.5552713	0.046434693	0.5872161	-1.4867382	-0.821068	-1.371518	-0.6574174	0.27472514	0.68828	-0.323494	0.6608417	1.3629758	-0.46511248	-0.088949785	0.38119513	0.40210724	-0.6779649	-0.52039933	-0.46243367	0.30653417	-0.27005008	-0.6337146
ENSG00000009844	1.5359857	0.7096878	0.12180385	0.03260588	1.0241448	1.5925611	0.26171097	-0.34146369	0.21297404	-1.4467584	0.24508852	-0.017399449	-1.0939164	-0.09999575	0.6755619	0.64421594	0.25042126	-1.4348135	0.32631353	0.4303226	-0.051304307	-0.141616	-0.24520814	-1.4232891	1.4058137	0.24145746	-0.6027359	-0.3317301	-0.8303032	0.9086141	0.083279684	0.30351195	0.064274035	0.7150767	0.087608874	0.78845936	0.38258246	0.92525476	0.01907376	-1.1939088	0.14640735	-0.22805	0.03310369	0.98097324	-0.62906045	-0.8400764	0.35581505	0.2206041	-0.54281664
ENSG00000009950	-1.9317003	0.7162821	-0.31753463	-0.8906027	0.29690042	-0.295031	0.25707862	0.862443	0.6113368	0.47729424	-0.4717611	0.8489861	0.5278227	0.7486728	0.3220022	0.17064324	-1.3808535	1.1013588	-1.655257	-0.57225937	-1.0707932	1.4365236	-0.023774194	0.13099967	0.0033147444	1.3004317	0.39289892	0.4876954	-0.19490005	-0.43997574	0.29850003	0.032376602	0.23053898	-0.691826	0.39172447	0.9784161	-1.267594	0.15149987	-1.3393977	-0.11746165	1.3748552	-0.71062076	1.2482538	-1.0250466	-1.2681844	-1.2309216	-0.7045746	0.36429137	-0.34325892
ENSG00000009954	0.71206063	0.43499923	0.43847674	-0.5019947	-0.053687073	0.3264354	0.3036524	-0.083503306	0.288538	-0.30855247	0.052913927	-0.50822383	-0.5564225	-0.38941735	1.1607648	-0.05114615	0.23076224	-0.5926864	0.54424673	0.4567594	-1.3203143	-0.863022	0.41158032	-0.6737181	-0.277032	-0.51294005	0.4597304	0.36970136	-0.8166079	0.5107397	0.41263375	-1.4029365	-0.72072256	0.80321825	-0.19667394	-0.1488915	-1.3486705	0.5980897	0.19352092	-0.38633907	-0.1456289	-0.26924846	0.23800762	-0.46831727	-0.4111351	0.24801575	0.5837845	0.10960491	-0.2899198
ENSG00000010017	0.34663972	0.12753426	0.031994402	-0.015336218	0.35385484	0.633092	0.18081555	-0.05626665	0.27320522	0.117660746	0.014312774	0.0573269	0.047525123	-0.41726944	-0.10586432	-0.22784193	-0.8110951	0.15404141	-0.16920792	-0.10627334	-1.4564381	0.019620234	0.29162714	0.15902361	0.92490125	-0.20093502	-0.52292407	0.6270192	-0.5171697	0.3952157	-0.36256585	-0.30226797	-0.55308086	0.65158284	1.1844257	0.87912965	0.19283704	0.7747919	0.26490462	-1.16492	-1.5738757	1.0348865	-0.18821722	0.5079988	-0.99706346	0.23367792	-0.19271971	-0.14191642	0.14003344
ENSG00000010030	-0.29559043	0.48734793	-0.46864104	1.3151871	0.30853996	-0.085566305	-1.1231425	-0.8494163	-0.052344	0.21700329	0.32594743	-0.11168125	0.09310064	-0.16111666	0.03889783	0.17621997	-0.23593108	0.9099523	-0.058779355	-0.21916229	0.20434561	-0.23903704	-0.5584607	0.697419	-0.055970248	-0.5080583	0.6876216	0.4381995	0.40508068	-0.10763991	-0.2304454	0.22263344	0.9804098	-0.572461	0.46352562	-1.0125617	-0.37281704	-0.083964236	-0.18055691	0.011315331	-0.24161118	-0.14733042	0.3903991	-0.37964928	0.7064454	0.9418398	0.08006351	0.00028178655	0.6412598
ENSG00000010072	0.38563946	-0.49958614	0.23740555	-0.7441441	1.079958	0.97436005	0.607322	0.6803993	0.52304393	-0.39336142	0.77814585	0.05113417	-0.5766616	0.024935003	0.2824818	-0.634387	1.4893558	-0.7242748	-0.024378033	-0.26290208	-0.041851602	0.42862764	-0.8889494	-0.4879447	0.24698003	-0.07130216	0.27017778	0.38386476	-0.7003342	-0.2718951	-0.18553445	0.8564109	-1.0422652	0.26989728	0.48308083	0.30068246	0.18709439	0.55415034	0.9524255	0.2681242	0.39006424	0.44703764	-0.5598541	0.95198	-0.5794657	-0.5749549	0.07752522	0.539979	-0.28117356
ENSG00000010165	0.2759485	-0.46649384	0.49007878	-1.1358588	0.02077853	1.0144569	0.9461182	-0.2235474	0.49282932	0.11232357	0.12060998	0.38275257	-0.3270942	-0.6874439	0.1758248	-0.80390275	0.530044	-0.47933125	0.24615617	-0.16460368	-0.98972696	0.0977431	-0.34904236	-0.8745614	1.2432226	-1.0326738	-1.3705337	0.59704095	-1.3003141	0.6405214	-0.7684926	-0.5302231	-0.14120822	0.67289644	1.1238285	-0.15513518	-1.2577633	-0.50981134	0.47684333	-1.4233867	0.10702389	-0.1337318	0.49270248	-0.38040662	-0.36616287	-1.2507457	0.65296906	0.53271955	0.582623
ENSG00000010219	0.2074768	-0.23285532	-0.9266088	-0.5789754	0.007867573	-0.2120708	-0.4162532	0.094199955	0.8164755	0.19100416	0.08891393	0.33736762	-0.18366313	0.19768031	0.2270128	-0.09454921	-0.45060068	-0.43817964	0.550211	-0.84185374	-0.6642678	-0.23541963	-0.65358835	1.0559387	-0.26421878	-1.7778273	-1.5972805	-0.14537643	0.08670855	0.55507195	-0.6448586	0.40750915	-0.5678411	0.5534052	-0.42119744	-1.0596403	-0.04283627	-0.057716567	0.4488765	-0.570134	-0.33530584	0.2452924	-0.66395444	-0.76330423	0.13094136	1.0436331	0.59953916	0.66381395	1.1579423
ENSG00000010244	0.3469722	-0.14708723	0.3874041	0.27230906	0.03021783	1.1847185	0.24713509	-1.2821262	-0.73763734	0.5794452	-0.49401686	-0.52193344	-0.34630948	-0.72605836	0.4068403	-0.4325915	0.99469477	0.2726453	0.94914675	0.9957819	0.19226648	-0.55919904	-0.124635346	-0.12946537	0.98683524	0.24628848	0.9315462	0.59263486	1.267383	0.5954706	-0.2842864	-0.7277674	-1.002274	0.51939756	0.38225806	0.35852554	-0.544452	-0.43371657	-0.27573398	-1.2700837	-0.9511587	0.58775926	0.31280807	1.2878982	0.916169	-1.3338253	0.32943708	-1.0834023	0.21698287
ENSG00000010256	0.35370317	-0.38740718	0.63648766	0.8590132	0.4205297	0.6646735	0.14510114	-0.5681571	1.1769481	-0.9566201	0.58186114	-0.35874254	0.8035937	-0.56809884	0.3614953	-0.082974866	-0.50835514	-0.7610781	0.721402	-0.82080364	0.4602925	-0.193735	0.5120239	0.12576751	0.63399667	0.18266061	-1.3540426	0.16097075	0.48698395	-0.27388486	-0.67802095	-0.020947753	-0.08947696	0.32004103	0.22007911	0.97028977	0.25230977	-0.12909928	-0.13905425	0.44003743	0.22411759	0.69518745	-0.45931995	1.6881721	-0.5648991	1.4271175	0.3797303	0.7928675	-0.36517367
ENSG00000010270	-0.5636649	-0.8016896	-0.513089	-1.1066751	-1.5697678	0.54431295	0.51888436	0.9260628	0.6883577	1.127898	-0.4362054	-0.8667759	0.24924646	0.22448729	0.7086401	0.9610139	-0.36217073	-1.6903497	1.0117608	0.10992187	-0.48528028	-0.8178307	0.31992966	-0.29484135	-0.18364717	0.18350588	-0.1817552	-0.33639598	-0.7040643	0.3049631	0.26679564	-0.5786616	1.0334445	0.44300044	-0.80018926	-0.8471522	-0.121723935	0.85502315	0.19542724	-0.9008429	-1.2688957	1.2837741	-0.8914544	-0.65510195	-0.013537854	-0.7283582	0.054604378	0.5433582	-0.31451258
ENSG00000010278	0.18306647	-0.10307782	-1.3094542	0.5474984	-0.6483045	-0.3784439	-1.7187656	-0.9421264	0.80045587	0.56393623	-0.15834175	0.774955	-0.12818053	0.47251153	-0.49960682	1.178504	-0.3118806	-0.14003135	-0.4030904	-0.89206713	-0.98985595	-0.13297693	0.55474603	0.9217569	-0.7992362	-0.18905562	0.43263978	-0.6730234	-0.5037211	-0.40384787	0.7397855	0.6696393	1.1361381	-0.26370654	0.9130788	-1.0261785	1.4941758	0.5189728	-0.77190965	0.38647515	-0.040175483	-2.164701	-0.0811129	1.2247624	0.11844094	-0.5469657	0.33706427	-0.0073462217	-0.3614764
ENSG00000010282	-0.9905517	1.6167555	-0.2938972	1.5823015	-0.3336157	-0.06918328	0.9721257	1.7407134	0.9085106	-0.4330765	-0.33638054	0.043016657	0.4851659	-0.44803482	-0.98047596	0.23586474	-1.4702561	-2.089003	-0.8195021	-1.5952041	-0.28536928	-0.9414001	-0.6067218	-0.6901812	-0.047686502	2.1337922	-0.04680145	-0.077239916	-0.8801342	-0.68304694	-0.798629	1.2405037	0.3853942	-0.6545352	-1.3690444	-0.5996347	-0.36756355	1.0489123	-0.014236205	0.818666	-1.4878974	-0.09420893	-1.1927522	-0.8163062	-1.2231196	1.0276297	0.36162192	0.7016552	-1.8036159
ENSG00000010292	0.35745135	-0.15676358	-0.3123106	0.16866635	-0.59610516	0.7088549	0.13609222	-1.2794755	1.0163338	0.34169963	-0.3796499	0.61445117	-0.57101536	-0.6586103	-0.13690579	-1.5719159	1.6592364	0.20321259	1.2861711	-0.3410732	-0.61512715	-0.17243251	0.45803013	-0.3135123	0.83854127	-0.11134152	0.34034452	0.0806552	-1.1357514	0.68833923	0.052890386	0.1301551	-0.42209142	0.5722335	0.38655686	-0.8173531	-0.66833407	0.06277266	0.7413095	-1.3327994	-0.9499512	0.6349917	0.16346581	0.23156339	1.1024534	0.65828234	0.28299755	-0.24477218	0.2574944
ENSG00000010295	-0.40973988	-0.92401886	-0.77543396	-0.4551235	-0.8746978	-1.0829409	-0.6710468	-0.19902858	-0.44001913	-0.6026353	0.11461761	-0.5726809	0.72861546	1.4263055	-0.09693881	0.22908206	0.39519972	0.26853943	-0.43317264	-0.8930854	-0.2903478	0.019055966	0.19197518	0.8050119	0.020824566	-0.051570967	0.29401705	-0.39568013	0.589336	0.33793506	0.26889947	-0.05254104	-0.1010939	0.45353344	-0.40689915	0.48008537	-1.393478	-0.2940635	-0.6499316	0.14224881	-0.95861745	1.59967	-0.8120039	-2.150865	-0.04500833	-0.3271051	-0.2715994	0.30786994	0.54615474
ENSG00000010310	-1.2130669	0.018549807	-0.24775682	-0.26441142	-0.38886297	0.8615652	-0.77909774	0.28343257	0.32732576	0.44005457	-0.5729748	0.15473838	0.5623333	0.56825846	0.5648804	0.11042039	0.17339994	-0.9286873	0.79046243	-0.30600807	-0.57689273	0.6430627	-0.59920377	0.064456716	0.28854048	0.31425223	1.133145	-0.18571092	-0.19745833	-2.2293653	0.4337401	0.04927164	0.5112325	-1.0324767	0.15297082	-0.5853079	0.106806315	-1.3217841	-0.75648534	-0.7483366	-0.2787036	0.21171741	0.7701542	-0.8326004	-0.100987695	0.7520393	0.15105794	0.9525013	-0.39744478
ENSG00000010318	-1.2424643	-0.6660205	0.539404	-0.108665034	0.7704053	-1.0791044	-0.15348905	-1.3444184	1.3602084	0.65089655	0.120326236	0.62806636	0.5980956	0.2010055	-0.41265813	-1.4390427	-0.24020837	0.0063333306	0.34467557	-0.70218754	-0.8123698	0.88242495	0.07994491	0.6988774	0.52305186	-1.3617697	-1.0940732	-0.36468762	-1.2142606	-0.12770915	-0.09764225	1.4421773	-1.1369642	-0.5664928	1.6955386	-0.887063	0.34193194	1.1291413	1.8505081	-0.81634974	0.5827341	1.5597454	0.36819866	-0.3018569	0.23420492	0.3646036	-0.71989006	1.2450657	0.42421356
ENSG00000010319	-0.7165539	-0.11581959	0.30839074	0.47521594	-0.21677393	0.1514241	-0.0057020993	0.050631385	0.15874888	-0.77013916	-0.118032366	-0.29183367	-0.43195644	0.7943923	-0.1676758	0.4169083	-0.55031866	-0.5882624	-1.3005757	-0.06894094	-0.11815723	0.32868627	0.16862138	0.6092872	0.3948978	0.9197301	1.7687057	1.0379822	0.09707961	-0.76760876	0.31145328	0.24880992	0.31468904	-0.7758743	1.5977405	-0.10775942	-1.5096275	0.5090731	-0.32628998	0.77827996	-0.31143004	-0.25344017	0.62963784	-0.8267069	0.28360534	-1.9919941	-0.6557102	0.22150572	-0.6070594
ENSG00000010322	-0.41049266	-0.06436707	0.6319471	-0.1371307	-0.49633998	-0.07670856	-0.29922453	-1.0097767	0.11846251	-0.5954446	-0.22046515	-0.24006866	0.57384604	0.22197945	-0.26105216	-0.814663	-0.68545246	0.7002294	-0.85998404	-0.0811696	-1.0589421	0.74037325	0.9544197	0.2481239	-0.2659723	-1.1320481	0.2749728	1.632722	0.6705884	0.8538985	-0.8314945	-1.6069449	-0.5919737	1.0143415	0.86249155	0.15374042	-1.2364819	-0.0009751214	0.6523951	-0.15933628	-1.3349295	0.43705934	0.9004289	-1.2648708	0.43424544	-1.259585	-1.5427793	-1.2446903	-0.7567797
ENSG00000010327	-1.498849	-0.9156701	-1.4340132	-0.8313952	-1.0690528	-1.4227091	-1.2207092	0.26777685	0.7572315	0.54198194	-0.010929758	0.03041104	0.012969187	1.0582491	0.10716546	0.5854784	0.21981987	0.28679964	-0.74423677	-1.2527544	-1.0842844	1.3374985	1.0249227	1.4246855	0.285162	0.16995125	1.1806275	-0.07518956	1.3026245	-0.53786695	0.2100865	0.4673913	0.2722183	-1.3118635	0.4250601	0.51157206	-1.0828626	-0.8502578	-1.3355081	0.63151383	0.098666154	-0.42465335	-0.6576016	-0.4172494	-0.112112336	-1.0978631	-0.37339652	0.6454881	-0.2678109
ENSG00000010361	-0.49519053	-0.2836484	-0.6343005	-0.5321172	-0.759848	0.2560747	-0.29035062	-0.006792699	0.46944156	-0.0068537956	-0.004186925	0.27184957	0.55213714	-0.3709933	-0.48337	-1.1001381	-0.48166206	-1.1843251	-0.7121087	-1.4660741	0.02020138	-0.06641628	-0.023258055	-0.05970086	-0.8661787	-0.49066904	-1.7255977	0.6792192	-0.75685656	0.4573489	-0.32931924	0.27555856	-0.7061015	-0.13895097	0.044730537	-0.08294237	-0.8709483	0.17012928	0.24959165	-0.7145062	-0.96732986	0.5180591	-0.14689279	-1.4563905	-0.2572067	0.07851516	-0.08352537	-0.011104683	-1.0917901
ENSG00000010379	-0.49075156	0.8503934	0.06328175	0.81377465	-0.32026947	0.43444926	-0.11630009	0.51188505	0.79369974	-0.20203775	-0.24968629	-0.21660873	-0.08383021	-0.13174927	-0.9961431	0.35009554	-0.80503935	-0.07336494	-0.5828725	-0.29030806	1.3731335	-0.83824795	-0.40394437	0.57647556	-0.8790495	1.1974554	-0.73706716	0.51657563	-0.20535861	-0.103892766	-1.1193966	0.3006026	0.5311407	-0.17464338	-0.828196	-0.41219363	0.15101433	0.56468767	-0.61995256	0.5592352	-0.032123808	0.03846485	-0.38063505	-0.23025283	-0.7682226	0.11172059	0.50936925	-1.2135979	0.06010612
ENSG00000010404	0.46249983	1.2048551	0.18715	1.4526749	-1.7912145	0.17520635	-1.2218641	0.6508642	-1.4688689	-0.8949609	-0.18776865	-0.55612326	0.37974447	0.36589652	-0.0012366124	1.3296785	-0.8416909	-0.13799764	-0.64368194	-0.35704708	0.8144109	-0.82443476	0.46171957	0.9199878	-0.22344954	0.9175239	0.21108395	1.3293688	-0.7259121	0.6264467	0.7599809	-0.5635678	1.4145058	0.07103926	-0.4778257	-0.23623021	-0.43762508	-0.033296064	-0.13451557	0.46445993	-2.1580818	1.0448586	-0.6121741	-0.4456207	0.46016645	0.39578822	0.11942078	-1.3079802	-0.1482393
ENSG00000010438	0.38875502	0.67808443	-0.071143076	-0.23609535	-0.2714439	0.17981917	-0.39922577	-0.24708772	0.2062303	-0.043512847	-1.2038784	0.71821773	1.2051326	0.73156375	0.08639309	-0.556573	-0.9670029	0.7888046	-0.7469291	1.025723	-0.41294608	1.820599	1.0509515	0.44550928	0.8915556	-0.10979334	-1.6750153	-1.8740038	-0.76028216	-0.3057837	0.059341643	-0.824431	1.8658984	0.45820037	-0.28675443	-1.890806	2.0213063	0.4835816	-0.3922149	-1.2420484	1.5702566	-0.7972247	2.5675838	-0.80256027	-1.229331	0.996425	0.32725015	0.06394489	1.3091236
ENSG00000010539	1.0360101	-0.5609924	0.6336567	-0.5917838	-0.97211814	-0.06944702	0.9557511	0.27423927	0.2639902	0.36949876	-0.43391714	-0.020119503	0.09077661	0.5634711	0.5076547	-0.49454784	-0.066611364	-0.9857299	0.52481526	0.60144466	0.24479601	0.9459999	-0.017355535	0.02151722	0.030181779	0.12883672	0.48870733	-0.48605165	-0.3776187	0.16040556	-0.3590053	0.4750699	-0.7671723	0.9591241	-0.05360882	0.2581846	-0.28275543	0.63346	0.45035854	0.5116043	-0.016568119	1.2084239	-0.49488595	-0.32208753	0.46407595	-0.7598703	-0.6342504	0.3075245	-0.29280385
ENSG00000010610	-1.3001305	-0.38031185	-0.11893712	-0.5636446	-1.1979085	-0.58499175	-1.1445274	-0.15769292	-0.033106	0.14235541	-0.7350821	0.4745368	0.32161045	0.8842588	-0.41237682	1.2201943	-0.24125536	0.11855748	-0.56604475	-0.4423745	-0.22982077	-0.37798902	-0.07577158	1.1300277	-0.46023837	0.09790026	0.6260444	-0.09801048	1.1230407	-0.5076144	0.878341	0.4249102	1.562848	-0.27818346	-0.15682462	-0.057178807	-0.7085271	-0.28484058	-0.8739519	0.6440391	0.2129247	-0.22536175	-0.6553006	-0.91608334	1.0707657	-1.3923624	-0.4033512	-0.21169098	0.6741915
ENSG00000010626	-0.47012126	0.21123716	-0.7121497	1.18206	-0.25199753	0.19537832	-0.5091464	0.34328732	1.0249705	-0.62250906	-0.2958326	-0.1924274	0.11222679	-0.31393144	-0.28237838	-0.7681978	-1.8084888	-0.9418553	-0.4227323	-1.1130333	0.32684296	-0.35983005	-0.06521462	0.043197226	-0.8526074	-0.61505926	-1.0824531	1.4179517	-0.12677447	0.9608688	-0.5740929	-0.09592764	-0.88277	0.47013667	-0.17028378	-0.88826	-1.1021727	0.57487607	0.93448263	-0.063461155	-1.2478616	0.0062813326	-0.7436177	-0.9920633	-0.7424201	0.078249134	0.42577502	-0.19752859	-0.6034685
ENSG00000010671	-0.543803	-0.8750162	-0.78897506	-0.21741977	-0.25294366	-0.49209893	-1.0588695	1.0173005	-0.5544921	-1.0450981	-1.2010552	-0.009979446	-0.7964614	1.3653712	0.12890565	-0.118759535	0.69847924	-0.5209959	0.34451577	-0.6153959	-0.7824098	-0.059703197	-0.009216779	0.2536294	0.8631555	-0.3884782	1.0738283	-0.373872	-0.25259846	-0.33835545	0.94391984	0.81560344	0.5597855	-0.27363288	0.2879239	-0.748332	-0.60532695	-1.6333736	-1.4289087	-0.70026237	-0.8618123	-0.22569558	0.46035826	-1.1524246	1.0502173	-0.5259933	-0.4210774	1.3321841	0.58801806
ENSG00000010704	0.7879402	-0.34253827	0.04613792	-1.2187847	-1.6251798	-0.31068674	-0.3994579	0.12167759	0.101744205	-0.09756362	0.15416509	0.78034943	-0.06306913	0.4814046	-0.006839819	-0.2194163	1.6236145	0.011842065	0.4089551	0.11747514	-0.26266557	-0.3580564	0.20565398	0.0025709304	-0.4521518	-0.30890706	-0.06508424	-0.9219396	-0.16062102	-0.70046186	0.7657268	0.61960244	0.16685654	-0.5212365	0.4648217	0.5660373	-0.37720105	-0.6032914	-0.7606446	0.13158363	-0.101522215	-0.3269161	-0.57382435	0.54352516	0.75427306	-0.13914451	0.06286316	-0.45565245	-0.024567183
ENSG00000010803	0.6729737	-0.603054	-0.7063693	-0.8806843	-0.8206762	-0.77650833	-0.2043158	0.34729525	1.0599105	1.2710763	0.043072104	-1.2243676	0.33144656	0.44006518	1.5550134	-0.3402038	-1.3394213	0.7091282	0.35001388	-0.21625371	-0.46085176	-0.13003309	1.1624817	0.10795005	-0.9422553	-1.0659633	-0.74619293	0.6635938	-0.08714827	0.0027034446	0.21376255	-0.67075884	-0.50841194	0.44870535	0.90350634	0.25391418	-0.45876545	0.42650706	0.14275226	0.10230529	-0.22371995	-0.786574	-0.09969146	-0.83235896	0.08639253	0.8234442	0.7380333	0.4143447	-0.48067915
ENSG00000010810	0.24693966	-0.13184682	0.90360075	0.03882246	-0.6249275	0.3058459	0.46669376	0.6856427	-0.07588689	0.021305153	0.14832899	-1.0111325	0.25427297	1.4864616	-1.0624607	0.49483082	0.05257408	-0.42140818	-0.621222	-1.1356754	-0.39893383	-0.23129746	-0.68511134	0.7902115	0.4616272	0.8230644	0.36382726	1.203241	-0.7084934	0.00873092	-0.44533136	-0.73855084	0.7228235	0.6426405	-1.4000738	-1.5905498	-0.5611273	0.018620815	-0.741004	0.3256427	-0.5266148	0.6045138	-0.22642426	-2.167247	-0.23573366	-0.09563628	-0.9459066	0.4984296	-0.078159444
ENSG00000010818	1.122483	1.9185696	0.7394486	0.49212626	0.5414833	0.31695008	0.121476516	-0.72132945	-0.9474876	0.26428783	0.3538744	-0.4823512	0.26883173	-0.46653166	0.45403442	0.74562395	-0.50006264	0.3871747	-0.31906873	0.5507142	-0.61779416	-0.103827946	-0.4099765	0.13689072	0.7069211	0.7829808	1.18516	1.8945587	-0.8145347	0.4301472	-0.40399078	-0.54214644	0.46898517	0.61981046	-0.08561738	0.029281992	-1.2951587	0.25419256	-0.8039486	0.28703165	-0.8843486	-0.07851246	0.7794172	-0.3116521	-0.015232759	-0.1231617	0.40564653	-0.8382103	0.404504
ENSG00000010932	-1.0263045	-0.22123617	-0.08290272	-0.5703069	-0.78631365	0.058769714	-0.82908124	-0.6137101	0.3602083	0.8789233	-0.14230965	0.435086	0.2718525	0.07357015	-0.7141863	-0.2628195	0.45913884	-0.174805	-0.4064376	-1.063228	-0.1458319	0.032371674	-0.07934513	-0.51574516	-0.061992902	-0.6427573	0.8566817	-0.29000837	-0.23367758	-0.36388806	0.08294451	0.43474925	0.49157307	0.31693706	1.2619985	0.10871257	-0.56717765	-0.25322166	-0.13880508	0.52126294	0.89145344	-0.41971102	-0.2371332	-0.7091786	-0.34048954	-0.76411587	0.8407169	0.2617231	-0.9266719
ENSG00000011007	0.42592445	0.28510398	0.29334736	-0.46720728	1.2998049	1.3416955	0.950736	-0.23859149	-0.38228852	0.48006466	0.099643506	0.3538723	-0.39288402	0.120539725	0.9967853	-0.64545584	-0.21834268	0.15175436	0.53453386	0.98041743	-1.2983047	0.34956375	-0.36871535	-0.42067945	0.9529627	-0.4090963	0.22055438	0.58366656	0.3293506	-0.50364095	-0.24371003	-0.39468536	-0.57439584	0.1619561	0.87769985	0.12316378	-1.0465794	-0.5704732	0.87942415	0.6582004	0.6181598	-0.5496017	1.468202	0.45696706	0.51340693	-0.37523797	-0.1408754	0.002092022	0.27240002
ENSG00000011009	0.46489614	0.019783832	0.29129702	-0.02279531	-0.18085438	1.4044296	0.8620927	-0.076601736	0.502661	0.09638694	0.36308017	-0.12203384	-0.81365454	-0.046607565	0.10447851	0.2730875	-0.17840856	-0.40104234	-0.025472667	-0.08839384	1.3898239	-0.21660067	-0.11721837	-0.36344078	0.56821424	0.0009336313	-0.48673064	0.31631055	0.61845326	-0.031063626	-1.2877761	0.96930134	0.9561399	0.037271366	0.0017784592	0.57235193	-0.5720307	-0.79790443	-0.42332095	-0.6253944	0.04174842	0.5051277	0.6574145	0.39342862	0.26059955	-0.38175625	-0.11610924	-0.5461526	0.33652171
ENSG00000011021	-1.0242203	-0.28338653	0.53939366	-0.39526066	-0.392443	0.15647574	0.015085188	0.39807484	0.2393655	-0.16011304	0.62044895	-1.6757574	-0.12900467	0.49917147	0.22050399	0.5703316	-1.0174782	0.19125241	0.2726707	0.14268354	-0.6079148	-0.1844158	-0.074069746	-0.10743899	-1.3228207	-0.8506877	-0.4807506	0.8053078	-0.6205684	0.18835075	-0.70309013	-1.3607697	0.31495324	0.17138916	-0.38078377	-0.067160904	-0.7945604	0.28909504	0.27536115	-0.6591693	-1.2285198	0.031171817	-0.04574762	-0.9298219	-0.4957775	-1.1861556	0.088289194	0.097319126	-0.2295964
ENSG00000011028	0.114363894	-0.29329866	-1.1266277	1.1644709	-1.3469876	-0.33581257	-0.35248697	-0.7644753	1.1341339	1.0908898	0.785189	0.34496307	1.2695985	0.3220328	0.011012082	-1.3557004	1.5578492	0.111415066	-1.295879	-1.1158897	0.22817802	0.08849829	-0.17354731	0.41433457	0.0879093	-0.9578352	0.31760097	-0.2351912	0.52335393	-0.50278044	0.103766076	1.154962	-0.698152	0.2835426	1.3767035	-0.41804636	-0.16302373	1.252034	-0.2681121	1.0189375	-0.5310252	0.65520155	-0.489841	0.13683625	-0.6281597	0.7257362	0.16870622	0.46588966	-0.09538624
ENSG00000011052	-0.09204121	-0.0933251	0.3209219	0.35767767	-0.34798867	0.4286068	-0.33282125	0.62022966	0.38077575	-0.3454239	0.3415431	0.026477512	0.28779656	0.26613596	0.2113297	0.34836978	-0.28911984	-0.14557612	-0.027476797	-0.15514061	-0.46519744	-0.24162729	0.20158212	0.17527306	-0.10648933	0.16103029	-0.4512449	0.0178609	-0.15296055	0.12682392	-0.15056409	-0.15414272	-0.21769848	0.31578186	-0.12308212	-0.038322467	0.052309588	0.16383533	0.030543685	0.25859395	0.20963575	-0.032733828	0.21862294	-0.10376913	-0.34260634	0.29265872	0.16824092	-0.033250764	-0.058143537
ENSG00000011083	-0.44611984	-0.75305426	0.55282354	0.3729171	-0.3202677	0.103468835	-0.40459633	-0.39347595	0.09314759	-1.522825	-1.3362485	0.48710248	1.0726246	1.0152485	-0.1760051	2.4608662	-1.7314415	1.1873599	0.3214675	-0.08463078	-0.041815784	0.90933084	0.27043158	0.34209657	0.21134005	0.3919101	-0.34155095	-0.44605312	-0.07845001	0.96017903	0.16264383	-1.3088298	1.4820012	1.1073577	-0.78795624	-0.8768692	-0.2602765	-0.3420876	-0.93284124	-0.13314383	-0.1503783	0.16928439	0.7544388	-0.52616596	-0.5185006	0.015225115	-0.16570003	0.80196583	0.08822407
ENSG00000011105	1.1189392	0.5515271	1.3053759	0.37650293	-0.7203113	0.22362915	-0.5906991	-0.6898863	-0.22260468	0.33759138	-0.5108862	0.13122654	0.843809	1.0824828	-0.28038317	0.5665859	-0.7072498	-0.14111194	-1.7262244	0.25562194	0.23053426	1.1327503	0.55316454	0.30132568	0.44026434	0.3403364	1.1125474	0.63489425	0.30393034	-0.026865035	-0.24135827	-0.405869	-0.40099376	0.72128904	1.0493337	1.0075552	-0.6909665	0.72026265	-0.76842	1.7036873	-0.3534629	-0.96539706	0.5433513	0.43677264	-0.55935496	-1.2570131	-0.31901577	-0.7725368	-0.21226999
ENSG00000011114	0.84056485	0.3971778	0.46286017	-1.323356	-0.61093444	0.4292785	1.1167613	-0.751936	0.03716944	0.84766597	-0.19063778	-0.3775902	-1.5806874	-0.3465787	0.4716283	0.245841	0.9586426	-0.7447599	0.6213701	0.61138093	-0.61822605	0.24502382	-0.28899345	-0.3496004	0.301826	-0.39783275	0.6006019	0.52831244	-0.024479073	0.29312873	-0.6737493	-0.50458544	-0.63150114	0.38328254	0.7285089	0.2271474	-1.2911259	0.13747862	-0.42153496	0.14958613	-0.47634158	0.018403348	0.14791228	0.30355713	0.88096243	-0.41933316	0.3704316	-0.14999431	-0.29052043
ENSG00000011132	0.3526266	-0.051849935	-0.4250677	-0.8891229	1.1231382	0.6668076	-0.15329647	-0.67097706	0.7293623	0.23061457	-0.14188012	-0.46803635	-0.63299936	0.053517673	0.59810406	-0.45522955	-0.006700753	0.21596071	-1.2906525	-0.73763794	0.5130042	-0.14006679	0.013765951	-0.6274134	0.08379215	0.20097956	0.25300083	0.11232389	0.9099643	0.29717696	-1.3724232	0.83661044	-0.32402995	-0.009023138	0.49689534	0.20516083	-2.3985445	-1.3444697	-0.7294679	-0.60687387	-1.0420384	-0.36302674	0.28014356	-1.3486415	0.05020752	0.1811192	0.15191922	-0.22401464	0.296415
ENSG00000011143	-0.31784725	0.8479794	-0.18388447	-0.70520145	0.17715928	0.49856836	0.21516743	-0.83006924	0.17366412	-0.31148687	-0.27546826	-0.1213146	-0.17990516	-0.79414797	-0.50991285	-1.3929597	0.56268764	0.13096485	-0.40338722	-0.39462826	-0.05671344	-0.44283652	-0.48807517	-0.96059906	-0.36951536	-1.4701306	-0.6551918	0.7140268	0.28228167	-0.0068826317	-0.2611525	-0.35728475	-0.18040153	-0.36343116	1.1980664	-0.6847643	-1.2050068	-0.18293698	0.8379209	-1.2112094	-0.69946945	-0.013800385	0.17507775	-0.7950798	1.1636305	-0.8798501	0.82698494	-0.307241	-0.62882817
ENSG00000011198	0.59669274	-0.05735441	0.40012768	0.05194789	0.3169634	-0.090860434	0.022769822	-0.1645954	0.51018757	0.67065835	-0.7058433	1.118047	-0.19848399	0.27144656	0.46321645	0.59067816	0.08815187	-0.24166894	-0.04669912	-0.13629262	-0.8586044	1.2446043	0.26128748	0.4532677	0.9083032	0.87337923	1.237515	0.52666306	-0.22287492	-0.0359775	-0.84064597	0.81504285	0.05876564	-0.19390617	0.76362365	1.3983724	-0.25987977	0.75540686	-0.2954609	1.1026578	0.8324045	0.37720641	-0.7159427	0.8295464	0.7404265	0.19451167	-1.3989195	0.33223754	0.022551687
ENSG00000011201	-0.75493616	1.0716031	0.1203046	1.1428614	-0.5183807	0.13055083	-1.1676743	-0.7654472	1.0128515	0.42274386	-0.14320147	-0.29546818	-0.56394535	-0.6719418	-0.48889577	0.11009254	-0.51846486	-0.095538236	-0.43289164	-0.7144873	0.84392226	-1.0296518	-1.0630959	0.5914914	-0.1279005	0.6387222	-0.20069629	1.333503	-0.50727075	-0.054483496	0.024511205	0.5752131	0.3935422	-0.26082516	1.1817335	-0.88679606	-1.1228589	1.425292	-0.24485865	0.3426804	-1.1004564	0.014073812	-0.4959356	-0.11891383	0.43747383	-0.4341138	0.3874784	-0.09806427	0.29100552
ENSG00000011243	0.6820505	-0.23892991	0.26746038	0.064562924	0.93060184	-0.46040943	0.58774024	-0.8583598	0.29291493	0.02355704	0.5219163	-0.15772492	0.0303545	-0.3826845	-0.46408805	-0.2860719	-0.54373443	-0.2917134	-0.6380097	-0.25502753	0.26158786	0.14752974	-0.681811	0.22525212	-0.38093582	0.062107347	-0.3850606	0.98923206	0.16058312	0.20405123	-1.811033	0.6494597	-1.1459265	0.37691686	-0.4278628	0.43470347	-1.2791502	0.33812696	-0.5389514	0.36956704	-0.40720394	1.2949724	0.010584341	-1.022037	0.304532	0.07491031	-0.89609975	-0.7170195	-0.14895047
ENSG00000011258	0.9659019	-0.077419795	0.39820102	-0.83466196	0.88686043	0.8086262	0.18808466	-0.21903433	-1.2109483	-0.8160624	0.22501507	0.39471346	-1.452517	0.0379871	-0.42865136	-0.8375261	-0.0064661647	-0.16765481	-0.66502017	0.983192	-0.034648065	0.6175008	-0.5509035	-1.6076807	0.8319702	-0.55874294	0.10783917	0.9700124	-0.22553225	0.29173902	-0.21110979	0.35796827	-1.778136	-0.35934478	1.2637331	-0.37679493	0.24120389	0.46185666	0.3168148	-0.57817775	-0.45579877	0.12234361	0.7929261	0.061799712	1.1554514	-1.6388481	-0.5079195	0.12823255	-1.2699445
ENSG00000011260	0.8011459	0.34179118	-0.15942343	0.04890493	1.212492	0.5833318	0.9719226	0.10335102	0.86491907	0.7679864	0.41248804	0.27758673	0.050281946	-1.1214492	0.15747018	-1.4067458	-0.7702843	0.15369521	-0.6967422	0.5126458	-0.21142797	-0.07102397	-0.13735513	-1.4860936	1.6694409	-0.2718919	-0.1609184	0.695673	-1.1052914	1.0599844	-0.96383935	-0.41155842	-0.28188863	1.2878225	-0.19031678	-0.5592656	-0.2243991	0.48976573	1.6524783	-1.5231475	0.79422796	0.2519241	1.5662961	0.25500926	0.45014882	-1.1435274	-0.35004967	0.15437318	-0.25721893
ENSG00000011275	0.5256079	-0.3668735	-0.057127163	-0.24504453	-0.7438223	-1.0541962	-0.30723953	-0.12989718	0.21215367	0.2020912	-0.3975135	-0.2811247	0.4355377	0.04280137	0.32107168	-0.66712415	0.04738745	-0.37715182	0.22344737	-0.14106512	-0.6190215	0.0080248285	0.25636542	1.1010227	0.13337095	-0.6873456	1.0296534	0.58291835	0.11400261	0.3515954	0.03744864	0.02781297	-0.16617814	0.4896433	0.24110967	0.62353945	-0.51236236	0.23986469	-0.07341823	0.6389652	-0.43637845	1.0072646	-0.8963052	-1.3292499	-0.24720944	0.19626053	-0.02539758	0.26457644	0.812651
ENSG00000011295	0.3291256	0.7760076	0.82968134	0.22225939	-0.23874655	0.8002478	0.72630006	0.11102794	0.18890509	-0.0066706324	1.0386574	-0.90035474	-0.21449152	-0.1775295	0.3883853	0.43367442	-1.0455667	-0.41657984	-0.23453717	0.5753947	0.64563817	-0.6689277	0.38658363	-0.8430296	-0.8433357	0.13603535	-0.5063402	0.79345936	-0.45029172	0.11441503	-0.38712725	-1.4004613	0.5814177	-0.102559514	-0.01538532	0.15112555	-0.571025	0.41610202	0.9349823	-1.0975122	0.17355265	-0.62938285	1.6311133	0.8476346	-0.051119458	-1.2532783	0.92254466	-1.207719	-0.052297916
ENSG00000011304	0.70711046	-1.438718	0.59749377	-0.75105566	0.115641676	0.22572424	0.47658598	-1.0207388	0.04945583	0.5911342	-0.036801152	0.3567542	0.6052281	0.6893711	0.37342367	-0.0120308325	0.13137092	1.7506799	0.7118229	0.2799951	-0.3560799	-0.0068958728	0.065472014	-0.25879356	0.3047852	-0.33591318	1.8022429	0.6513518	0.9366057	-1.0044186	-0.5156801	-0.03611096	-1.0023155	1.1628673	0.5747588	0.6702716	-0.15109685	0.38771665	-0.4959617	1.0715939	0.41099498	-0.54145896	1.223608	0.12396021	0.96454686	-0.13747668	0.804926	-0.13452667	-3.3445343e-05
ENSG00000011332	0.09364153	0.40998513	-0.692544	0.52196324	-0.03200593	0.79266655	0.29781103	0.59583443	-0.54820687	-1.0367559	-0.3780561	-0.38511047	0.7011473	0.0043661967	-0.5493974	0.43097252	-0.77639747	0.24121618	-0.76950204	-0.5464769	1.0318997	0.7043314	-0.68282425	0.34670484	-0.59060043	0.3841973	-1.1342534	1.1883243	-0.550579	0.7132744	-0.2849421	-0.47481027	0.610157	0.2920982	-1.19055	-1.1936195	0.61671376	1.5047328	0.12760426	-0.48319596	-0.620124	1.7034571	0.27713224	-0.7612539	-0.83826345	1.5718524	-0.36130363	-0.527563	0.7668356
ENSG00000011347	-0.3927058	1.2944527	-0.13784525	0.713248	-0.55335605	0.28870058	-0.0054364232	1.0361011	0.9637115	-0.8481565	-0.84515995	-0.14766271	0.6212958	0.62619245	-0.4704463	-0.68586755	-1.5070959	0.10801266	-1.2842872	-0.04812155	0.67626214	0.6614132	-0.022132184	0.34801227	-0.021262664	1.3902811	-0.34789366	0.90784127	0.27408388	-0.6950846	-1.3489379	-0.59079576	0.7105597	0.26729244	-1.0198537	-0.006684984	0.4484946	-0.1287655	0.17565647	0.4714284	-0.6305969	-0.26123032	1.1868476	-0.40131822	-1.1599158	-0.3005943	-0.43307593	-0.18988027	-1.108385
ENSG00000011376	0.62562895	1.0871617	0.32211092	0.5999162	0.27151763	0.8687211	1.0222108	0.39359567	0.24895765	-0.48400968	0.60715663	-1.126052	0.19482033	-1.3021505	0.2676246	0.71852446	0.43587384	-0.066627376	0.8405062	0.12462107	0.46413988	-1.0664513	0.16518722	-1.1030629	-0.8562886	0.21550561	-0.19798744	1.0179224	-0.4233535	-0.62856793	-0.31151876	-0.8429234	0.72208494	0.39996585	-1.0687846	0.15216593	0.03664185	-0.9375673	0.90435606	0.32340124	-0.87824386	0.25982788	0.06116408	0.9163972	-0.96878374	-0.039301112	0.86767596	-0.8298133	-0.7827404
ENSG00000011405	-0.3240094	0.68957806	0.72250825	-1.1327564	-0.5322915	0.1851735	-0.39331138	0.25300404	-0.051878452	0.9012218	0.60966086	-0.24718526	-0.37527558	-0.13764495	-0.3307838	0.066110864	0.30252856	0.33301952	0.6972751	0.49185947	-1.0086849	-0.09711336	-0.17488073	0.58627206	0.120405145	0.22416411	0.69328797	1.1371998	-1.3037763	0.12867782	0.5163132	-0.28654608	-0.13283719	0.97605425	0.43055364	-0.30360007	-0.41435105	0.9821052	0.16104917	0.052412044	-0.5059463	-0.22472453	-0.13055891	-0.007133949	-0.21930209	-1.2337687	0.4645553	-0.800537	-0.20598087
ENSG00000011422	0.51132673	-1.0320965	-0.6665746	0.29951537	-0.18354085	-1.0766085	-0.051692434	-0.18050188	1.1211101	1.867684	-0.30172032	0.5843108	1.1303875	0.87044513	0.6789245	1.2351099	0.8519331	-0.012192567	-0.0058292653	-0.8918492	-0.4206553	-0.45573565	-0.13134933	0.87277657	0.16412996	1.0009322	0.96317494	-0.21409068	0.6260961	-0.23348095	-0.18920784	0.19965947	0.28377515	1.1663696	-0.67219037	0.37871015	-0.3892395	0.021507306	-0.32141036	1.0563766	0.53981835	1.0357099	-1.2969834	-0.39030918	0.43031	0.5329886	-0.23058937	0.4606265	0.9481261
ENSG00000011426	0.5629727	1.7108281	-1.9201396	0.8400515	-0.6533058	0.63821983	0.22326662	0.458518	-0.86008394	-1.5237385	-0.82807565	0.9937444	0.9708239	-0.042258833	-0.14830656	-1.0491635	0.6776114	-0.10321852	0.7261457	-0.40663615	-0.6854455	0.3611564	0.15439774	-0.042432558	-0.25658002	0.2978619	0.5101769	-1.0309229	-0.90097225	-0.4328304	1.0960761	0.50161827	1.0419701	-0.47772637	-1.1423935	-0.8705942	1.9661326	1.5295514	0.15297809	-1.0479531	-0.22531763	1.5835469	-0.24173851	0.2250203	-0.7169464	1.4324422	-0.959987	0.35850033	-0.6651801
ENSG00000011451	0.9166289	-0.023780407	0.31120864	-1.0251672	0.2066733	0.30768773	0.76428443	0.3104637	-0.20337494	-0.23632833	0.4642355	-0.289248	0.006088589	-0.0674352	1.3877599	-0.18715446	-0.38228947	0.31608483	1.0915062	0.19012262	-0.18395437	0.042001963	0.0041334406	1.0691916	-0.72375333	-0.9550127	0.13974714	1.2129463	0.5105115	-0.30984554	-0.7909537	0.08913001	-0.19689378	0.81842	0.036737055	0.14526322	-0.9284378	-0.10406525	0.20398787	0.74270666	-0.96961296	0.48978394	0.25301608	-0.8754793	0.16931896	0.5921485	-0.18355279	-0.6187412	0.7526704
ENSG00000011454	0.7373058	1.3245618	-0.13291572	-0.6184392	-0.5398195	0.49853003	-0.564501	-0.33451518	0.73266065	-0.9443203	0.9360422	-0.2543708	-1.4313811	-0.7600117	-0.29210046	0.7574369	0.0005871735	-0.19323052	-0.08342007	-0.58499694	-0.81406367	-0.3283233	0.21338598	0.97303337	-0.39913204	-1.000665	-1.3815826	0.79047364	-1.7864279	0.92420447	0.0043883254	0.12841931	-0.44127828	1.1669438	0.6025144	-0.25855052	0.18465622	0.6596537	0.29620156	-0.6919476	-1.0067266	-0.737355	-0.7152647	-0.064903624	-0.11358026	-0.049297135	0.48087692	-0.55990475	0.16742143
ENSG00000011465	0.3967199	-1.1857923	-0.296053	-0.20463327	-0.54441684	-1.043029	-1.0074728	-0.11276757	1.5904933	1.8436583	0.1456699	-0.9744313	0.29902935	0.2582311	0.8545731	0.16652247	1.1053704	-0.09582979	-1.010743	-1.1526319	-0.33649662	-0.06337617	0.1390249	0.014886792	0.16690369	-0.011656568	0.21497475	-0.5517659	-1.4566032	-1.2535683	0.3917843	0.11475638	-1.0627086	0.52690345	0.95659643	0.16599521	0.20316283	1.0971452	-0.6753793	2.0567641	0.83694845	-1.5633255	-0.258347	1.0346171	-0.48631197	-0.5017607	0.6717929	0.5873619	-1.5299188
ENSG00000011478	-0.26813126	-0.36044312	-0.026350467	-0.070562944	-0.6594402	-0.46303594	0.07828069	-0.108072765	-0.48944333	0.5355146	-0.3340808	0.41893744	1.0735316	0.040798046	0.028376818	-0.03011803	-0.49743494	1.0076772	0.4510185	-0.05240103	0.3748463	-0.81166965	-0.0017359962	-0.19096397	-0.52774775	-0.08715303	-0.5957796	0.6613653	-0.2406619	0.008018885	-0.6978011	-0.14437535	1.0926328	0.13850343	0.022206413	-0.7229651	-0.5094359	0.24790406	-0.122363135	-1.1502934	-0.466605	0.021578815	0.16785803	-0.7588451	0.39567545	0.51779944	0.4791628	-1.1019336	1.3282956
ENSG00000011485	-0.533724	-0.53159314	0.41962636	-0.05018646	-0.19258136	1.3450899	-0.15444973	-0.15137513	0.7653073	-0.19865306	0.702603	-1.0853153	0.48219046	-0.2106724	0.31470135	0.20011128	-1.081871	0.2089881	0.67989653	-0.82762957	-0.8333174	-0.0335604	0.31179625	0.09205354	-0.1027555	0.13798821	-1.5451752	0.36227822	-0.3785099	0.3585012	-0.8504506	-1.5385312	0.055227395	1.2206984	-0.27505434	0.23764569	-1.3328791	0.35014448	0.04001594	-1.0327722	-0.2941165	-0.47958222	0.3133088	0.24983785	-1.0064938	0.60053045	0.72826844	-0.8811652	0.5977719
ENSG00000011523	0.40685758	1.222451	0.20446843	-0.623174	-0.14601038	0.9059269	-0.07307773	-0.9359766	0.597911	0.115554206	0.62503916	-0.49963787	-0.9482172	-0.8522845	0.80033344	0.30718252	-0.20354843	-0.3458099	-0.3928025	0.11791893	0.0997667	-0.612637	0.5181333	0.85367835	0.08333154	0.2454067	1.3088844	0.6653264	-0.89140195	0.5809592	-0.023183882	-0.40538505	0.12010911	-0.29548994	1.7756538	0.36122602	-1.7507285	0.9043808	0.25649077	0.38190013	-0.12434909	0.50713724	-0.41768295	-0.91615754	0.15090035	-0.6348084	-0.5158737	-0.18306862	-1.3614924
ENSG00000011566	1.128384	-0.0015046371	0.59866154	-0.2078368	-0.593468	0.5186991	-0.40968204	-0.21764605	0.4058207	0.033549882	1.2787158	-1.0262456	-0.056075014	0.5583958	1.0392472	-0.36719498	-1.0440938	0.6845613	-0.61643094	0.3386289	-1.0484098	0.85127234	0.26949483	-0.5754106	0.7620887	0.39261016	-0.4016891	0.11449148	-0.5779479	0.11801013	-0.26588032	-1.952448	-1.8112527	0.16742326	0.7954677	0.4651629	-0.55163217	1.3314446	0.9169621	0.4661215	0.38794085	-1.3580477	0.31118825	0.98002857	-0.30789548	-0.58167577	0.2342676	0.13491376	-0.47725195
ENSG00000011590	-1.2144548	0.106937855	-0.31127197	0.56769776	-0.08500516	-1.022275	0.43622026	1.0873231	0.42624074	0.11035588	-0.7069468	0.29549512	0.06993021	-0.12731646	0.20819128	-1.6124117	-1.0252278	0.8472696	0.8510043	-0.10428304	-0.103866614	-0.08024578	-0.60220236	-0.64974374	0.28327796	-0.15876311	-0.015760772	-0.6644757	-0.05012214	0.38577282	0.24522203	1.5468996	0.12891844	-0.4255853	1.0174022	-0.9457861	-0.43288907	0.012707623	-0.3278885	-0.62580705	-0.5501839	0.8733094	0.63945395	-1.0358582	0.1546566	0.8261637	0.6169789	1.2148737	1.2988256
ENSG00000011600	-1.5002323	-1.591648	-1.412949	-0.6646067	-1.1217554	-1.8532192	-1.6980883	-0.31258267	-0.36872694	0.68219566	-0.44785702	1.6574159	0.53632474	0.90599597	0.45985064	1.8858576	-0.19658622	-0.49594814	-0.44061482	-1.574253	-0.31188625	0.10224384	0.4753107	1.9621817	-0.17107318	0.040783763	1.0763336	-0.6635549	1.1711602	-0.16231465	0.6858749	1.0240079	1.1828527	-1.1842571	-0.48961508	0.28463012	-0.5909629	-0.7474628	-1.4856135	0.78150094	0.28235632	-0.12318754	-1.5396348	-0.8640778	1.1686871	-0.6619666	-1.1786313	0.38833323	1.1879513
ENSG00000011638	0.826884	-0.0044786916	1.1867385	0.9825466	-0.9656721	0.44644096	-0.8658393	-1.1365869	0.0053960015	0.007359216	0.20849293	0.31848878	0.8053217	-0.4522977	-0.28459656	-0.9056008	-0.949826	0.027642667	-0.7099491	0.050474733	-0.1249748	1.1780249	1.6297866	-0.31449863	1.0547682	0.72007126	0.81564116	-0.109410726	-0.88840395	-0.36249343	0.6153484	0.7624548	-1.1743295	0.88763684	1.9437064	0.5598319	-0.31514636	0.75180197	-0.59828377	0.8016499	0.26750723	-0.2604686	0.5441078	1.1671911	0.051882572	0.6188768	-0.026160035	0.22843139	0.21900263
ENSG00000011677	-0.16713227	0.02953259	0.1663843	0.3380875	-0.10393443	0.4743824	0.051312868	1.2652344	-1.149962	-0.8308053	-0.23347844	-0.6451027	0.050091874	-0.3225457	-0.33098894	1.1175815	-0.8132875	-0.6146777	-0.46056595	-0.733621	0.56277317	0.18624158	-0.32767537	0.4519976	-0.50764155	-0.019362262	-1.4934554	-0.42371687	-0.22913289	-0.18867156	-0.34918725	-1.4593292	1.4222369	-0.14413439	-0.6706733	-0.80209506	0.5122492	0.5557377	0.058770757	-1.3200912	-0.9472321	0.21354313	-0.12229591	-0.6393021	-0.5202342	0.22606784	-0.37121874	0.52746505	-0.026725074
ENSG00000012048	0.036531344	0.28701854	-0.8161073	0.01347152	0.58058196	-0.08479844	0.9884381	0.3487143	0.81695646	-0.51533973	0.112353876	0.106293775	-0.61236966	-0.5223841	-0.20235394	-1.2203194	1.173981	-0.001018846	1.0474908	0.3877303	-0.024557842	0.37961945	-0.47255853	-0.52354574	0.45046553	0.105412476	0.20996718	-0.55203813	-0.726681	-0.2783625	0.0928929	0.95365447	-0.46691757	-0.123401955	-0.8784981	-1.7160047	-0.10925534	-0.24188092	0.675503	0.19178046	-0.76328284	0.9160443	-0.25092697	-0.22322561	0.21033023	0.44567057	0.18981867	0.18642806	0.11706139
ENSG00000012061	0.0075434274	0.8361643	0.12779166	0.14853783	-0.71880496	0.8399037	0.20517674	-0.5276952	0.6284653	1.2609676	0.1173924	-0.5818494	0.75825816	-0.6407578	0.66877425	-0.7101919	0.3937673	-0.838537	-0.43832025	-0.41168645	0.5756859	-0.5332785	-0.73721457	0.17684771	-0.17096116	-0.057117324	0.023056569	0.5972241	0.940923	0.6296335	-1.3282791	0.11024942	0.02587848	0.45236626	0.25387463	0.8686518	-1.6423416	0.7462731	0.6745245	0.009105131	-0.08758124	0.56621903	-0.5547384	-0.1201613	0.031909723	0.33327532	0.30558038	-0.84822494	-0.20119843
ENSG00000012124	-0.2705132	0.23213166	-1.2815435	-0.9331747	-1.9354935	0.20357788	0.32639292	0.8252566	-0.12657745	-1.0259155	0.111252494	0.32564336	0.080820225	0.5081556	-0.5288764	-0.77009493	-0.7835627	-0.019931078	-0.103513315	-0.9422221	-0.21696682	-1.5668381	0.2548366	-0.6511953	-0.5815814	0.22738297	0.040507495	-0.8848105	-0.9580351	0.17398444	2.0380409	0.41067594	0.98999715	-1.141448	-1.2435412	-1.1608096	-0.34471995	-0.24799314	-1.105453	-1.7059907	-0.61247605	0.39083958	0.6524533	-1.2212818	0.16937885	-0.22331217	0.18563975	0.77664506	-0.17221104
ENSG00000012171	-0.68581426	-1.1858226	-1.1098938	-0.8802943	-0.47497836	-1.1973684	-1.4563684	0.06792391	0.44801283	0.5369102	-0.094694845	0.7066203	0.5317744	1.0841384	-0.41607592	0.6085125	-0.24107413	-0.12460904	0.24382973	-1.8678617	-1.2023392	-0.0450231	0.00033880596	0.18092714	-1.8838898	-0.63146454	-1.0616229	-0.7292144	-0.8040535	-0.30686235	0.915066	-0.31913778	0.7734416	-0.35850534	0.25120556	-1.8454269	0.14134249	-0.48190174	-1.3964206	-0.48547542	-0.3373018	-0.87654495	0.77047765	-0.5996505	-0.700011	-0.17925592	0.33490863	0.21218129	-1.0591475
ENSG00000012174	0.6600614	0.5499335	1.069151	-0.6987927	0.21468934	0.057602074	-1.112274	-0.42265415	-0.5170733	0.48897228	-0.580037	-0.01249256	0.9086759	-0.056812253	1.1255302	0.60944015	0.9739033	-0.0845927	0.3041501	0.54089147	-0.8620109	-0.88637084	-0.70219564	-0.5933218	0.11414968	0.35666803	-0.106079645	0.031729493	-0.8810017	-0.13472404	0.5215094	-1.1909661	0.23521912	0.81065017	0.5548912	1.0027946	-1.0542442	0.82718444	-0.028221136	0.081532255	0.42513856	-1.1480356	-0.32548383	0.3947854	-0.54837364	-0.5346387	1.1885653	-0.3311422	-0.5611275
ENSG00000012211	-0.008925014	0.20076703	-0.2579896	0.3090268	1.4405931	0.31706378	-0.1859162	-0.35299665	1.0602633	0.41782826	0.32712984	-0.76137495	-1.2444661	0.06963875	-0.13426872	-0.009920005	0.3641575	0.8336532	-0.06698319	-0.41917208	-0.12257714	-0.2782955	-0.5763767	-0.3243578	0.14411628	-0.5804677	0.8857618	0.47010636	0.5381825	-1.4682271	-0.7279562	1.2581878	-0.38895252	-0.118473165	1.4457818	0.8168756	-0.80147904	-1.0064317	-1.0125918	1.1771164	-0.34832746	0.05373885	0.16353151	0.02595252	0.035625175	1.2838788	0.4330653	-0.027848847	0.35640916
ENSG00000012223	0.015841097	-0.058479797	-0.58336526	0.09623341	-0.79781115	-1.1503453	-0.17369172	-0.15710156	1.3863991	1.4573089	-1.2093016	1.0495402	0.023883065	0.40761286	0.36068308	-0.52285343	0.5643468	0.123215996	-0.20364626	0.03475927	-0.38254187	0.12713374	0.48219913	0.661648	-0.13910203	1.6191524	1.0804061	-0.35390404	0.36376634	0.14190334	-0.5588959	0.86680365	0.6432197	-1.0719795	0.002000128	0.34746644	-0.06558491	0.35519895	0.073891304	0.325893	1.6482413	0.740906	-1.1798711	-0.17601998	0.7343901	1.0667487	-0.50777406	-0.058170605	-0.067706175
ENSG00000012232	0.655977	-0.3655927	-0.19590677	-0.13730319	-0.9817378	0.26395214	-0.7071403	0.9273264	-0.56349146	-0.5265201	0.10194385	-0.47909975	1.3012947	0.004769667	0.687338	-0.2111395	0.011835384	-1.3145704	-0.07158089	-0.23859127	-0.2509227	0.8000846	0.28223848	0.27394038	-0.29059264	0.29256493	-0.7972802	0.22319943	-0.33529696	0.20876627	-0.20173931	-0.3497861	-0.001321784	0.6874981	-0.15699963	1.4731979	-0.27330077	0.59319407	-0.54125655	0.74582666	-1.0194924	0.14252284	-0.50678	0.20594564	-0.97012806	0.23538554	-0.25062206	-0.5253419	-0.103230335
ENSG00000012504	-0.21165684	-0.18339314	-0.4713402	-1.1212895	-0.70077026	-0.76273304	-0.87730056	-0.1459462	-0.39476678	0.3407308	-0.25474897	0.43981776	0.4741016	0.29354182	0.35772434	0.88491833	0.313787	0.21384487	0.5193382	0.0384191	1.2055863	-0.02233013	-0.031800106	-1.0017018	-0.89032143	1.2077732	0.15477934	-0.41604188	0.34990954	-0.6190544	-0.22727506	-0.30773014	0.82533383	-0.1060232	-0.575088	1.5165985	-0.27223286	-0.55040896	-1.4110088	0.16978729	1.1093813	-0.30527177	-0.17286175	1.4603481	-0.26129356	0.26361826	0.5423754	0.06844583	-0.2810367
ENSG00000012660	-0.6074813	-0.4375828	0.3594691	-0.7872036	-1.5122831	-0.5025147	0.274123	1.4674377	-0.047578763	0.6875357	-0.5337233	1.0048699	1.1678171	0.9497773	-0.24329169	1.1425554	0.36113635	0.22567356	0.26647952	-0.26467404	-1.2152601	-0.3347512	-0.47065052	0.27596584	-0.3476366	0.5886117	1.3290883	0.36948717	-1.0541246	-0.35752863	1.1226296	0.28429684	0.44923815	0.4220174	0.5388534	1.2746458	0.7126865	0.7987334	-0.40449095	0.49398345	-0.03400154	0.47799984	-0.23762307	-0.45105478	-0.83269346	-0.8373311	-0.56867915	-0.3618209	-0.3549814
ENSG00000012779	0.11626924	-1.0645528	-0.7833798	-0.039765462	-1.2406442	-0.9607091	-1.5833024	-0.37219417	-0.65228546	-0.26107585	-1.7548343	0.92804474	1.032563	1.4240316	0.17935553	0.25834465	0.43410417	0.26762578	-0.18246888	0.08697852	-0.92559385	1.313763	0.5257575	0.45103958	1.4186494	0.21425258	0.8732342	-0.17280307	-0.22434944	0.11770557	0.9067688	0.09796935	0.8125081	-0.0974492	0.64428395	0.58240706	-0.14589839	-0.75775987	-1.2687525	-0.27892625	0.10730694	0.16222346	0.6036866	-0.92883575	0.8821266	-1.1590194	-0.5470071	1.0666794	0.5570903
ENSG00000012822	0.19998764	-0.287104	0.73550844	0.16255812	-0.21469423	-0.4410822	-1.8703696	-0.7276892	0.049614474	-0.47563374	0.4980821	-0.3538503	0.12601979	0.17004035	0.31135076	-0.36778113	-0.36062306	0.45249927	-1.5169302	-0.2210317	-0.89382464	0.885842	1.2099984	0.3025689	0.2602875	0.04490935	-0.4301063	0.7539297	-0.6610411	0.6140997	-0.20690112	0.22080971	-1.8465612	0.15534458	1.1749446	1.1220001	-1.4404492	0.48296732	-0.0069700805	0.3958512	-0.17717166	-0.49053517	0.34018093	-0.3572902	0.41233248	-0.38338965	-0.89079386	-0.42678967	-0.48665568
ENSG00000012963	0.82987416	1.4390559	0.54192555	-0.10403398	-0.3752072	0.7541734	0.7121239	-0.5277913	0.48660558	0.35712755	0.565423	-0.44259462	-0.5175161	-0.7358818	0.33491898	-0.532846	-0.40597677	-1.6530902	1.527112	0.4196966	0.3809771	0.23642889	0.50979006	-0.20412554	0.9177975	-0.6278525	-0.69486964	0.44275433	-1.4442648	0.1033485	-0.7296385	0.52724683	0.06905319	0.21603097	0.98519707	-0.3061202	-0.4163073	1.1015253	0.19045812	-1.1387752	-0.38096273	1.1712803	0.33952066	-0.09404738	0.2972842	-0.7774419	0.55621594	-0.0138176	0.61792946
ENSG00000012983	0.18838651	0.3698657	0.29083818	-0.27820414	-0.30908498	1.1997823	-0.583357	-0.31813535	-0.76740295	-0.8580538	0.8591934	-0.32647422	-0.65008867	0.38744938	0.9386364	0.18044777	0.73239934	0.8887045	-1.169276	0.06871327	-1.5668457	-1.0499387	-0.12804453	0.08058467	-0.15941569	-1.2473974	0.040412605	0.3887177	-0.25894552	0.41985112	0.3936009	-1.1941069	-0.34994802	-0.012277097	0.85611933	-0.41255903	0.43388456	1.0520351	0.16809261	-0.79162955	-0.5797172	-0.7569147	1.000474	0.15157829	0.009729202	-0.617462	-0.4568268	-0.67139286	-1.0699648
ENSG00000013016	0.67329305	0.59784716	-0.7264102	0.33187094	-1.8545151	1.0694401	-0.22240923	-0.12598018	-0.20397994	-0.30123097	-0.14992386	0.3642657	0.6728242	0.7811921	-0.85859716	1.4436368	0.02241076	0.2642719	-0.4757155	-0.6454904	-0.52088994	0.77757126	0.559368	1.0979327	0.66614103	0.48268968	-0.28616807	0.039603245	0.5528993	0.7560734	0.39919502	-0.1945051	0.70604676	0.8383849	-0.39881963	-0.19405918	0.8379551	0.27559325	-0.922119	-0.6608544	-1.6635665	-0.35324788	0.00026634397	0.2767763	-0.004480809	0.8136135	-0.4773277	-0.9566528	0.3327342
ENSG00000013275	0.2790704	-1.0686142	0.097436115	0.3460206	0.7067472	0.72262985	0.72911054	-0.32670382	1.4833333	0.27177522	0.60385275	-0.24647601	0.028614495	-0.64051455	0.18964651	0.9949524	-0.16979325	-0.8528451	0.27725697	-0.09397331	-0.35978574	-0.30765057	0.32288006	0.23594327	0.090793446	0.22128692	0.033728197	0.641275	-0.038529232	0.54452926	-1.5963718	-0.026549008	-0.4384157	1.1120195	-0.55128396	1.2865685	-0.7671327	0.18326774	0.23286454	-0.17184097	0.8734043	0.22171654	-0.18012539	0.6684016	-0.9423225	0.51656723	0.41938466	0.030502565	0.28558075
ENSG00000013288	-0.5053578	0.5801192	0.69778705	-0.9467439	-1.9221288	-0.93477505	-1.5524962	0.092745736	0.013548227	0.7580564	-0.023288706	-0.50588715	-0.0026667628	0.8018093	-0.3920199	0.16911134	0.6109547	0.6691941	0.83327216	-0.3747015	0.6188414	-0.74292517	0.02652868	0.77531147	-0.26139385	-0.5342219	-0.40882543	0.85610056	0.15715684	-0.10441709	0.54627055	-0.12772919	0.909292	0.5586639	-0.10694954	0.046934687	-0.4821463	-0.15879127	-0.5753265	0.14788418	-1.288406	-0.15171358	-1.2516547	-0.7354247	0.15058306	0.7634232	0.28474164	-0.81846815	0.13951178
ENSG00000013293	-0.50805277	0.56522346	-0.124843575	0.8528627	-0.25860777	0.108655766	-0.8638863	0.47426718	-0.89407194	-0.82737505	-0.9536795	0.063627094	1.139076	0.09207832	-0.049984682	0.587751	0.42737517	-1.3349841	-0.69196427	-0.23698504	-0.15878662	-0.092055306	-0.41081756	0.65381867	-1.5685197	0.18833248	0.23697506	0.21098852	-0.35700884	0.043528356	-0.06377004	-2.1963441	1.1112767	-0.46520773	-1.0445449	-0.293912	0.6990646	-0.14254317	-0.20639656	-1.0425271	-0.18783118	-0.15658277	-0.8237706	-0.70862895	-1.3532001	-0.83539546	-0.27960068	0.2956767	-0.47618568
ENSG00000013297	-0.6042762	-0.12394749	-0.7953172	0.005834495	-1.7771317	0.69910705	0.6713982	0.8685635	0.83599627	0.19343397	0.042399313	1.3175576	0.87129134	1.271079	0.19707413	-0.83654636	0.17857745	-0.34853366	-0.9631544	-1.9092978	-0.85282254	0.18709637	-0.074734926	-0.65820736	-0.4413894	-0.44397953	0.017934436	-1.5202442	-0.44606078	-0.1817802	0.29648334	0.2136406	0.36654738	-0.6676012	0.18396091	-0.98340213	0.7295984	1.3183728	0.085950084	0.049286697	-0.31417802	1.298168	-0.6095248	-0.27965027	-1.0985783	-0.5900971	-1.1026349	0.7403009	-1.2998673
ENSG00000013306	0.52232504	-0.5431596	-0.38112977	-0.11845588	0.14693522	-0.11205713	-0.20849252	-0.33473122	0.59807783	0.85682434	-0.28193584	0.5842321	0.71832645	-0.21992224	-0.11771875	0.29826006	0.2791865	0.22956948	-0.5363931	-0.7260127	-0.09065776	0.33595183	-0.005738786	-0.09172122	0.42381623	0.6061899	-0.63517004	-0.3282716	1.2270627	-0.4116724	-0.67403555	0.7559263	-0.50042635	-0.018383296	-0.32723242	1.0980698	0.39726847	-0.34656367	-0.4483879	0.10626364	0.61996776	0.66554314	-0.77264905	-0.25774613	0.6776096	1.0962216	-0.47269014	-0.58288485	0.5414898
ENSG00000013364	0.6928266	-1.0363877	-0.9232117	-1.1942718	-0.8725098	-0.5237997	-0.40376016	-1.0496844	1.134567	1.1145747	-0.15848844	0.649514	0.3990424	0.24096203	0.28058627	0.50977916	1.2683032	0.47243652	0.78834736	-0.086097635	-0.8710391	0.25738075	0.81841385	-0.02052692	-0.07015213	-0.20438647	0.41121173	-0.78571934	0.89876664	0.30017623	-0.7158975	0.8951988	-0.09594882	0.7092929	0.02970347	1.5214006	-0.68964493	-0.5944286	-1.0589577	0.5338958	1.0962471	0.23920126	-0.87297523	1.2087555	0.86391336	0.5309397	0.04471851	0.6026894	0.15104511
ENSG00000013374	-0.056534108	-0.6757815	0.6720639	-0.3940042	0.5314953	-0.37656125	-0.2576149	-0.48878393	0.68764824	1.2789913	0.01481753	-0.93794537	-0.285738	0.2877478	0.8388108	0.5206586	-0.24047007	-0.40821442	0.79006624	-0.21763928	-0.47673124	-0.3635727	0.15489987	0.30277357	0.37742272	-0.7646122	0.09668497	1.0196582	0.1900499	0.5773713	-0.70394105	-0.12068318	-0.2889254	0.4867537	0.65206873	-0.1152462	-1.2685391	0.064774044	0.025265759	0.03793718	0.29081252	-0.107566774	-0.08630198	-0.49790844	0.86800313	-0.51462835	0.07335973	0.4797437	-0.10643648
ENSG00000013375	-1.1717814	-0.11598192	0.2955169	-0.11362118	-0.3046987	0.72466886	0.24760345	0.26512218	-0.9989178	0.9218853	-0.053542286	0.20018363	1.5045846	0.46636745	0.490959	-0.13378417	0.41067663	0.49734634	0.2697597	0.8892674	-0.6513089	0.2126051	-0.32712612	-0.53873074	-0.077375956	-0.5052213	0.05783386	1.1987854	0.90691316	-0.8410769	0.15766437	-1.6270502	-0.03603394	0.2806678	0.6004607	0.1498839	-0.11753262	0.031518847	1.0591019	0.2622158	-0.03343281	-0.19403584	1.1796622	-0.05429007	-0.708099	-0.43440992	0.89004964	-0.9579505	-0.8482215
ENSG00000013392	-0.28681785	0.38334244	0.191621	0.027552763	-0.6388318	-0.5016718	-0.9958914	0.70916206	-0.34854436	0.2130171	0.7309406	0.054276895	0.90868056	0.6106489	0.03287796	-0.022263404	-0.8991989	-0.42724907	0.6108959	0.73392576	-0.010812251	0.40720683	-0.13658483	0.40721375	-0.29253572	-0.6980747	-1.6701821	1.0859241	-0.24111417	-0.21616457	-0.5301019	-0.58044976	-0.3775958	0.19080198	0.002096628	-0.18339403	-0.08579727	0.8272459	0.34685224	-0.85707986	0.5843062	0.22755319	0.27903506	-0.8518628	-0.2523194	-0.24576747	0.9875493	-0.028892512	-0.084822975
ENSG00000013441	-0.08253024	0.37647787	0.07833961	0.061727833	0.09063164	-0.3254007	-1.6242068	-0.3088952	-0.5193766	0.04823795	0.76084435	-0.42862773	-1.1881204	0.593033	-0.04492866	0.4737173	-0.9482944	0.26493952	-0.77513736	0.09321366	-0.66958815	-0.4098535	0.5299428	0.28171018	-0.40551084	-0.21527517	0.49590674	0.36417398	0.26079148	0.09337507	-0.2275052	-0.08781335	-0.75111496	-0.16787875	0.17778051	-0.39032114	-0.4104201	-0.29078555	-0.45666504	0.38458124	-0.31408405	-0.34741536	-0.41888925	-0.9132717	0.54762113	-0.4445876	0.0028263435	-1.1914512	-0.14824533
ENSG00000013503	0.814913	0.6558829	0.59657806	0.5961541	0.56402177	1.8367622	-0.5816595	-0.58827233	-0.62273437	-0.7989913	0.58489627	-0.54193693	0.43037182	-0.7209688	-0.23250838	-0.75842077	0.9395561	-0.03917832	-0.21472862	0.39887902	0.15565678	0.24856439	-0.10368633	-1.0026733	0.70967185	0.14374487	-0.7405791	0.7530241	0.48480374	-0.4882881	-0.24538656	-0.08541933	-0.41599694	0.21708214	0.07502242	0.66883653	0.23107435	0.27815926	0.92604744	-0.34338602	-0.03579503	-0.25451028	0.067970425	1.3385885	-0.18519752	-0.28742033	0.5051852	-0.7306738	-0.013009495
ENSG00000013523	-0.35182896	0.6657222	-0.24438119	-0.52294004	-0.8132026	-0.5547749	0.24042353	0.18308075	-0.37544566	-0.08868041	1.0103046	-0.5816025	-0.00041381706	0.114581145	0.2674249	-1.0632526	-0.6552967	-0.091342196	0.27346316	0.07971483	-0.5760855	0.4945347	-0.007839061	0.004579843	-0.7461135	-0.33458424	-0.5803121	0.18410167	0.62952775	-0.44076186	-0.57728094	-0.13243826	0.6018928	-1.0325656	0.5949132	-1.0693421	-0.42488337	0.06984514	0.22525217	-0.77219635	-0.65383106	0.20068598	0.4743135	-0.4718711	0.3825264	-0.7121621	0.36318517	0.04939157	-0.42654297
ENSG00000013561	-0.18768165	-0.15992405	-0.059228938	-0.3633109	-0.40719724	0.07224015	-0.43766573	0.9251814	-0.32003227	-0.5198713	0.8152755	-0.40888974	-0.068006195	-0.0860158	0.012428157	0.5096675	-0.39606637	-0.93878865	0.45784685	-0.00898596	-0.4135221	0.2190447	0.7684332	0.28538394	0.01795234	0.28575948	-0.44420266	0.4976548	-0.019290036	0.29325727	-0.14969157	-0.28275	-0.6103612	0.34397057	-0.066203505	0.32357347	0.08111202	0.8121741	0.7358927	-0.32094717	-0.07896655	-0.405416	-0.8419908	0.64422685	-0.38236848	-0.61126906	0.40176538	-0.1333077	-0.097030945
ENSG00000013563	-0.6358886	-0.102189444	0.029058477	-0.4682501	-0.7920824	0.51075625	-0.8694352	-0.41820142	1.1064838	0.27564973	0.95193094	-0.51094455	0.14225833	-0.448735	-0.49882248	-0.31387517	0.7890923	-0.8556103	0.120759316	-0.93094194	0.9319474	-1.0471128	-0.54427254	-0.1942528	1.1515688	0.54848415	-0.74665916	0.5311262	0.038577467	0.031397793	0.10488982	0.623218	-0.029609961	-0.079815835	0.3616779	1.0304279	-1.6489352	0.17185968	-0.41798016	-0.3503873	-0.17389107	0.54706746	-0.5534005	1.0710311	-0.007489036	-0.00643439	0.8818564	0.4967626	0.82760525
ENSG00000013573	-0.5923589	0.45902222	-0.86722314	0.4657206	-0.15972836	0.3439546	-0.40471068	-0.24716796	0.22551714	0.30648687	0.1064726	0.037382577	0.64841837	0.24026577	-0.06550756	-1.2420179	0.024326535	0.8299949	-0.29843715	-0.061613902	-0.073993035	0.33144608	1.0937237	-0.23547804	0.89258784	-0.38848957	1.0029503	-0.066897236	0.32259932	-0.12758362	0.42717972	0.14037791	-0.21944633	-0.51376873	-0.10432145	-0.5391891	-0.8002166	-0.4568575	0.9264602	-0.44629422	0.76388705	0.124291174	0.37588993	-0.5240075	-0.34670505	-0.44477046	0.73052347	-0.76936865	-0.054316934
ENSG00000013583	0.4164867	-0.040362116	0.47264382	-1.0467429	-0.48536217	-0.35489303	-0.829483	-0.58582115	0.4111509	0.98674715	0.93136126	0.46155268	0.051907927	0.30705443	-0.7765588	0.5852808	0.027978841	-1.043556	-0.16060509	-0.50538284	-0.64439476	-0.06698763	0.24613978	0.49968803	-0.16511437	0.4111803	-0.55116105	0.5310063	0.33361584	-0.02717191	-0.6971414	0.093589485	0.3913476	0.22328493	-0.6121496	0.6155854	-0.17573635	0.79526067	-0.18944256	0.30470017	0.7160907	-0.9888468	-0.71276987	0.28965044	0.19402304	-0.15873818	-0.29703987	-0.8409644	-0.43689236
ENSG00000013588	-0.1938309	-0.21615404	-0.6229519	0.15794556	-0.935667	-0.46320814	-0.350427	-1.0804166	1.5751835	2.5582328	-1.1157136	0.4282081	0.521071	-0.16657458	0.2317826	0.82795113	-0.6974215	0.10802216	0.99648523	-0.2556217	-0.5788874	-0.85003895	0.09009938	0.43566006	-0.0108002275	1.4670244	0.6599999	0.7097187	-0.6936537	-0.49943224	0.0009712811	-0.4184009	0.16134495	0.6730456	-0.9307655	-0.5436038	0.21539159	0.5139845	-0.78242743	0.14551087	0.36189654	-0.59499633	-1.108958	1.3903544	0.17443839	0.10667169	0.6090833	0.5553802	0.81313986
ENSG00000013619	0.1823507	-0.73793554	0.65008706	-0.3177312	0.0028032581	-0.7246989	0.07641888	0.017212735	-0.6028528	1.035863	0.27066377	-0.48688123	1.039626	0.527442	1.0022546	-0.6469542	0.24831896	0.63966376	-0.4684168	-0.6160503	-0.17098047	0.42790085	-0.27706334	0.8181081	-0.22637145	-0.41289857	-0.025963219	0.6623805	-0.47162813	0.17856243	0.1579847	-0.8594333	-0.4248316	0.11870788	-0.4143949	-0.56122315	-0.49350318	1.5423962	-0.14769979	0.17331025	0.10424166	0.5471705	0.6155712	-1.0892823	-0.34470057	-0.12986183	-0.7624949	-0.033950515	-0.054374736
ENSG00000013725	-0.692788	-1.4714576	-0.6699276	-0.5590349	-0.26227474	-0.092136115	0.2652527	-0.93526345	0.19941305	-0.26607698	-0.88693035	0.5154859	-0.11715605	0.35108876	-0.68404543	0.42773354	0.29695383	0.32866502	0.04782747	-0.3007457	0.31991896	-0.56343687	-0.4615235	0.94935876	0.4295139	0.46203676	0.4647728	-0.6258815	1.1118233	-0.57975066	-0.22668941	-0.02530555	1.0072682	-0.45875046	-0.7840145	-0.8885506	-0.81168467	-1.5187925	-0.22910446	-0.11725863	-0.79891896	1.0196905	-0.2477327	-1.0388856	1.0928735	-0.3246927	0.09899554	0.7135665	1.0222954
ENSG00000013810	-0.1389153	-1.0945463	-1.4842993	-0.6104191	0.07379481	0.27118748	1.5028181	-1.0123857	0.22440122	0.42030936	-1.1968642	1.4743648	1.2873496	-0.12902276	0.39503622	-1.7882942	1.1090428	0.54715115	0.25877336	-0.44058612	-0.50936383	1.7993044	-0.026873264	0.36793464	1.7614715	0.49336514	1.5164286	-1.1073656	0.078806356	-0.278185	-0.52990973	1.321121	-0.48649392	0.32380992	-0.7752887	-1.106218	-0.3272531	-0.46842676	-0.038570594	0.532053	-0.36340123	2.1058986	0.54426974	-0.42954126	-0.08065626	0.1402149	-0.96855617	0.9791993	0.8085697
ENSG00000014123	0.021642355	1.3774498	0.57831866	-0.42654675	-0.046764113	0.39976102	-0.7517963	-0.66584104	-0.6241443	-0.24507865	-0.07402506	-0.9261907	-0.48318076	-0.10800543	0.40156013	-0.6754426	1.9007399	-0.44727558	1.1258554	0.97800326	-1.3135853	-1.0539072	-0.3320066	-0.74933183	0.20415787	-0.6560518	-0.517202	0.20796874	-0.54099274	-0.1393674	1.2937073	-0.46789724	-0.2416408	-0.10900946	1.4151136	0.52992225	0.23131955	0.47425133	0.26680884	-1.2112733	-0.5835528	-0.7411912	-0.20916523	1.5010022	-0.11946959	-0.451367	1.8203441	-0.45719302	-0.5966414
ENSG00000014138	-0.01432378	-0.54284286	-1.1670063	-0.8280218	0.43431342	0.091165036	0.3845638	-0.550534	0.19392791	-0.14626282	-0.65514016	0.3947636	0.55851525	-0.4175971	0.16618092	-1.3112166	0.8430481	-0.011085488	1.1267369	0.62025476	-0.06954694	-0.35156423	0.7402356	0.41873503	-0.1300277	-0.27581647	1.0135471	-0.09418981	-0.7750767	0.0496176	0.11843666	-0.065327175	0.66225463	0.0075570093	-0.29064354	-0.24702314	-0.547331	-0.25842682	0.53026587	-0.5370277	0.2404348	0.81087387	1.0816674	-0.4497952	0.9133032	0.44954097	-0.25804728	-0.53101593	-0.61251026
ENSG00000014164	0.4744953	-0.20040667	0.20919144	-0.4278294	0.72392696	-0.37316462	0.54489017	-0.5357351	0.8713459	-0.2921314	-0.4345437	-0.004052826	0.11747602	0.26231423	-0.77862215	0.7821387	-0.59846544	0.5791339	0.16366531	0.24441418	0.9557298	-0.36853838	-0.14894658	0.6270361	0.47814783	0.6293093	0.7601885	1.0177776	0.3762538	0.30975932	-1.06926	0.86784387	-0.33127168	0.22826812	0.2657097	1.3856361	-1.2144692	0.49126208	-0.6466653	0.9462107	0.25188166	1.0110784	-0.4452419	0.4085211	0.31686342	-0.009989106	-0.38092184	-0.45638555	-0.25739467
ENSG00000014216	1.0471694	0.2570017	-0.26781583	0.2801697	-0.0108147	1.1884719	-0.35684997	-1.3363869	0.3299774	-1.1129534	-0.10491173	0.021767765	-0.26220453	0.17999145	-0.30570835	0.50866824	0.71034503	0.24499011	-0.60388535	-0.5367967	0.43050972	-0.4650031	1.0944642	0.044608295	0.66210705	0.97749966	-0.48222974	0.05047769	0.1219667	0.23783627	0.04069142	-0.013940223	1.1357824	0.43394184	0.2300704	1.2121842	-0.008198796	-0.33633998	-0.73512405	-0.56860393	-0.33915776	-0.255746	0.8833729	0.84627444	1.0771421	0.21456403	0.15283756	-1.1689596	0.022911094
ENSG00000014257	0.13663971	0.63680476	-0.4938295	0.23518193	-0.3313087	1.1331258	-0.9429887	-1.0060003	1.0280099	1.0067883	-1.2480085	0.94757944	0.86551476	0.37527844	-0.72680914	-0.6290385	0.59083414	0.26888585	-0.8541172	-0.5728527	0.3409098	0.8572127	0.48329413	-0.1894956	0.39002788	-0.34331974	0.5873976	-0.72322047	-0.29881352	-0.8612245	-0.25338566	1.0786031	0.80042404	-0.7024327	-0.37466216	-0.20797189	0.4983068	0.8682257	-0.5056317	0.49284333	0.5339984	0.42264763	0.046683013	0.430639	0.806051	0.9907523	-0.5185197	-0.27111784	-0.60377926
ENSG00000014641	-0.4357	0.8327606	0.062363084	0.62091213	-0.9304283	1.1337144	-0.5046609	0.78755265	1.0091976	0.58593076	1.2102864	-0.7325416	1.0084686	0.07795922	0.4637685	0.863514	-0.789536	-1.571485	0.17267373	-0.81211334	-0.85647255	0.3143434	1.24992	0.13755798	0.25140482	0.06625097	-0.95135784	-0.31335294	-1.1387775	-0.020738086	1.0010611	-0.42367178	1.2932061	0.54749244	0.34429488	0.65755457	0.871668	-0.18494073	0.5558954	0.015637737	1.2116579	-0.26914623	0.7633121	0.57328606	-1.8456477	-0.077079654	0.50866073	-0.19909166	-0.8980516
ENSG00000014824	0.23828213	0.8184219	0.18528081	0.11014526	0.071473904	0.56974083	0.20490445	-0.4127482	-0.9921134	-0.23492731	0.3673098	-0.8804802	-0.03658873	-1.3176953	0.5936846	0.03547181	0.42248207	-0.96724534	1.3444915	0.74033105	0.260749	-0.64913553	-0.009595943	-0.38308012	-0.38091588	0.2560544	-0.46093476	0.21759963	-0.745876	0.227274	0.25037268	-1.6783458	1.4264627	0.12935878	0.26794615	-0.07256531	-0.30933076	0.69875324	1.3050667	-0.51799864	-0.91759056	-0.28630096	0.0696055	2.1449797	-0.641537	-0.94146925	0.9262542	-1.2481421	-1.186766
ENSG00000014914	-0.48766562	-0.8091884	-0.87930477	-0.24295294	-0.46796352	-1.0827093	-1.6408676	-1.2366418	0.31396934	0.6887888	-0.048401877	0.55955505	0.5532449	0.21136121	-0.3124534	0.07786605	0.63110244	1.0111672	0.015678037	-1.377908	-0.58483773	0.37179205	0.7550041	0.6301844	-0.11352381	-1.0200418	0.46938998	0.0806725	0.78133935	0.48662317	0.14432074	-0.50584435	-0.40658373	0.85088253	0.09409872	-1.1387057	0.025756834	-0.27097148	-0.3790078	0.27335337	-0.5465628	-0.29268944	-1.0340263	0.19981124	-0.17860411	0.047652096	0.5763854	0.5383434	0.19371834
ENSG00000014919	0.04363552	0.3237194	-0.062253434	-0.76553893	-0.13604665	0.18468587	0.08747148	-0.18752633	-0.11726416	-0.15846157	0.45064607	-0.45715058	-0.48028478	-0.9081476	0.11706978	0.18178219	1.444383	-0.22827171	0.3879324	-0.23090224	-0.026007924	-0.94278723	-0.7733543	-1.4494832	0.2741166	-0.38341504	-0.49410665	-0.76622516	-1.0022361	-0.2789984	0.11533022	-0.6427649	0.23610151	-0.2692946	0.62852764	1.5790558	-0.3014722	-0.88256025	-0.36251464	-0.80168957	-0.8877454	0.30377775	-0.2556755	0.17674007	-0.7509002	-0.5463022	0.7758948	0.21283014	-0.63846684
ENSG00000015133	-0.9967984	0.36182493	-0.46516493	0.5387652	-0.60926116	1.2857707	-1.0171442	-0.25226706	0.34841076	-0.0687239	-0.62502146	0.70459783	-0.52789944	-0.03883059	-0.847735	-1.4462242	0.6869978	-0.12483961	-0.69643563	0.37125137	0.48618403	0.2524604	0.2149842	0.18979187	0.37578735	0.44870675	0.08735329	-0.23474644	0.26253903	-1.5669209	0.28924412	1.1718311	0.13456522	-1.2546327	0.2608519	-0.8755044	0.37141523	-0.05827392	0.092536055	-0.6318077	-0.74471104	0.38732994	-0.11233368	-0.4916699	0.73753554	0.115791015	-0.21667859	0.68900305	0.38342306
ENSG00000015153	0.8377725	0.7230399	1.2338542	0.083968714	0.06799965	0.90509266	-0.35511267	0.46762627	0.2763819	-0.21199879	0.55787337	-1.6050725	-0.67877597	-0.14587462	0.17431845	0.7349562	-0.802661	-1.0373598	0.8476115	0.12235247	1.0922357	-0.15980102	-0.66762775	0.32712418	0.37366596	1.1092958	0.25112173	0.41953602	0.10114233	-0.11469325	-1.8661306	-0.10882643	-0.18612756	0.26128894	-0.28488207	0.22343868	-0.97606003	1.3204474	-0.098494686	0.2092462	0.014670075	0.99177355	-1.7308242	0.1885243	-0.23667324	0.9104817	0.19934931	0.04413693	-0.107738234
ENSG00000015171	1.4084343	1.0220652	0.37472045	-0.67640126	-0.15236038	0.08208333	-1.1435349	0.22197464	0.51937914	-0.62112486	0.7988145	-0.8899779	-0.69488597	0.22684139	0.007100174	0.09668643	-0.8479587	-0.5151451	0.45317513	-0.1331788	-1.4453471	-0.9520104	1.1044899	0.23226915	-0.62364614	0.2643764	-1.2378029	1.1102078	-1.1819818	0.44979876	0.87988883	-1.1145746	-0.02131443	0.21610828	-0.36324254	-0.14434929	0.18262832	1.3023486	0.95069045	-0.13061503	0.40230104	-1.0172223	-0.046144623	-0.22714356	-0.7181324	-0.67885935	1.023415	-0.8646759	-1.2736504
ENSG00000015285	-0.97806114	-1.5568103	-0.90218	-0.39528748	-0.555022	-1.0224937	-0.47922257	0.30108875	-0.72367966	-0.5452167	-1.1013432	0.55393755	0.0990481	0.56964064	-0.0483431	0.6185674	0.7605914	0.30708507	-0.3016617	-0.360312	-0.33926937	0.1580961	-0.07198667	0.5024928	0.90792185	0.28498173	0.9901615	-0.47763073	0.44766468	-0.32926095	0.2631405	0.95843685	1.0979937	0.09012015	-0.7526406	0.18826829	-1.1997446	-1.3078295	-1.2219343	0.13793758	-0.88592976	1.130453	-0.36857563	-0.9625208	1.0673399	-0.22138263	-0.7755185	1.0934225	0.7298336
ENSG00000015413	-0.8797651	-1.4593081	0.23916641	-0.7793996	-0.28208235	-0.6895274	-1.2134672	0.0517072	0.8378003	1.0378613	-0.41415858	0.63723004	1.0138959	0.9435144	0.32109427	-1.1719543	-0.31126937	0.39694276	0.3384205	-0.036688466	-0.014979579	0.7820413	0.21813731	-0.10264075	0.29433444	-1.0664637	-1.3015987	-1.4349235	-0.47184914	0.26876345	-0.24362071	0.59841233	0.72840667	0.040279146	0.6857173	-1.296219	0.7420255	0.00020478234	-0.65346575	-1.1660644	1.3224598	-0.57201684	1.5213641	-0.77381116	-1.2260427	0.7519121	1.2983619	0.6987595	1.0505817
ENSG00000015475	0.75155485	0.63646203	-0.5408195	0.4561969	0.2042003	0.8942293	1.0169517	1.0103042	0.54081386	-0.06266385	-0.5702627	-0.27188945	0.31177294	-0.061068594	0.405215	1.1208357	0.7866218	-1.5985949	-0.5345904	-0.09108406	0.74576116	0.13521254	0.12024678	-0.65633947	0.6962252	1.4385654	0.44023034	0.58955544	-0.6758224	-0.13151155	-0.17996456	0.08665005	0.55863947	0.14986749	-1.824766	0.8131807	-0.044040438	-0.8950919	-0.40236515	-0.43702853	-0.59275043	1.7995752	-0.6297222	-0.99744713	-0.53333205	-0.13779388	-1.0187176	-0.026058009	-0.17893626
ENSG00000015479	0.89383155	1.3219641	0.4118111	0.5277446	0.36944655	1.2833648	-0.46492058	-0.11315794	-0.54325306	-0.5696997	0.57241786	-0.8178086	-0.27920666	-0.5778518	-0.22486842	-0.4820145	-1.0040125	-0.44958717	0.6111306	0.82297593	0.5531729	-1.1339113	-0.35561147	0.38014162	0.04115173	-0.22300652	-0.5102422	1.3102452	-0.007327034	0.6402566	-0.79993904	-0.78174555	0.107395045	0.48728478	-0.76746416	-1.424584	-0.13830586	0.60504144	0.6340894	-0.47037816	-0.89148265	0.7085212	0.20849794	-1.2863747	-0.4232413	-0.23971877	0.53527206	-0.8266656	-0.6113785
ENSG00000015520	-0.09640594	0.53952324	0.32068023	-0.9330471	0.50055397	-0.23087159	-0.9840265	0.8793993	0.86060286	0.75871694	-0.72661984	-0.11531017	-0.10297246	1.2481656	0.33212113	0.98120975	-0.32400396	0.6432381	-0.31301492	0.4226481	-0.23316278	0.5388373	0.024998393	1.0258815	-0.58347726	-0.80636555	-0.75896615	-0.0068892445	0.6984987	-0.56181145	0.15645547	0.6911122	-0.81873137	0.0065608704	0.5620778	1.2987359	0.017275328	-0.8863556	-0.96047336	0.8951022	0.11418801	-0.2870423	-0.46762243	-1.1441135	-0.43976656	-0.22307363	-0.48810995	-0.036084283	0.6006045
ENSG00000015532	0.52436537	0.59053534	-0.16762492	0.051739816	-0.9191715	-0.0832208	0.17614529	-0.66644394	0.03861581	0.31746483	0.88733524	0.6669313	1.1867772	0.011317807	-0.21502306	-1.9316312	0.037239585	0.902224	0.4071574	-0.13697805	-0.48554972	0.86488515	0.2264367	0.22554776	-0.16120563	0.20142065	-0.57518494	0.49763346	-0.26476032	-0.19628918	-0.35589257	-0.114103846	-1.0279759	0.42591205	0.08784268	-0.19081776	-0.8540805	-0.31308135	0.8804015	-0.72752154	-0.21459329	0.7082003	0.14045598	0.4347752	0.7045885	0.0052186507	-0.6549806	-0.17629518	-0.8999772
ENSG00000015568	-0.47152954	-0.28625476	0.5467825	-0.25771528	0.3537298	0.5825446	0.22224218	0.47300553	-0.35435307	-0.58912104	-0.6491147	-0.2765847	-0.49697334	-0.8125338	1.1122576	0.83148295	0.056844518	-0.5007801	0.4190744	0.7767195	0.12198863	-0.68101805	0.11405654	-0.29672658	-0.5508689	-0.18028654	-0.839197	-0.8013435	0.47481543	0.36010617	-0.0998769	-0.99737716	0.38851053	1.0803212	-0.24250816	0.0645769	-1.2000982	-0.56581867	-0.43006802	-0.7416636	0.3463671	-0.30705854	-0.626021	-0.018828887	0.9896828	-0.9773455	0.36154956	-0.87098956	-0.34148797
ENSG00000015592	0.47830325	0.98575383	-1.0053917	0.614284	-0.3370416	0.21758403	-0.84680474	0.87312037	-0.9272036	-1.8447257	-0.7950724	0.8281971	0.3321655	0.60242474	-0.50097305	1.3021612	-1.0492514	-1.1251936	-0.31398433	-0.52728003	0.061173856	0.071469724	0.15527342	1.1047592	-0.6969205	0.6597316	-0.8284995	-0.3209515	-0.708656	0.22754553	0.38275602	-0.5953814	1.2942936	-0.5422534	-1.3851364	-1.0703866	1.124887	0.2941036	-1.0802429	-0.8567042	-0.57918614	0.084882066	-0.25378844	-0.7721281	-0.73352385	-0.020522242	-1.305528	0.40307716	-1.3353931
ENSG00000015676	0.716376	1.2292677	0.5612448	0.48887014	-0.035828184	1.3480167	-0.34097958	-0.7929649	-0.1942651	-1.4155588	1.3964633	-0.79417896	-0.18844967	-1.2517294	-0.27861133	-0.017996896	-0.6457587	-0.07409827	-0.32010573	0.09816073	0.21021135	-0.74627656	0.5505385	0.059907872	0.11063859	-0.88656515	-0.99815017	1.0608956	-1.0001262	0.44693878	-0.21847078	-0.1621571	-0.50579566	0.39371693	0.36725956	0.76236135	-0.9398928	0.75883746	0.31498623	-0.84446514	-0.74585354	0.44061717	0.3687883	-0.62464035	-1.4493784	-0.27005243	0.7286971	-0.78470606	0.1166734
ENSG00000016082	-0.27894273	-0.34474498	-0.07895063	-0.0014009329	-0.1454151	0.7516806	-1.5161723	0.501505	0.39109594	-0.18070498	-0.31568387	0.9891189	0.07212265	1.1756027	0.5179463	-1.4606777	0.17785831	0.73976535	-0.56056833	-0.60762846	-0.14476365	0.4202011	0.9402332	0.32378733	-0.39475968	0.008577535	-0.13034166	-0.49312592	-0.33771217	-0.5504603	-0.07296696	-0.33812913	-0.8888907	-0.25603488	-0.5722813	-0.91930723	0.63850325	-0.24287306	-0.5232808	-0.1836558	0.27009916	0.05744301	-0.081429	-0.8254529	-0.5470726	0.4878093	0.011721598	-0.09753593	-0.79184186
ENSG00000016391	-0.780537	0.32581085	-0.26942542	0.8770442	-0.037635613	-0.083165884	-1.0223247	0.7792074	0.4892538	-0.06193235	-0.3372229	0.834435	0.20346473	-0.36436015	-0.29528287	-0.52626073	-1.239758	0.7821347	-0.431559	-0.0024166836	0.64468265	-0.25298822	-0.115067266	-0.7699263	-0.89074	0.80950034	-0.7894996	0.4779984	-0.21541987	-0.80964863	-0.5260025	0.18800534	0.4580341	-1.0923357	0.23943877	-1.0363544	-0.2518024	-0.78655005	-0.04589918	-0.71321607	-0.16685608	-0.40480977	1.047902	0.7965946	-0.8191913	-0.09383761	1.0481557	0.40529945	-0.7111412
ENSG00000016402	0.21662408	0.6132186	-0.27418947	0.2950429	-0.03937625	-0.02531564	-1.3218374	-0.4996	-0.33950502	0.0252083	-0.09497397	0.7802956	0.17240496	-0.425673	0.137143	-1.207694	0.33081678	0.19043866	-0.97261447	-0.1554196	0.6176673	0.20361412	-0.07475152	-0.2865964	-0.5324838	-0.59514403	0.05567934	0.046037138	-0.40333316	-0.97598606	0.18553	-0.5376685	0.016293231	-1.0238271	0.70427173	-0.3720506	0.53134453	0.38625887	0.36095497	0.103749014	0.10005596	-0.90099764	0.57532835	0.3499039	0.23818654	-0.77122396	-0.0043587503	-0.05819164	-0.6607096
ENSG00000016490	-1.6977755	-1.8206124	0.13832113	-0.6447823	0.24415058	-0.14159837	-0.83519405	-0.29368973	1.4366276	0.26487276	-1.6244954	0.04062733	0.5819933	0.5819239	-0.85037065	0.647231	0.29238138	-0.5900638	0.85567063	-0.8145636	0.0494844	0.32906887	0.30297133	-0.18037729	0.58563006	-0.60827655	-0.735998	-1.7548311	-0.045110136	-0.19326203	0.12935054	-0.30778015	0.98057663	0.7222257	-1.051188	-1.517337	0.23373832	-1.4299996	-0.6098676	-0.58772635	1.2800134	-0.6040776	0.22743484	0.7816269	-0.9209728	-0.31804836	1.3446666	1.6418406	0.7300823
ENSG00000016602	-0.3690067	1.2243133	-0.80587286	-0.5493223	-0.578017	1.5735725	-0.06477894	-1.0528342	1.0578883	-0.4589262	-1.768577	0.7605809	-0.30474198	0.14362992	-1.7504095	0.37760645	0.5338814	-1.1887491	-0.35082552	-0.6213973	-0.8462157	-0.04821451	0.5085622	0.65398854	0.3395487	-0.5658324	0.02126136	-1.5326726	-0.44799095	-0.91774386	0.015794614	0.25000775	1.3295795	-0.2984347	-0.020129064	-1.6295056	1.8859758	0.62500614	-0.34817764	-0.981089	-0.2720587	-0.16153301	0.28378522	0.7217858	-1.3895267	-0.39856845	0.43977696	0.89882237	0.7278509
ENSG00000016864	-0.18799795	0.054051418	-0.24940582	-1.3265747	-1.7823669	-0.10893874	0.36265385	-0.30973122	0.8787259	0.74177116	-0.07364669	-0.3862962	0.41089436	0.23373324	0.0167655	-0.60303223	0.10349433	-0.08084583	0.42229488	0.29863164	0.13456005	-0.303319	-0.28194746	0.0029096196	-0.5486272	-0.27968505	-0.7957806	0.012723241	-0.1377606	0.91941434	-0.5769845	-0.6091051	0.21293816	1.0003434	0.50358164	-0.31247908	-1.344205	1.1664028	1.1630415	-0.68528837	-0.07325046	0.30777737	-0.48262537	-0.09173061	0.9704212	-0.5271692	0.23814741	-1.2812535	-0.53577805
ENSG00000017260	-0.6865943	0.018475702	0.5794247	0.37286738	0.1309579	1.1176295	-0.1517414	0.7141348	-0.07187518	-0.20499861	0.21287967	-0.019288637	-0.25364527	-0.46994483	0.39842674	-0.015350891	-0.5152009	-0.29741067	0.1081618	-0.11643685	-1.0080175	-0.0771574	0.43464765	-0.67843634	0.07971104	-1.1479884	-0.261901	0.49933094	-0.9079217	0.14680415	0.13781306	-2.1238344	0.447	0.49978828	0.37647724	-0.64433944	-0.5142743	0.33212727	1.1862509	-0.27786702	-1.2945166	-0.65305674	1.0350394	0.55143964	-0.35260105	-0.93612945	0.15726064	-0.35527155	-1.0157185
ENSG00000017427	-0.6652825	-0.4637153	-0.23064525	-0.2724046	-0.8757174	-0.9718925	-0.6887939	0.94427484	1.059604	0.6305386	-1.1184735	-0.16240458	-0.14870141	1.1405722	0.5986124	0.61194706	-1.6029463	0.75358266	-0.015036911	-0.26050946	-0.20835415	-0.25293177	0.21012914	0.28079858	0.29922646	0.38975275	0.3462071	0.326461	-0.78084016	-0.08169122	0.734649	1.2127553	-0.08839536	-0.53036106	0.64682126	0.36396366	-0.45194563	1.0490146	-0.90973514	0.9092656	0.55791014	-0.7012126	0.28201807	-0.6876994	-0.063309744	-0.6682747	0.3910843	0.06040603	-0.5114019
ENSG00000017483	0.7705009	0.40484533	-1.1943114	0.14358035	-0.5957235	0.05627226	-0.7796119	0.25957435	-0.37114182	0.25186846	-1.3272542	0.96924514	1.0099019	0.5253268	0.774602	-0.61143047	0.9341108	-0.14813903	0.98516023	-0.5147266	-0.6730946	-0.11187045	-0.099112555	-0.77131486	0.6474142	0.67608607	-0.40393177	-0.121684864	-0.25739735	-0.4634875	0.6040919	-0.46841103	1.2129024	0.5506108	-1.0393608	-0.9389272	0.8096437	-0.81800413	-0.9309992	-0.6841668	0.32926542	0.010951253	0.57177085	-2.1189895	-0.061283477	1.1050848	0.4281759	-0.3509352	0.6690042
ENSG00000017797	0.91559684	0.6817744	0.3566084	0.29176238	1.0950999	0.50154585	-0.34673005	-0.06848528	-0.47428554	-0.8834675	0.30348378	-0.30127132	-1.2890626	0.13677424	0.46361572	0.7388023	0.06339004	-0.25103652	-0.68734676	-0.10219733	-0.38592267	0.30403793	0.77311915	-0.23640612	1.1121893	-0.069137044	0.36342826	0.18171926	-0.7698194	0.9025727	-0.08551015	0.27308446	-0.22888696	0.37272015	0.17762364	0.21511069	-0.5686943	0.44645986	0.072729535	0.5852274	-0.7014175	-0.417857	0.20660485	0.83825415	1.3156632	0.17136697	-0.76775515	-0.8804602	-0.5070609
ENSG00000018189	-0.32916367	1.8429024	-0.2669546	0.800179	-0.8161053	1.2322147	0.082139924	-0.050562248	-0.5826669	-0.8606624	0.3982115	-0.6386754	-0.9212462	-0.8978377	-0.23142625	-0.096866384	-0.9662345	0.32619685	-0.958223	0.39346412	-0.3182759	-0.30475292	-0.00012026063	-0.26403514	-1.2143309	0.12388688	-1.0311763	1.0934893	0.21105488	0.46783537	-0.39747486	-1.0073825	0.17285156	-0.3298717	-0.16979998	-0.42710623	-0.20066579	0.8249609	0.9221306	-0.7960752	-0.7242246	-0.4686564	0.17633475	-0.12368833	-0.09854132	-1.576261	-0.4396827	-0.8614871	-0.82397014
ENSG00000018236	0.29270345	1.3013079	-0.6299677	0.38704026	-0.6752463	-0.21824229	-1.043265	0.38462538	-0.65415055	-0.46974775	-0.5293074	0.86356074	1.3803369	0.8865087	0.3395057	-0.43653673	-0.24477644	0.7451435	-1.5209012	-0.9938892	-0.090266906	0.3702634	1.3106269	0.51499695	-0.63018364	-0.3242776	-0.5001508	0.4480714	-0.55764055	0.97115946	0.97378844	-0.82483983	0.62069434	-0.49051845	0.08095645	-1.6386349	0.39516947	1.3688024	-0.4701354	-0.21059561	-0.847979	-0.46166337	0.95851713	-0.4474114	0.1422917	-0.2988472	-0.9966317	-0.44619125	-0.88686836
ENSG00000018280	-0.6306238	-1.0594985	-0.43475753	-0.586918	-1.0729004	-1.5142261	-0.3475817	0.9318756	-0.04104488	0.7292911	-0.9364003	0.64386827	0.6204206	1.4114534	0.86590505	1.3548013	0.24462785	0.097807065	0.35616797	-0.60423785	-0.66957515	0.5469926	0.08985706	1.4573984	0.14807296	1.6485592	0.8302406	0.40298408	0.101872526	0.117714465	0.06736356	0.5027717	0.7954334	-0.12610583	-1.0169927	1.9353486	-0.7775014	0.025779314	-1.3550191	1.0885891	0.6215255	1.2263826	-1.0199817	0.5039213	0.46020308	0.2962797	-1.0482185	-0.51401967	1.1090127
ENSG00000018408	1.3959227	0.48978412	-0.7294367	0.7898494	-0.43360204	-0.6630097	-0.84569937	0.58108485	-0.034293417	0.23812285	0.36831582	-0.07235377	-0.45750758	0.49937707	0.034097627	-0.08452517	0.31495187	0.33823603	-0.22417666	0.1256766	-0.6994001	-0.4115826	0.8346874	0.15172276	-1.449248	0.4496775	0.71845984	0.65193206	0.016269837	0.1845876	1.045739	0.42248794	-0.6830903	-0.5943926	0.6056091	0.4380294	0.925944	0.4738642	-0.026727675	1.2028282	-0.19733216	-0.80992985	-0.429357	1.1890564	-0.11336715	0.16778955	0.04935511	-0.79426044	-1.7816085
ENSG00000018510	1.0115885	-0.33765993	-0.54211456	-1.198122	-0.07935559	0.34649488	0.6898476	-1.1695424	-0.2800344	-0.071206145	-0.8260083	-0.05325307	-0.57398224	0.09308703	1.0008236	0.9602068	0.94516164	-0.6269747	1.2443787	0.71672076	-1.1017175	-0.3485201	0.2960567	-0.6944228	-0.3388954	0.29030475	0.8040227	-0.9470948	0.47247738	-0.6640783	0.42921233	-0.26281866	0.31126094	-0.108860746	1.2039835	0.47341025	-0.002745089	0.28167114	0.2718694	-0.3611288	-0.46176368	0.65165156	-0.3443346	0.6395064	0.5509204	-0.20314032	0.45315102	0.5731962	-0.5856521
ENSG00000018610	0.804224	0.520287	1.0923926	-0.031554714	0.24891163	0.95249856	-0.79428804	-0.509319	-0.760538	-0.07167088	0.21569082	-0.09141322	0.4310004	-0.22591262	-0.20445013	0.43143702	0.08187291	-0.5119873	0.14526607	0.13131322	-0.08605211	-0.73596215	0.099515095	0.42793334	0.20507397	-0.099523336	0.08518187	0.23494363	-1.2629241	0.36919028	-0.16926213	0.0034779266	0.34138778	0.870584	0.07201224	-0.16098441	-0.6140161	1.1458672	0.48001885	-0.6176216	0.20886713	0.03248701	-0.033156577	0.27839607	0.03619996	-0.5989495	0.7356044	-0.77258575	0.113739826
ENSG00000018625	-0.8138719	0.5857897	0.6777704	0.9813429	-1.097548	1.1067225	-0.97566175	1.1103239	1.1900119	-0.6473868	1.3136827	-0.47823694	-0.03822307	1.3288956	0.1368099	1.5570395	-1.5744358	-0.51893365	-0.97694254	-1.1196128	-0.987671	-0.36750644	1.5136889	1.327775	-0.59030235	0.9546309	-1.1935202	0.6868016	-1.6004694	0.473144	1.0033767	-0.2363447	-0.703019	-0.5875785	0.28815323	-0.2979176	0.31806844	1.1199645	-1.4183613	0.61211175	-0.86544925	-0.7199698	0.5778348	-1.203338	-1.4789574	0.83343667	-0.5644249	1.5614694	-1.5411706
ENSG00000018699	0.5772145	-0.041446984	0.27268875	-0.20795558	-0.2012034	-0.06869781	-0.5355141	-0.9986726	0.2386986	0.9982231	0.32662234	-0.5085971	0.47263065	-0.9636257	0.063779004	-1.0709703	0.98666394	0.6446382	0.7991129	0.46121013	-0.057615586	-0.9790542	0.01446651	-0.23062138	0.9190365	-1.2906108	0.6130582	0.33140308	0.8958454	-0.2544406	0.2690933	0.18473335	-0.94443274	0.47828493	0.73736596	0.19731672	-0.8448086	0.095913835	1.3496808	-0.7627458	-0.047231365	-0.24412635	-0.6205555	0.22000384	0.66759896	-0.67513204	1.4800817	0.168809	-0.30626518
ENSG00000018869	0.5464771	-0.2439071	0.23432173	-1.5147806	-0.7328457	-0.06935635	-0.03720459	0.62726456	-0.18210022	-0.06740915	1.2301663	-0.43519267	-0.11465892	0.16443422	0.20624891	0.28672603	-0.66540617	-1.0316421	0.06613558	-0.25549892	0.40909788	-0.24498178	0.41812044	-0.10210918	-1.4180346	-0.56501	-0.6472215	0.28728265	0.26165175	0.51604736	-0.3005409	0.18859074	-0.54125005	-0.004673747	-0.5363145	-0.4728289	-1.0085729	0.8374863	0.8987733	0.5829208	-0.23652439	0.66898334	-1.6283084	-0.33481503	0.20197614	-0.47020766	0.43056756	0.2431144	-0.37252718
ENSG00000019102	-0.8468333	0.10452495	-1.075339	-0.5550781	-1.2483796	0.037364814	-0.7404912	-0.74164855	2.0023015	0.8622603	-0.9626662	0.8030058	-0.5562717	0.16586865	-0.68827	0.820601	-1.209152	0.63673925	0.54433805	-0.75653815	-0.038819432	-0.90720105	-0.058919698	0.7974231	-0.6670191	1.4035219	-0.6441144	-0.6289365	-0.051430423	-0.47548437	0.12154399	0.8942401	-0.46977922	-0.60749215	-0.8016978	-1.3283709	0.24986063	0.11389703	-0.103330255	-0.61079115	0.25511956	0.12267418	-0.5136892	-0.22363317	0.14257523	-0.024743157	0.24695614	0.61291736	0.824466
ENSG00000019144	-0.3740092	-0.1894782	-0.15027387	-0.21965818	-0.3716269	-0.050830185	-0.5837985	-0.32396722	-0.19253546	-0.24893713	0.7953332	-0.8081727	-0.27554756	0.621045	-0.22175488	-0.09810775	1.1694348	-0.65409553	-0.4231828	-1.4732541	-1.2144376	0.19038914	-0.31888485	0.8041758	-0.32013074	-0.18841442	0.8437376	0.8492428	-0.65760857	-0.6406066	0.12967451	-0.24914427	-0.24782555	-0.44542748	0.54728407	-1.112639	-0.750745	0.6355025	-0.18850552	0.11191007	-0.92813027	0.0747096	0.50434196	-0.57322145	-0.7993386	-1.089002	-0.57136035	-0.19676961	-1.6977519
ENSG00000019169	-0.2691218	-0.56684715	-0.8721978	-0.28176752	-1.058549	-0.5828637	-0.20163773	0.96056896	0.5536472	0.9915391	-0.56090784	0.113117166	0.8582136	1.0038811	1.1681062	1.190842	0.08942757	-0.19933234	-0.20070371	-0.4834031	-0.93944013	0.7920047	0.44912308	1.1085155	1.031062	0.90873146	1.3050251	0.083275825	-0.1826495	0.17529112	0.9695354	0.1576688	1.0580873	0.29178998	-0.12994264	1.4967716	-0.9194183	0.083777584	-1.4870148	0.7170041	1.053387	-0.29288357	-0.45655382	0.39282602	-0.13344578	-0.8498747	-0.8418906	0.3405106	0.086133294
ENSG00000019186	0.19499096	0.45052257	-0.44346356	0.07625758	-0.35748613	0.8807532	-0.15838999	0.34710184	0.9593879	0.2101173	-0.68913114	0.38654754	-0.50148153	0.09758638	-0.36841655	-0.16042002	-0.26011065	-0.4572172	-0.7349996	-0.18299331	0.121225245	-0.25514776	-0.30480376	-0.22422767	-0.16196269	-0.222006	-0.46275494	-0.1951618	-0.044204686	-0.4192079	-0.18475401	-0.22863021	0.3984503	0.68073636	-0.34401238	0.2581888	0.09444844	0.14872918	0.077664055	0.37245756	0.011258314	-0.66941166	0.27324203	-0.31692934	-0.68899137	-0.10600135	0.18758109	-0.25034696	0.20504501
ENSG00000019485	-0.071639664	0.20471491	0.94330496	-0.15625024	-1.2132179	-0.7328252	-0.8576462	-0.24290852	0.022620564	-0.0451574	0.07865869	-1.7739497	-0.2050186	0.9471005	0.049617898	0.42561027	-0.40908548	-0.1974388	0.5800639	-0.23381141	0.051198468	-0.6275639	1.2351241	1.7371205	-0.6401176	-0.08041383	-0.76402915	0.70156085	0.16803052	0.86237943	0.40382168	-0.35603705	-0.0003865643	0.6513838	-0.323469	0.106914885	-1.0678446	0.41629058	-0.4591761	0.68228763	-0.72561747	-1.0537983	-0.923542	-0.5610696	0.43564454	0.17584087	0.17074868	-0.80658424	-0.5101396
ENSG00000019505	-0.5091445	0.7026252	-0.70608926	1.8602432	-0.82215595	0.26785728	0.31112218	0.4877697	0.6309785	-0.88044506	-1.2640518	-0.60564893	1.6303762	-0.008480365	0.53229225	0.40313822	-1.8665315	-0.22759609	0.08480749	0.008671497	0.2867549	1.2466775	0.13320503	0.20975281	-1.0284514	1.310842	-1.0677214	-0.5197047	0.5057993	0.19282411	-1.1185113	-1.4994587	1.1437883	-0.39346093	-1.7709612	-0.96903795	0.44617105	0.21404037	0.01774116	-0.9102478	-0.28378347	0.521285	0.2659901	0.22797891	-0.46468285	0.802635	-0.31879458	0.2539123	-1.635128
ENSG00000019549	0.8997789	0.05146683	0.55911565	-0.54625756	-0.3747489	-0.15370971	-0.22980557	-0.59988743	-0.17964359	0.21079274	0.5676599	0.3929898	0.71986365	0.97918385	0.024273764	-1.3479121	1.2979339	1.3220971	-0.6506146	-0.16921298	-0.43694565	1.1081119	0.9959732	0.19214727	1.6291683	0.5208349	1.5225941	0.18878338	-0.40063787	-0.8235402	0.16249427	0.0062518553	-0.3217466	-0.12507036	0.4623307	0.7424421	0.11016054	1.2017983	-0.29622734	0.76293564	0.61497414	0.15932582	0.3888775	1.5333899	-0.1981225	0.026707986	-0.34706444	-0.20289488	-0.8267201
ENSG00000019582	-1.787868	-0.28000793	-1.4076824	0.49381608	-1.1389897	-1.38111	-1.7363093	-0.8973485	0.31779343	0.88664615	-0.58668053	0.012895124	-0.30301204	0.42327276	-0.315667	0.82596904	-1.0856755	0.3096281	-0.25290197	-0.6571546	-0.8258942	-0.79425263	0.7387702	0.96704715	-0.11867271	-0.078762196	1.7482328	-0.24979778	0.086925	-0.63360316	1.0109727	1.3615407	1.3811902	-1.3560086	1.0670329	-1.1118788	-1.327369	-0.5664266	-1.0236121	-0.25034404	0.0501953	-1.2625775	-0.57933545	-0.7953475	1.7617437	-1.1881987	0.59916395	1.395935	-0.2949572
ENSG00000019991	0.036801867	0.049890615	-1.36401	-0.44923437	-0.59721506	-1.4618306	-0.44177157	1.104205	1.3149517	0.97691345	-0.3833124	0.17363925	-0.16001086	1.0811218	0.35829327	1.6938021	0.19770657	-0.054800794	-0.08229354	-0.3111442	0.4121518	-0.62724286	-0.4679194	-0.15698215	-0.09103686	0.848943	-0.21827468	0.49649224	0.19777349	0.27081445	0.06103528	0.2039441	0.26429564	0.26072705	0.04469427	0.32562009	-0.14585869	0.20993787	-0.5306281	1.1626098	0.059728492	0.08513496	-0.76735145	0.011299121	0.15511893	-0.3963458	0.60919774	-1.0528892	0.45200363
ENSG00000019995	1.0111736	0.054603785	0.7821445	-0.44665992	0.8780016	0.31009677	-0.5130229	0.026807332	0.7194248	0.31257862	0.31763342	-1.0255616	0.55199593	0.058429986	0.8267487	0.47058496	-1.0094945	-0.0633149	-0.23989506	-0.07608871	-1.3913643	0.8691396	-0.2062121	-0.7210333	1.0235896	0.6133113	-0.30356392	1.0466887	-1.3682735	0.1672005	-1.4067724	-0.8973644	-1.4342463	0.37745506	0.21752675	1.5196155	-1.2276728	0.86200064	-0.47728857	0.7134582	-1.0578092	-0.54162896	-0.9024291	0.5831325	-0.5034951	-0.40764484	-0.52684635	0.2931629	0.23581214
ENSG00000020129	0.45664132	1.7905822	-1.0416918	0.85822785	-1.6621569	1.4323164	-0.5386024	0.9379575	-0.22873864	-0.6318539	0.2274678	-0.23723021	1.2289935	-0.7782677	-0.833973	-0.5717466	-0.76894885	0.13026017	-0.73590946	-0.65693945	1.0285434	-0.27019656	0.36669123	0.0352774	-1.0855786	1.1085175	-1.4920155	1.924654	-0.75778633	-0.044798948	-0.015579431	-1.3368666	0.62481874	0.4145086	-1.1679499	-0.16614352	0.06445453	0.45472756	0.6822744	-0.8113514	-2.087023	0.6969224	0.061890833	-1.4917595	-1.6085296	0.024090262	-0.13643602	-1.3825914	-0.03336167
ENSG00000020181	0.8477598	-0.15433997	-0.41693056	-0.22443075	-1.4618404	-0.4237101	-0.18128067	-0.1410549	0.63383615	0.14762245	0.112989776	0.07938427	0.4649658	1.2258898	-0.10440769	0.2630203	0.72992176	0.43247506	-1.1139841	-1.063863	0.03172534	-0.34465057	0.7894598	0.20792343	0.097352415	-0.21357769	1.1806751	0.08383251	0.0022011816	-0.5981473	0.8682798	-0.16333666	-0.17966273	0.2587183	0.565873	0.15874904	-0.2669526	0.03632798	-0.59035647	1.3204212	-0.8663087	0.33326444	-0.00569651	-0.22526942	0.07699134	-0.024446547	0.022149038	0.50348175	-1.4006399
ENSG00000020256	1.0437013	-0.080382556	0.9900177	0.22333671	0.35764545	0.58909434	-0.22039598	0.3428707	-0.3482847	-0.74420446	0.0975333	-0.584563	-0.46544176	-0.067234404	1.1629215	0.07145302	-0.58906215	-0.3069183	-0.055895314	-0.40007943	0.148353	-0.15688065	0.4748415	-1.1481133	0.30312476	-1.3597274	-0.7386602	0.24368368	0.037856877	0.44278303	-0.30835497	0.2545039	-0.85128754	0.57261676	0.7778601	-1.5574166	-0.33844	0.040380247	-0.059055492	0.018906925	-0.760027	-0.104351945	0.20605354	0.5469974	1.2794888	-0.118626416	0.3892245	-0.48747662	-0.124250725
ENSG00000020426	0.27550885	1.4948868	-0.5131878	0.80551594	0.47970757	0.95055497	-0.68288237	-0.16622625	0.8371981	0.74922615	0.97710294	-0.5047848	0.17972688	-0.6400691	0.85182893	-0.064779155	-0.2047848	-0.09599298	-0.2791084	0.3639681	0.04092642	-1.1300595	-0.022189336	-0.016886432	-0.16164112	0.31143197	0.07041973	1.4439255	-0.3358485	0.55598444	0.3564844	-0.50051093	-1.3109844	0.6103863	-0.085965835	0.54579884	-1.2057085	0.80191994	0.92986673	-0.46394795	0.22900942	-0.26305443	-0.31709048	-0.10634675	-0.7433541	-0.077691235	0.6189441	-0.69446963	-0.83899885
ENSG00000020577	0.72261524	-0.1231852	-0.41686073	1.1620007	1.1699427	-0.689786	0.22709957	0.22529006	0.88068634	0.8470738	0.32279235	-0.38920125	-0.026305338	0.9071594	1.4579606	0.46583056	-0.60259026	-0.76207703	-0.6425541	-0.15921819	-1.2438126	0.4619847	-0.44110695	-0.09506141	0.031485807	0.12134499	0.989793	0.6222545	-0.7459225	0.31611177	-0.81803066	0.44829175	-1.0129426	-0.006336357	0.2683568	-0.41362435	-0.24108301	1.0022548	0.33294642	0.8707824	-1.1079746	0.07465545	-0.6367863	-0.77098006	-1.1793125	0.47894663	-0.2894189	0.33033165	-0.5549865
ENSG00000020633	0.4648672	-0.64454925	0.15781304	0.3103563	0.48543167	-0.69502056	-0.7856363	-0.11318256	0.107702106	0.38321188	-0.86069936	0.5618231	0.6202662	-0.03157245	-0.3628957	-0.4314264	0.59025955	1.0727628	0.5292662	-0.23586246	-0.3462688	-0.17435177	-1.0386784	0.08890619	0.87285733	0.2021566	1.9859862	-0.21749657	-0.33874083	-0.79388005	0.036992654	1.5083777	0.85356116	-0.23609924	-0.43588766	-0.7550223	0.14897385	-0.24751943	-0.97474056	-0.46565357	-0.05241258	1.2998953	0.099445775	-0.99117434	1.3051172	0.9396796	0.04741179	1.4170779	1.0219567
ENSG00000020922	0.2356226	-0.36232346	0.8127484	-0.31348136	0.19694461	1.2747597	-0.59027654	-0.6260653	-1.0720981	0.059120085	0.24999991	0.1449341	-0.6292855	0.45806658	-0.12937962	-0.49086335	1.3847516	0.3769355	0.40820095	0.960016	0.4390932	-0.48295504	0.24918763	-0.5684661	0.6248048	-0.550546	0.10705844	-0.089688316	-0.6641479	-0.18368286	0.5930339	-0.31293115	-0.43851346	0.016533293	1.2962177	-0.2381141	0.1905986	-0.16589737	1.0384228	-0.25826225	-0.53775984	0.02450897	0.8603829	-0.5949388	0.97587854	-1.250258	0.43829086	-0.24477264	-0.7824083
ENSG00000021300	-0.7277416	0.72633433	-1.6295483	1.4644393	-0.4612095	-0.10562245	-1.0424457	1.2090985	0.81760085	-0.92536294	-0.4398263	0.25560862	0.1754393	0.61151224	-1.0926834	-1.3794745	-0.46094716	-0.6119906	-0.6325148	-1.5833033	-0.64124185	-0.4571304	0.24988681	0.6872856	-2.2916083	0.5693591	-2.14183	0.40534934	-0.513259	0.58308125	0.45460096	0.07843146	0.49341714	-1.1271027	-0.96548384	-2.9031708	0.52409226	0.03854566	0.087728135	-0.87165105	-1.6748265	-0.17942737	-0.110586815	-1.3472888	0.08632907	0.17111987	-1.1685305	0.21794282	-1.6010402
ENSG00000021355	0.75355726	-0.7299757	-1.065105	-0.19769926	-0.9507944	0.12000592	-1.4460473	-0.88877916	0.4788723	1.0493135	-0.26873362	1.0456955	0.3652444	0.763536	0.098079875	-0.09274108	0.5760081	-0.114928134	-0.0889375	-0.054027945	-1.292482	0.5696184	1.0699385	0.41969556	0.9441054	0.9199999	-0.059906024	-1.0688791	0.23753083	0.25187472	0.9238699	0.22812739	0.73839897	-0.36183825	0.66367966	0.37725967	1.3767446	0.014382603	-1.3470106	-0.3478222	1.511569	-0.11941393	-0.1184257	1.182849	0.43425745	0.6639745	0.25706005	0.36273023	1.448232
ENSG00000021461	-0.46039033	0.19417109	0.28649306	-0.4018172	-0.17238608	-0.008642691	-0.86233586	0.68187356	-0.0791793	0.06816202	0.20785491	-0.017780678	-0.32578373	0.49504283	0.62354136	-0.16003813	-0.049455233	-0.037940014	-0.30782938	0.55523527	0.4788396	0.037824936	-0.11175797	0.06022798	-0.031960756	-0.08199272	-1.5707624	-0.22912264	0.07683148	-0.47374249	0.32345587	0.30733898	0.120870925	-0.66898686	0.3699161	0.6766995	0.3421095	0.06408973	-0.11219016	0.28097913	0.9520804	0.013648908	-0.3566388	-0.39090702	0.17513594	0.10972078	0.91749525	-0.52713615	0.0015053147
ENSG00000021488	-0.1695994	0.24942183	-0.25908163	0.26296183	-0.69105005	0.13981031	0.31354296	0.19595002	0.16318181	-0.6314548	-0.44502735	0.012011684	-0.39702663	0.13603537	-0.22546136	0.3183702	-1.056734	0.22737795	-0.2638236	0.70854914	0.57682246	0.17951664	0.8767172	0.5514952	-0.67739993	0.45554426	-0.036830593	0.11819606	0.68623185	0.22690299	-0.33185336	-0.4003335	0.6683421	-0.31931677	-0.77042645	0.0033544782	-0.15143065	-0.49297482	-0.28672758	0.6021978	0.4439658	-0.26104605	-0.27844393	0.19716538	-0.16572334	-0.023385078	0.1489103	-0.67880684	-0.078785025
ENSG00000021574	1.1232958	0.5623652	0.18386064	0.067114376	0.81965154	1.4012254	-0.6770062	0.15880358	-0.72324204	-1.4577372	0.5103648	0.22915532	-1.1661991	0.4047348	0.48543411	0.38573715	0.66007435	-1.5798106	0.07341868	-0.43322223	-0.26227796	-0.47441512	-0.62459975	-0.5514145	0.5004655	0.7039803	0.018504182	-0.25857446	-0.53557855	0.3364773	-0.18074718	-0.34359562	-0.19926633	-0.1437737	0.07242039	-0.40180308	0.81684726	0.8919251	-0.3022524	-1.5662764	0.08890957	0.43292055	-0.46771708	0.38239014	0.12785996	-0.748798	-0.29463106	0.6540348	-0.847793
ENSG00000021645	1.2539053	-0.18088676	-1.0140369	0.524387	-0.0661078	-0.6515574	-1.0674816	0.84373134	-0.5853089	-1.0623877	-0.64034915	-0.20041473	0.8742898	1.7046595	0.7654048	-0.1411118	-0.39760485	0.4337826	-1.0935003	-0.34612948	-0.7866767	1.404515	1.0518274	0.6797397	-1.0574031	0.0083913	-0.87487394	0.4576284	-0.6891372	1.023997	0.24426807	-1.1433114	0.42512387	0.07599047	0.36833352	-1.0676033	1.008149	0.5945737	-1.0059687	-0.48265275	-0.8733878	-0.37873748	0.29552543	-1.3616762	-0.5947031	-0.82523537	-0.29655558	-0.23454231	-0.38040048
ENSG00000021762	1.0422539	-0.3660667	-0.37348306	-0.1513383	-0.11263613	-0.72248656	-1.1053013	-0.91731536	1.0332797	0.69802976	1.1349176	0.10661216	0.30572376	1.1444186	0.20216371	0.103442885	1.695175	0.47712877	-0.2765933	-1.2988386	-0.7570659	-0.008202318	0.119908795	0.89126456	-0.26871505	-0.30134445	-0.02479789	0.41897503	0.1587228	-0.13773194	0.026037075	0.58756775	0.53555423	-0.08062065	0.02014791	-0.06654439	0.09578382	0.121861696	-0.33726975	0.7391366	0.5542653	-0.5374074	-0.31891683	-0.9013165	0.32037708	0.66916865	-0.5924931	0.1597034	-0.602136
ENSG00000021776	0.5924456	-0.4487016	0.7289816	-0.5855242	-0.41001424	0.7663979	1.0868508	-0.67992395	-0.5451389	0.57405084	-0.3232863	0.18079959	-0.46191838	-1.1534986	0.10476335	-0.05912113	1.380812	-0.5889404	1.3375418	1.2128259	-0.36713344	-0.5154066	-0.5216106	-0.43461907	0.9739675	-0.32092938	0.95453924	0.30857265	0.53128105	0.44397256	0.086632065	-0.7404248	-0.89053565	1.0993155	0.13846599	0.015522732	-0.34098375	-0.2372819	0.54516405	-0.91089374	-1.0287434	0.6077254	0.18739058	0.36922798	0.96983105	-1.1996025	0.93976074	-0.46493626	-0.21068853
ENSG00000021826	-0.16382547	0.40866622	0.56707686	-0.67889696	0.20683934	0.38407806	-0.22599952	0.83524674	1.1784334	0.069574125	-0.7723335	0.16807614	-0.08127689	1.0932616	-0.45692283	0.047608707	0.7759122	0.73539853	-0.20660752	0.12913327	-0.35172382	-0.58856183	-0.85368586	0.23257188	0.70489997	0.061219417	-0.2853629	-0.45437217	-0.1565775	-0.40804696	0.24743183	0.28950438	0.39358157	0.37345403	-0.86298263	0.16910446	0.47752753	0.031028101	-0.4337567	0.49930945	0.33266282	-0.27799404	-0.50561094	-0.07285576	-0.9058815	-0.17428793	0.05056491	0.063106455	0.19617707
ENSG00000021852	-0.45611566	0.47526592	0.35703218	-0.29105607	0.9463825	-0.0026706592	-0.37681916	0.9412493	0.9708348	0.3618205	-1.3360537	-0.14626962	-0.57045156	0.39895725	0.44100153	0.7741859	0.26232108	0.044426095	-0.6604124	0.57740074	1.0748211	-0.013488494	-0.57286537	0.49958736	0.13472186	0.30661097	-0.63430715	0.50517195	0.17681952	-0.8178991	0.4269334	0.24699575	0.6494755	0.43778533	-0.3415108	0.29711995	0.27965957	-0.42925236	-1.2301401	0.9198235	0.21861884	-0.12697122	-0.38558194	0.3885017	-0.5564658	-1.2058185	-0.07800718	-0.74123573	1.3487822
ENSG00000022267	-0.33597368	-0.05282009	0.065943755	1.5105919	-0.13710912	0.3353098	-0.54769975	0.46405792	2.1065176	0.13611235	1.0416161	-0.7100026	0.28508475	0.947554	0.7359907	1.3997716	-1.5928596	-0.73270416	-0.94613755	-1.0936588	-0.7804827	-0.43108696	1.3238232	0.75897956	0.7283082	1.5096257	0.47150758	0.8864793	-1.4408063	0.32760158	0.91982996	0.14750357	-1.2887621	0.20579486	0.4744687	-0.16849646	-0.61795384	1.6021109	-0.32209808	1.5698307	0.6480454	-0.89388955	-0.5562133	0.27296177	-1.2694182	0.8192785	-0.2291759	0.8334836	-1.319074
ENSG00000022277	0.46582446	-0.31303978	-0.23558456	0.49272403	1.030606	-0.1688351	-0.3313203	-0.072219335	-0.052888706	-0.2818095	0.22144094	-0.53509647	0.43707576	-0.36536673	0.5281559	0.46950045	0.8108354	-1.342593	0.08309272	-0.6435351	-0.54993564	-1.1184994	-0.18259285	0.64285904	0.70842093	-0.002363625	0.38828483	0.5693083	-0.20408295	0.5348474	-0.019222463	0.8740829	-0.020344498	0.9073737	-1.1789194	0.19124365	-0.21524411	0.4719273	-0.6018208	-0.0012083494	-0.58699924	1.1291112	-1.5432626	0.0015000743	0.04595056	1.0927123	-0.3405114	0.050024208	-0.4611585
ENSG00000022355	0.41599184	0.14992522	0.7594244	0.5470035	-0.13042863	1.102739	-0.21036626	0.79859537	-1.5481408	-1.2261676	-1.0794967	-0.4293518	0.25927553	0.8436414	-0.68348986	1.4183055	-1.6700575	-0.13388355	-0.4458354	-0.06615075	0.7999487	0.58693874	-0.33556965	-0.08689592	-0.116934806	0.40887183	-1.2770363	1.0299495	-0.5761545	0.01365886	-0.62832826	-1.7517474	1.535756	0.16264395	-0.9123848	-0.407336	1.0768509	0.5103868	-0.5062992	-1.1628062	-0.5572578	0.29808462	0.17846146	-1.1063465	-0.7399766	-0.28542235	-0.66755706	0.022857843	-0.12105436
ENSG00000022556	-0.54441255	0.7670814	-0.49705034	0.5812819	-1.0212276	0.16978748	0.16394451	-0.27863312	0.9303681	0.19705333	-0.7601226	0.57516915	-0.03359975	-0.19776975	-0.30823708	-1.2147343	-0.8513292	0.28954294	-0.18494347	-0.11756453	0.2619443	0.10398518	0.26540798	0.15252773	0.2500974	0.07680988	-0.38444585	-0.32460153	-0.25753543	-0.32171816	0.015439562	0.41098616	0.19016248	-0.30016145	-0.13145277	-0.85252404	0.39088705	0.83086675	1.2891514	-0.5939288	-0.28849304	0.031483654	0.26602063	-0.09868788	0.60900354	-0.22101249	-0.046540573	0.4261657	0.72816896
ENSG00000022567	-0.047048658	-0.40815985	0.3688574	0.60180086	-0.40539223	-0.7672955	-1.1955007	-0.43570516	1.1217589	1.0214115	-0.6526444	0.16751997	0.9466815	-0.2231342	0.57027996	-0.08701861	-0.5443475	-0.12253779	0.4957248	-0.6812649	0.18551444	0.89562047	0.24689414	0.32095343	0.70608765	0.3843747	-0.51366967	0.60393137	0.0073153116	-0.0741859	-1.6493347	-0.5646696	0.22770408	0.191337	-0.3168998	-0.22185422	0.21071914	-0.12371815	-0.12772904	-0.16737144	-1.0442569	0.36850384	-0.96672857	-0.7388242	0.58379054	1.1533372	0.14899166	0.19148529	-0.11358207
ENSG00000022840	0.7944432	-0.7971846	0.15700999	0.4735537	0.8982668	-0.4503427	0.4432528	-0.5245315	1.259554	0.40143108	0.17692634	-0.5434111	0.34670597	-0.7280778	0.9866164	0.51274395	0.32044154	-1.2815249	0.055763453	-0.50150156	0.13966061	0.63313043	0.1967925	0.3012116	0.5174444	1.0705336	0.066940695	0.7089537	-0.23893364	0.3463901	-1.3203557	0.23413399	-0.09398959	-0.080157936	-0.49568415	1.2473333	-0.32340077	0.22512442	-0.5895722	1.1001631	-0.21427505	0.7287669	-1.070891	0.42555654	0.44807145	0.9797128	-0.7450275	-0.12668927	0.018347625
ENSG00000022976	0.24826273	0.055743407	0.006128826	-1.0465269	0.4041858	0.0055275224	0.70276076	-0.97335243	0.66338325	-0.17816055	0.586981	0.06994158	0.034081504	-1.0355103	-0.3255696	-1.0099643	1.1580694	0.1255365	-0.06523922	-0.54119766	0.719534	0.029494224	-0.78879446	-1.46314	0.6913414	-0.124144375	-0.20191485	0.49654028	-0.17884703	-0.268187	-1.0922352	1.3698194	0.13506225	-0.7896385	0.6244458	0.34638515	-0.7180267	0.1660389	0.19098361	-0.26401478	-0.27266893	1.0089723	-0.5557616	-0.13686964	0.92688274	-0.5012232	0.37199163	0.29230288	0.1262104
ENSG00000023041	0.16865161	0.07188154	0.8270175	-1.7305173	-1.5130181	0.51780623	0.26888958	-0.36536294	0.010381371	1.0226531	0.17191334	-0.67354447	-1.3428693	-0.05436627	0.09266663	-0.25734866	1.1569874	-0.75979555	1.0345135	0.0618941	0.4285681	-0.8348592	-0.90916455	0.21833591	-0.42133957	-0.7271179	-0.5247653	-0.52238506	-0.23455535	0.21030888	0.05061425	-0.7869119	0.7588782	0.12845685	0.12579031	0.22206615	-0.8293404	-0.45453864	0.20270745	-1.2011766	-0.58166647	0.43179578	-0.2995001	-0.11023621	0.86920476	-0.7675205	0.7586417	0.08386051	-0.22492464
ENSG00000023171	-0.90736353	-0.13425396	-0.41688332	-0.5245401	-0.96552914	-0.16865233	0.18517748	0.38782004	-0.67531615	0.18464397	0.5596462	0.32024774	1.4104636	-0.05072601	-0.5014949	-0.57745934	-0.43169507	0.27685973	-0.03787241	-1.7403007	-0.69651574	1.5129607	-0.87948495	-1.0614885	0.32830793	1.1519332	-1.0196105	0.47683924	-1.1726555	-0.476967	-0.123326	-1.7025906	-0.16795215	-0.4815185	-1.934069	-0.97354203	-0.66045696	0.29224053	-0.8429336	-1.6635598	-0.20483318	-0.34037086	0.46645725	0.18441935	-0.7517511	-0.9174248	0.18735445	0.63630456	-0.25905547
ENSG00000023191	-0.041019186	-0.57171	0.21265264	0.13121507	-0.21896659	0.56913143	0.70466375	-1.6707637	0.4101172	0.19032851	0.017562224	0.76945204	0.65161854	-0.54444623	0.3454992	0.3128646	0.46566778	0.206741	-0.6340194	-0.5487407	-1.0771877	-1.1899503	-0.31240565	0.83285475	-0.9737571	-0.91258204	1.5600209	0.79371226	1.1470175	-0.28133553	0.46620896	0.116045564	-0.09773812	1.4628136	0.9436961	1.3510112	-1.3909109	0.12366101	0.15050878	0.9289816	-0.027818274	0.008495378	0.096982524	0.13569546	0.13988218	0.35544273	-0.44503817	-1.140277	0.50869554
ENSG00000023228	0.71185976	0.86130357	1.085213	0.046981093	0.6892615	0.8271714	-0.3425992	0.27868137	0.65064806	-1.2115831	1.0259215	-1.0343072	0.020958886	-1.0440485	1.1623002	0.75911456	0.1802872	-0.40592965	0.8927074	0.00922425	-0.3570077	-0.5823783	0.5903434	-1.0500863	0.3712164	0.44440427	-0.6948365	-0.20528728	-1.3605396	-0.29408413	0.09717326	-0.85211104	-0.23080653	-0.4156252	0.4242639	1.1407357	0.1638589	-0.10929445	0.47193292	0.6722703	0.29806644	-0.32206446	-0.08412509	2.0265262	-1.6210519	-0.1386059	1.4267142	-0.20486477	-0.4490606
ENSG00000023287	0.747636	0.9644482	1.1283978	-0.5164656	-0.04231968	0.34773085	-0.27188435	1.3941287	0.0497695	0.06490139	0.9741392	-1.1489894	0.12829508	0.12749211	0.95157355	0.5428731	-0.8610778	-0.6646088	0.3879093	0.40838218	-0.4946652	0.28398684	0.27482697	-0.18009965	0.90947026	0.53483754	-1.2326996	1.3986732	-1.4167576	0.6173733	-0.2288682	-1.296384	0.025120249	0.3110287	-0.030766267	0.28975356	-0.23927943	0.8155864	1.0091649	0.22404094	-0.9716571	0.6001133	0.2899827	1.1639359	-0.09353557	-0.8087933	-0.3375077	-0.5471466	-0.43356717
ENSG00000023318	-0.077280514	-0.7194659	0.20392324	-0.57349294	0.072627045	0.42628247	-0.43163532	-0.4626053	0.38236964	1.8473363	-0.26408634	-0.73170394	-0.3311925	-0.0053982106	0.8664619	0.8716945	0.36121252	-0.34922507	1.1663536	1.0183719	-0.05940631	-0.39683998	-0.53585964	-0.50576925	1.0531945	-0.02660326	-0.2231219	0.033623397	0.8639914	0.24647443	-0.76327944	0.84752816	0.1257583	0.24261211	0.81624806	-0.47502878	-0.44803575	-0.38559654	-0.67825145	0.101193115	0.17315297	-0.3514093	-0.409325	0.36865178	0.88695717	-0.59143645	0.7264353	-0.24729984	0.7184973
ENSG00000023330	0.107467555	-1.2190584	0.47963926	-0.2017943	0.3087488	0.35781112	-0.13057269	-0.20167138	0.8780477	0.8667435	0.26444474	0.14994624	0.84295255	-0.6697075	0.93536574	1.2033675	0.1786574	-0.27229053	0.38684106	-0.6804673	-1.5794704	0.4181016	-0.03810152	-1.0546447	0.61387813	1.383247	0.35207182	0.4622056	-1.1399411	-0.903962	0.07247729	-1.2327901	0.27061787	0.5498487	0.2504573	1.4265258	0.05457751	-1.5330042	-1.0979937	0.0917056	0.37666848	-0.22628364	0.43967444	0.8794232	-1.1457614	-0.86288965	0.2669978	0.0916846	0.44784153
ENSG00000023445	0.013104783	-0.1578153	-0.7134091	0.53417945	0.36411774	-1.3052367	-0.6330411	0.5576854	0.7261963	1.1741225	-0.23825437	-0.3345344	-0.54705244	0.9589086	0.7082587	-0.97356886	-0.13595524	0.5837407	1.2354443	0.5919086	-1.3361944	0.05718211	0.987316	-0.34463152	0.44434	-0.2782038	-0.11560893	-0.4992054	-0.80071217	-0.37394464	0.25230035	-0.02057762	0.66200894	-0.4616325	0.17280906	-1.6808563	0.13898972	-0.9092289	-0.023366002	-0.45446333	-0.045780856	-1.0819123	0.11905474	-0.18040802	0.5108705	-0.18845654	0.8233408	1.1486555	0.16763927
ENSG00000023516	-0.0030991086	1.497476	0.57520735	-0.536586	-1.0469502	0.4780564	0.18966813	0.2620113	-1.2248416	-0.52044463	0.032078147	-0.8438555	-0.608626	-0.35638323	0.29789427	-0.29094657	-0.63208926	0.028504776	1.0356529	1.2759324	-0.6947378	-0.5649972	-0.17342338	0.085118964	-0.22846848	-0.43164912	-0.19749139	0.36692014	-1.0279075	0.28054687	0.7573412	-1.5125864	0.64429265	0.38787773	-0.31351137	-1.4171259	-0.27685466	0.87707955	0.6210386	-1.1106339	-1.4373953	-0.039607614	0.47385308	-0.107947424	-0.15878466	-1.5849372	0.4002495	-0.46436387	-0.13266824
ENSG00000023572	0.08268802	-0.19458638	-1.0375426	0.40193817	-0.1372205	0.43193015	0.3882426	1.5452809	0.9917125	1.0719583	0.4783683	0.24948868	-0.49657845	0.44663918	0.6291367	0.20790368	-1.4691195	-0.46939513	0.097659975	-0.68606323	-0.46470872	0.23814589	-0.19058025	-0.18332529	0.2103563	-0.19903356	-1.0687594	0.16111515	-0.1972383	-0.23518863	-0.8130439	-0.32855874	-0.44346425	-0.87047964	0.3040304	0.3762918	0.27528659	0.43299007	1.4312989	-0.14160408	-0.34623125	0.7893963	-0.81052387	-0.14850907	-1.1203778	0.07938053	-0.09961377	-0.39858225	-0.37391704
ENSG00000023608	-0.56242126	0.5323111	-0.13675678	0.26844743	0.03707441	-0.26111785	0.2962932	0.27717948	-0.03609002	1.1283865	-0.09525972	0.36808556	1.229293	-0.88830054	-0.8164273	-1.10538	0.8356899	0.12069398	-0.024855167	-0.2510733	-1.3973202	-0.36223924	-1.4250512	-0.7456861	0.38146365	-0.45576805	1.1486834	0.7960575	0.28870976	0.31661585	0.10513295	-0.24069156	-0.47574094	1.2021123	-0.17031422	-0.17854168	-0.20350876	0.23825495	0.57259	0.512796	-0.8226062	0.039629262	-0.79861635	0.34675822	-0.83168554	-0.5235979	0.07627799	-0.42613325	0.13802308
ENSG00000023697	-0.21456155	-0.17914158	-0.31524464	-0.6803926	0.35779393	1.0600314	-0.04576719	-0.010924581	0.8110468	0.07809525	-0.14945428	0.15356766	-1.3153234	-0.17041893	0.6311515	0.7743732	1.0866247	-0.8615118	0.09278133	0.11181008	-0.49426875	-0.53458774	0.7578859	0.07105485	0.5211151	0.08375952	-0.57732475	-0.81392777	-0.93239206	0.47867167	0.6541081	-0.32950777	0.74686474	0.4891746	0.6597493	-0.047592	0.018315818	-0.63881946	0.013561729	0.31089878	1.0272226	-0.28788677	0.867246	0.90638506	0.25820205	-0.6051285	-0.0014017425	-0.30727735	-0.62024057
ENSG00000023734	1.0220032	0.10576728	-0.29829937	0.44687712	0.18040453	1.375345	0.7534057	0.63807267	0.397952	0.33946437	0.2532764	-0.33464977	0.4632017	-0.98606867	2.1348693	0.7333352	-1.22026	-0.29662663	0.19356444	0.39668113	-0.44102582	-0.47678497	0.66935664	-0.50601274	0.15936117	0.92820644	-0.29852942	0.022284059	0.011216063	0.89338195	-0.115895174	-1.3822521	-0.75530046	0.8471265	-0.035680335	1.0741276	-0.780872	1.3097044	0.6741992	0.15411623	0.2931628	-0.37471935	0.030659895	0.7850706	-0.6370382	0.41416416	0.76414335	-1.1023749	-0.29009902
ENSG00000023839	-0.020803	0.11298734	0.6001271	-0.46089533	0.0813585	-0.4777329	-0.736149	0.61950094	0.61237675	0.26618534	-0.09751765	-0.38131356	-0.71075416	0.7672521	0.26867914	0.44937494	0.35565874	0.6722609	-0.570741	0.3759258	0.6194079	-0.123204924	-0.25653943	0.550706	0.8289725	0.31349316	-0.17476904	-0.5102994	0.1506882	-0.06438897	-0.15870729	0.55133927	0.4143539	-0.35878882	0.25435066	0.6627119	-0.6937259	0.19457898	-0.54325724	0.680034	0.49974078	0.080458164	-0.4134493	-0.12749663	0.0013821048	-1.0004038	0.41662788	0.40813732	0.7877751
ENSG00000023892	-0.46337178	-0.032956373	-1.1691096	0.39875048	-0.6399401	0.1819782	-0.8221264	-0.92227477	0.45364386	0.38493335	-0.5942405	1.1488036	0.47747004	0.19117068	-0.9297275	-1.1565815	1.1929748	0.64493895	-0.276795	-0.6755988	-0.3731861	0.77061844	-0.4487621	0.30546075	1.1006253	-0.7398665	-0.2984667	-0.7251107	0.91493607	-1.1379749	-0.09094637	1.1030229	0.5989031	-1.1707901	0.40917033	-0.75687027	0.7218401	-0.52459663	0.3400352	-1.03585	-0.32259676	0.5935473	0.06459119	-1.0926505	1.3426805	0.18182176	-0.7837096	0.27051136	-0.14972812
ENSG00000023902	1.2016532	-0.80086213	-2.3603666	-0.06795287	-0.889489	-1.8044513	-0.31707355	0.8365498	1.3038749	0.94712436	-0.09414795	0.17629103	0.8891917	0.3500554	1.3224804	0.48990667	-0.49412802	-0.29604545	-0.1718418	-1.2334714	-0.7881364	0.97006625	1.3271172	0.8251569	0.042238086	0.4952294	0.33579788	-0.3588435	-1.2686162	0.9688255	0.8912624	1.5178435	-0.3046051	0.7332121	-0.4272922	-0.10742799	0.17884608	-0.4913892	-0.81597996	-0.17737152	-0.28562573	0.6812871	-0.77105147	-1.150813	-0.68895894	0.57046413	-0.38111973	0.70312095	0.3905265
ENSG00000023909	0.18396404	0.13618211	-0.12898235	-0.24330676	-0.18266657	0.96796036	0.22716433	0.11969955	0.41183352	0.64416814	0.44990942	0.546998	-0.2845915	-0.20744939	0.2933697	0.4046774	0.5720273	-0.3331209	0.35073245	-0.44950184	-0.49583718	-0.7842493	-0.5851727	-0.97132796	1.1085079	1.8740524	-0.28796476	-0.021116346	-1.0128648	-0.31386414	-0.11035007	-0.44504607	0.61881757	-0.07333607	-0.49870476	1.0939718	-0.23341867	0.70044833	-0.10661652	-0.6490457	-0.11222367	-0.061365556	-0.06371737	0.75813466	-0.82921505	-1.0071065	0.6319144	-0.28474265	0.06747079
ENSG00000024048	0.51851994	-0.14774248	0.74509174	-0.91477585	1.1764525	-0.1002687	-0.6005966	-0.68397236	0.2629055	0.71427727	-0.83896583	-1.1721296	-0.5390112	-0.52612454	0.232447	0.24519037	1.1248876	-0.97450495	0.64572036	0.7013202	-0.6268466	0.12222062	-0.6034555	-0.8226918	1.0477656	0.2757051	-0.41843727	0.7814422	-0.56361985	0.29080313	-1.0568519	-0.18850166	-0.4588062	-0.025919128	0.5390921	0.45547548	-0.8687186	-0.53574115	-1.0067103	0.22326505	-0.6695243	-0.065391496	-0.61344033	-0.21065447	0.79160887	-0.8564177	-0.19981697	-0.024674281	-0.31366175
ENSG00000024422	1.0538346	0.08189088	-0.43909356	0.40438202	-1.0453664	-0.17397675	-0.15293576	-0.0009974821	1.1033078	0.46023586	1.1405008	-0.5448516	0.3733754	0.9228029	0.66028595	0.5655043	0.15089262	0.10534132	-0.5891197	-1.0182083	-0.994819	0.91319245	1.131421	0.26482257	-0.49090645	0.5674963	0.6627187	0.54034007	-0.7972169	-0.28326392	1.4889729	0.7549318	-0.9964427	-0.8143004	1.0052521	1.2975626	0.24246867	0.98849285	-0.75530523	0.8814206	0.6556585	-0.47676015	-0.2387857	0.91224957	0.07105953	0.14473936	-0.41874894	0.0035577742	-1.0235403
ENSG00000024526	0.54985505	0.50878674	-0.55951405	0.2191117	-0.011050835	1.4606049	1.1185232	-0.0322214	1.1275557	0.28273278	0.056044925	0.26285625	0.109295994	-1.1356065	0.26824778	-0.47739315	0.44105306	-0.23961449	0.83890355	0.716486	0.26732162	0.1918645	-0.66113544	-1.1667949	-0.2747334	-0.5430866	-0.15925197	-1.2096007	-0.6784495	-0.50257844	-0.27589998	0.67298913	-0.7096562	-0.12435385	0.38516235	-0.094344854	0.48138145	0.8480741	1.357239	-0.7056741	0.59933734	1.1796604	0.2635972	0.49922165	0.3977735	1.5050426	0.09027365	0.76425326	0.37557486
ENSG00000024862	-0.1287173	0.21909037	-0.26308516	-0.71173847	-0.018429339	-0.39368048	-0.9582698	0.15094268	-0.1365787	-0.23647429	-0.4026183	0.52995104	-0.594444	0.18886614	-0.34655568	0.167856	-0.33031842	-0.94129294	0.051035266	-0.2886547	0.4663027	0.26381868	0.0239924	0.08029439	-0.5092046	0.52963865	-1.1031622	0.5212607	-0.664404	-0.4872032	-1.3414176	-0.2957915	0.45916852	-0.102598414	-0.86288667	-1.1454357	0.2744637	-0.24056706	-0.54217	-1.2752512	-0.27497366	0.20425655	-0.4213305	-0.48599404	0.995145	-0.49827424	-0.43900663	-0.3767959	-0.36190885
ENSG00000025039	0.107246414	0.5404361	0.26767477	1.5016325	-0.154658	0.5755	-0.8793791	0.13663459	0.3180138	-0.21083981	0.39999136	-0.38879657	0.2974984	-0.3287072	-0.37115893	0.10593455	-1.1726294	-1.1716619	-0.70524484	-0.4473063	-0.578844	0.4806555	0.113019936	-0.5117999	0.7731114	1.5270894	0.5082004	1.1018426	-0.62165916	-0.49975237	-0.64430743	0.9200937	-0.20548473	-0.42016682	1.2302995	0.17660283	0.1512341	-0.0246456	-0.8496629	-0.02661324	-1.0984695	-0.35507897	-0.19513163	0.28366873	-0.045637365	0.039185584	0.35349172	-0.26580948	-0.6761733
ENSG00000025156	0.7179476	0.64836514	-0.41416565	0.65556693	0.35055166	-0.2919815	-0.1803638	-0.49360356	0.19987886	-0.19305335	0.8943341	-1.2347348	0.27211294	-0.48491576	0.5572593	-1.0364494	-0.42506793	-0.45781595	-0.16849461	-0.326939	-0.7415801	0.23459987	0.117898926	-0.6648186	0.73324335	-0.8384581	0.33388415	0.81721675	-1.1703304	0.32324412	-0.46287963	-0.3424422	-0.065173246	-0.46314955	0.20521434	0.49560878	-0.3944702	0.9424873	0.71555203	-0.61813086	0.066507146	0.2626354	0.1317043	0.15468377	-0.49645472	-0.07332666	0.020175897	0.3757849	0.119712055
ENSG00000025293	1.1277034	-0.6302684	0.39544916	0.48033836	0.25777602	0.21464565	0.00032002866	0.18110372	1.0869147	-0.42206106	0.53614223	-0.72628593	-0.030264271	-0.43160596	1.0842173	-0.16952503	-0.8025905	0.2827697	-0.095874906	0.08530773	-0.5192053	-0.4824706	-0.14067104	-0.41613293	0.8447617	0.47586572	-0.3209601	0.91745055	-1.1985146	0.69752365	-0.89664143	-0.18060163	-0.9838576	0.64561176	0.27623996	-0.34245086	-0.90045446	1.3798053	-0.06183444	0.21698254	-0.2594086	0.52094454	-1.083171	-0.6556767	-0.23149231	0.50318307	-0.38684827	1.0342557	0.5637617
ENSG00000025423	0.08711164	0.8512037	-0.16403185	-0.6715615	-1.6960326	0.071444996	-0.008434715	0.93876195	1.4195867	-0.11083328	-0.68082446	0.9973288	0.18947941	0.9336332	-0.19512343	1.2902435	-1.2452677	0.48041508	-0.30965334	-0.003952422	0.2625848	-0.9203031	1.4306581	0.680283	-0.23700723	0.95906526	-0.71463275	-0.11954744	-0.5459387	-0.14613017	0.8039692	0.48490193	0.6472051	0.115286104	-1.6231534	-1.1125588	1.3948238	0.11237765	-0.15471612	-0.08794378	-0.26759008	-0.49833906	-0.32379285	-0.7902655	-0.36317536	-0.26911077	0.14128725	0.13352247	0.4583778
ENSG00000025434	-1.1611387	-0.80839837	0.5087008	-1.4229902	-0.39072976	0.40435654	-0.19709893	0.35206693	0.1060932	0.5015289	0.8474884	0.24662206	-0.44493067	1.1803046	-0.9047577	-0.5443797	-0.030442605	0.46917427	0.20030788	-0.074165665	0.0077993264	0.06449577	-0.008675087	0.58636135	0.09726532	0.121760555	-0.38655844	0.12475515	0.6530021	-1.3088017	-0.4330416	0.5090981	0.20174643	-1.307046	0.08219585	-0.26996255	-1.0679874	-1.0078357	0.007941084	0.17542887	-0.1893464	0.2817713	0.3845661	-1.2943677	0.5008012	-0.9726487	-0.35256526	0.23561744	-0.03039639
ENSG00000025708	-0.1964669	-0.96432436	-1.2462472	0.12273881	-0.03107343	-0.13435462	-0.46038476	-0.28196558	0.54681325	0.47229168	-0.5436364	1.265914	1.0437337	0.8603774	-0.05346079	1.0325352	0.7273979	0.65181947	-0.62012094	-0.5637182	-0.77613765	0.20042025	0.076839924	0.3333645	0.7951325	0.3300864	1.1259044	-0.13513133	0.6676756	-0.28660217	0.30112004	0.9932844	0.6442883	0.09911445	0.96269375	1.416183	-0.3820635	-1.0867596	-0.81360173	0.98529136	0.7783241	0.29704562	0.088149145	-0.9048147	0.47052738	-0.29948932	-0.20923111	0.07755656	0.23078471
ENSG00000025770	0.4836691	0.005218143	0.17873739	0.28339496	0.71696436	1.0749447	0.7511147	-1.4804355	-0.07819117	0.41268465	0.51793236	-0.5486978	1.1536297	-0.056331374	0.42441344	-1.4510305	-0.98923033	-0.4206079	0.35276937	0.4233422	0.15673816	-0.30156496	0.49068913	-0.05512709	-0.30612823	-0.7302531	-0.06400191	0.5613257	0.49176055	0.21081582	-0.01920336	-0.22871466	-0.047902673	0.7262051	0.044062525	-1.3592526	-0.64082193	0.7934013	0.9334826	-0.70065814	-0.24421085	1.0810057	0.13538067	-0.99070406	0.6776306	0.5299858	0.13813454	-0.25383994	-0.25945207
ENSG00000025772	-0.42132735	0.6072414	-0.43542385	0.07146869	-1.3376995	0.6119108	-0.30566773	0.99644077	1.0015165	1.0384339	1.1624969	0.4741061	-0.01547482	-0.85774386	-0.3792266	-1.1073122	-1.0077782	0.2011406	-0.020892764	-0.34750143	0.91376454	-0.6706762	-0.06658139	-0.7904735	0.03344335	-0.30911794	-1.7900612	1.0888425	-1.0169954	0.19143663	-0.8615317	-0.43999916	-0.18727478	0.23717986	-0.3647347	-0.80146646	0.67252535	0.5687343	1.3349112	-1.4627659	-0.52476287	0.64167774	0.2845791	-0.72700197	-1.6672902	0.049592413	0.70221955	-0.29938248	0.9226112
ENSG00000025796	0.6199169	-0.023367245	0.7851391	-0.74258107	-0.5825347	-0.65637016	0.15027921	0.40494514	-0.22757395	1.4884303	0.80650043	-0.41415697	0.55573493	-0.12110518	1.5692217	0.006521569	-0.15884596	0.29493287	1.3717701	1.184488	-0.88524085	-1.2572958	0.09744038	-1.0427178	-0.28855452	-0.20519835	-0.89327747	0.6965972	-0.35154498	0.49022722	0.6167338	-0.48141736	0.42280966	0.6665594	0.51013696	0.474522	0.08008332	0.798602	0.6804507	0.05663271	-0.020093335	-0.7870396	-0.45972854	0.6236486	0.95138586	-0.19964157	1.1418602	-0.7136722	-0.21342915
ENSG00000025800	0.78550845	-0.4454367	0.22044171	0.11300479	0.19475174	0.73169774	0.027722564	-0.25937098	0.6664715	0.45189258	0.05386021	-0.7171908	-0.60157835	-1.1427832	1.6296806	0.3532483	-0.011172046	-0.2599289	-0.505142	0.6933395	-0.5799347	0.47433257	0.43437648	-0.8602534	0.38707632	0.29798985	-0.11582413	0.4141581	-0.038544055	0.7232974	-1.3026239	-0.54214257	-0.9125689	0.628362	0.87488693	1.6847355	-0.65146095	0.5008194	0.41608286	0.25727266	-0.26545435	-0.22017261	-0.037652403	0.71621454	-0.6835124	-0.74121904	-0.38081303	-0.10309318	0.6891647
ENSG00000026025	0.22168584	-1.0110056	0.08803681	-0.14069313	-1.3139268	-0.60705686	-1.1636478	0.2729044	0.6375898	1.4569956	0.69013387	0.01370666	-0.14239366	1.1305825	-0.8575216	0.34980083	0.82880855	0.17823786	0.49306056	-1.3352816	0.124468476	-0.5750161	-0.20699602	1.1531434	0.8859105	0.24390881	0.6009898	-0.2944228	-0.94653136	0.016598493	0.7684769	1.158296	-0.23509316	0.42018	0.6634698	0.28221262	-0.12101626	0.83939123	-1.409205	1.503973	0.6613342	0.32337758	-0.44458616	-0.5773517	1.1415159	1.7003917	-0.10291932	-0.017869387	-0.056987412
ENSG00000026036	-0.08318054	0.109419115	-0.19868945	0.025842259	-0.27843753	0.3427009	-0.35892543	-0.052210514	0.28751153	0.04656311	0.03976431	-0.10148788	-0.025722459	0.014868275	0.3606668	0.00030655673	-0.13277732	-0.18945709	-0.010707917	-0.016333755	0.023356767	-0.014507805	-0.10763897	0.14253551	-0.1977103	-0.016295321	-0.23477213	0.20933738	0.029246775	-0.057629548	-0.027375158	0.12181707	-0.09919704	0.17690295	0.08551545	-0.0014446694	-0.41661114	0.35054788	-0.21344309	-0.14912756	0.019645602	0.39528328	-0.32232141	-0.10352068	0.12025715	-0.08154585	0.29121262	-0.21377237	0.0042362614
ENSG00000026103	0.6276559	0.12269486	-0.69399536	-0.79979026	-1.2592824	-0.8989503	-0.60404384	0.17082946	0.27026442	1.3690368	-0.568016	0.6044575	-0.49404943	0.22723444	-0.7037856	0.6160208	0.4679445	0.85705596	0.6088325	0.14757642	0.7915049	-0.71009964	-0.34773397	-0.56551945	0.16680329	-0.37583742	0.67340225	-0.4007513	-0.79661644	0.009618163	0.7923896	0.5417816	0.74159217	0.8881964	0.4624788	0.5349126	-0.028258797	0.042667724	-0.5323492	1.0564871	-0.8046911	-0.047956157	-0.54599	0.503437	-0.27134687	0.003010812	0.99576056	0.049429625	0.8442497
ENSG00000026297	-0.33692423	-0.42089808	-0.54020625	-0.5450248	-1.1324047	-0.08281294	-1.1310682	0.0018189335	-0.45649353	0.337192	-0.95596486	0.8414912	0.5446763	0.7511623	-1.4553018	-0.42654786	1.1457256	0.0063177785	0.19768709	-0.3209793	0.29256088	-0.2854994	-0.3207842	0.5529668	0.66486853	-0.41567153	-0.31825513	-0.4770519	-0.19380865	-0.46340185	0.09400888	0.21377577	1.3835149	-0.55315465	-0.38164794	-1.4281936	0.05620067	-0.8093466	-0.50680774	-0.4407195	-0.65145546	0.85206395	-0.45098847	-1.0064493	0.9321866	-0.15035774	0.07885651	-0.15735807	-0.0681231
ENSG00000026508	1.1970007	-0.60738367	-1.1136998	0.23880994	0.2515668	-1.4875745	-1.0442097	-0.9955319	-0.100503765	0.81337965	-0.99637264	1.4086999	0.33913192	1.3037053	0.1445918	0.1850315	1.1172837	0.5005914	0.39169908	0.15638994	-1.3308235	0.2557416	0.8627208	0.7050059	0.87281114	-0.21811412	2.075245	-1.2090071	-0.4369955	-0.04294467	1.046186	1.4222639	0.6387817	0.21837409	1.2709208	-0.73314	1.0785527	-0.05127802	-0.5209439	0.89665043	1.3096693	-0.007848492	0.112159714	-0.6767992	1.5137584	1.1274303	-0.24694483	0.19640824	-0.13520536
ENSG00000026559	0.9697125	0.25861767	-0.495651	-0.27713773	-1.2205358	0.8151893	0.8881548	0.50915766	0.5995061	-0.077869356	-0.48058438	-0.2071847	0.5814791	0.11832371	-0.1168715	-0.61127764	0.09996508	0.30999485	-0.35352027	-0.2820085	0.8341367	0.30927658	0.32993	0.108186625	-0.087875165	-0.14317447	-0.5162646	-0.6873344	-0.034106515	0.10786082	-0.1775993	-0.7335695	0.6912234	0.22402745	-0.7898207	0.27907792	0.3648193	0.4270365	-0.16116029	-0.15767828	-0.2577803	0.94310355	0.18043531	-0.138202	-0.32857656	0.8909982	-0.39061674	-0.11107464	-0.3506543
ENSG00000026652	-0.45656788	-0.22677341	-1.299259	0.48719	-1.4395739	0.5167764	-0.41419703	0.30499315	-0.13053097	-0.38754255	-0.39508718	0.5487593	0.7643283	0.883489	-0.05854275	0.4658683	0.82576954	-0.5457446	-0.57431054	-0.56741625	-0.7554043	-0.66812307	0.46314374	0.61128896	-1.0394456	0.39088398	0.29001772	-0.0014092599	0.68324053	0.43051976	0.48092932	-0.8152929	0.64283013	-0.098162465	-0.37137195	-0.5282033	0.121162936	0.5373509	0.052266173	0.012667249	-1.1237608	0.81372374	-1.0995685	-1.4382875	0.16566338	-0.7915328	-0.6625605	-0.1762358	-1.2780792
ENSG00000026751	-0.60910773	0.2725103	-0.709799	0.551108	-0.5266992	0.30835283	-0.48058403	-0.8763989	0.5045093	0.36460954	-1.0515555	0.81253684	-0.7142917	-0.08465618	0.12485232	-0.18345001	0.113853216	0.43479025	0.93975574	0.2310895	-0.211106	-0.8174382	-0.08474871	-0.13366769	0.2353413	0.15816383	1.5565596	-0.8239458	0.47769025	-0.8671673	0.7842178	0.85938114	1.3700702	-0.89639956	0.39507523	-0.6178851	-0.73057103	-1.2217989	-0.40075716	-0.65489197	-0.38587976	0.44548696	-0.42136475	-0.49179947	1.7092195	0.053539056	0.7715727	1.2042174	1.539487
ENSG00000026950	0.18324237	-0.522975	-0.883223	-0.93101686	-0.7935272	-0.6174873	-0.53364277	-1.080717	-0.04899917	-0.28671607	-0.76059216	0.65616643	0.3599193	0.86483735	-0.018689314	-0.29055274	1.0323218	0.13216028	-0.9983968	-0.17590325	0.27070102	0.06452878	0.36204013	-1.0878143	0.29256684	-0.32460326	1.0275978	-0.5324466	0.8542608	-0.72453123	0.16774976	-0.23561925	0.3824013	-0.6328374	0.39184257	-0.32710382	-1.0790142	-1.0252262	-0.2743083	-0.05734016	-0.521434	0.90789324	-0.79981965	-0.79237705	0.94030976	-1.3231379	-0.17513067	0.28357518	0.28052548
ENSG00000027001	-0.45988095	0.42853954	0.51916623	0.7404473	0.85954475	0.102308795	-0.09462591	0.119330324	0.48086065	0.07949362	0.33940005	-0.28991625	1.1318439	-0.836366	0.088389024	-1.1199633	0.6709915	-0.3713589	0.44240665	-0.33448857	-0.4069601	0.2931771	0.057317916	-0.71374065	-0.05165171	-0.92118055	-0.44404382	0.22504696	-0.84131664	-0.71771556	-0.16823484	-0.2690446	0.40443748	1.0145832	0.8072501	0.47614792	0.20124272	-0.19906148	1.5093827	0.8458934	0.15614797	-0.6093421	-0.056391828	0.71284324	-0.70691496	-0.12321985	1.0327582	0.012497436	-1.033451
ENSG00000027075	-0.28999847	0.11016968	0.02909032	0.3469944	-0.77051157	0.56668663	0.40630323	-0.62410355	0.7408575	0.33451423	0.04749571	0.34153786	-0.65494776	-0.18730912	-1.0183161	-0.6053827	0.45191556	-0.54387885	-1.0209211	-0.054507446	0.048299603	-0.10693967	-0.9595021	0.2069532	0.25238913	1.2012357	1.3314813	0.9999346	0.4674848	-1.1298608	-0.8359591	0.50285107	0.68084246	-0.5831991	0.45927343	0.33046192	-0.9214298	0.4628078	0.10463399	0.4379391	-1.211127	0.12671986	-0.958389	0.052148767	0.9797339	-0.032638244	-0.32330763	-0.23067702	0.24239583
ENSG00000027644	-0.66518456	0.015554353	0.02829246	-1.0308173	0.41195676	-0.3248906	-0.6270341	-0.13338503	0.45433336	-0.07739051	-0.005877478	0.18434511	0.29711208	0.15063624	-0.25774187	-0.687116	-0.2389387	0.34777197	-0.70992863	-0.47613704	-0.24536598	0.19765577	-0.6171094	0.2915085	-0.4789274	-0.6268636	-0.0872522	-0.84139377	-0.002678712	-0.6564616	-0.5079683	0.026257014	-0.7752661	0.2976035	0.74886405	-0.58360165	-1.2101759	-0.037939914	-0.76706225	-0.44752294	0.3807185	0.31593788	0.3917554	-1.5165833	-0.660873	-0.08081577	-0.1051083	0.6509321	-0.47286093
ENSG00000027697	-0.08354719	-0.11259228	0.35159773	-0.32980987	-0.13831653	-0.77903414	0.22111724	-0.11304453	0.57786906	1.0928156	-0.49488488	0.076216415	-1.0805045	0.87936544	0.16750476	0.36497352	0.744324	-1.2345809	0.5816267	0.13196516	-0.5275749	-0.42368847	-0.94172996	0.9901464	1.1504357	0.31553853	1.4945127	0.7436302	-0.31659216	-0.20808971	0.38945445	0.2557639	0.90319604	-0.25398824	0.25747868	0.5933444	-1.2699912	0.08332913	-0.6904554	0.90421885	-0.10189881	0.577308	-1.1203649	1.2176135	0.8752822	-1.17413	-0.10543727	0.52353674	0.7351515
ENSG00000027847	0.34105402	-0.04769201	-0.69651836	-0.38159794	-1.0741165	0.4550667	0.34293216	-0.15072145	0.49104866	0.8389544	0.75709814	-0.6997125	0.9175963	-0.16283573	0.06163653	0.0763996	0.11658616	-0.007493102	0.22906627	-0.38511917	0.6415218	-0.5981917	-0.1702184	0.02708448	-0.5284468	-0.033767857	-0.34892026	0.36611593	0.91855323	-0.04211731	-0.9992221	0.077919185	-0.25942868	0.13061386	0.049413897	1.0536702	-1.0469333	0.30849	0.23196141	-0.56973016	0.7566837	0.70806557	-0.6827693	-0.9009781	-0.14368308	0.23123106	0.52430457	-0.3252031	0.10031611
ENSG00000027869	-0.8984015	-0.3667795	-1.1685671	-0.03408293	0.5250716	-0.4579956	0.1073249	-0.42363358	0.9067795	0.67725533	-0.5758368	0.1999437	0.29328734	0.0003099835	0.14591965	0.08074796	0.73421955	0.3112574	-0.0907934	0.0020434759	-0.35280815	-0.6325638	-0.78282785	0.45698583	-0.61396456	0.5676439	1.0450449	-0.3142643	1.5139455	-1.0868077	-0.30753443	0.32980707	1.1088146	-0.24955992	-1.4061564	-0.21353991	-1.3130417	-1.7566416	-0.99692905	0.6939306	0.041824482	0.5246332	-1.2934262	-1.6488214	0.44657078	0.6939812	-0.08805769	0.7434324	0.4218125
ENSG00000028116	-0.24958377	0.027438499	-0.99932134	-0.6490939	-0.44821012	-0.33764255	-0.50536925	-0.10389429	0.9385284	0.4067523	0.5785278	-0.61097753	-1.516843	-0.27505118	0.60262567	-0.77053916	1.301643	-0.6332537	0.8615362	0.12482584	-0.5844267	-1.0429043	-0.60150886	-0.028579565	0.80889326	-0.72232056	-0.113944784	-0.27856195	-0.963373	-0.61795443	0.53855896	1.2893276	-0.3376765	-0.6689453	1.0467451	-0.17053775	0.037329197	-0.35609797	-0.42383987	-0.13998619	-0.101045325	-0.12761812	-0.61594945	1.0939785	0.3517312	0.7000961	1.0157145	0.54764265	-0.28228608
ENSG00000028137	-0.31375185	-1.5073713	-0.54699475	-0.51104224	-0.022787806	-1.3315084	-0.31099802	0.68004245	0.74456227	0.9505618	-0.45745322	-0.27235895	0.3073516	1.5432807	0.84773165	0.80187166	1.1379145	0.14221478	-0.50836223	-1.0191418	-0.1510603	-1.0511637	-0.24261585	0.57296896	0.58179617	0.84996647	1.3301423	-0.6527493	0.34520525	-0.5755693	0.33661103	1.0616089	0.6435598	-0.23829502	0.06759875	0.8182299	-1.2395164	-0.8101474	-1.4721992	1.4425179	0.04999809	0.33600327	-1.0208322	-1.110294	0.71024567	-0.110026024	-0.35017	1.3225043	0.7372773
ENSG00000028203	0.14548238	1.205121	-0.5109367	0.0022676655	0.24492225	1.0289803	-0.3565187	-0.35904253	0.53620386	0.08595487	0.34408233	-1.515119	-0.29119313	-1.0382307	0.085964926	0.024773082	-0.0076395464	0.3669959	0.1626836	0.59480256	-0.43872023	-1.0460744	0.42909363	-0.74350095	-0.56021297	0.71519494	-0.780041	0.8175636	-0.7291038	0.54233366	-0.50270885	-0.76048934	0.31080192	0.5186064	0.30575842	0.5314714	-0.70821124	1.0996078	0.5359914	-0.4680117	-0.9901724	-0.55298376	0.13416967	0.7429304	-0.32151467	-0.76250553	1.3213972	-1.2058654	-0.36802647
ENSG00000028277	0.67763144	-1.2013887	-0.7121828	0.11377471	-0.38062528	-1.133725	-0.22760837	0.6620317	-0.80044544	-1.897095	-0.98992074	1.1305544	0.7212683	0.8587456	-0.008559711	-1.0168197	0.90554637	0.93134123	0.1388473	0.17508024	-0.6715811	1.171341	-0.21683903	-0.09305051	0.19054712	-0.38047892	0.88400507	-0.7028948	-0.3387149	0.6273205	0.016689092	0.26813293	0.3681788	-0.033373453	-0.19539812	-0.7225924	0.34391257	-0.54655445	-0.68562925	-0.49546993	-0.5466199	1.4743397	1.133796	-2.0194385	0.20093675	0.18022983	-0.5471492	0.34047404	0.58171976
ENSG00000028310	0.2241739	0.28707185	0.07737434	-0.7093674	0.54126763	1.3868126	1.167219	-1.2544913	0.90307945	0.14313023	0.18659265	-0.5655483	-0.06228585	-0.17727685	0.5562046	-0.8087096	0.47358188	-0.61619115	0.6109379	0.26561403	0.0034355237	-0.19256197	-1.0149789	0.2214547	0.15737659	-0.42156976	-0.048653368	0.5928911	-0.28477886	0.39800018	-1.2825156	-0.7376356	0.15575652	0.52776	0.2932823	0.12743093	-1.3572409	0.3887634	0.670056	-0.6272173	-0.46613088	1.0149057	-0.047381587	-0.47564274	0.38878807	0.22568645	-0.12657972	0.02272542	-0.28944334
ENSG00000028528	0.68404824	-0.086826	-0.22431651	-1.2198261	-0.6559227	-0.26401502	0.7264053	-0.42967868	-0.32018727	0.07972894	-0.06893761	0.856414	-1.103802	-0.48583272	-0.07521201	0.43164712	0.8726999	-0.6097592	0.8773712	-0.12294864	-0.04162527	-0.5686967	-0.1619502	0.24171773	-0.47204444	0.8280328	0.5112504	-0.15345931	-0.3279356	0.09115664	-0.29069328	0.4878181	1.0867884	-0.07527501	0.09815342	0.68852925	-1.1823798	0.34763476	-0.63196486	0.53424406	-0.8373135	-0.5292512	-0.53951335	0.35149437	1.0851789	-0.95846015	0.032561824	-0.7832283	-0.41698775
ENSG00000028839	0.32093802	0.23398256	-0.15623072	0.71749246	-0.24981277	-0.016594825	0.37484014	1.2461345	0.19803415	0.44968092	-0.14764671	-0.2755499	0.006368351	0.9910656	0.48711464	-0.08742084	-1.2424831	-0.5654183	0.25631705	0.15078264	-0.10353525	0.83843565	0.64792246	0.037188835	0.25392365	-0.6984702	-0.90905136	0.29702184	-0.30208603	0.63001657	-0.7517838	-0.41195115	-0.29945663	1.1868628	-0.5209236	-0.77349025	0.81104213	0.87464666	1.0921066	-0.43630916	-0.3879971	0.69388205	-0.1791353	-1.0578693	-0.14133245	-0.32196197	-0.8371675	0.2297609	-0.26491633
ENSG00000029153	0.6999825	1.666953	-1.4612311	0.9400189	-0.07898987	0.11055652	-0.2709272	-0.25424173	-0.380281	0.36662465	-0.09998931	0.23181836	0.11709191	-0.057823718	0.87254065	0.24620217	-0.5028312	1.0578104	0.31349316	0.64387935	-0.97574955	0.91199625	-0.33838585	0.2503192	0.9901984	-0.3296004	0.06023469	-0.030276714	-0.66979766	-0.3567125	0.266587	0.6018154	0.5566816	0.6396734	0.79744625	-0.233687	0.713332	0.27286845	0.48416287	-0.37479872	-0.3911874	-0.12058305	0.7142562	-0.08811495	0.20178922	0.6598393	-0.06050356	-0.29610518	0.50967705
ENSG00000029363	0.97154963	0.86615914	0.249231	-1.1519761	-0.03256153	0.98388684	0.17819916	-0.67552865	-0.8154244	0.37702435	0.2871242	-0.005536053	-0.67933834	-0.49776825	0.56193346	-0.7995038	0.33146936	0.25363356	0.6616426	0.7472565	-0.23463942	-1.1948477	-0.28788888	-0.83150375	0.6942106	0.020816218	0.9982139	-0.04557732	-0.64960945	0.15654872	-0.110699624	-0.86827004	-0.031265482	0.6004717	-0.18648273	-0.13423833	-0.4577054	0.8952956	0.27289635	-0.6087489	-0.31929398	-0.056412544	1.0648661	0.7870408	0.85567003	-1.4154158	0.13497685	-0.87811446	-0.4700811
ENSG00000029364	0.2529401	0.44742918	0.8446345	-0.11255596	-0.7841089	0.36753464	0.25138324	-0.006163176	-1.2416705	-0.08781698	-0.25249562	0.14460748	-0.48211855	0.27456084	1.033865	0.38463417	0.4606043	0.16492857	0.72090256	0.7654788	0.46870828	-0.4198577	0.08562214	-0.96356046	0.045864902	-0.33912912	-0.5881295	-0.10224678	-0.07627192	0.1621123	0.04389197	-0.5908683	0.7579128	0.29548165	0.46643904	0.2794863	0.31477782	-0.5042603	0.052302673	-0.8734908	-0.58452845	-0.13099788	0.31575567	1.1931621	1.0517468	-1.0658247	0.7692024	-1.0562156	-0.25113487
ENSG00000029534	0.6667203	0.083926596	0.49894616	1.0293286	0.53926414	0.35719594	-0.29257137	-0.7714547	0.5213301	-0.3920239	-0.55423427	-0.15817347	1.0315204	0.5871668	0.8906989	1.1006309	-0.803395	-0.49812877	-0.7331159	-0.6949515	-0.68745863	0.9985956	0.2167192	-0.74317	1.1440331	1.768656	0.7624187	0.12011848	-0.5195073	0.37470967	-0.27185845	-0.031720277	-0.30424684	0.3908314	-0.19669661	0.13048649	-0.80402005	0.25674123	-1.539519	0.07366431	-0.02376142	0.9411218	0.048586212	-1.0642462	-0.25925487	0.6985888	-0.7077347	0.5506146	-0.3232875
ENSG00000029559	-0.2713874	0.17512363	-0.05987404	0.15655896	-0.14181699	-0.45984372	-0.3083945	0.54006654	0.21058312	-0.45635322	0.1343714	-0.20857236	-0.36211663	0.18886945	0.25897965	0.24035469	-0.41169065	0.016234428	-0.08208665	0.09592112	0.22158167	-0.06831468	-0.25202265	0.6298769	-0.4931688	0.064199165	0.6535561	-0.4847194	0.15740867	0.29314664	-0.05906983	-0.18570815	0.36439192	-0.233761	0.08799574	-0.10910188	-0.7637151	0.6101249	-0.5812081	0.39997587	0.50992775	0.07432483	-0.014645332	-0.0008304254	0.10501234	0.18608034	0.16417757	-0.5979415	0.1911753
ENSG00000029639	0.16450351	0.22580437	-0.23138916	-0.194556	0.318555	-0.27464753	-0.6044972	0.15629227	0.5444301	-0.28912565	0.22730409	-0.78570443	-0.14502952	-0.39717945	-0.24938953	-0.9827598	0.4721444	0.19962567	0.76560706	-0.20402671	0.25281328	0.2713058	-0.9394405	-1.6357224	0.22728004	-1.0709058	-1.4331417	0.07286394	-0.60399246	-0.5618629	-0.6389258	0.31234843	-0.534548	0.31347653	0.27244353	0.42205405	-0.19711435	-0.24555627	0.5838553	-1.1359625	-0.95376027	-0.42263877	-0.13341074	0.39210495	-0.6090079	-0.39952296	1.080814	-0.2508565	-0.23898034
ENSG00000029725	0.75504446	0.950947	-0.37196153	0.2211088	0.09234211	0.6656033	-0.14128326	0.6312787	-0.0366066	-0.84135497	1.1626116	-0.9859359	-0.39102396	-0.05466545	0.6560237	0.6011995	-0.22276771	-0.31960544	0.1920935	-0.18130663	0.029532745	-0.9058275	-0.058333457	0.31359854	0.29659858	0.6675324	0.59476906	0.917371	-1.0480859	0.021758044	-0.34066734	-0.036013428	0.14687952	-0.45856526	-0.3815405	0.11390827	-1.4441323	0.7023951	0.24312314	-1.0479338	-0.2787003	0.51279	0.07367785	0.3621202	-0.36987883	-0.35884592	0.5506744	-0.24057247	-1.3476847
ENSG00000029993	0.23553267	-0.0358213	-0.15161425	0.775004	0.949003	0.65158606	0.9053011	0.9836499	0.94427973	-0.65503645	0.823823	0.18518937	-0.35192674	-0.2713941	0.19636108	-0.98887235	0.28124407	0.2950337	0.010234052	-0.45830396	0.056670867	-0.79867977	-0.03472981	-0.5421667	0.10853281	0.5476456	-1.9987559	0.06715683	-1.7349263	-0.1517756	-0.15662771	-0.35203573	0.8560561	-0.58567584	-1.4598477	-0.61691785	0.32591394	0.3638721	0.9223254	-0.71119916	0.28675297	-0.0038341235	1.809804	1.17753	-1.6152722	0.085119456	0.21158561	0.1864611	0.58143693
ENSG00000030066	0.8208844	-0.505472	0.82359886	-0.5206824	-0.7839477	0.20542899	1.2392454	-0.7439028	0.3010597	0.79181546	-0.13223241	-0.96694523	0.16595918	-0.3413452	0.25202253	-1.1960657	0.84458107	0.7974004	0.91291237	0.95102286	-0.6015833	-0.3045668	-0.22321993	-1.3134376	0.07990423	-0.32525226	0.99622136	0.7357978	0.29867116	0.35328254	0.2129575	-0.75911075	-1.0191599	0.50992	0.7267226	-0.04883603	-1.099446	0.2305603	0.59259987	-0.05748304	-0.4933869	-0.31702235	0.58468974	0.5220923	0.9312371	-0.9751889	0.96278256	0.07326341	-1.035349
ENSG00000030110	0.6892118	-0.27818722	-1.3805273	0.53291535	0.3933994	0.3301634	0.5012237	-0.80961245	0.7600951	-0.20952283	0.4609553	0.025659105	0.7450512	-0.37147796	0.47498345	-0.018135248	1.526228	-0.70508844	0.61822325	-0.8969649	-0.90382105	0.93512446	0.5352711	-0.49835575	0.4341627	-0.21522363	-0.16426674	-0.68881214	0.9995653	-0.18869893	-0.83446044	0.6742364	1.3200148	-0.20900549	0.12832461	0.40956983	0.0674606	-0.60623914	-0.7120995	-0.4126066	-0.039927542	0.1869282	0.18959463	0.5950387	0.22929738	0.5032779	0.5670314	0.5378497	1.1771355
ENSG00000030304	-0.10772832	-0.7959479	-0.66698974	-0.118207045	0.53230596	-0.35511482	-0.8121708	-0.36088085	1.7301246	0.21096125	-0.2515798	-0.9951041	-0.25572616	0.63424444	0.8332763	0.16320604	0.09515971	0.0053427503	-0.25557482	-0.5378016	-0.36164996	-0.21216315	-0.3515238	0.09930631	0.26445302	-0.40679684	-0.7731284	-0.2871038	-0.6469902	-0.39674008	-0.15243621	-0.48771712	-0.13164614	0.0023716292	-0.2861979	-0.38643765	-0.05070874	-0.5583005	-0.54744315	-0.36649805	0.1404656	0.050780047	-0.3499271	-0.09141935	-0.6618991	0.66618437	0.95822394	0.6239112	0.80287576
ENSG00000030419	0.5872494	1.8752283	-0.13181596	1.3031431	-0.5395175	0.97423637	-0.16407791	-0.64630663	-0.36703366	-0.47759846	-0.24199063	-0.7071877	-1.2313709	-0.43162367	-0.5247258	-0.9820589	-0.33609354	1.1337734	-0.009530614	0.32224748	-0.0134334145	0.13438362	-0.20592032	-0.6591668	0.30518928	0.47476897	0.003038079	-0.07801483	-1.0338316	-0.5249419	-0.021009801	0.7849147	-0.02494152	-0.67720705	1.5696944	-0.61466324	-0.10791633	0.7186181	-0.027906429	0.014455925	-1.3913541	0.033839356	0.87561953	0.691208	1.7971668	0.11316615	0.077115834	-1.2303456	-0.088527165
ENSG00000030582	-0.15988797	-1.1457908	-0.378312	-0.16598569	-0.5849104	-0.24492379	-0.33389333	-1.6929127	1.1275346	0.06989344	-0.7970601	1.2952313	0.44599488	0.6175154	-0.103459485	-0.32636034	0.62864655	0.45612323	-0.24305023	-1.1318563	-0.4358159	-0.112120196	0.44801626	1.1050044	1.0296494	-0.5367183	0.981018	-0.6949633	0.07198295	-0.0627354	0.047588326	1.1160289	0.8341698	0.28083774	1.4390987	0.1572223	-0.27512753	0.0959762	-0.59600234	0.4387121	-0.08792949	0.00082153507	0.26726484	0.9921475	0.85124546	0.29318932	-0.0074839573	0.39706844	1.1146233
ENSG00000031003	0.6774314	-0.14660476	0.75051194	-0.45321682	-1.5943775	-0.9181293	-0.82181454	0.36051646	-1.252178	-0.19644232	-0.06582461	-0.5626781	-0.2144254	0.47440234	0.532125	-0.019334476	-0.2866309	0.22236277	0.49607736	0.21405281	-0.6429161	0.3498634	0.8761393	0.5715802	-0.08904406	-0.7326258	-0.054894384	-0.025454285	-0.8732739	0.55010474	0.44559705	-0.07245928	0.26266772	1.1936705	0.3843509	-0.9110203	0.15644263	0.752108	-0.6606102	-0.3196224	-1.3937119	-0.36152098	-0.30610415	-0.4150518	0.8498449	-1.0077075	-0.27806208	-0.15018712	0.64472777
ENSG00000031081	-0.22769268	0.5369211	0.9878903	0.35910302	-0.8567257	0.3010987	0.34418336	0.6857513	-0.17301987	0.0015980308	-0.22507843	-2.0801504	-0.72220844	0.076459035	-0.17737235	0.091345884	0.058858667	-0.8365198	0.11087709	0.06370291	-0.35855082	0.422261	-0.029811157	-0.5818874	0.3608073	0.22069287	0.49950248	0.7147155	-1.0351077	0.18838695	0.5579164	0.37297994	0.5313807	0.77631617	0.31136218	-0.7476338	-1.3075396	0.20903039	-0.70983106	0.67862296	-1.0914485	-0.95452297	0.5178647	-0.19844279	0.1391297	-0.4368375	0.37556437	0.048125166	-0.7744552
ENSG00000031691	-0.18645184	1.0533553	-0.2825023	-0.45238775	-0.41307437	0.8697781	0.16543314	-0.0789284	-0.256412	0.09283449	0.84453845	-0.37426132	-0.47838998	-0.35278744	0.6233751	-0.6555514	0.4179567	-1.376791	0.6946382	-0.0292409	-0.006322371	-0.5210411	-0.41511598	-0.20912744	0.07961616	-0.61999714	0.7811446	-0.4174315	-0.7850581	-0.6344897	1.2112411	-0.039171122	0.18634923	-0.2980073	-0.24081935	-1.102993	-0.2342806	0.7922263	0.7971674	-0.51012784	-0.1792509	0.35261008	-0.33271092	0.45957297	-0.27484483	-0.5459095	0.4612823	-0.56072176	-0.7688641
ENSG00000031698	0.27915868	0.35190985	0.75131124	0.21047018	0.33984786	-0.44200292	-0.9563494	-0.3132827	-0.29714578	0.8441295	0.27167976	-1.0399178	0.8313744	-0.17331983	0.9774396	0.48992407	-0.15281825	-0.04350114	0.046453565	0.57655716	-1.3727602	-0.38642845	0.33754584	0.5120792	0.18068233	0.08138697	-1.5347052	0.80734867	-0.3126007	0.9130926	-0.10789281	-1.3200467	0.61396754	1.1208371	-0.03136026	0.5600724	-0.61265856	0.29117844	0.23687662	-0.095435284	-0.00013436309	-0.651499	0.8198481	-0.1753353	-0.34149233	0.13009077	0.14052582	-0.9489118	0.5280345
ENSG00000031823	1.1401149	-0.55545247	-0.6663901	-0.37044385	0.22028708	-0.26733038	0.6335118	-0.47488317	-0.12827538	0.18487673	0.13408725	-0.267089	-0.059629854	-0.53540915	1.0296843	-0.17750001	0.09442598	-0.879549	0.012098705	0.026642947	-0.19389237	0.2562919	0.60136425	0.12691517	-0.6783242	-0.8609196	0.56703144	0.12264644	0.35331267	0.49459523	-0.5641098	0.13653904	-0.04508136	0.79465294	-0.8055908	0.44138455	-0.43078843	0.13198955	-0.032511912	-0.16723296	-0.5233326	0.85858965	-0.2027904	-0.50874674	0.8347952	-0.09054665	-0.67388314	-0.48983636	0.0047646086
ENSG00000032219	0.3875013	0.4524092	1.8990059	-0.51798546	0.21108155	0.8631461	-0.5805009	-0.6921889	-1.5229608	-0.45476726	-0.16340302	-0.59907925	-1.106779	0.42942068	-0.16714306	0.40616706	-0.2695751	-0.3710527	-0.036172077	0.5634909	0.27506992	-0.4067312	0.57317376	0.13848189	0.7341466	0.3407019	0.78413534	0.112205826	-0.5433816	0.24676183	0.26165047	-0.3674513	-0.4029531	1.039655	0.56253767	-0.6222165	-0.16855113	0.26606673	-0.59073406	0.3984422	-0.7713846	0.0637834	0.27722454	0.29743853	1.0959736	-1.6588594	-0.79329497	-0.7017459	0.03225112
ENSG00000032389	0.47922137	0.87451816	-0.91709554	1.6204734	0.37629747	1.3089694	0.59165657	-0.8464579	0.110503234	-1.4172183	0.4409332	-0.074828655	0.22024006	-1.0438722	-0.28513056	0.20276123	-0.35488105	-0.869274	-0.3160401	0.009748896	0.9042608	-0.8963099	-0.47912493	-0.79816866	-0.36215073	0.34425068	-0.94575524	0.8602223	0.059756517	0.3038497	-0.43906555	0.3035747	0.44029003	-0.037138596	-0.7767593	-0.30720702	0.3372936	0.07702481	0.8624799	-0.64183366	-0.87993616	1.2332267	0.31201014	0.18837883	-0.17447728	0.020614369	0.51329184	-1.2552481	-0.18571272
ENSG00000032444	-0.33467647	-1.257436	-0.61370987	0.12053594	-0.13429606	0.18706875	-0.470257	0.15591344	1.2856648	-0.033045053	0.31648645	-0.68783736	-0.026083827	0.043199316	0.45631996	0.32362255	-0.66770047	-0.71645445	0.2115894	-0.8236879	-0.22277401	0.2049649	0.6909376	-0.295856	-0.30642006	0.23434538	-0.8199873	0.8992198	0.048553158	0.78116685	-1.2457119	-0.254025	0.15303214	0.6278705	-0.74910516	0.054012265	-1.0361919	-0.28145173	-0.20382825	-0.33429664	-1.5688703	1.1368382	-0.5827995	-1.1125137	0.17469032	0.5000707	-0.76915014	-0.19889173	0.52304846
ENSG00000032742	-0.3893305	-0.134767	-0.15981922	-1.1098468	0.17173208	0.08032555	-0.2854686	0.36249304	1.1953374	0.22156657	0.20605712	-0.20023942	-1.095524	-0.25217333	0.036086284	-0.27667823	0.07710622	-0.8340173	0.98414594	-0.26513985	0.18395397	-0.5437507	0.15724316	0.29057994	-1.102567	-0.12874968	-1.1544212	-0.12914903	-0.7727743	-0.13988893	-0.80227715	0.041953247	-1.0347267	0.34957713	-0.56553483	-1.0291327	-0.14720683	1.2628862	1.0967362	-0.26789582	0.47477028	-0.06656057	-1.0518488	-0.19029304	-0.22423229	-0.8115678	0.9528601	0.42165536	-0.4261263
ENSG00000033011	0.089313544	-1.3383461	-0.06960448	-1.5371385	-0.65671885	-0.315906	0.44114575	-0.66448575	0.44470972	0.5505576	0.7065907	0.41935945	1.226867	-0.4697697	0.027931938	-0.98963624	1.8396528	0.15079781	1.2814424	0.34465858	-0.8661843	-0.7104082	-0.4320319	-0.6071038	0.48883584	-0.11714936	-1.2676859	-0.2344007	-0.4277777	-0.17863797	0.19575499	-0.25299194	0.4960288	0.60922116	0.17273952	-0.1828884	-0.022587987	-0.70890975	0.8102088	-1.6118656	0.02024383	0.4922782	-0.06618746	-0.019600146	-0.0559755	-0.5785284	1.0794032	0.42284548	0.09449887
ENSG00000033030	0.7036463	0.2173492	0.0516963	-0.5126765	1.5229208	0.14111716	0.8811403	-0.54782087	0.16640194	0.37158337	0.08374138	-0.48349205	-0.6388747	-0.11742047	-0.3541795	-0.6421612	0.54800165	-0.013709445	0.28849122	0.98968005	0.07624971	-0.23275588	-0.8737752	-0.7730435	0.8639612	-0.68343085	0.5086676	1.0803986	0.53065693	0.2837832	-0.78735226	-0.01654999	-1.0412468	0.10308366	0.5721678	0.22199379	-1.1860285	-0.01380917	0.19301751	-0.5413199	-0.25461084	-0.08525112	0.74095726	-0.2639686	0.49984524	-1.0498431	0.5265391	0.13361761	-0.7011437
ENSG00000033050	0.9448486	-0.24838412	-0.2200207	0.33227965	0.45605138	0.4012061	0.8044901	0.7917025	1.2832905	-0.43474266	0.905449	-0.8490513	-0.13681415	-0.57894087	1.1666454	-0.10365937	-0.13932197	-0.29537085	0.5125949	0.0478223	-0.87414336	-0.10836096	0.19390693	-0.4263533	0.5613033	0.09456974	-0.85344756	0.6880388	-0.6132767	1.2760624	-1.6508187	-0.21743627	-0.684797	0.7645164	-0.05443466	1.35129	-1.4437773	0.7281061	1.2176914	0.33672166	0.558761	0.009348404	0.4720932	-0.6746724	-1.5848376	0.3641781	0.586907	-0.026019549	1.069404
ENSG00000033100	0.24200916	-0.607028	-0.47229806	-1.0392853	-1.1384374	-1.4899379	-0.48192945	-0.35860196	-0.12382365	0.99686766	-0.5713728	0.19414982	1.7726266	0.6206055	0.9814187	-0.015694926	1.547528	0.8384239	0.20615838	-0.41485786	-0.25720775	0.37353602	-0.9640204	-0.027090974	0.94571495	-0.5057258	0.10273103	0.30588922	0.27567264	0.36275527	-0.31957868	-0.21794339	0.78424007	1.054454	0.3116541	1.015713	-0.8045338	-0.035392806	-0.89650756	-0.3617149	-0.107067436	0.71662676	-0.43190458	0.6333419	0.06645283	0.2941839	0.5670718	-0.12679717	1.1420383
ENSG00000033122	-0.24458466	0.992841	0.11640494	-0.10525716	-0.29606327	1.066998	0.26050675	0.68442035	-0.03658827	-0.376341	-0.054065533	-1.6771386	-1.1258126	-0.09701917	-0.7512513	0.0442672	0.46806198	-1.0294783	-0.064573094	0.41884875	1.0818949	-0.5510255	-0.9183868	0.766608	-0.64603454	0.37842104	-1.6083202	0.75275064	-1.1178634	-0.4626507	-0.83299977	0.1634255	1.2300643	-0.030152753	-0.9316217	-1.6181564	0.28433517	0.08412188	-0.44307077	-0.57506204	-0.8239635	0.30571133	-0.5602443	-0.9962749	-0.39004952	0.10374841	0.1546931	-0.22555667	-0.33285424
ENSG00000033170	-0.5633009	0.44104436	0.3869142	-0.45590022	-0.970481	0.1917474	-0.24608967	0.79347223	-0.360842	-0.2871437	0.38911507	0.06634292	1.1467127	1.1059017	-0.54476047	-0.847343	0.796597	-0.3065814	1.0439738	-0.53206253	-1.3965878	0.22650364	-0.3531849	-0.21671943	0.11838858	-0.45552984	-1.3407228	-0.12902798	-1.2219658	-0.017642858	0.09750452	-0.14716136	0.49955016	-0.49699566	0.40823248	-2.3963318	-0.5277946	0.43534935	0.26010457	-1.8156728	-0.13372557	0.54462963	0.6217159	-0.80996674	-0.011264019	-0.6572061	0.13001427	1.0949283	-0.7824361
ENSG00000033178	-0.64259833	0.87222636	-0.21585026	0.44794968	0.04608734	1.2763664	0.31600884	0.08355455	-0.66091	0.2166362	-0.10779969	-0.3270129	-0.33578697	-0.1562021	0.24296808	0.5197193	0.24648046	0.13742271	-0.32344526	0.9439808	-0.79835045	-0.24619074	-0.1760062	-1.2609947	-0.23264614	0.17079526	1.0544928	0.3285819	0.71601367	0.7330683	-0.11454419	-0.86954284	-0.24589397	0.28629574	0.44349235	0.3698765	0.33274886	0.008872088	0.5948229	-0.30559906	-1.285879	0.518771	0.37926707	0.77420336	0.02959976	-0.7672904	0.0040908935	-0.70379364	-0.3608744
ENSG00000033327	-0.4332673	-0.1612352	0.087867476	0.521944	-0.27930897	0.5546421	-1.4295056	0.26856115	-0.99927515	-0.48229197	-0.20603348	0.12022218	-0.38085437	1.1891567	-0.2694977	0.24633108	0.03812396	-0.72352725	0.061390825	-1.079098	-0.16366659	-0.71067	-0.43065247	0.91333663	0.047006663	-0.006192348	0.9316529	0.35654572	0.1884644	-0.46737438	0.54841137	0.8443578	0.25698808	0.16747417	-0.15809584	-0.6640229	-0.07997174	0.26057488	-1.4947758	0.4435873	-1.3566097	1.2245642	-1.4690787	0.06859599	1.2732761	0.7393267	-0.93288755	0.20394726	-0.05097848
ENSG00000033627	-0.5471564	1.5058732	-0.7115837	1.4989821	0.63624644	0.72418773	-0.517221	-0.4385718	-0.18445246	-0.97256005	0.5051767	-1.2678499	0.36186507	-0.21032612	-0.24495618	0.73437333	-0.5546897	-0.031273436	-0.9575151	-0.2409009	0.29251644	-0.14930683	0.36968416	-0.10371688	-0.37847814	0.22015686	0.013574665	1.6911603	-0.41296586	1.0554372	-0.856053	-1.044838	1.3116629	-0.34501287	-0.7943014	0.6719937	-0.52336967	0.5792164	0.1741767	-0.8302633	-0.8491123	0.9157025	-0.18607277	-0.2782558	-0.7920692	-0.29836795	-0.45946893	-0.04032828	-0.24775681
ENSG00000033800	0.71767557	-1.081805	1.4988546	-0.8014776	-0.30838442	-0.3687636	-0.9465567	0.02688243	-0.35539582	-0.04090485	0.1842668	-0.951643	-0.48982903	0.0004053853	0.54835194	-0.5583923	-0.015981158	0.8494862	1.1924037	0.70101535	0.4918052	-0.018906815	0.34239945	-0.36572233	1.3086816	0.6403177	-0.41610166	0.3725758	-1.3244048	0.2569823	-0.19452676	0.6635596	-0.5330029	0.2852706	0.81571835	0.33963102	-0.36241946	0.50854915	-0.6815123	0.14791249	-1.2999148	0.32573995	-0.12858908	0.6600637	1.2613206	-0.28814846	-0.2737134	-0.32446203	1.0205141
ENSG00000033867	0.47815767	-0.3302177	0.06820876	0.47525206	-0.11427169	-0.051908094	-0.54306644	0.4464766	0.83999634	0.49611118	0.015034484	-0.6105442	0.3530686	1.2080287	0.51637703	0.3750256	1.4389092	0.83208126	0.8262867	-0.054729633	-1.1215842	-0.73208034	-0.28026804	0.051264476	0.15131806	0.30851555	0.5399947	0.12358579	-1.0968688	-0.15427653	0.32850116	-0.17457478	-1.1293247	0.82871884	0.7676059	0.15603735	1.3539225	-0.29208967	0.07601791	0.14678404	-1.0086987	0.24456117	0.16346441	0.52909243	-1.1723614	-0.01634604	0.8383021	1.1940144	-0.3687047
ENSG00000034053	0.40281448	0.19859445	-1.1498787	0.00905192	-0.3687224	0.18275468	-0.25560352	0.7613764	-0.7948265	-1.6272845	-0.62887734	1.0744312	0.14219683	0.53396016	-1.1392248	0.52543724	0.036817227	0.30440176	-0.8857698	-1.5945613	-0.5551186	0.4944833	-0.091860764	1.0701898	0.32526127	0.46937642	-0.6505053	0.7555398	0.04144901	0.27973998	-0.82318795	-0.8202119	1.5202218	-0.43749392	-1.7887099	-0.97809666	1.5325716	0.49451524	-0.69308275	-1.2446913	-0.6592659	1.0043589	0.7456424	-1.6449109	-0.17034984	0.14840232	-1.3561034	0.03650767	-0.13837042
ENSG00000034152	1.0594285	-0.14472736	-0.5583492	1.742335	0.9202357	-0.053833716	-0.26553252	-1.0701874	0.78393805	0.98668647	-0.44606316	0.19969437	0.880144	0.4415824	0.49257758	0.493171	0.89918894	0.2569115	-0.3447914	0.2957563	0.27763882	0.04894341	-0.31546885	0.12344026	0.5621881	1.537888	1.2408154	0.4961247	1.0326326	-0.15918598	-0.93005294	0.7974973	0.07587546	-0.21712923	0.12062239	1.6268826	-0.844218	-0.11402823	-1.304194	1.7058692	0.43032765	0.1473127	-0.81700855	0.90938246	0.08644886	1.412743	-0.019736191	-0.3778634	0.63806355
ENSG00000034239	0.15702827	0.10527153	0.48351628	0.43459627	-0.74420696	0.5880819	-1.5201452	0.4713943	0.4795111	-0.009978501	-0.86308587	0.3511252	-0.1810757	0.21528468	0.7884354	-1.0558207	-0.540705	-0.16393727	-0.58416295	-0.8435733	1.0810733	-0.15404253	-0.91248953	-0.24381725	-0.5094187	-1.3580563	-1.040728	0.21818243	0.17210405	-0.2009749	0.07149513	-0.44038045	-0.3456003	0.17302002	-0.4508947	-0.41299286	0.12043412	1.1249582	0.35799447	-0.022043124	-0.40882123	-0.23300195	-0.321387	-0.30379245	0.52879184	0.30488816	-0.23861863	0.35079584	-0.4797818
ENSG00000034510	0.1955353	-1.1822975	-0.788522	-0.30077037	-1.6989325	0.8152361	0.83880347	0.5512231	0.31691822	0.65807945	0.24560364	0.21620512	0.011723615	0.512361	-0.34931627	0.26250213	-0.20723127	-0.2759651	0.32813278	-0.6542763	0.37885994	-0.8564662	0.4433649	0.565558	0.42547104	0.37214735	-0.42931643	-0.35849324	0.10421125	0.4237681	1.0568684	0.63144594	1.0117018	1.0419272	-1.0169393	-1.0298985	-0.122074634	0.06430393	0.7484083	-0.401683	-0.059205446	0.9620754	0.037620276	-0.2860361	0.3823166	0.39297614	-0.51746726	0.58632994	0.6613821
ENSG00000034533	1.0075026	-0.34742606	0.8464652	-1.1086675	-0.76242954	-0.39615202	0.43093392	0.24638031	-0.3995722	-0.6930641	0.4157133	-0.4882257	-0.3557697	0.70083666	-0.096339196	-0.5369738	0.76146895	-0.40778023	0.5634858	0.43102834	0.73018414	-0.17598705	2.3120518e-05	-0.4340284	-0.56253	-0.47016227	-0.40236482	-0.44729668	0.2573547	0.48927942	0.02519303	0.61907595	-0.37930256	-0.18384254	0.3108185	-1.129618	-0.22878098	0.57810855	-0.114333615	-0.37036574	0.17302741	0.7639219	-0.6910939	0.87513137	1.7031167	-1.0743122	-0.08198861	0.3723004	-0.25336036
ENSG00000034677	0.2884111	0.8084367	1.1304761	0.5177976	-0.53025496	-0.15687034	-0.110593945	-0.26490396	0.058815006	0.08141879	0.25482616	-1.5607982	-0.7060262	0.13426907	0.7731054	0.32563546	-1.6381967	0.2798946	0.9100668	1.0865275	-0.33325082	0.24213628	0.7460761	-0.06959825	0.22075582	-0.7453308	0.97465533	0.55117273	-0.040296912	0.55733275	0.08312004	-0.0033268323	-0.17048708	0.26344362	0.95463276	-0.12828489	-0.36769012	0.5958631	0.38887239	0.7476053	-0.6444083	0.4178679	-0.3915451	0.69367206	1.1140879	-0.7753879	0.062056955	0.058085926	-0.45318398
ENSG00000034693	0.508756	1.0909239	0.38634112	-0.8007247	-0.6779013	0.5684658	-0.54635364	-0.5433381	-0.07394456	0.33911598	0.44693324	0.34308705	0.25755796	-0.6660476	-0.14063886	-0.35331234	0.63029146	-0.08825878	0.13536012	-0.3258813	-0.8680707	-0.060821805	-0.60591805	-0.83073163	-0.27218872	-0.5058477	-0.20043619	0.4443192	-1.2271004	-0.16173905	0.90417385	-0.5177653	0.13567519	0.35887486	0.60289353	0.8183	0.3076707	1.0360622	0.6642411	-1.1417608	-0.20689367	-0.9401775	0.2938556	1.0137097	-0.32635224	-1.6019202	0.8904287	-0.8610308	-0.105685644
ENSG00000034713	0.31870455	0.41239962	0.34070662	1.2217597	-0.40330672	0.5729594	-0.6480837	0.44714987	-0.4945497	-0.503886	0.8596873	-0.22108923	-0.163134	-0.43686098	-0.32265535	0.94500965	-0.9107413	-2.0321634	-0.683893	-0.55406666	0.5574571	-0.123820834	-0.085716814	0.038785238	-0.02274119	0.48804876	0.16138014	0.68935114	-0.23765324	1.2744206	-0.7153616	0.5610441	-0.08663427	0.12392372	0.0079884	0.17114076	-0.6481808	0.81100583	-0.122805946	0.13741376	-0.3486624	0.80402213	-1.1444337	0.57494044	-0.17804712	0.41181812	-0.37816495	-0.7829161	-0.31803212
ENSG00000034971	-0.1510978	-0.45295075	-0.042193856	1.1297922	-0.8929565	-0.6682725	-0.96250904	-0.4463177	1.2274054	1.0420407	0.12543795	-1.0260457	-0.34743035	0.38872674	0.707592	1.3060797	-0.11018713	0.22825481	-0.05884556	-0.81122345	-0.73333603	0.108913265	1.461168	0.89710975	0.18921849	0.7491942	0.23769899	-0.37894166	-0.7624247	0.89987266	0.3602699	1.1983982	-0.016744884	-0.09884746	2.3653464	-0.40903792	-0.18139447	1.861817	-1.249031	0.7080741	0.9297748	-0.32082605	-0.17380542	-0.5602802	0.45451495	0.9591117	-0.21116446	0.22730868	-1.3036009
ENSG00000035115	0.4396378	1.0697416	-0.040290315	-0.16986006	0.063978694	0.100372486	-0.78329194	-0.946547	-0.5013285	0.4419226	0.43924776	0.32750753	-0.44930544	-0.2419964	-0.29736856	-1.3453085	0.09495694	-0.10088229	0.025189308	0.50704795	-0.12472071	0.46274263	-0.7426241	-1.057094	-0.2739006	-0.7928244	-1.2790607	0.30733946	0.30813122	-0.3989629	-0.32225204	-0.4245836	0.059058905	-0.6249607	0.31434005	-1.4069694	0.33380103	-0.23612179	0.68853045	-1.6801655	-0.102118805	-0.9260919	0.8418912	0.17705017	0.60089606	-0.10398457	0.26278108	-0.38011572	-0.84237057
ENSG00000035141	0.721179	1.5222192	0.06933539	-0.11001613	-0.48097348	-0.26617554	0.10036117	-0.9390173	-0.3072983	0.14156723	0.17913455	0.57958686	0.08140615	-0.053631395	0.11393948	-0.671528	-0.07977514	0.66219294	1.1770394	1.3032652	0.24615546	0.09024429	0.20011133	-0.0191645	0.3812013	0.3199043	-1.4625151	0.7367451	0.8039219	0.11838521	-0.16085653	-0.6659989	0.70631313	-0.62295383	0.19403365	0.50479656	0.032296646	-0.5147353	0.6920112	-1.3391074	0.4152538	-0.041483693	0.42522806	0.2127393	0.45027283	1.2570804	0.9878173	-0.60263693	-0.16844428
ENSG00000035403	1.4889644	-1.0162376	-0.052463274	0.49959713	-0.6697042	-0.3251269	-0.86847	-0.45590276	1.4673985	0.6082889	0.45086005	-0.40876907	0.91661626	0.42763433	1.1571922	-0.1963888	0.68832165	0.20456763	-0.19471402	-0.013618406	-0.8558421	0.64142793	1.4750178	0.44268933	1.2584178	0.41812664	0.6828948	-0.5523366	-0.4081928	0.72055286	0.4880602	0.4180513	-1.1673746	0.8552136	0.62874186	1.1882159	0.44366232	1.0017991	-0.63121206	1.4644852	0.42151347	-0.24002068	-0.86894095	1.1221148	-0.33459383	0.908539	-0.2816695	1.0726724	-0.26925883
ENSG00000035499	0.7843368	0.4724578	-0.32514572	0.5178404	0.16346009	0.35662654	0.7296444	-0.47424108	0.4242253	-0.17623925	-0.11834028	-0.24606016	-0.38500848	-0.72506344	-0.26842794	-0.80496216	-0.1492975	0.18383807	1.4731061	0.90345454	0.3027194	-0.7061885	-0.48702908	-0.66319805	-0.15877748	0.36579177	-0.1441025	-1.4360113	-0.50347817	0.11927716	-0.6795693	0.45535943	0.14653626	-0.41244453	0.6449064	-1.0322857	-0.4578939	0.5937082	0.8414639	-0.8313037	-0.20479615	0.4973676	0.6247171	0.28556508	0.6000644	0.9656889	0.48928323	0.25480357	-0.110323586
ENSG00000035664	-0.7052173	-0.45124558	-0.033086587	0.07114962	0.23454446	0.47126412	-0.45753327	-0.37264305	1.2842846	0.19433811	-0.4227446	-0.7058578	-2.0789845	-0.2212396	-0.5453347	0.88863665	0.3188631	-1.1676	-0.14086793	-1.1031142	0.25725943	-0.23478797	-0.09768924	-0.47493967	1.4449419	1.3712192	-0.1389088	0.033875685	-0.80551726	-0.9773406	-1.4037238	0.2692858	-0.08951694	-0.155034	-0.6049223	-0.22194958	-0.86799973	-0.6620179	-0.20353763	0.4366688	-0.16423273	-0.47410315	-0.392618	-0.13933474	0.2618411	0.35598978	-0.09019812	0.6888148	0.20962843
ENSG00000035681	1.4024074	-0.1878997	-0.38763475	-0.6083451	-1.3667332	0.1540863	-0.0024325065	-0.44553843	-0.46930766	0.18444456	-0.07305054	-0.18437038	-0.18207687	-0.12490463	0.42975247	0.04981999	0.35706803	-0.49779752	-0.047172785	0.9623012	-0.5322535	0.4725915	0.748303	-0.3894436	0.7754123	0.24810804	0.70384246	0.28084305	0.10590105	0.701876	0.15780967	-0.70393413	0.30389002	0.22224571	1.0769641	0.92200774	-1.1732641	0.47921634	0.16450086	0.016473148	1.1625167	0.36294118	0.36032748	-0.14850684	0.37684497	-0.21380845	0.15535219	-0.8242935	0.27162728
ENSG00000035687	0.6432412	-0.30113992	0.33030188	-0.23786835	0.2478173	-0.034740698	-0.2559746	0.9338394	-0.26657006	0.28939375	0.044419996	1.1815058	-0.11810647	0.120029055	0.16191314	0.19022878	0.46876255	1.0061978	0.75098985	0.26883978	-1.4573631	-0.40073043	-0.2210805	0.45814884	0.105546	-0.81296486	-0.25334358	0.96969384	-0.74414915	0.40190378	0.5473975	-0.54311985	0.3783359	0.91680545	0.2633014	0.18257093	1.4648683	0.45630974	1.266301	-0.98168343	-0.017386466	0.1566243	0.06573792	-0.24632889	0.42918086	-0.51152146	-0.10646475	0.107776254	-0.111041255
ENSG00000035720	-0.32939842	-0.005829442	-0.7874644	-0.21201228	-0.19562925	-0.44731572	-0.74945366	0.89435166	0.59382576	-0.2400459	-0.9662639	0.20145823	-0.79622364	0.31732965	-0.12446619	-1.0871483	-0.098600775	-0.03640399	0.85392106	-0.3509424	0.33095708	-0.20426802	-0.08628671	-0.2770143	0.64949983	0.10396733	0.20540166	-0.57694286	-0.17267004	-0.20768891	0.49204278	1.2472608	0.24771568	-0.111665085	0.3418201	-1.1915935	-0.008005269	-1.2291371	-0.6350503	-1.1580429	0.35373056	0.15866135	-0.14517592	-0.9171748	1.0451713	0.07704277	0.20580052	0.9178468	0.22983202
ENSG00000035862	-0.11107913	-0.8310502	-0.40418994	-0.07986491	-1.424642	-1.3047369	-1.2900426	-0.09686902	0.1899137	0.8507599	0.36410555	0.11124692	0.72218657	1.1727896	-0.4435717	0.7241037	0.92431015	-0.53500056	-0.69632554	-1.4142529	-0.34489852	0.23056242	-0.16130345	1.3589156	0.0704689	-0.8005308	-0.1987142	-0.11288384	-0.44777647	0.5928424	0.5916787	0.5441341	-0.11363795	0.54233825	0.6135638	-0.1641475	0.6007022	1.3904774	-0.59510094	1.1347988	-0.84272	0.47396204	-0.8178927	-0.43521833	0.6238581	0.32624677	-1.0050976	0.3715719	-1.0303425
ENSG00000035928	0.5942421	0.9150216	-0.09880504	-0.6232934	0.10764676	-0.44899723	-0.275686	-0.4352407	-1.1173248	0.08401739	0.15949352	-0.10696987	-0.5711145	-0.28099233	0.9801859	-0.9089339	0.46935242	0.080925755	1.0727025	0.9584748	-0.78031844	-0.2924135	0.55816907	-0.58058244	0.074305184	-1.169069	0.4468375	0.21705319	-0.6192818	0.011179509	0.8188696	-0.58444077	0.8171639	-0.21057166	0.2809639	-0.37168542	-0.84119767	-0.23561418	-0.12781139	-0.56973314	-0.1856328	-0.789697	0.48590454	0.43497357	1.605925	-0.39750627	0.34456182	-1.0254793	-0.6176412
ENSG00000036054	0.4744445	0.33995783	-0.6913879	-1.1016486	-0.060026605	0.7310456	0.116639994	-0.25651222	-0.360503	0.72468	-0.10474752	0.43566877	-0.93651205	0.017589025	0.89090675	0.36433658	0.7343945	-1.2499112	0.028405096	0.6603353	-0.63324124	0.17370698	-0.43346602	-1.1119317	0.6569419	0.37898138	-0.096846804	0.108652376	-0.06392224	0.46681988	-0.30807433	-0.74982524	-0.75352204	0.061357647	0.6990482	0.59993136	-0.90883553	0.7480476	0.827642	-0.061086267	-0.066832945	-0.4851799	-0.35446253	1.0877136	0.521626	-1.4215914	0.07882133	-0.6097035	-0.1742783
ENSG00000036257	0.95951706	-0.5186251	0.7895901	-0.08122551	0.13910952	0.9469033	0.8900635	0.4013462	0.72870797	-0.81473595	0.032035034	-0.530524	-0.24241908	-1.0942038	0.7277435	-0.9285548	-0.6316053	-0.6985948	0.4784765	0.18072842	-0.17687929	0.75925934	0.18807048	-1.5349674	1.4233352	0.16168922	-0.7575795	0.23167026	-1.3163486	1.1350291	-0.46759778	-0.017497115	-1.0618151	0.61192423	1.0657061	0.63845307	0.21801683	1.0526662	0.4740138	-0.4832749	-0.44973055	0.31084284	0.6140001	2.1263707	-0.69181466	0.091574155	-0.013675235	1.2541639	-0.6298431
ENSG00000036448	0.44059572	0.26571986	0.4255982	0.8579275	0.76339203	0.045643978	0.09185438	0.49566194	1.6298833	-0.22925408	0.7877795	-1.024432	0.36832717	0.2056107	1.2002256	-0.29134795	-1.3320367	-1.525591	-0.85427463	-1.0771356	-0.6091016	0.19468981	0.6124236	-0.48785606	1.2150006	0.65648854	-0.5814731	-0.5387874	-1.097403	-0.48580438	-0.3072999	0.50514024	-0.7616089	0.053063426	-0.54952765	0.32388	0.1873936	0.12745263	-0.42693886	0.6662754	-0.058309674	-0.35314777	-0.23308112	-0.3215431	-0.8808085	0.78431594	0.23428953	0.54606444	-0.51699954
ENSG00000036473	-1.1117287	0.42244655	0.045252822	-0.5601731	-0.67406994	0.25617784	-0.63333774	0.45940214	0.56274486	-0.115809835	-0.9799607	-0.18196441	-0.18477823	0.45517385	0.36289403	1.1048689	0.08407722	0.48457947	0.30666652	0.73355234	0.17163166	-0.22301981	0.71330154	0.8604702	0.6002712	0.3160457	-0.13520987	-0.65052897	0.553094	-0.52436763	-0.022874188	-0.67963105	0.8207586	0.07057822	-0.40673822	0.05458298	0.05014494	-0.50364053	0.030098606	0.53570545	0.9707253	-0.47716367	-0.47870824	0.10452478	-0.2814829	-0.42249694	0.81229806	0.24969289	0.29343605
ENSG00000036530	-0.97371864	1.2709564	-0.04170666	0.42785212	-1.4586242	1.2171366	-0.69744116	1.3391393	-0.24322009	-0.09057799	0.35946295	-1.0049039	0.19697829	-0.46769762	-0.9320727	0.17017561	-0.063170135	-0.774419	-1.0969491	-0.5602666	1.7077291	-0.55574894	-0.41649535	1.0986944	-1.6479458	0.5914412	-1.5213223	1.362163	-0.2723468	-0.77025104	-0.59264374	-0.40555698	0.58228695	-0.108060226	-0.47677082	-0.061647788	0.028345367	0.4325217	-0.17715874	0.12955397	-1.2151941	1.0328457	-0.64600915	-0.85110676	-1.2601851	0.8114372	-0.26178062	-0.7800174	-0.33791623
ENSG00000036549	0.8856199	0.7992781	0.4177863	-1.1196592	0.17352057	-0.46992952	0.06888039	0.42328843	-0.51998734	0.04214486	0.49229413	-0.32665324	-1.2676023	-0.13695481	0.7155932	-0.6593778	0.77726173	0.46024373	0.14543603	0.5488585	-0.54629	-0.70898247	0.16009301	-1.178177	-0.7595494	-0.14317772	-0.1831557	0.09605188	-0.11066082	0.31804582	0.007503992	-0.23079339	0.21397768	-0.28288946	-0.2047938	0.31579423	-0.6150688	0.03194017	0.95358753	-0.02298675	0.10810154	-0.784154	-0.036287297	0.9525564	0.5486211	-0.8466378	0.66757554	-1.2347089	-1.386562
ENSG00000036565	-0.29560068	-0.92708486	0.07732399	-0.4418496	0.669582	-0.10970342	-0.35508847	0.19641392	0.38214087	0.32497102	-0.0037376522	-0.22282322	-0.06165209	0.18186678	0.53990364	0.6242129	0.87483793	-0.8686863	0.016572885	-0.53941	-0.5089028	0.030310726	-0.7396315	-0.33528286	0.28618312	-0.3254846	-0.51983106	-1.2221099	-0.1499397	-0.47058415	-0.34640405	-0.6867054	0.59493834	-0.45083502	-0.6405796	-0.37729526	-0.15578477	-0.27436763	-0.78556323	-0.91560304	0.5961647	-0.38794273	-0.40826192	-0.1114199	-0.44629657	-0.17862394	1.246735	0.6553088	0.95054764
ENSG00000036672	-0.9759876	0.3098398	0.29305172	0.65104866	0.35339242	-0.033425726	-0.035330977	-0.22434317	0.38387957	0.20429291	0.31900916	-0.5718506	1.0028974	-0.028767405	0.8051033	-0.69365275	-2.3044033	-0.17206278	-1.019478	-0.24061847	-0.039335843	0.7279502	0.6815091	0.417284	0.22088979	0.35747826	-0.27818263	0.24939747	-0.6975333	-0.10393711	0.07196786	0.36767465	-0.34252968	-0.36710784	-0.27322143	-0.5347558	0.57207507	1.2705761	0.08248411	0.23485976	0.13639757	-0.6501478	0.6081106	0.20042385	-1.267322	0.34396556	-0.49085656	0.8850162	-0.30684632
ENSG00000036828	0.30874804	0.28128734	0.61585766	-0.765173	0.32236493	-0.48015153	-0.44508657	-0.34921828	-0.034273017	0.0015176594	-0.09801244	-0.30525404	-0.051994722	0.26289994	0.4470117	-0.300526	-0.30446965	-0.44993958	0.5692959	-0.15331489	0.5145909	0.45000067	-1.0780352	0.3100561	-0.2328061	-0.8566935	-0.9382982	-0.65658337	0.038915347	-0.1522888	-0.5306684	-0.10361722	1.1272833	0.23730837	0.6053888	-0.4031258	-0.08824952	-0.47099188	-1.2370193	-0.4103632	0.6929355	-0.4311451	0.30135858	-0.4048495	-0.31761417	0.16410801	0.97113496	-0.032736275	0.029297723
ENSG00000037042	-0.06946813	0.08665713	-0.8268414	-0.24712381	-0.9633844	-0.25279042	-1.6201476	0.83263516	-0.47885278	-0.17784046	0.91404384	-0.51773024	0.738516	0.76053756	-0.12999664	0.36333787	-1.0056086	0.58101743	-0.21183468	-0.23706096	-0.31423184	0.5825224	0.78090465	0.8280679	-1.5581735	-0.70121694	-2.2313082	0.7226989	-0.63632166	0.32802323	0.7554855	-0.6207151	0.3810231	0.11021663	0.3685628	-0.6531033	0.9663349	-0.6141928	-0.13200276	-1.0358509	-0.16670486	-0.34004796	1.1510584	-2.1263828	-0.09794428	0.5127794	-0.06519309	-1.0349103	-1.0997411
ENSG00000037241	0.11873399	-0.021150056	-0.39672902	-0.50966865	-0.88216937	0.4819857	0.6743309	1.0732564	0.19914046	0.06471655	0.82761633	0.6597005	0.16889362	-0.2567925	0.39544284	-0.018345924	-0.83353186	-0.115029804	-0.028273733	-0.39364848	0.12575051	-0.15834172	-0.29736444	-0.92267627	0.30799732	-0.95782495	-2.3663297	-0.008678119	-0.46604404	1.0159546	-0.063075945	0.17049259	-0.32948726	1.161167	-0.7511807	0.2104659	0.42398328	0.9644182	1.4775513	-0.63268745	0.57002777	0.42750388	0.98834205	0.7313054	-1.5982251	0.16726778	0.6409858	0.52394706	0.25058413
ENSG00000037280	-0.3742347	0.50532037	-1.0586659	-0.47151917	-1.4428034	-0.69955266	-0.25417787	0.30760068	1.4848609	0.8577383	-0.16198827	0.218651	-0.20043461	0.52095336	-0.7649106	-0.1183157	-0.52839094	-0.4899531	-1.0888366	-0.70925254	0.2806334	-0.28262806	-0.3546602	0.036585465	-0.7534723	0.8038206	0.7973502	0.9554953	0.836213	-0.8205783	-0.5242954	1.1040667	0.10025114	-0.43036488	-0.031982213	0.42089352	-0.8743376	0.18704918	0.035368126	0.9916554	-0.10116792	-0.4288231	-0.45070198	-1.3642732	0.20236655	-1.5755436	0.41465983	-0.5779599	-0.37751535
ENSG00000037474	0.52225244	0.89368176	0.6262853	-0.5020851	0.5742571	1.0588189	0.56549484	-0.78766423	0.5856069	0.10747008	0.0698033	-0.28460646	-0.34036142	0.023770994	0.650814	-0.8068139	0.563354	0.61436594	0.37574798	0.8428962	0.016975591	0.29365918	0.10766851	-0.6689402	0.38742432	-0.44104397	0.19596544	0.34767583	0.17564224	-0.138209	-0.38958508	-0.37014347	-0.21941872	-0.48955098	0.95125204	1.5479236	-1.0496905	0.86781406	0.6154834	-0.5485591	0.62999237	-0.01457453	0.8700915	0.767818	0.504482	-0.588288	0.62886536	0.5062808	0.08227826
ENSG00000037637	0.9630103	0.16330545	0.577295	0.9212563	0.53457415	0.11119035	-0.64382607	-0.64244896	-0.8447815	-0.74767774	0.08587092	-0.9686496	0.050631028	0.04885945	0.20731659	-0.72160804	-0.77940494	0.29145065	-0.1948077	0.40209594	0.5022956	0.773368	0.20878825	0.11839273	0.29792136	0.01934455	0.873971	1.3319204	0.3975175	0.94139403	-0.93875724	-0.04737814	-1.4428295	0.62593466	0.87293893	0.636945	-0.7742214	0.38098356	-0.387174	-0.14930938	-1.0461015	0.12924863	-0.5274778	0.40023494	1.080168	0.19881147	-0.38589594	-1.763756	0.29468274
ENSG00000037749	0.38631994	0.33890525	0.005210049	-1.1661683	-0.9866578	0.44254994	0.80165154	0.20700341	0.6532177	0.3627252	0.16371949	-0.9047868	-0.6899205	-0.12915286	0.8078531	0.58579475	0.17321005	-0.16170254	-0.21009581	0.34933865	-0.56795603	0.5544169	-0.4243124	-0.60118455	0.79740435	0.5850546	0.9505808	-0.20838359	-0.16272469	-0.14476076	-0.49957693	-0.059812646	-0.18656233	0.25178832	1.0703523	0.6304976	-1.3565247	0.35600704	-0.5055668	0.6288305	-0.6145026	0.075686626	0.35894287	1.2247901	-0.09430443	-1.229521	0.28980076	-0.07603751	0.07248798
ENSG00000037757	0.08522385	0.70614344	0.42193946	-0.16149993	-0.70744556	0.16913176	-1.4694045	-1.2330405	-0.6113313	-0.56701374	0.4766177	-0.24716981	-0.31069773	0.69240224	-0.42883745	-0.18899916	0.49919865	1.5753644	-0.058278546	-0.10823886	-0.6812208	-0.4482447	0.9836016	-0.20075677	-0.1379642	-0.009125585	0.055104125	-0.33955976	-0.29803437	0.28283074	0.4969953	-0.70173466	0.23527557	0.009336371	1.4696679	0.68220615	-1.1654049	-0.8414303	-0.3595414	0.0025534525	-0.041933432	-0.6596985	0.97767544	-0.9729907	0.24976869	-0.4472415	0.55227864	-0.82357424	-0.35756862
ENSG00000037897	0.7045461	0.82311887	-1.1109041	0.07104303	-0.051114604	0.2529534	0.65035474	0.71709645	0.63235587	0.8210872	1.115479	-0.49192888	-0.00094251893	-0.662176	0.46942922	-0.56726146	-0.8486473	0.7113414	0.47267687	0.97086966	0.6329528	-0.45077533	0.10576267	-0.8176652	-0.36045823	0.47791272	-0.68086815	1.0313069	0.7621245	0.1576009	-0.37475368	1.0393419	0.40583882	0.045176692	-0.30257487	1.2690285	-0.9755796	0.016851459	1.3423226	0.31582484	0.6733309	0.041277554	0.35679606	1.0673888	-0.79583085	-0.09062891	1.2074709	-0.9598803	-0.101390876
ENSG00000037965	0.8055519	-1.5933661	0.54948866	-0.3047262	0.43621665	-0.08513745	-0.1399868	-0.119602956	0.1413995	-0.3464987	0.97360235	0.038267247	-0.06897766	0.6787655	0.19154444	-0.08737585	0.7153255	0.5870616	-0.80022395	-1.2605717	-0.04411557	0.49135354	-0.37760386	-1.2050436	1.3045399	0.4273685	0.5793719	-1.0557132	-1.280163	-0.17617089	-0.21030946	0.50457793	-0.406937	-0.49461392	0.092655934	-0.089375325	-0.918676	1.1674745	-1.2553958	0.33271044	1.4527223	0.9698279	0.032866053	0.34307468	-0.27643466	0.55186903	0.36602202	0.88896114	0.19532968
ENSG00000038002	0.7072728	0.8610754	0.3738269	0.29967415	-0.7081068	0.5001856	-1.2833711	-1.0818518	0.24117641	0.30788684	0.2185617	0.7317001	-0.056023676	-0.16681522	-0.5505803	-0.48469818	0.7611045	-0.18484768	0.13092962	-0.40742102	-0.08439401	-0.81477684	-0.39095384	0.094743036	0.30413082	-0.650956	-0.1279365	-0.03435429	-0.40153438	-0.1824922	0.35192922	1.1277486	0.43854156	-0.46437907	0.99470055	-0.5484962	0.2948334	0.83753437	0.12539499	-0.48427746	0.20488368	0.29642695	-0.40314776	0.62860215	0.98373055	-0.095386535	0.38285628	-0.08996386	0.09406664
ENSG00000038210	0.1491249	0.6971467	0.40025663	-0.09158502	-0.017563002	0.082813166	0.10188045	0.21886045	0.7690793	0.9093837	-0.41027123	0.6017015	-0.9219718	0.5196845	-0.22176373	0.1877447	0.44288576	0.72569114	1.2333959	0.906092	-0.9091008	-0.5978483	-0.99234515	-0.46064225	-0.100306526	-0.15518662	0.048845895	0.7325658	-0.7456313	-0.52927613	0.35355702	0.003635408	0.21849705	0.123486176	0.8316568	-0.3002122	0.7050818	0.4537401	-0.05790217	-0.74649763	0.4003437	-0.9361305	0.94836146	0.28996894	0.9235995	-0.597876	0.42197433	-0.13845736	-0.026267996
ENSG00000038219	1.2624213	0.34217232	1.3562472	-1.0901779	-0.39197767	-0.106065914	0.32580426	-0.6521526	-1.818572	-0.8748591	-0.4455959	-0.30619082	-0.9103039	-0.279289	0.41005823	-0.8592923	0.92196083	0.056399886	0.9986527	0.8120883	-0.25734556	-0.056859285	-0.038855508	-0.053964354	1.0761843	0.3152739	1.0077716	-0.13222612	-0.76943946	0.44537652	-0.13621798	-0.40401235	-0.46644208	1.0235398	0.050941855	-0.5303556	-1.3894036	0.47405866	-0.4410282	0.46626207	-1.2706507	0.79088926	0.42284352	0.38008884	0.921561	-1.3346641	-0.3318592	-0.10679521	0.304749
ENSG00000038274	1.1699524	0.27218145	0.94572103	-0.8933763	-1.5499816	0.28857303	0.01184813	-0.06309105	0.26896465	0.6496713	0.2898123	-0.043042332	-1.1483786	-0.44220358	-0.32270664	0.5055777	-0.18545596	-0.9640576	1.1664884	-0.16549607	0.5229191	-0.7113134	-0.16697237	-0.50190026	0.29429826	0.49851102	0.21719661	-0.09648574	-0.582234	0.19650099	-0.5108371	-0.907754	0.26850408	0.56069803	-0.18381695	0.16827795	-0.6059428	-0.046435658	-0.423271	-0.3277468	-0.9018502	0.020720793	-1.0933365	1.2799722	0.6835917	-0.70311654	0.1874886	0.09868086	0.32306033
ENSG00000038295	-0.22839457	-0.09705243	-0.10939707	-0.4291914	0.32173014	-0.45877996	-0.6827936	0.34853566	0.07830952	-0.06685499	-0.65039206	-0.19373587	-0.16380472	0.6747213	-0.55418324	1.2041448	-0.27400148	0.025191033	-1.1215743	0.51926386	-0.35038012	1.0614558	-0.31916633	0.042894617	0.1698351	0.70173275	1.2723492	0.4662953	-0.07764468	0.035076868	-0.18079168	-0.32223052	-0.9704762	1.2262583	0.771454	-0.040381983	-0.35911292	0.24846792	-0.77034885	0.86806476	0.67282856	-0.2715777	0.31471732	-1.0971462	0.13392197	-1.4617174	-0.60522616	0.051925674	-0.8348944
ENSG00000038358	0.060291287	-0.19530572	-0.07088981	-0.40752184	0.29615095	0.098426595	0.16130182	-1.2228411	0.23402053	0.62326646	0.11311175	-0.36710346	0.3557323	-0.7466546	0.8542508	-0.79393756	-0.51881	-0.030616181	-0.056405302	0.49038157	0.09420973	0.1749866	1.0042326	-0.5442278	-0.110428624	-0.6698957	0.18411142	1.0322385	0.10382822	0.78180444	-0.9624902	-0.8784864	-0.67058694	0.8427204	0.21406053	0.20699392	-1.2195151	0.3117201	0.18704857	-0.7895751	-0.37501568	0.67719156	0.6300545	-0.14210159	0.23782185	-0.3466329	0.14332105	-0.12687029	0.8203805
ENSG00000038382	0.6092239	-0.043505967	-0.38467342	-0.5754716	-0.5674049	0.43065658	0.14071794	0.04190086	-0.49664155	-1.100779	0.4402635	-1.2011664	0.94175076	0.73580134	1.1676594	-0.27691832	0.5114573	0.6743119	0.34579298	-0.015747383	-0.68323416	0.051134642	1.1107936	-0.28726825	0.29270652	0.032461256	0.6678514	0.33110666	-1.358508	0.21770613	0.7355803	-1.6400571	-0.1993723	0.73595893	-0.3525398	-0.031109558	-0.7395713	0.35885188	0.50848854	-0.5641726	-1.0762316	0.046380885	1.5592222	-0.0058955196	-1.043317	-0.67381424	0.5791022	0.7697636	-0.24279845
ENSG00000038427	0.21519807	-0.9074837	-0.752429	0.6660823	-0.7128854	-1.9548025	-0.7062023	0.22283058	0.196193	1.154936	-0.05849375	0.7764464	1.0650564	1.1728358	0.19342752	1.3378183	0.44041032	-0.40685	0.3492648	-0.8675124	-0.88863075	0.52334744	-0.64405125	1.2213017	0.5577471	0.73980504	1.6801381	-0.10683697	-0.45217183	0.038961228	-0.003970948	0.7073673	0.62540495	1.0723581	0.31008944	-0.306987	-0.26897186	0.45054018	-1.217751	1.4533046	0.032692812	0.6758571	-0.955549	-0.4689576	0.16264756	0.8407768	-0.73452574	-0.31920713	0.18186554
ENSG00000038532	0.301817	0.59220904	0.06289064	0.5551559	0.892513	1.1806298	1.3484863	-0.41386458	0.82900167	-0.24028648	-0.4076515	-1.1529531	-0.32645005	-0.96040374	-0.11087567	-0.48863012	-0.8399064	-0.009063652	0.24500583	-0.054382026	0.49030495	1.4199901	-0.96457237	-0.700732	0.25595436	0.463192	-0.44849747	0.6431218	-0.018457493	0.41792938	-2.2060127	0.011209262	-0.20633714	-0.1639872	0.5785135	0.2459016	-1.5144718	1.0111614	0.49427372	-0.10995826	-1.5242873	0.8243867	0.12934434	0.17307529	-0.11873342	-0.08557188	-0.6334864	-0.60784435	-0.31858847
ENSG00000038945	-0.8392023	-0.99820864	-0.18581398	0.011960248	-1.3485473	-1.0924325	-0.7539194	0.15093327	-0.30717432	0.8381839	-0.44162077	-0.07747883	0.2286849	0.6386938	1.1790315	1.4535398	0.014735903	-0.226533	0.59857684	-0.12168171	-0.94104046	0.7058628	-0.22181319	0.93567026	0.12977266	0.7669652	0.9457246	0.64595664	0.4160105	-0.17173141	0.67461264	-0.28539056	0.8850557	-0.6318771	0.70005137	0.6244345	-1.6488066	0.27065742	-1.1697413	0.2790009	0.068872206	0.08516855	-0.60004026	0.89608365	1.257501	-1.4060067	-0.43803635	0.32978243	0.4282839
ENSG00000039068	-0.8648023	1.2793499	0.5205773	-0.27533454	0.11474148	0.28456646	-0.84427285	-1.7085377	1.0159161	-0.23465316	-1.0654229	0.2236652	-0.024147427	0.39203873	-1.712605	-2.3169289	0.06260778	1.7377526	-0.12745135	0.8480705	0.50387776	-1.5020678	0.28390193	0.26368374	-0.36250326	0.14628996	-0.10566846	0.008644351	-0.15909915	-1.3572621	-0.21826643	-0.07716205	2.0640507	-1.3015536	-1.3526227	-2.7513826	1.0124794	-0.014241517	0.3391629	-0.624079	0.16857493	-2.3203864	1.6673383	1.1912198	1.1175213	-1.1378629	1.1720557	-0.5343811	0.29488
ENSG00000039123	0.1113215	0.27436417	0.5456008	-0.5226668	-0.20534286	1.2815582	-0.024740424	-0.26485023	0.49043176	0.65391195	0.016431464	-1.078449	-0.18516628	-1.1316664	0.38711363	-0.6700306	0.5617078	-0.44208404	1.1204731	0.9722811	-0.683304	-0.1401478	-0.040517695	-1.3208015	0.39127603	-0.59089357	-0.19073078	0.4832459	-0.29503646	0.99740434	-0.053050976	-0.8771833	-1.2228956	0.86247337	0.97209704	0.45977867	-0.47297946	0.5979217	0.7469965	-0.49295643	-0.12880309	-0.58758396	-0.038792133	0.67279905	0.08829968	-0.55168295	0.7218284	-0.31254932	-0.2572009
ENSG00000039139	-1.0745213	0.07970612	0.42072776	0.3407689	0.49562111	-0.25459146	-0.25521377	0.77837974	0.4840161	0.16458298	-1.0467614	0.112615466	-0.36902478	-0.16467397	0.10656266	-0.42028102	0.4038857	-0.3912687	0.21089733	0.21500951	0.2925579	0.08996018	-0.99487215	0.4272587	-1.6430333	0.040912993	-0.43639496	1.2801002	0.10552248	-0.19749182	-0.41258895	-0.73540163	0.22246425	0.014630034	-0.7151559	0.07498368	-0.24285766	0.007709957	0.064430654	0.40985093	0.1520579	-0.34444538	-0.3622736	0.32168645	-0.075682685	-0.2715023	0.94539845	-0.15340263	-0.54772466
ENSG00000039319	0.30099395	0.68310994	-0.40992242	-0.4206942	-0.4620756	1.5468403	-0.43720478	-0.27731594	-0.92628616	-0.9853341	0.0011339014	0.016705368	-0.44311637	0.17701387	0.5128124	-0.27896607	0.33475098	-0.5178001	-0.4758209	0.43010578	-0.5171579	0.22176324	-0.32709464	-0.43368855	-0.2900825	0.6450659	0.4867875	-0.6723049	0.38647413	0.13175564	-0.39127555	-0.13697709	0.23184635	-0.54302055	-0.6129866	-0.25533658	-0.7983241	0.9038017	-0.35283795	-0.4717493	-1.2681712	0.87309796	-1.3406314	0.5468166	0.26164	-1.4914196	-0.559565	-0.14479166	-0.8675024
ENSG00000039523	0.34313455	-0.5989807	-0.12133721	-0.4494823	-1.1306248	0.17080337	-0.14344478	0.084357455	0.7714405	0.18711738	0.40912452	-1.2864248	0.37112495	0.7915457	0.2157735	-0.10915215	-0.9628504	-0.56491554	-0.26906657	-0.20820577	-0.2524209	0.10868892	0.84042823	0.8237347	-0.5220689	0.43061385	0.06203914	0.86502045	0.19369598	0.49414584	-0.44356054	-0.55199075	0.24823092	0.9945894	-0.41459137	0.63135296	-1.8054107	0.9861501	-0.2730417	0.33709523	-1.1054615	-0.2307303	0.0102294795	-1.336536	0.3879846	-0.027565366	-0.072013035	-0.16820344	0.08623923
ENSG00000039537	-0.73605835	0.3944977	1.028668	-0.15094338	-0.6722211	-1.2098969	-0.89742213	1.1521063	0.31341404	0.8399158	-0.7679313	-0.8619692	0.48296884	1.1656897	0.5902857	-0.05578886	-0.8579234	-0.15335016	-0.20876025	0.44952258	0.5807662	0.8054235	0.12541896	0.9286992	0.39928803	0.52979296	0.060907997	-0.9206198	0.40393138	-1.5612855	0.9297648	0.509383	0.3857345	-0.3664015	1.2816073	1.3284445	0.45469946	0.084145166	-1.3844908	1.7875407	0.9945986	-0.7860578	-0.2922875	-0.2631991	0.008212153	0.2069117	0.72268546	-0.42100546	-0.87178606
ENSG00000039560	1.0698966	-0.28898367	-1.0543982	0.70371884	-0.025688702	-1.0929948	-1.10109	0.25374568	0.1965801	0.42034835	1.0049326	1.3164682	0.20666368	1.1511339	0.53722113	-0.8365854	0.65635854	1.0718647	-0.42739618	-0.31013379	-1.4307914	0.7121113	0.14956728	0.13079923	0.29586497	-1.1249145	-0.22954455	0.03977432	-0.48681474	0.25040606	0.38193023	0.36956277	-0.2990645	-0.11570931	0.5967643	-1.0506881	1.0881269	1.4047178	0.72647464	0.35419676	0.6927761	-0.75094634	0.30660892	0.1412968	-0.06777001	-0.50185204	0.09600633	-0.28530675	-0.37419942
ENSG00000039600	-0.42422214	-1.3000526	-0.121452935	-0.8118713	0.5936026	-0.77079767	0.422866	0.34754038	0.7261159	-0.028440746	-0.36346027	0.5166711	-0.12497926	-0.4691642	0.42844704	-0.7401931	-0.9507567	0.12415239	0.55353296	-0.13295144	-0.14295627	0.27197862	-0.5061167	0.62403804	-0.7450087	-1.155344	-0.91886586	-1.0073566	0.3155177	0.33898968	-0.56768763	0.9350989	-0.8388197	0.08538919	0.16011427	-0.42978033	-0.038958244	0.4628307	0.27723148	0.060690057	0.61581165	1.3652053	-0.43188965	-1.2730737	-0.25635296	1.0725918	-0.19102474	0.80472624	1.1085839
ENSG00000039650	-0.42328876	-1.2975097	-0.51374894	-0.86826986	-1.1105071	-0.2418451	0.29268304	-0.5494538	0.4953149	1.1560494	0.39913356	-0.6687624	1.0577117	-0.66760635	-0.35570598	-0.6427909	0.5555459	-0.19433442	0.49019232	-0.30590296	0.64650005	-0.155675	-0.613265	-0.6185543	-0.45197737	0.08829302	0.2552533	0.37653124	1.0967119	-0.69691473	-0.7591595	-0.005084577	-0.38800398	0.020979278	-0.46260378	0.32293707	-0.6779301	-0.7421889	-0.13627782	-0.27510795	-0.6200783	0.49095938	-0.6254079	-0.2534969	0.70443714	-0.32345214	-0.14669262	-0.7962515	-0.12767975
ENSG00000039987	-0.7902043	-0.87782896	0.03856555	-0.004204271	0.90352815	0.3548155	-1.1196554	-0.6291387	0.7803611	-0.35388798	-0.3789233	0.24648756	0.49598798	-0.13132842	0.21413353	0.7275851	0.3429694	0.41508594	0.1509818	-0.94611025	-0.08483319	0.62383354	-0.06946849	0.037024222	0.35730225	-0.4839953	-0.21750188	-0.20675616	-0.7566443	-0.5145124	-0.6221098	-0.21342868	0.9010511	0.06316035	-0.3440514	-0.94015694	-0.18798198	-0.6740425	-0.04788777	0.3393473	0.28513327	-0.4637586	0.7781216	0.4894258	-0.62140495	0.92967284	0.05974521	1.3146718	0.40971732
ENSG00000040199	-0.1016118	-0.7035383	-0.09905869	-1.0427661	-0.35038227	-0.6800292	0.17892686	0.47311753	0.8629224	0.33765107	-0.48103547	-0.951452	0.123552166	0.33494306	0.38140187	0.8230374	-1.0672114	-0.100055076	0.99413323	0.20378469	-0.4057898	-0.13515922	0.5375717	-0.43105382	-0.36894923	0.33480483	-0.5125829	0.2922417	-1.3413953	0.5500913	-0.66347337	-1.781913	-0.35024387	1.4958212	-1.1808923	-1.3327255	-0.54276145	0.78326535	0.15564159	-0.1922052	-0.1275032	0.05324725	0.18018006	-0.7533746	-0.6035311	-1.237481	0.8424425	0.1933292	0.20082457
ENSG00000040275	0.4333366	0.15381132	-1.0487391	-0.30632523	-0.44261345	0.7360197	0.950818	-0.5524781	-0.5882619	-0.51567066	0.29805794	0.7141125	0.15658756	-0.41566908	0.106516525	-1.1400852	1.2230047	-0.07744932	0.10617487	0.40734163	-0.7652477	0.056379125	-0.30224052	-0.6725944	0.58370453	-0.1874256	0.21333784	-0.72926545	-0.6368736	0.15339117	0.9661635	-0.043041095	-0.75630933	0.73091096	-0.502081	-0.89297926	0.21775927	0.97455776	1.3778174	-1.2198638	0.078475244	1.2401454	0.37316197	0.2583005	-0.5964676	-0.44620067	0.13854326	0.63742864	-0.045604408
ENSG00000040341	0.4303547	1.3302073	0.62312645	0.49332866	0.23498912	1.2146493	-0.15230373	0.20985705	0.011177185	-0.46747938	0.53131056	-1.2791519	-1.0048422	-0.24104527	0.56092983	1.1530119	-0.6329104	-1.3674917	0.44699848	-0.1633098	0.09642891	0.11126021	-0.25315782	-0.32504624	0.29340917	0.5477488	-0.9300467	-0.014602388	-0.6655459	-0.26933813	-0.73596287	-0.46156615	0.3843347	0.45027545	-0.056846537	-0.033780526	-0.3465166	0.0145043405	-0.44863415	-0.47114572	-1.0263319	-0.010121101	-0.2011055	0.2518278	-1.0439507	0.02336328	-0.08493503	-0.40676	-0.6781379
ENSG00000040487	0.24417064	-0.8891235	-0.30094045	-0.708288	0.3504638	0.101798326	0.11811964	0.008426261	0.47950462	-0.18399934	0.75025433	0.41351077	0.3110312	0.5880815	0.16827181	-0.20875108	0.075308956	-0.7000809	-0.891439	-0.91104823	-0.2656008	0.71582764	-0.09386718	-0.4431161	-0.2036067	0.05823526	-0.9812515	0.06840603	0.049255602	-0.19911514	-0.8954016	-0.41811043	-0.050566226	-0.22733381	-0.0833328	-0.0683164	-0.34707928	0.53592664	0.61761016	-0.4719096	1.2297615	0.28778484	0.21082419	-0.528662	-0.12404128	-1.0326388	-0.23141079	-0.12018644	0.27929688
ENSG00000040531	-0.3287531	-0.92354584	-0.037245795	-0.9957631	0.123128675	-0.3662399	-1.0398375	0.23734698	0.60606784	0.6203433	0.59579194	-1.0590324	0.503186	0.9955676	0.44309893	-1.3967942	0.5577048	0.003462887	0.3117009	-0.50347894	-0.8695861	0.5265477	-0.050332505	-0.79610074	0.61062753	-1.0394347	-1.4022757	0.5574585	0.10035703	-0.27425173	-1.0165992	0.5698704	-0.015530551	-0.8289908	1.2160953	-0.22365776	-1.0647182	0.19648324	0.35103416	-0.7044945	-0.23993798	-0.40561908	-0.011351124	-0.72480196	0.15818886	0.010597355	-0.055902403	0.18777798	0.14318934
ENSG00000040608	0.2944796	0.8783775	0.018209828	0.31131282	-0.18879102	0.23099396	0.48062718	-0.98680407	-1.2431451	-0.688443	-0.0024337491	0.4158368	0.6198487	0.972507	-1.16903	-0.023223385	-1.5465988	1.2272955	-0.4890393	-0.85524684	0.6557741	0.072318	-0.51144636	0.9815375	-0.40509802	0.021126403	0.1120414	1.2933917	0.7200675	-0.6106723	-0.39703497	-0.6117195	1.4582007	-0.25363597	-0.025918618	-1.2125263	-0.61176425	0.10917141	-0.493838	-0.33484662	-0.97833633	-0.04312024	1.3455167	-0.83289385	0.48745176	-0.028655753	-0.75949967	-1.1972096	-0.23669605
ENSG00000040633	0.60340667	0.22993292	-0.9235689	-0.63118553	0.047824297	0.3966328	0.8878958	0.37087658	0.34434173	-0.06533892	0.6372978	0.17530283	-0.09512513	-1.1347313	0.6043426	-0.022536797	0.31495735	0.6509455	-0.08675554	-0.11139464	-0.028046133	0.61382914	-0.09164632	-0.5901632	0.34926853	1.0805762	0.13952269	-0.30845115	-0.42286316	0.12038981	-0.7411754	0.14497739	0.5183729	0.62007385	-0.8888875	1.032271	0.058430847	-0.6948948	-0.88249576	-0.32974434	-1.0316632	0.90703964	-0.7287571	0.06183315	-0.5368108	-0.18372409	-0.8906088	-0.39740923	0.82279474
ENSG00000040731	0.5096594	-0.43219268	0.15464078	1.0112352	0.12315031	0.23492306	-0.45910773	0.78896576	-0.6920213	-1.0257764	-0.6201086	-0.08142008	0.74270266	0.61858106	-0.34188795	1.1420666	-1.1955501	0.34864968	-0.9294664	-0.17681283	0.6864537	0.094246104	-0.47074622	0.26675004	-0.5034891	-0.29281023	-0.9100314	0.2864545	-0.4171797	0.024375457	-0.45236683	-1.3886428	0.0968186	0.022952996	-0.8001712	-0.24832289	0.40795222	0.3386346	0.122495286	-0.5778871	-1.0968791	0.8009694	0.17908134	-1.1059564	-0.51720244	0.2871715	0.12741803	0.02159163	-0.1181343
ENSG00000040933	0.21779291	-0.11360011	0.061679073	-0.20545812	-0.18594132	-0.106107034	0.1802496	-0.02608161	-0.65289396	-0.59343004	-1.3940531	-0.8656093	0.5837634	0.20292169	0.8937697	0.76945597	0.28099078	-1.4794021	0.34209347	0.7254841	-0.46380824	0.739112	0.1439659	0.015734313	0.5221368	0.642959	0.11699688	-0.011640418	-0.63106173	0.0584404	-0.6388178	-0.9916965	0.68409353	0.82745326	-0.54612005	-0.09841354	-0.43304765	-0.93353057	-0.32176596	-0.7407625	-1.8114401	0.9977034	-0.8753629	-1.8561393	0.31718215	-0.948218	-0.23277122	0.27585405	-0.1681504
ENSG00000041353	0.19917938	0.5557334	-0.52706504	1.1281086	-0.5606058	0.6229323	-0.36168987	-0.35182917	0.55007666	-0.17150706	-0.7247594	1.084641	-0.22040883	0.0015130708	0.14292945	-0.30504182	0.53606725	0.5596202	-0.23924467	0.013167766	-0.70585614	0.81763136	-0.078566015	0.4390208	0.30255765	-0.25734356	-1.0955045	-0.17802367	0.2806033	-0.9442876	-0.2007804	-0.80782235	0.47291556	-0.88532007	0.23116387	-0.6239932	1.5940564	0.18277769	1.2152828	-0.8644607	0.24323122	0.19530825	0.57368624	0.5681333	0.51	0.6323414	-0.74935365	0.5883677	-0.29646683
ENSG00000041357	-0.026708504	-1.2257694	-0.6048275	-0.5163924	0.1067429	1.361759	0.67803955	0.3083363	1.2901851	0.20636107	0.37500927	-0.8282248	-0.6059736	-0.17023952	0.078186356	-0.21922353	0.33607355	-0.7696877	0.30866775	0.00677605	0.060873285	-0.29674673	0.9675456	-0.3242565	0.11974016	-0.11236468	-0.20692587	0.47870725	0.0011580864	0.3615962	0.6260323	-0.59200865	0.19386807	0.7937131	0.3761968	0.8161315	0.034769256	0.34205836	0.8725547	-1.2012714	0.66881853	0.21796936	0.98459595	0.6518168	-0.67951405	-0.38522354	0.51924604	0.33408213	-0.3419394
ENSG00000041515	-0.84779173	0.30599567	0.20924483	-0.52546406	0.40422	-0.04813506	-0.3377458	1.2339897	0.14185926	0.13598159	0.19222201	-0.73581564	0.2774474	0.50442684	0.31439593	0.55453825	0.07687921	-0.56059855	0.44597194	-0.35754848	-0.6833948	0.96964264	-0.8275609	0.68578184	-0.5511522	-0.5885318	-0.26266697	0.19582109	0.0047615096	-0.4773461	0.118512526	-0.41825566	0.7002904	0.4460775	-0.495069	0.32734147	-0.3417298	-0.3133333	-0.71838367	0.5218903	0.037986726	0.34322533	-0.5182365	-0.46172154	-0.52152467	-0.53720844	-0.314794	-0.20149076	-0.27471408
ENSG00000041802	0.39829218	0.4206221	1.0715827	0.14420842	0.764645	0.28226134	0.75618815	0.05618003	0.3842236	0.29306683	0.8982552	-0.511771	-0.30989736	-0.32449785	0.33992285	-1.0215917	0.2721097	0.41950995	0.34221804	0.658712	-0.1825911	-0.5369485	0.26241663	-0.45178595	0.3149542	0.030048665	0.07566636	0.930336	0.3865607	0.24106298	-0.35563606	-0.032880716	0.07723985	0.19580644	-0.23886801	0.26884022	-0.57769525	-0.2283903	1.6775175	0.18236336	0.014841709	-0.154315	0.039966613	0.7521106	-0.47858384	-0.9592853	0.8478208	0.2634024	0.097790904
ENSG00000041880	-1.04776	0.27626723	-0.2389869	-0.64282197	-0.7342511	0.045178406	0.22804785	0.38601145	1.1424016	-0.5358282	0.17049369	-0.14340308	-0.77490574	0.07510388	-0.92134696	0.5435383	0.8220071	0.2994325	0.5425754	-0.86109287	-0.5201178	-0.98961866	-0.06573951	0.24024124	-1.0223763	0.02261735	-0.781441	0.5282714	-0.8887187	-0.16660053	0.44734317	-0.10469755	0.548644	0.6196926	-0.6993048	0.3734884	-1.0773978	-0.7648318	-0.1720263	-0.49215516	0.2183993	-0.89866054	-0.18127242	-0.3338545	-1.2187467	-0.49237633	0.6096157	-0.32504997	0.10834836
ENSG00000041982	1.1221569	-0.021506503	-1.3518685	1.0540842	-1.007634	-1.0624766	-0.39946166	0.069087766	1.0378264	0.09695354	0.2474002	0.048118655	0.988363	0.8873902	0.7729666	0.9957619	-0.16812612	0.29729906	0.23698187	-0.12511301	-1.0975431	0.6955513	1.2964885	0.6012136	0.14076893	0.34863156	0.7385593	-1.1123672	-0.74925596	0.9104988	0.5353406	0.85569173	1.1202077	0.37384492	-0.3083943	-0.3135744	1.6427767	1.0932871	-0.4794143	0.8453074	1.3460981	-0.031667393	-0.4486929	0.72871745	-0.31650892	0.981197	-0.23173024	0.699463	-0.80163896
ENSG00000041988	0.41563445	-0.3590271	-0.39058015	-0.46163464	-0.22426385	-0.11404677	0.05332468	0.12928282	-0.16852117	-0.21629818	0.49698335	-0.09064806	-0.65567786	0.4367513	0.22539082	-0.00995391	-1.3619272	-0.23542003	-0.77097666	-0.26137608	0.13217211	-0.01300068	0.42602056	-0.04324431	-0.61667657	-0.61116755	-0.6103287	0.71917194	0.3384286	0.47246712	-0.98593265	0.31406984	-0.55498004	0.53069377	0.5566289	0.08347834	-1.2849407	0.20286494	-0.65011996	0.0045344317	-0.2655975	-0.047543466	0.0035153762	-1.383444	0.83638984	-0.089238	-0.13457811	-1.0991187	-0.19135909
ENSG00000042062	-0.7395804	0.3575638	-0.4472977	-0.9884992	-0.34608576	-0.25700772	-0.31346077	0.34785658	1.4090822	0.6370434	-0.4425639	-0.2436215	-0.68848306	0.6258378	0.5232528	-0.34075505	0.5329337	-0.23928483	-0.63387775	-1.01875	-0.8503695	1.002601	0.26590237	-0.35485512	0.73197544	-0.08983449	0.120845675	0.39936477	0.049769353	-0.6385451	-0.24320237	0.08555169	-0.5237213	0.029576205	-0.42097163	0.44694054	-0.7773042	-0.8103766	-0.24304603	0.4387049	-0.28640187	0.084945604	-0.44578952	-0.297684	-0.7345089	-0.50285167	-0.10784184	0.52657145	-1.0847802
ENSG00000042088	0.26157105	0.25595596	-0.65913165	0.33464175	0.42835242	0.1571021	1.062529	-0.40954402	-0.51829106	-0.47557425	-0.20353058	0.89841694	0.49934274	-0.20609109	0.12249408	-0.84635967	-0.055977374	0.13327229	0.35191596	0.28640595	-0.26782286	0.24925934	-0.51147443	-0.11885676	0.3509211	-1.1541473	0.9648303	0.18807827	0.19758713	-0.34072772	-0.18387754	0.63350195	0.20382722	-0.13270807	0.14943512	-0.8883369	-0.18729945	0.0034857881	0.69337624	-1.2945507	-0.18631025	1.3028799	0.7252567	-0.58812803	1.2753724	-0.18320416	-0.5676649	0.57759714	0.3802516
ENSG00000042286	-0.88387364	0.1318468	0.4130347	-1.0355251	-1.8022127	0.90818644	0.027854366	0.591714	0.789397	0.69651055	0.82873124	-0.4217734	-0.33798552	1.3906139	-0.27897772	1.3887424	-0.49934384	-0.34748405	0.35517946	0.014729322	-0.36806867	-0.27159983	0.3564927	0.24623494	-0.07201835	0.43134835	0.26566842	0.7931456	0.03325551	-0.9824909	0.76493347	0.059643403	-0.6889639	0.22854456	0.6932377	0.86524403	-0.45095778	0.03861238	-1.0294385	-0.0938992	0.42893228	0.24087758	0.3850761	-0.30254412	-1.2155375	-0.51694924	0.4872954	0.26132822	-0.101573415
ENSG00000042304	-0.15559909	0.19411159	-0.2506397	-0.08530808	-0.46439058	0.040485073	-0.42278203	0.1182457	0.44621843	0.14311907	-0.10327277	-0.16382363	0.024753222	0.27065325	0.46237797	0.010973093	-0.20613419	-0.30396202	-0.23940477	-0.05510018	-0.24625795	0.0003882326	-0.24679376	0.1395699	0.008373835	0.12919228	-0.50138885	-0.09656278	-0.034772035	-0.13763624	-0.2186782	-0.010512385	0.27672902	0.03613459	0.223542	-0.16362472	-0.2621579	0.5887011	-0.019398028	-0.19014166	0.21116447	0.2920245	-0.24384238	-0.28392687	0.17030194	-0.03246198	-0.008656871	-0.059661843	0.10246434
ENSG00000042317	-0.02343461	0.37054524	-0.26013035	-0.08877099	-0.48845136	-0.25775757	0.29604095	0.2154207	0.036621667	0.17713667	-0.27420798	0.14034209	0.30980575	0.04611114	-0.34680888	-0.5323825	-1.6461843	-0.14698787	-0.40691558	0.23245251	0.5909588	0.09862819	0.19250749	0.011398372	-1.2844533	0.050285812	-1.139149	0.62665814	0.16202533	0.26564977	-1.5390401	-0.24747622	-0.1895308	-0.15418217	0.3751267	-0.6841505	-0.8215505	1.3415962	1.2473838	-0.12368264	0.49330992	0.6020424	0.20282786	-0.40735024	0.36343852	-0.8892401	-0.5640034	-0.8967008	-0.9610809
ENSG00000042429	0.6745449	0.4425989	0.6307191	-1.1315678	-0.14058256	0.5177515	0.49704036	-0.1295855	-0.1515527	0.58846974	-0.25742665	-0.2506016	-0.31033304	-0.11583175	0.7046669	-0.4079865	0.7218256	-0.42355278	0.49341407	0.84391624	0.45989296	-0.012311159	0.5561328	-0.79738206	0.36627305	0.26574636	0.75721186	-0.083357476	0.553238	0.6672708	-0.34045988	-0.756973	-0.56125677	0.6811898	-0.43044245	-0.31133682	-0.6781484	0.00887565	-0.09979259	-0.17056601	-0.76837176	-0.043411914	-0.4556907	0.30244142	0.53859484	-1.450571	0.11490719	-0.7955557	-0.9514191
ENSG00000042445	-0.717267	0.23415941	0.9282008	-0.3783961	-0.45420378	1.4804759	-0.2620256	-0.57946914	0.13660297	-0.4894803	0.2402607	0.48496348	-0.10448272	-0.198337	-0.43559688	0.44774568	-0.056440603	-0.26189545	-0.08599029	-0.28959408	-1.0544356	-0.008276852	0.33490676	0.31177023	0.796051	1.0904512	0.027668152	1.0931739	-0.5025735	-0.9534283	0.21126167	0.05110268	0.040642623	-0.95870584	1.373939	0.9620596	-0.72387576	0.19646426	-0.27111018	-0.19728766	0.9674873	-0.4217477	0.8593628	0.79624265	-0.29643768	-0.4102462	0.39013007	0.39593038	-0.71307766
ENSG00000042493	0.061132826	-0.38704538	-0.8339938	0.33452007	-1.0329281	0.6256435	-0.82829165	-0.76526487	0.7283589	0.35087037	-1.4064379	1.398751	0.34162682	0.2602924	-1.2342917	0.14287254	-0.039058715	0.0005789246	0.1435522	-1.1389005	-0.41877058	-0.51417345	0.22093956	1.0971439	0.6279305	0.09855095	0.25881988	-0.0639519	-0.79761463	0.43590778	0.42795992	1.386904	0.4847427	0.77667534	-0.14111552	-1.3669368	-0.059224922	0.97828543	-0.38458547	-0.07452142	0.78965515	0.43150187	0.07042637	-0.60369813	1.2450169	0.82809013	-0.5548257	0.31021434	0.36062878
ENSG00000042753	0.1892253	-0.9345355	0.20131084	0.6415837	-0.029627843	1.9716884	0.6995777	0.24770372	0.46166652	-0.29249656	0.86333054	0.28354013	1.1075523	0.039422184	-0.36224195	1.330683	-0.14500028	-0.59466213	-0.16510662	-0.29926026	0.15790403	-0.25927404	0.03523533	0.15961525	0.773895	0.1133745	-0.8786406	0.0049769003	0.32683897	-0.15492392	-0.3283964	-0.51018935	1.1352069	1.2977719	-0.7986238	1.3065362	0.8401414	0.13673155	0.54738146	0.046358015	0.20750578	1.1554729	0.19090855	0.14405529	-0.70738477	1.2311764	-1.002047	-1.1924222	0.66173327
ENSG00000042781	-0.34167662	0.09259637	0.79392636	-0.9179481	1.1292303	0.07429968	-0.21233441	0.57757217	0.03863249	-0.6864713	-0.7374975	-0.5542269	-0.6833178	0.011115396	0.300738	0.25358346	0.09374676	-0.03397944	0.10570443	-0.05687464	0.5795374	-0.2868347	-0.73232794	-0.047194947	-0.16260901	-0.42250788	-0.22147067	0.14558539	0.12188998	-0.061237425	-0.36927304	-0.25679007	0.02970099	0.46805924	-0.251543	-0.014430804	-0.40610254	-0.6250616	-0.4474492	-0.16695885	0.30212826	-0.019512555	-0.35403827	-0.29792586	0.17846553	-0.2803129	0.22948806	-0.04930371	0.21683727
ENSG00000042813	-0.47422332	-0.8063879	-0.06657247	0.38714084	-0.23335005	0.11472387	0.6119403	0.4487222	1.1787475	0.7423677	-0.5910457	0.20400684	0.032029387	-0.8212301	0.2298165	-0.5067393	-1.419077	0.064264394	-0.32193613	0.015949564	0.90213966	0.23320055	-0.13740988	-0.58052117	-0.069980435	-0.65016073	-0.58432156	-1.0073805	-0.060327798	0.27198753	-1.4789299	0.30883726	-0.87243825	0.22657631	1.1339321	-0.22790827	0.65986466	0.81486416	1.4676601	-0.011157432	0.46836552	1.6090888	-0.16051863	-1.4701302	0.15127504	0.34762993	0.34511176	0.25193438	0.77130073
ENSG00000042832	-0.46777996	1.6361549	0.022884106	-0.678792	-1.1244555	-0.9104437	0.7893493	0.3408722	1.6569625	0.21300991	-1.2948751	-0.41086635	-0.17323302	-0.3681496	-1.6150422	0.44111434	-0.53432596	0.07738184	0.40122977	-0.4251852	0.14187494	-0.5505902	-0.26705608	-0.7540293	-0.2680613	1.9949727	-0.41312653	1.5747397	-0.9344055	0.69731486	-1.746665	0.8104035	0.513087	0.6174262	-1.5824447	-1.0369542	-0.4945417	1.6195565	-0.9196132	0.5870721	0.48255834	-0.9915113	-0.14423779	-1.3067626	1.2237817	-0.18601649	0.6661197	-1.1144714	0.19483456
ENSG00000042980	-1.4242531	0.0020621095	-0.74427634	-0.4939717	-0.9595919	-0.31021652	-1.2430602	0.10903304	0.1869499	-0.17089681	0.09730454	0.82003456	0.069634125	1.1737531	-0.43333074	-0.34164152	1.2861406	0.5039489	0.69850874	-0.93711936	-1.1399859	0.10160126	-0.69376135	1.4193214	-0.41001806	-0.48122585	0.31094784	-0.62873214	0.47104704	-1.0015683	0.5202615	-0.55738723	0.7621148	-1.2868053	0.03294581	-1.7163802	0.22916548	-0.48060977	-0.03632046	-1.1830363	0.40214342	-0.052716456	-0.32317734	-0.015251288	0.42972973	-0.55801016	0.29830334	0.9805697	0.44080776
ENSG00000043039	-0.28983247	1.1184083	-1.1137637	0.3948364	0.37980193	0.3404967	-0.63388157	-1.1912159	0.35828847	-0.11850628	-1.0460137	1.2881593	0.051250137	-0.8443531	-0.5202641	-1.8506557	0.08028942	1.0008434	-0.74883723	-0.6652369	-0.3162784	0.89447975	-0.08115954	-0.16990845	0.8127021	-0.2936577	1.230979	-1.3613809	0.6301436	-0.52920747	-0.5668792	1.3333997	0.054915708	-1.3568335	1.2429299	-1.8128222	0.65826184	0.07749456	-0.011178539	-0.4569791	0.3123751	-0.46969005	0.97796863	0.6330845	-0.16115487	0.4984001	-0.17185335	1.1115968	0.26426327
ENSG00000043093	0.07275677	0.09099425	0.32648706	0.10015784	0.713633	0.8444015	-0.11415861	1.0169836	0.19453996	-0.097685404	0.050339617	-0.57058424	-0.9342028	0.38427	0.33673456	0.018823242	-0.52801615	-0.49394915	0.22856449	0.094064124	-0.6441	0.21707423	-0.41920406	-0.83466	0.57929593	0.16596268	-1.1229242	0.2402303	-1.2908115	0.12870236	-0.7970539	0.27830303	-1.1188822	-0.011635073	0.38572982	-0.08295539	0.77719027	1.41783	0.46001986	-0.34484765	-0.34332597	0.8530383	-0.548339	0.36212197	-0.3863673	0.13356705	-0.27774534	0.8733613	-0.07104859
ENSG00000043143	0.57602566	-0.7789306	0.5344991	-1.1304795	-1.1892767	-1.0363435	-1.3307048	0.53363293	-1.015497	-1.0939077	0.3013102	-0.4036926	0.38912764	0.77693	0.115552634	-0.65941113	-0.5896037	0.25840494	0.34868288	-0.32915324	-0.06387204	0.7024266	1.0202273	-0.33888438	0.24260417	0.55913407	-0.16200542	0.26364726	-0.6026217	0.60591453	0.28795764	-0.3050557	-0.09077941	0.29596666	-0.5469448	-0.11402473	-1.191869	-0.22494082	-0.19799855	-0.99766934	-0.70012134	-0.108029805	0.23976788	-0.6831751	0.5413296	-0.40533322	0.025174018	-0.77028465	-0.32805645
ENSG00000043355	0.38178074	-0.15798187	0.08614275	0.63136333	0.7887608	0.3680141	0.07261066	-0.0042017302	-1.9887618	-1.6395177	-1.3424335	0.8128574	1.0917339	0.36916614	-0.697884	0.048281595	-1.3472238	0.9993053	-0.9593873	-0.28972378	-0.069778256	1.2462604	-0.36485943	0.24748297	0.29426157	0.6913287	0.44743174	0.68199927	0.23643032	0.4756421	-0.5859845	-0.7799107	-0.43187416	-0.037580296	-0.7973203	-0.58180976	0.017886033	0.70859545	-1.2516	-0.16420993	-0.57595766	1.0869251	1.1364927	-1.6385419	-0.4746362	0.2716264	-1.1939138	-0.10975172	-0.13239112
ENSG00000043462	-0.863729	-0.99948084	-0.51035595	-0.4132064	-0.717175	-1.1982999	-0.6761875	0.581927	0.15918672	0.20671733	-0.83878237	-0.036012985	-0.74017674	0.9059999	0.192578	0.8755309	-0.051009487	0.3272377	0.3525897	-0.24843529	-0.2538113	-0.14310306	0.05405937	1.100589	0.38674676	0.7076699	1.0916618	-0.2016824	0.23093705	-0.49794456	0.16768333	0.557634	1.1098007	-0.33446425	-0.63314337	0.3345424	-0.80703515	-0.59510815	-0.89627117	0.39026174	-0.04386738	-0.11929221	-0.60163903	-0.62345177	1.4513093	-0.11450768	-0.6416277	0.5757933	0.51920104
ENSG00000043514	0.35586643	0.42442665	0.20498715	0.28852558	-0.38670698	0.2251167	0.38881674	-0.49612713	-0.14375296	-0.76287186	0.20484722	0.11050506	0.28302523	-0.40159568	0.1748886	-1.3595403	-0.34494072	0.8762563	-0.43782082	0.78981835	0.51842314	0.03733152	0.5204993	-0.8519401	-0.84514767	-0.9032566	-0.51418144	0.06253481	0.24493076	0.459222	-0.20119165	-1.0410084	-0.01690517	0.31968892	1.2144167	0.5673483	0.491313	0.28731138	1.2344538	0.035495553	-0.3348153	-0.475633	1.3411987	0.25911206	0.30038583	-0.6709199	0.29402	-1.1395342	-0.48420003
ENSG00000043591	-0.45906216	-0.72866404	-0.14341356	-0.052475262	-0.19784877	-0.43567127	0.24015132	0.8062572	0.3288446	0.5250603	-0.57531446	-0.5484503	0.49560094	0.2503581	0.5366914	0.5167442	-0.19119048	-1.0488052	0.57329446	-0.10493113	0.41130137	0.56735206	0.24903809	1.0773447	-0.56962174	0.5974753	0.17926683	0.18950798	-0.69525224	-1.6752061	0.23387426	-0.34731045	1.6459146	-0.2259153	-0.9958153	0.6320205	0.6449292	-1.3537236	-0.6183526	0.35223228	-1.1260972	0.27343503	-0.14171413	-0.30254155	-0.76282144	0.5352202	0.37548938	0.09064091	0.5766706
ENSG00000044012	-0.6376979	-0.46228105	-0.89308614	-0.18440206	-0.50858504	-0.5305897	-0.3480896	-0.45388377	1.062215	0.64927614	-0.16468939	0.26567212	0.6224473	-0.14373143	0.62410575	0.97776943	0.29016292	0.44588923	0.62935406	0.07550768	0.020160027	-0.031862862	0.27351138	0.21636406	0.24504773	-0.47739327	-1.0215077	-1.5620593	0.07877228	-0.6250111	-0.2191592	-0.195977	0.9108122	-0.74468154	-0.90474254	-1.170763	-0.28664267	-0.76994723	-0.49004874	-1.1847663	0.9030255	-0.20201118	-0.13972242	0.55962974	-0.28832456	0.26375112	0.7290546	0.9227885	1.2877889
ENSG00000044090	-0.7043727	0.36462584	-0.6672391	-1.3889365	-0.62067246	0.46755648	-0.13681316	-1.1960241	0.78542584	0.4767511	-0.3259981	-0.2623277	0.8591874	-0.9192944	-0.120761484	-1.3776898	0.6986017	0.8013483	-0.43164733	-0.5100619	-0.41178587	0.09470903	-0.07589688	-1.9620309	0.96890366	-0.03419513	-0.43925682	0.51511323	0.27893016	0.062333584	-0.9946624	-1.5139227	-0.12092356	0.6981402	0.23077396	-0.026238162	-2.3165455	-0.09284911	-0.6610664	-1.1186706	-0.36303243	-0.6171185	0.5929956	-0.99966973	-0.052342366	-0.99827	0.24292116	-0.015936095	-0.9356922
ENSG00000044115	0.20817475	0.047372874	0.19860572	0.028011424	-0.28081352	0.67689633	-0.6743149	-0.45170254	0.4731644	0.62620294	0.46375012	-0.13910706	-0.9458863	-0.40123716	0.7040085	1.1188611	0.33716094	-0.67106295	0.8847033	-0.20984794	-1.1189243	-0.70012736	0.69311935	0.3784934	-0.45000002	-0.2810127	0.78161335	-0.2012512	-0.116325155	0.017258683	0.6211718	-0.7157839	0.43751082	0.15971242	0.21187451	0.32389542	0.3858223	0.07920031	-0.36517414	0.11346863	-0.981551	-1.3217994	0.57106143	1.5782675	-0.10927541	0.34234673	0.46118274	-0.64512634	-0.63977623
ENSG00000044446	-0.42525968	0.82724726	0.82641727	-1.2226728	-0.0826862	0.046651617	-0.6146133	-0.5715928	0.24498674	0.99896497	-0.82428014	-0.3379484	0.6408786	0.6552461	-0.3610882	-1.4556255	1.336583	-0.6733685	0.20812681	0.64274764	0.36273983	0.63030064	-0.68110806	-0.68337655	0.8499333	-0.004140749	0.12643453	0.6630563	0.6398466	-1.0219496	-1.4083381	0.17210841	-1.2013605	-0.3748445	-0.506125	0.7918639	-0.67054266	-0.9308947	-1.0915732	0.67526996	-0.7097509	0.41107538	-0.2878268	-0.011799054	0.3047831	-0.37187335	0.104591325	-0.40129513	-1.0954605
ENSG00000044459	0.3713972	-0.4267456	0.5389903	-1.969235	-0.7776278	-0.4352201	0.092757896	-0.15838204	-0.23369294	0.40128145	-0.31801632	-0.32381013	-0.50801337	0.56014556	0.87324226	0.48361862	0.8416281	-0.4658427	0.29074374	0.8020339	-0.091285974	-0.9833321	0.077876635	0.6484035	-0.38980117	-0.19895367	0.7324833	-0.13812338	0.53328604	-0.7698707	0.31307903	-0.45011365	-0.5764985	0.48411512	-0.49021888	0.8942336	-1.0101805	0.5995568	-0.24946061	0.67194283	-0.009897859	-0.050089616	-1.5876539	-0.75633377	0.7776831	-0.95121574	-0.14147185	0.17496383	-0.7827206
ENSG00000044524	-0.3344794	-0.046973962	0.17872395	-0.62065125	-0.5595668	-0.20851257	-1.5061754	0.61196136	1.3119824	0.4842389	-0.55122954	-0.92451257	-0.50121707	1.0820366	-0.50414205	1.133585	-0.23755175	0.12058132	-0.29290208	-0.16638954	0.14734381	-0.38066477	-0.0063447743	0.61354214	-0.26162773	0.6805802	-0.5475634	0.19064099	-0.72757095	-0.5272052	0.056688394	0.547251	-0.25581273	0.7702056	0.35266927	-0.63319457	0.67923665	0.57329124	-1.6225299	0.5321874	-0.3550362	-0.7543511	0.033723935	-1.6773416	0.601644	-0.3581264	0.60676306	0.2850091	-1.4361618
ENSG00000044574	0.08451084	-0.39544544	0.54909635	0.53626776	-0.2937296	-0.33024022	-0.5088944	0.40858784	0.59947884	1.3905349	0.04545344	0.18565792	1.1033175	-0.19383276	0.29401594	0.099475905	-0.51413924	0.29221737	0.77216655	0.23336782	-0.3517003	-0.28705677	0.4138955	0.066204906	0.70767665	1.1303325	0.65791494	0.36560845	0.7179346	0.20375353	-0.55930716	-0.0036309573	0.2511499	1.2050397	-0.40186045	-0.26517054	0.31305924	-0.31901664	0.2703851	0.31772172	-0.056724858	-0.5053666	-0.4353977	0.18228121	-0.99031514	0.7608063	0.7393004	-1.1589279	0.3494636
ENSG00000046604	-1.0363419	-0.31089076	0.76949584	-0.61636996	-0.35563162	0.16959797	-0.667622	-0.35482854	1.1370511	0.9700061	-1.1914257	-0.18287395	-0.2993458	0.34622732	0.102385245	-0.63178325	-0.56100726	0.018780781	0.6074466	0.552996	0.049412526	0.041286387	0.6938835	0.030152349	0.565448	0.13898115	1.1251919	-0.54822093	0.12783216	-1.9598898	0.004330568	0.46895817	0.17888547	-0.22690672	1.2825892	-0.66233385	-0.04304921	-0.049850926	-0.64184904	0.59353894	0.6838366	-1.1401991	0.99857557	1.9696221	0.061310995	-0.6532095	1.2012063	0.9737591	-0.42356098
ENSG00000046647	-0.23839441	1.130613	0.08667019	-0.22303385	-0.1848399	-0.032163315	-0.73598015	-0.4988165	-0.56822747	-0.2529182	0.108637296	-0.4887638	-0.23452066	0.29238147	0.19058277	0.017052772	0.062141515	0.24971165	0.37313002	0.320968	-0.072127305	-1.3308449	-0.0250918	0.50658536	-0.9439704	-1.0070759	-0.34381008	-0.32277116	0.036500778	0.17051345	0.5922611	-0.47171977	0.76584035	0.13182831	-0.00232136	-0.17079659	-0.8829073	-0.26781642	0.074626096	-0.58209574	-0.5588059	-0.3058687	0.3405406	-0.8157041	0.504459	-0.25760224	0.60663193	-1.4179461	-0.4150645
ENSG00000046651	-0.5110532	1.0921003	-0.023611367	0.05503456	-0.52856797	0.4361627	-0.66670144	-0.35346994	-0.34049127	0.32589585	-0.14846131	0.03741888	-1.8916329	-0.01713936	-0.5877031	-1.2665226	0.5095005	0.5201105	0.32850662	0.6131342	0.54718566	-0.8086395	0.097019546	-0.3370382	0.18175222	-0.8652815	-0.58110356	0.35500184	0.51112014	0.13501585	-0.23071016	-0.3714857	-0.30495036	-0.10897947	-0.42318952	-1.3301057	-0.44938788	-0.45636916	0.74501413	-0.79664475	-1.2683337	-0.28738213	0.16331688	-0.10879666	1.3134702	-0.7021523	0.78865236	-0.25950593	-0.36615783
ENSG00000046653	0.5863205	0.7478071	-0.6808011	1.0915852	-1.1083468	0.55404264	-0.27291963	1.8897197	0.10857561	-0.724151	0.19428083	0.08858415	0.20952995	1.3335837	-0.46787015	-0.46536583	0.15040429	-0.37721917	-0.66507787	-0.6039447	-0.5537699	-0.12400549	0.6262212	0.62499344	-1.2992228	0.61427945	-1.2403072	0.15201962	-1.3926891	0.58209324	1.3210639	-0.72936994	1.4254352	-0.67281246	-0.40303662	-1.7249944	0.77748865	0.8484646	0.042891346	-0.67213976	-2.1335852	-0.5446414	0.81139874	-0.39825693	-0.30068737	-0.60231984	-1.2208836	-0.4602971	-1.2294815
ENSG00000046774	-0.59522593	-0.99562186	0.24237357	0.267262	0.23637192	0.04539735	0.75465906	0.95436144	0.17622568	0.19232737	-0.035522774	0.20984644	-0.023039248	-0.32576942	0.46870992	-0.83225673	-0.92076206	0.25901535	-0.29981446	-0.28610238	0.16339748	-0.16436204	-0.2091925	-0.865094	-0.17244773	-0.7438071	-0.70326245	-0.9118827	0.249737	0.935789	-0.27210537	0.89553726	-0.65745836	0.5050934	0.10324046	-0.3620028	0.415701	0.6527333	1.2985787	0.19507106	0.9672955	1.1480285	-0.07631667	-0.7864404	-0.17039974	0.28752825	0.016574997	0.46264967	1.4660771
ENSG00000046889	-0.9993011	1.1353633	0.2490876	-0.08543588	-0.115593866	0.8400702	-0.5177283	0.61412215	0.65069485	0.16999437	-0.1813959	-0.93541294	-1.0491071	0.47675076	-1.3504086	1.3479451	0.081876114	-1.5071644	-0.36240306	-0.056017645	0.15877652	-0.65468895	-0.9672461	0.6780368	-0.8199496	1.5016259	0.28994742	1.7566739	-0.44065115	-0.20634724	0.07127027	-0.12183287	-0.44402346	-0.1850123	-0.004365495	-0.7314453	-0.20458819	0.16506602	-0.57547766	0.43538105	-1.2329067	0.19194967	-0.75796473	-1.5018808	0.02850968	-1.439443	0.09260339	0.023054564	-1.2492896
ENSG00000047056	0.078298464	0.24831614	0.35886297	-0.1550856	-0.008229428	-0.17045431	0.21945852	-0.47496387	-0.34583634	0.036390696	0.37247553	-0.75789714	-0.2647615	-0.27113318	0.48745036	-0.4609397	0.30354095	-0.44146377	0.2731568	-0.65548134	-0.33768898	0.92351556	-1.7113903	0.036165234	0.7538964	0.07670283	-0.33875427	0.1494492	-0.19021899	-0.56773454	-1.7829689	-1.0471425	-0.5607723	0.53861797	0.055498596	0.20434192	-0.4457097	-0.04193113	-0.52617335	-0.37971002	-0.6594175	0.705303	-0.082806595	0.5352913	-0.59239745	-0.5331112	0.14801455	0.13321593	0.4482667
ENSG00000047188	0.26961038	0.5561073	0.3344611	-0.63423264	-0.19802143	0.7622556	-0.17270058	-1.0667331	-0.5944653	0.68481165	0.5628344	-0.648011	-0.2734003	0.0014615408	0.21003792	-0.545736	1.0251546	-0.05668309	0.88512063	0.66909033	-0.3627537	0.018406976	-0.82281566	-0.56397516	0.5723589	-0.83223736	0.12166889	-0.00782358	-0.66138566	-0.20082156	0.33411467	-1.1799638	-0.96964973	0.5363043	1.1696476	0.4568519	-1.2708323	1.3469664	0.8420973	-1.1252104	-0.593358	-0.63061446	0.46699375	0.60095555	-0.31838012	-1.6450292	0.81183445	-0.45679122	0.37740794
ENSG00000047230	0.19141753	0.16694753	0.74092424	-0.30343324	0.070448816	0.5180209	-0.9037678	-0.91736394	-0.54731476	-0.24663241	-0.066532925	0.35826984	-0.24297309	-0.19173636	0.17054452	0.58746856	0.55998504	-0.5416992	0.5011434	0.46537116	-0.1393432	-0.79124904	1.4252019	-0.27149063	-0.7612354	-0.45467094	-0.1474302	-0.22085185	0.11868806	-0.29539758	0.5454489	-0.9134253	-0.25827867	-0.16676089	1.0650642	-0.023783209	-0.39025658	-0.7595509	-0.26963565	-0.3093942	0.69106	-0.7703166	0.58886975	-0.37025896	0.86274344	-0.24276048	0.5305276	-0.61739206	-1.289675
ENSG00000047249	0.54173064	1.3256714	-0.0390375	0.18898565	-0.63020563	1.0394437	-0.23014037	-0.0810905	-0.42856488	0.06601509	0.84858406	-0.75747025	0.060559332	-1.9708726	0.23758535	0.3187928	-0.99279124	-0.96617293	0.17879684	0.23559585	0.3303179	-0.104029424	0.9731167	0.47522303	-0.496692	0.4436232	-0.6069475	1.3009613	-1.4740919	1.5092725	0.05177712	-1.3068837	0.9134731	0.5727804	-0.63269293	1.0066742	0.29464623	0.97805494	0.7641459	-1.4027338	-0.10345462	0.22715464	-0.25622144	0.9497365	-0.8907294	-0.7974084	-0.37118438	-2.3521802	-0.5731299
ENSG00000047315	0.5156481	-0.7253629	0.6991273	-0.8617051	-0.15426652	0.35948798	-0.06360002	-0.25449204	0.11250012	-0.3681769	-0.24836321	-0.5420694	0.82600296	-1.1116514	0.27412397	-1.0029805	1.0284472	-0.17985374	1.1059527	0.39822516	-1.4482391	0.5794085	0.4747941	-0.80174994	1.337342	-0.24797629	0.062550426	0.7119944	-0.79646266	1.1372459	0.032279808	-1.2890027	-0.9069834	1.1401504	0.86084205	0.9068153	-0.28811684	0.24569196	0.28204617	-0.9722755	-0.047336224	-0.17851532	1.0831199	1.241506	-0.55965436	-0.6010066	1.1880583	0.7344735	-0.22585197
ENSG00000047346	-0.22514774	0.65372705	0.8836872	-0.65086275	0.15962973	0.70122063	-0.21701136	-0.56749207	0.12633497	0.021081718	0.94097006	-0.42626438	-0.77030617	0.41533923	-0.209743	-1.0916203	-0.12800689	-0.08757301	-0.30420867	0.19036198	-1.0890288	0.31796005	0.2660734	-0.16652468	1.0034091	0.5464726	0.81092393	1.3542789	-0.42397928	-0.37271428	0.05845005	0.17621806	-0.8433737	-0.7297116	1.3718526	0.14773609	-0.44966263	0.59976596	-0.4460613	-0.44130915	0.34483102	0.20786992	0.6081747	1.2193125	0.17807503	-0.52696	0.032014515	0.14521097	-0.57829285
ENSG00000047365	0.07390326	1.8892117	0.16711296	1.0467563	-0.47621912	0.64238787	0.4373566	0.13225071	-0.50323284	-0.059329603	-0.60652304	-0.118050665	-1.1559162	-0.7891085	-1.2315484	-0.35357907	-0.26952276	0.008713643	0.5050893	0.97996265	0.10196777	-0.14552613	-0.8762914	0.6297005	-0.44066092	0.7655888	0.14481471	0.8956668	-0.23406252	-0.5168639	-0.50324637	-0.28267467	1.2528268	-1.155515	-0.479491	-1.1952822	0.630979	0.31513214	0.6118491	-0.21585807	-1.03018	-0.10922825	0.092162274	-0.004699961	0.9439313	-0.5958864	-0.5117697	-0.28615856	-0.5541006
ENSG00000047410	0.65405697	-0.5877325	0.60818523	-1.1469061	-0.634756	-0.52194774	0.5765194	-0.6779899	0.35177267	0.6283098	0.12192716	-0.09556438	-0.19906123	-1.0963085	0.4784937	-0.6088735	1.0443135	-0.018194418	1.3651625	0.6792706	-0.5191806	0.10429123	-0.56952053	0.16317478	1.2418382	-0.6153523	0.80365354	0.89464605	-1.1344626	0.4281911	0.48094565	-0.39585277	-1.2938865	1.5105972	0.38074398	0.16070072	-1.0512681	0.5504008	0.8439317	0.27435207	-0.5035631	0.3446425	0.33584887	0.6739447	0.46044272	-1.1421676	0.6822653	0.22439282	0.4714624
ENSG00000047457	-0.62023675	1.6916497	0.02102346	0.2851349	-0.18325736	-0.7741967	-1.3670022	1.0784107	0.9422427	0.5116057	-0.61248946	0.13375263	0.19560948	1.7686484	-1.1942409	1.5053538	-0.88315505	0.4636615	-0.6453738	-0.26622364	-1.1595482	-0.48584735	-0.08777649	0.9351466	0.2446402	0.24212049	0.44433928	0.5850713	-0.12134871	-0.17536403	-0.14471355	1.2039317	1.21555	-0.35150346	0.89784116	-1.0320046	0.67632157	0.040696505	-0.74986017	0.7082857	0.16351612	-0.97840166	-0.06311755	-0.61672235	-0.58200043	-0.64476603	0.23151112	0.019480605	0.0469469
ENSG00000047578	-0.038823765	0.5158511	0.106702395	-0.33151582	-0.5425958	-0.10274749	0.80579954	-0.54810435	0.23569839	-0.06720137	-0.48120302	-0.38211867	-0.907097	-1.1547168	-0.52108246	-0.8968485	0.5513147	-0.5184419	0.16548672	0.274627	0.6086643	0.6767917	-0.9289466	0.22233006	-0.30196217	-0.33947232	-0.60581154	0.547248	-0.1581522	0.5327191	-1.4070427	0.57167846	0.016606972	0.0351515	0.018292047	-0.6788446	-0.4726745	0.28455105	0.5223055	0.12758388	-1.3599789	0.28748566	-0.1974624	0.62391585	1.510814	-0.20206809	-0.2922127	-0.8580499	-0.08938693
ENSG00000047579	0.39257318	0.81861967	-0.28675294	0.48358852	-0.65374357	0.48105857	-0.63294405	-0.10761299	0.34807697	-0.03734389	0.71923834	-0.28714576	-0.803299	-0.32239345	-0.27571225	0.5482242	-0.7136237	-1.3917646	0.37562835	0.05207851	0.8050577	-0.2308525	0.3256276	1.3515184	-0.1574167	-0.25135562	-0.37249732	0.5697004	-0.4595792	0.69109887	-0.7616233	0.43298364	0.34729472	0.066139065	-0.7120091	-0.7050497	0.16105188	-0.6892423	-0.050727542	-0.30489343	-0.5902576	0.7445154	-1.4054415	-1.3526944	0.24542695	0.8194715	-0.047284406	-0.3179615	0.5006964
ENSG00000047597	0.72591054	0.5012848	-0.26195577	0.00569255	-0.29838958	-0.46182123	-1.5585101	-0.5262094	1.0164689	0.22431864	-0.83369964	0.32185584	0.8611641	0.30830947	1.4655625	0.16072595	-0.09399051	-0.7683685	0.40649778	0.25088334	-0.74873614	0.9204119	0.7850031	0.21124662	0.08410233	0.52740365	-0.9755766	-0.8885324	-0.5497968	-0.42364478	0.42809367	-0.93817526	0.68503463	-0.41032416	-0.7033829	-0.4458778	1.1819566	-0.73864233	-0.27674186	-0.580184	-0.11388702	-0.39631447	-0.94718343	0.10212144	0.45582587	0.72699124	0.04268932	1.1835417	0.30285624
ENSG00000047617	-1.226919	0.11900819	-0.0630841	-0.4227085	-0.2657112	0.65336907	0.046579424	1.2319621	0.7186451	1.0775398	-0.0430452	-0.87652004	-1.3093227	0.96753806	-0.3535561	0.49044877	-0.5464598	-1.3578528	-0.020474257	-0.045178875	-0.13184956	0.6144344	-0.47714525	0.71323425	-0.31574148	-0.13512205	-0.22360395	0.7921067	0.61595887	-1.0185522	-0.79076827	0.5825316	-0.6085682	-0.041069277	0.09635254	0.23836835	-0.92449856	-0.30223164	0.20685184	0.7261106	-0.9867887	0.5243027	-0.87018174	-1.0076847	-0.56367046	-0.5858944	-0.204186	0.48607183	0.039500944
ENSG00000047621	0.90139294	1.1195687	-0.5500216	-0.31911078	-0.47924083	0.5856478	0.31022155	-0.349912	0.5012494	-0.31159642	0.041002616	-0.8575379	-0.39008042	-0.16412845	0.31266034	-0.16067083	-0.16752489	-0.6834606	0.5117158	0.6511448	-0.7082661	-0.07191308	0.33433285	-0.1946478	0.6202673	-0.7470273	-0.7454407	0.037175056	-0.18996818	0.9375379	0.21159245	-0.65861535	-0.063286506	0.4760656	0.25853762	0.365246	-0.7587798	0.8711786	1.4146137	-0.2647101	0.29752013	0.54156965	0.01852013	-0.5589581	0.101548545	-1.274281	0.41635007	-0.67935365	0.15477735
ENSG00000047634	-0.65665877	0.886025	0.26446754	-0.064295866	0.18428217	-0.37861124	-0.00025428346	-0.80031574	0.23288478	1.6300857	0.5608095	-0.918567	-0.060764845	0.61483544	0.32766795	-1.039619	-0.22450967	1.1834598	0.12071888	0.4448698	-0.55968344	-0.5357459	-0.20173125	0.11048274	0.1892232	-0.7540414	0.25763136	0.34872073	-0.14526394	-0.40877837	-0.099649414	-1.0204223	-0.22335917	-0.8919161	0.2016038	0.6027559	-0.52426165	1.0030575	0.92275316	0.33659312	0.75559336	-0.2607863	0.42114937	1.1605787	-0.09064614	-1.2106138	0.6338002	0.21706076	0.123225205
ENSG00000047644	1.5283471	-0.4661926	0.18014817	-0.8828395	-0.1467382	-0.61436176	-1.3526678	-0.8421914	-0.7120253	0.27039096	-0.091944434	-0.046957705	0.08777746	0.0194652	1.2270287	0.482601	0.9712635	-0.013935929	0.12238172	-0.5116038	-0.73137873	0.10173646	-0.49517086	0.09685418	0.111061186	-0.2817925	1.5246048	1.2391547	-0.3889448	0.34788612	0.12036165	0.58818287	-0.2903607	0.70198935	0.30120918	-0.1295047	-0.5842678	0.6184457	-1.4088722	0.6869355	-1.1112506	-0.74841875	-0.4775639	0.23895827	0.6257705	-0.038738836	-0.1733962	-0.7115841	0.42902833
ENSG00000047648	-0.33520722	0.6152511	-1.0065502	-0.05063568	-0.7103819	0.15263976	-0.65335476	-0.15318552	1.5015631	0.43394917	-0.13011976	-0.8448385	-1.0674102	0.81202066	0.029141393	-0.29153082	-0.11535225	-0.3966022	-0.21254812	-0.98921126	0.36261696	-0.9234533	0.17733413	0.1882155	0.18642987	1.0914007	0.10755331	1.2861444	-1.1056377	-0.14746991	0.09762112	-0.10158842	-0.6394151	-0.5105055	-0.58429015	-0.4276269	-0.7672832	0.40717065	-0.23940308	0.27010822	-0.5101192	-0.81914616	-0.69158345	-0.6993638	0.05667584	-0.17695646	1.0672404	1.0819561	-0.993407
ENSG00000047662	0.077004455	0.9960078	-0.16590436	0.39670795	0.55215913	0.7296085	0.038215883	-0.34880286	0.049131252	-0.41169083	0.6389392	-0.31953913	-0.95390487	-0.9993019	0.3907255	0.16169809	0.45329034	-0.86064243	-0.7698305	-0.4181023	0.49476066	-1.0015724	-0.93867713	0.3303341	-0.4170268	0.21325846	-0.02804176	0.24821647	-0.31309858	0.19040929	-0.018463194	-0.5079132	0.46469188	-0.6534942	-0.60134006	-0.32572523	-0.6291396	-0.23970108	-0.5834949	-0.67179507	-0.42872438	0.6498593	-0.7775027	0.03612903	-0.49584094	-0.13357428	-0.059352938	0.24295679	0.5174889
ENSG00000047849	0.44186363	0.71888655	-0.42643753	1.3297436	0.6617026	0.25704017	-0.019079827	-0.39970028	0.11771766	-0.96009886	1.188788	-0.85316706	-0.65797853	0.63112205	0.34230462	-0.07538823	-0.4277589	-1.2588348	-0.25033018	-0.8719157	-1.2859683	-0.7553552	0.26969418	0.62587065	-0.19036326	-0.8603689	0.42384568	0.38876453	-0.03372925	0.25795564	0.35705176	0.34563592	-0.015412043	-0.4460621	0.68313694	-0.8105244	-1.2042987	0.7468232	0.39314178	0.49797723	-0.42912433	0.3101661	-0.33149153	-0.113737695	-1.0363414	0.7102899	0.046736915	0.32212356	-1.111801
ENSG00000047932	0.15725982	1.8639308	0.33516356	-1.4607118	-1.1672264	0.7963946	0.00518241	-0.83202416	-0.17631623	0.25328067	0.44420576	-0.4943735	-1.2700752	-0.05157522	0.614364	-0.27334148	0.9761073	0.46675125	0.16892187	0.35587364	-0.74082744	-0.24646051	-0.17458262	-0.31077573	0.40461722	-0.94832116	-1.0839434	-1.3886831	-0.5353011	0.21714467	-0.09479688	-1.653172	-0.47759056	0.6396189	0.79475886	-0.4320098	-1.2463119	1.1994784	0.92920077	-0.7237505	-0.36959574	-0.031263545	0.39239314	0.8240048	-0.07841727	-1.2205443	1.1050941	-0.4021601	-0.24349748
ENSG00000047936	-0.06321003	-0.94459057	-0.00926249	0.27712396	-0.73545575	-0.30293086	-0.2492262	0.49306637	1.0290962	0.06646894	-0.6758059	-0.42470434	-0.2477477	0.05240486	1.3227602	-0.16126919	-0.1284134	0.2891619	0.079024665	0.22676086	0.10548791	-0.043093145	-0.09684063	-0.21048254	-0.002029508	0.34523883	-0.50874996	0.27388224	-0.56770545	0.049577665	0.4695231	-0.69336414	0.7156526	0.61442703	-0.43378067	0.099705055	-0.44307834	0.84213006	0.08512395	0.5348298	0.19321051	0.10510827	0.10095438	1.1926787	0.29311943	-0.39372835	0.07715584	-0.27963027	1.3195467
ENSG00000048028	0.33919916	0.350949	0.15169343	0.24586314	0.11682696	0.4149978	-0.677483	-0.47055593	0.8074817	0.100319855	-0.44042566	-1.452849	0.642032	-0.48892182	0.34482646	-0.77401	0.11310093	-0.6040412	0.5741208	0.045713432	-1.5924892	-0.013234564	0.66045386	-1.4034204	1.4443177	0.30142054	-0.09422915	0.38710612	0.6658298	-0.86345	-0.4938617	0.23927522	-0.45374975	0.12243317	-0.14053755	-0.14334439	-0.32573572	-0.6267259	0.26540065	0.091852516	-1.3040811	0.04954636	-0.38428453	-0.07432137	-0.036601532	0.25121868	0.19882596	0.13000266	-0.87705517
ENSG00000048052	-0.46491736	0.5096807	-0.5694111	-0.19623736	0.000274586	-0.85329694	-1.1883093	0.52376145	-0.145264	-0.8041693	-0.50649023	0.34419686	0.080965444	0.63886946	1.1055268	0.3102394	0.1477965	0.113588475	-0.22053361	-0.6368715	-0.88337123	0.6171889	0.43426043	0.6044539	0.33434013	-0.4436901	0.3929439	0.27766207	-0.16204584	0.4021489	-0.112019755	0.31328464	-0.4801524	0.1495872	0.6309833	-0.5580159	-0.12588406	0.3164276	-0.6104572	-0.027711958	-0.6205663	0.697992	-0.3737067	-0.84180385	0.37425098	0.26243192	-0.023806734	0.008372482	-0.22805102
ENSG00000048140	0.38054985	-0.5084917	-0.7976022	-0.5987111	-0.10648541	1.1531118	0.29254457	0.2932905	1.0024064	0.15088847	1.200433	-0.43239027	0.2535108	0.35549477	0.49539933	-0.22084282	-0.14262359	-0.2312676	-0.37381312	-0.86489	-0.92930603	1.241555	-0.5677404	-1.1887769	0.884831	0.27171713	-1.3669518	0.10663203	0.48338875	-0.21237327	-0.94781274	-0.59737045	-0.024026694	0.19867319	0.3939327	0.4347956	-0.7519561	-0.15783402	0.024061568	-0.40485337	-0.42265528	0.28657672	0.21530528	0.08557581	-0.58311963	-0.26497686	-0.056369398	0.2177499	0.61730075
ENSG00000048162	0.36718595	1.207099	-0.0039057487	0.6061501	0.84557956	0.51541936	1.4282435	0.13189265	0.7772533	0.096273474	0.87726635	-1.1194732	-0.14426896	0.5076659	0.77521145	-0.53291756	0.20995694	0.78331524	0.633634	0.47411337	-0.0793766	-0.49345866	0.11405996	-0.26921386	0.7739759	0.03960129	-0.36501855	1.367461	0.3193538	-0.5489717	-0.104565546	-0.050545543	-0.50665116	0.029312605	-0.424729	2.0689838	-0.27854207	0.17764874	1.5389009	0.21623895	1.3462218	-0.043708224	0.7362625	1.1460009	-1.9966463	0.9415305	0.69710284	0.25923723	0.3240523
ENSG00000048342	-0.22987494	-0.008703992	-0.47839853	-0.53268826	-1.2427436	-1.0138495	-0.75177485	-0.6625069	0.49828464	-0.21097536	-0.24988267	-0.2477878	0.16015829	0.6656145	-0.31975496	0.34610528	0.85475475	-0.72643584	0.26992998	-0.94497585	-0.72465485	-0.22500925	0.39735717	0.8517604	-1.0283536	-0.6645562	-0.27029002	-0.039841756	-0.27693787	0.5589006	1.2121159	0.0057793306	-0.1447382	0.86498946	-0.07370212	-0.8544633	-0.045339227	0.6191459	-0.08111668	0.6035495	-0.41348943	-0.53936064	-1.4345485	-0.48460296	0.17776962	0.22455049	0.3451292	-0.34165236	-0.7841299
ENSG00000048392	0.04101417	0.682848	0.10468743	-0.09578148	-0.7749465	-0.13543093	-0.81201446	1.092081	0.32141712	0.0028514017	0.5389592	-0.261804	-0.94159305	-0.075870916	0.16209175	0.7859523	-0.069469534	-0.7058034	0.46877292	-0.14494449	-0.5667279	-0.21029414	-0.67307955	-1.3401678	0.08932771	1.0150684	-1.0411698	0.708567	-0.88995034	1.0405544	-0.17461525	-0.16473201	0.15951447	0.40398026	0.12925552	0.36843067	-0.72205293	0.46721628	-0.57239425	0.071014166	-0.08081818	0.013945048	-0.61457545	0.96017534	-0.62487423	-0.307121	1.2977823	-0.3507273	-0.21452823
ENSG00000048405	0.8489231	-0.88938195	1.2212757	-0.699938	0.8450813	-0.004357229	0.5981202	-0.011441269	-0.6639311	0.81499213	0.11497276	-0.5758544	-0.64022595	0.120647885	0.96103346	-0.026430415	0.39788473	0.3961975	0.72799	0.92296386	-0.3237791	0.1292716	-0.7980324	-0.5011453	0.9313453	-0.4768461	0.67583704	0.6211771	-0.09530869	-0.44593495	-0.20878418	0.7760699	-0.36168453	0.045409583	0.9438826	-0.08321263	-0.67496276	0.85558605	-0.1325653	0.49962726	0.23003909	0.29253706	0.36503792	0.914544	1.6501279	-1.1653389	-0.20531702	0.4472374	0.5618902
ENSG00000048462	-0.46631747	-0.18934216	-0.61075485	-0.16859573	-0.7894219	0.18696794	-0.26616362	0.46311575	0.84959626	-0.30674955	-0.4296742	0.49156627	-0.31294987	0.06463444	0.24224412	-0.7669982	-0.66942173	0.5595139	0.9692497	0.0983167	-0.33589703	-0.22529668	0.36117768	-1.1983857	0.10321537	0.1276803	0.05345829	-0.93121713	-0.5352588	-0.3356294	0.23293708	0.8546118	0.46058345	-1.0081806	0.22552001	-0.6979447	-0.026155071	-0.42920628	-0.24115843	-1.527294	0.31078184	0.5463937	0.77450216	0.20257801	0.41755274	0.23013978	0.6068197	1.7062678	0.76402086
ENSG00000048471	-0.6321908	0.48037496	0.27809995	-0.22723748	-0.21992813	1.4951695	-0.3483227	-0.3124196	-0.24132124	-0.74792165	0.20129135	-0.37353787	-0.5784136	-0.30963808	0.08853603	0.028792754	0.1891876	-0.4923134	-0.3077824	-0.7259733	-0.9998873	0.12368026	-0.5819021	0.09945194	0.4117151	-0.93809634	0.3992282	-0.0727479	-0.8442321	-0.3669619	0.15049934	0.7111482	-0.2529256	0.5965043	0.38422543	0.17386669	-1.2559494	0.99232614	-1.0886557	-0.4948826	-0.39788	0.3320469	0.106513545	-0.38033065	0.061888374	-0.39323285	-0.28200632	0.3314605	-1.0069542
ENSG00000048540	-0.17960967	0.5420609	-0.80762964	-0.41520524	-1.8090854	-0.53664404	-1.0366976	2.1612263	0.69669974	0.15279973	-0.912445	-0.21005104	-0.14702033	0.7776988	-0.3814112	1.0734121	-1.2437698	-0.13597545	-0.1233605	-0.39458287	-0.1706961	-0.33052394	0.7644375	0.37761262	-0.927725	1.9795552	-1.4052432	0.6488188	-1.6783588	0.10336792	0.9701653	-0.20282999	0.31882682	0.3960566	-0.7063706	-1.068707	0.4336909	0.5090089	-1.282825	0.42959052	-0.29297304	-1.2781545	0.058676407	-1.7376379	-0.070617616	0.53045154	-0.37027094	-0.3921162	-0.799258
ENSG00000048544	0.8924433	0.8957713	0.56510943	0.28171682	0.5540886	1.466853	0.8030527	-0.66237	0.23337896	0.86860806	1.0148728	-0.41877732	-0.40983853	-0.86681616	0.048484948	0.08505596	0.66361845	-0.2558474	0.056678224	-0.23928818	-0.054748476	-1.3421232	-0.035789847	-0.8118398	0.3245283	0.042817548	-0.6774687	-0.22639887	0.020036448	-0.35096338	-0.05763509	-0.71881044	0.32023	0.2000894	0.5384314	1.7578534	-0.12278586	0.051032145	0.70215756	0.3735215	-0.091835395	0.41228747	-0.7584533	0.90541184	-1.1934984	-0.7858242	0.31024346	-0.2609708	-0.19363086
ENSG00000048545	-0.59098244	-0.17609641	-0.060820255	0.46048677	-0.3621417	1.1579664	-0.75600106	0.6067211	0.38303423	-0.090623826	0.36444247	0.5245323	-0.46178004	-0.7157067	-0.17857456	-0.2836365	-0.3200902	-1.5781813	-0.77088714	-0.12635888	1.0236765	0.35528484	-0.29032093	0.79117227	-0.3403179	-0.10879951	-1.6767175	-0.46731892	-0.6854165	-0.43114868	-0.3421251	0.2677472	-0.5398231	-0.28456154	-0.2599903	-0.9886297	0.8434857	1.0266267	0.42503983	-0.6861855	0.016766269	1.1791427	-0.4342527	-0.8436667	-0.9892305	1.3127716	-0.53478307	0.39179876	0.27235192
ENSG00000048649	0.67202824	0.093126945	0.70916915	-0.84483737	-0.33929828	-0.29901353	-0.25565934	-0.2029876	-1.3756578	-0.491582	0.15564501	0.004552598	-1.2944486	-0.69674593	0.7776453	0.63042676	-0.2428345	-0.7864532	0.4774427	0.54647684	-0.86771995	0.112841524	0.14199583	-0.38292503	-0.088734634	-0.1426416	0.8169182	0.1366732	-0.9448428	0.613637	-0.56949914	-0.15986083	-1.2420471	0.8667146	0.06661503	-0.402785	-0.6880974	0.6728476	-0.570971	0.13056545	-0.5929852	-0.37442422	-0.4513224	0.30395246	1.0560876	-0.6894245	0.42876342	-0.7839057	0.20625336
ENSG00000048707	0.3029052	0.6792592	0.87997836	0.049816288	0.746503	0.52418596	0.06552947	-0.35934654	0.35021597	-0.63631773	0.9536762	-1.1363907	-0.6156653	-0.3010932	0.051473487	-0.09259551	-0.109393924	0.55000246	0.30606863	0.16525885	-0.19809513	-0.10609289	0.45849237	0.39018488	0.31138402	0.04206285	-0.0337568	1.1077381	-1.0396143	0.04497627	-0.28366578	-0.19921027	-0.48504943	0.48361933	0.6271466	0.706185	-0.39734742	0.716969	0.83079845	0.39826745	-0.98963785	-0.56183577	0.40531784	0.9463232	-0.09157627	-0.6753761	0.1436656	-0.7239474	-0.031687807
ENSG00000048740	0.4783542	-0.8227117	0.72157526	0.19093399	-0.7930654	0.26801527	-0.6983673	1.2284782	-0.5639934	-0.8847818	-0.22491397	-0.77001864	-0.089107364	1.0396918	0.035111435	0.2689071	-0.3113362	-0.22326912	0.06725988	-0.42017728	-0.028522689	0.052649025	1.1646777	0.32847917	1.0735704	1.2181398	0.16605482	0.24698061	-1.5380529	0.655318	0.65423423	-0.79644704	-0.34386018	0.84016955	-0.37826136	0.32236928	-0.62358046	-0.0522026	-1.1880397	0.48581794	-1.4405704	0.95400155	0.16006395	-0.9692932	0.14551419	0.15886022	-0.8085968	1.20704	0.04144432
ENSG00000048828	1.0755543	0.045427144	-0.24577822	-1.1380172	0.40220392	0.61766744	-0.23330525	-0.3453727	0.16848788	0.5306704	-0.45035243	-0.5658516	-0.39869553	-0.2254386	1.1217896	0.2199964	0.80126214	-0.4704236	0.84956867	1.0333526	-0.9987898	-0.50139725	0.1716048	-0.88407505	0.58362323	0.8038029	0.2447576	-0.20928977	0.10188439	-0.06735585	-0.5634772	-0.5706704	0.4273053	-0.10315483	-0.090633765	0.6896963	-1.0795236	-0.4782728	-1.1222596	-0.047826957	0.3455064	-0.61057276	-0.0057311603	0.6607754	-0.15259583	-0.41258326	0.5206754	-0.21951923	0.12676485
ENSG00000048991	0.56138	0.9399732	-0.57633793	-0.120738834	0.11736249	0.19356151	0.19448142	0.5080959	0.06870917	-0.87530905	0.11853625	-1.018637	0.3973824	-0.6487353	0.47895998	-0.43741894	-0.857914	0.39892757	0.7446738	-0.2740547	-0.42246398	0.28293422	-0.43238762	-0.41165322	0.50399435	0.13897811	-0.48621702	0.9429647	-0.8037845	0.5654353	-0.44469565	-1.0199409	0.072506465	0.45157555	-1.061693	-0.6712594	-0.25279096	0.6979997	0.63505363	-1.4219798	-0.6300206	0.788109	1.0709634	-1.5188291	-0.6587497	0.09357533	-0.42819023	-0.011600063	-0.5561617
ENSG00000049089	-1.0565399	0.52287084	-1.3028984	1.3732301	-1.261814	-0.4827184	-1.5468315	0.9723639	-0.177888	-0.9475709	-0.50369054	1.1567575	0.54925525	0.744143	-1.4349449	-1.062113	-0.19339006	0.74205625	-0.59072906	-1.4852309	0.111978464	-0.6838246	0.40159076	0.7808555	-1.4881401	0.53021145	0.41250157	0.06378038	0.37486625	0.3745967	0.65167403	0.7970472	0.4345721	-0.6759032	-0.05426491	-1.9816146	-0.24976946	0.064110056	-1.1053513	-0.5356126	-0.40981185	0.79955846	-0.11022629	-0.21324351	0.09096538	0.41406107	-0.34829167	-0.83340275	-0.22819428
ENSG00000049130	0.9059077	-0.06527125	-1.3255771	-0.03100542	-0.69781667	-1.0407207	0.08264725	0.2993668	0.71633834	0.1612152	-0.47663316	0.52930564	-0.610445	0.3314932	0.66801	0.064741395	0.68698555	0.55769527	-0.17359516	-0.071077876	-0.563482	0.7613611	1.090624	0.025207326	-0.56547534	0.88326806	-0.26314858	0.12435247	-0.6264214	0.36583182	0.3790683	-0.32244825	0.04590107	0.09630744	0.45814887	-0.4984079	0.48822775	-0.16233747	0.56882715	0.90230346	0.2504538	0.13974737	0.18482876	1.2988876	0.24633494	0.07823858	-0.14697763	0.3788046	-1.146993
ENSG00000049167	0.50088334	0.1832748	-0.0012981324	-0.70414525	0.14469115	0.6096531	0.093281105	0.17610025	0.3301027	0.8429742	-0.035369787	0.18245406	-0.8282194	-0.2752804	0.5608902	0.044734992	0.7675271	-1.1570874	0.93737984	0.029455844	0.14712232	-0.839015	-0.921828	-0.23288968	0.029746193	-0.29153618	-0.18012814	-0.14016326	0.08236383	-0.2775145	-0.068696976	0.21023089	-0.18939573	0.7134987	0.17639054	-1.2157252	-0.7843783	0.5040423	1.0643243	-0.25527483	0.23938143	0.6020887	-0.52741903	-0.5172116	0.18543725	-0.27152815	0.9606683	-0.6296886	-0.5360358
ENSG00000049192	0.149436	-0.80665123	-0.61271113	-0.09394402	-0.8238129	-0.95245713	-0.54933083	0.30690175	0.06829686	-0.40356627	0.24982814	-0.14471838	0.644827	0.78817266	0.15357393	-0.14578357	1.2423277	0.23095529	0.37337032	-0.12794366	0.11293854	-0.08555246	-0.4377878	0.2565574	0.19967256	-0.5055852	-0.29623753	-0.7839652	-0.67345357	-0.007683947	0.6744152	0.8362586	0.04385408	0.43161342	0.25645396	-0.2503542	-0.19746697	0.98270464	0.1203402	0.11669289	-0.40990844	1.2428252	-0.7026648	-0.19549897	-0.23380715	0.57038385	0.67136186	0.36086854	0.7852308
ENSG00000049239	-0.42971513	0.1113538	0.89136744	-0.5735764	0.028772939	-0.6835333	-0.9103049	-0.46532777	0.099663235	1.0368398	0.58775026	-0.039313257	0.3734352	0.894359	0.9892321	-0.42197984	1.1387302	0.965573	-0.56669635	0.050719168	-0.13839789	-0.2853062	-0.76349014	0.05853834	0.59079957	-0.37570727	0.48463345	0.950609	-0.20017518	-0.67461234	0.020153154	0.24057631	-0.57902336	0.18171047	1.3978306	1.8069943	-1.2357965	0.16113356	-0.8030486	1.3592721	0.6102367	-0.7252839	0.093944974	0.42886505	-0.5727603	-0.47728446	0.5506862	0.33933085	0.0830389
ENSG00000049245	0.20854485	-0.5907064	0.024085073	0.005090485	-0.47386456	0.19107479	-1.09531	-0.31980595	-0.06656609	0.13060829	0.92837954	0.2437243	-0.46834564	0.8642862	0.5113283	1.2089734	0.9882696	-1.7008665	0.030867362	-0.8762242	-1.2634364	-0.73830074	0.036236208	0.54661655	-0.2956463	-0.5182631	0.8744347	-0.06734004	0.0017804876	0.7603805	0.66364205	0.989573	-0.010313791	0.05925252	-0.026552223	0.34911352	-0.06629987	1.2231927	-0.60256	0.49120665	0.71728104	0.14756389	-1.5570568	1.0745858	0.3068658	0.10915499	-1.0286193	-0.25611073	-0.18352783
ENSG00000049246	0.22410491	1.2151766	-0.3315212	0.1872763	0.57816684	-0.5469051	-0.6662979	-1.4219553	-0.0063531185	0.051600207	-0.2906946	-0.11072167	0.5254886	0.19689892	0.004255798	-0.011227658	-0.106398806	0.1298559	-0.5564906	-0.23831262	-1.0574646	0.05742328	0.4071727	0.41357234	-0.24670435	-0.20876628	0.31344652	1.4486977	-0.8079874	-0.077164434	0.5004212	0.07862724	-0.11059015	-0.26119843	0.8116863	-0.9242005	0.080656774	0.44340333	-0.7420423	0.26466542	-0.19677886	-0.23561506	0.8031839	-0.8501988	0.22478685	-0.56410176	-0.47020528	-0.3128078	-1.4062358
ENSG00000049247	-0.069443814	-0.42938346	-0.41816595	-0.13607094	-0.2890737	-0.42825505	-0.27518043	0.44696712	0.08740545	-0.13819537	-0.23921001	0.031531468	-0.108246915	0.41360962	0.39325988	1.0323043	0.36899275	0.1342051	0.054420426	-0.36283302	0.4793095	0.012265095	-0.07701673	0.49744347	-0.16786423	0.17676535	0.46337023	-0.60473186	0.21445684	-0.13514176	0.18770921	-0.13834904	0.7354245	-0.51727647	-0.52256095	0.17443494	-0.46582523	0.29146445	-0.406738	0.053537283	0.5950518	0.43553442	-0.42386416	-0.29521504	0.49171987	-0.24600115	0.42653978	-0.55348533	1.0053376
ENSG00000049249	0.3522062	-0.39037728	0.20708822	0.271097	-0.11141912	-0.15010369	0.04218649	0.091740645	0.022276085	-0.13595875	-0.949989	0.22761104	-0.09355389	0.3396934	0.11412716	0.61900634	0.19719927	-0.2582217	-0.02348762	0.41152528	0.877749	-0.74366885	-0.8415247	-0.14071845	-0.054304894	0.062205493	0.6962311	-0.2671772	0.4757207	-0.18156663	-0.25747302	0.3820377	0.58187246	0.43670958	0.03392822	-0.00744001	-0.71158284	-0.5188651	-0.13432728	0.34434023	-0.17307088	0.5311686	-0.38165137	-0.11372655	0.88710284	0.036775272	0.287175	0.051515393	1.2672871
ENSG00000049283	0.07648081	0.3344694	0.021462506	-0.066170454	0.14346424	0.5014576	-1.0368351	-0.9746314	-0.21805844	0.31322005	0.34028748	0.43027106	0.53940374	-0.79397273	-0.4176504	-1.0519407	0.30895665	-0.16671504	0.13542661	-1.0204438	-0.118033655	1.5621067	0.8701797	-0.1433833	0.447348	-0.20747115	-1.2014685	-1.5673814	0.24734077	-1.9011941	-0.9839417	0.05789636	0.044185393	-0.5895842	-0.2627344	-0.5468122	1.0895548	-0.23648742	-0.2539424	-0.6013701	0.2274661	-0.8950289	1.2353112	1.603279	-0.5907325	1.3257623	0.001947814	1.1823169	-0.70037967
ENSG00000049323	0.5346498	-0.09715802	-0.22556056	0.94748104	-1.17434	-1.4722986	-1.351299	0.3045849	1.1983235	0.8061977	0.7052699	0.28124315	0.9852261	1.0417706	0.9640113	0.07823205	0.9233584	0.77826566	0.13025026	-1.0248504	-0.42781508	0.15557878	0.08201562	1.3445857	0.45945504	-0.421755	0.2071255	-0.38900867	-1.1179836	0.47425136	0.6531697	1.2197756	-0.525854	0.97550595	0.7887994	-0.2841887	0.9891911	1.4244083	-0.9235117	1.0686418	-0.19550991	0.30079854	-1.3488133	1.566084	-0.57362133	1.8170625	0.7538421	0.17932686	0.19954807
ENSG00000049449	0.03672623	0.7037994	-0.25479436	0.26283252	-1.4812626	0.42462888	0.6262228	0.70659846	0.6812697	0.73105866	0.8512748	-0.20446001	0.49776205	0.7111114	0.06936956	0.06434578	-0.80967456	0.45080775	-0.84009725	0.34518144	0.05325221	-0.23628797	0.9401016	-0.82485455	-0.78936964	0.12412725	0.41429925	1.3637645	0.22977185	0.88665724	0.036820587	-0.33816534	-0.4444443	0.5861506	0.0020433513	0.9100238	-1.058926	1.3189712	0.6206247	0.71917844	0.11398798	-0.22171795	0.31036925	0.8862387	-0.87746197	-0.8867729	0.5177706	-0.68769497	0.120778866
ENSG00000049540	0.13606846	-0.648075	0.32418302	0.69502854	-1.1411269	-1.0312015	-1.1058958	-0.6423038	-0.5669204	0.061873935	-0.17124599	0.5133021	1.4393246	1.3419019	0.5609307	-0.35844317	-0.50781965	0.69607943	-0.042613253	-0.45990822	-0.9115874	1.3690374	1.5970268	1.4591436	0.7101607	0.4673681	0.9717174	0.1670061	0.35021165	0.14923361	1.1845098	0.21871057	-0.48325536	0.07400383	1.4719073	0.11178227	0.3798051	1.1618475	-1.1771203	0.8038204	0.744983	-0.37387925	0.705508	-0.5738717	0.0113049615	1.0198215	-0.72896385	-0.09560732	-0.48908055
ENSG00000049541	1.0130914	0.44413525	0.29915735	0.527977	1.3646121	1.2439625	0.02080327	-0.22114854	0.8138952	-0.1955894	0.41759416	0.018107941	-0.06341374	-0.30103856	0.35125244	0.055037506	0.4559902	0.11384885	0.40537146	0.58753765	0.40984166	-1.0699964	0.04910276	-0.009207458	0.6652298	-0.1747813	0.10567933	0.56569755	-0.74686134	0.3875608	0.15159163	0.08895541	0.33090615	0.95781004	-0.52203476	0.41189352	0.44239354	-0.31226742	0.17875266	-0.6322446	0.5430379	0.4273058	0.81294644	-0.57713765	0.22032088	0.42613125	0.006143731	-0.010124801	0.17460504
ENSG00000049618	1.2297654	-0.18390466	0.7895372	-0.49663985	1.2984146	0.40319464	0.45697075	-0.550843	-1.029005	-0.15655679	-0.2675971	-0.15978932	-0.9340511	-1.1498674	0.5174225	-0.31579265	-0.42901972	0.2628506	-0.15277234	0.17352913	0.03585935	-0.3195808	0.11571588	-0.576317	-0.062407695	0.27776837	1.1992346	1.1310313	0.37741736	0.4682534	-0.8913683	-0.3176024	-0.49807972	-0.44355914	0.40888137	0.13114847	-1.8397124	0.14770296	-0.1688196	0.62939686	-0.85510206	-0.39149433	0.5439527	0.4897918	0.6860566	-0.17486711	0.1537051	-1.0224375	-0.29214093
ENSG00000049656	0.3741024	-0.3418364	0.9547616	-0.39942273	-0.35890913	-0.041395094	0.04623559	0.4716039	0.7772455	1.0693623	-0.10262724	-0.19094898	0.20020963	0.73463666	0.4935345	0.5284063	-0.9831952	-0.04723212	1.3868787	0.838722	-0.6438966	0.13330798	0.09862509	0.9687624	0.28677914	-0.37836754	-1.0963581	1.0455877	0.0067019667	0.5632016	-0.83245957	-0.43577886	0.714622	0.49621817	-0.30736265	-0.06440131	0.19441642	0.34182936	0.054965496	-0.118047014	0.5377629	-0.5427071	0.24615231	-0.34627154	0.69305927	-0.015815929	0.23661438	-0.4461471	1.0164343
ENSG00000049759	-0.42120844	-0.53418154	-0.037113816	0.64218116	0.8458742	0.38291243	-0.6095346	0.79122406	0.98503673	-0.5544357	0.0062698186	-0.20827731	0.16272677	0.24471825	0.28279826	-1.1555078	-0.5825405	-0.34127733	-0.03129787	0.20341355	-0.656635	1.1490953	0.5882213	-0.93041897	-0.102798626	1.4159333	-1.815744	0.9942324	-1.1613427	-0.25213662	-0.4564272	-1.6339506	0.20181993	-0.5804099	-0.7915605	-0.55099	0.058687974	-0.87068236	-0.24325706	-0.3417602	-0.29923773	-1.2393379	1.145365	0.09392319	-0.9987429	0.17678225	0.13369139	0.45458537	-0.8368986
ENSG00000049768	0.43768856	0.21414314	0.23492031	0.09097498	0.28029972	-0.03675142	0.06282491	-0.8230877	-0.5472704	-1.0342106	-0.57089186	0.48426178	-0.029815683	-0.46362877	-0.6624942	-0.7795223	0.5383357	0.7208892	-0.9046309	-0.21307364	0.7152177	-0.04204661	-1.038232	0.6291676	0.21286578	0.39667836	0.9872371	0.16884847	0.83876556	-0.23636955	-1.1539174	0.5196352	0.8407544	-0.787653	-0.3293081	-0.059041988	-0.29870772	-0.1529738	-0.15765053	-0.4781145	-1.0605277	1.1240665	-0.4727948	-0.00091037346	1.2389277	0.16892609	-0.8062053	-0.3048734	0.707053
ENSG00000049769	0.45154232	1.3555707	-0.55598	1.0189743	0.15791361	0.48660335	0.15370932	0.15443265	-0.14762844	-1.1657981	0.992515	-1.5390877	0.22131951	0.051953174	-0.27133864	0.18763357	-1.5830827	-0.49907595	-1.1492314	-1.1851336	0.20200421	-0.3866996	-0.019956099	0.74092656	-0.7178174	0.413748	-0.6772704	1.4428414	0.056223705	0.7664902	-0.15708672	-0.48197192	0.82753456	-0.5109314	-0.41143334	-0.059698395	-1.1895429	-0.19773944	-0.47470436	0.35800037	-1.4014869	0.76455337	-0.46816182	-0.62736374	-1.0393333	0.75563747	-0.49250394	-0.40665448	-0.7331663
ENSG00000049860	-0.03632193	-1.107595	0.5984381	-1.2425624	-1.229085	-0.85052735	-0.947305	0.2185252	1.0651292	1.3470882	-0.35580626	0.18549055	0.045998774	0.5376613	0.34957933	0.81158954	0.5386028	-0.24700855	0.3708772	0.41667828	-0.1704534	-0.5452458	0.41108194	-0.0076236487	0.27316934	0.48670736	-0.20655012	0.5689918	0.080820486	-0.0388749	0.22586697	-0.3613852	0.9953314	1.2988541	0.33628523	0.7854313	-0.7458856	-0.4686153	-0.15628093	0.67024666	0.31731975	-0.40795925	-0.1884457	0.37937325	0.39333627	-0.33597678	0.5598787	0.042089473	0.47014847
ENSG00000049883	0.5802194	1.4675157	0.6894872	-0.5541046	0.18130293	0.31806538	0.14455073	0.049656775	-0.13621052	-0.15451232	0.5538059	-0.8669101	-1.0587288	-0.17189264	0.4451491	0.05521957	1.2058457	-0.89916706	0.3672448	0.5513527	-0.11652164	-0.17631873	-0.80157506	-0.96528435	0.13649596	-0.4355752	-1.1980364	-0.26727062	-0.20867386	-0.054301698	-0.14913201	-0.1804746	-0.3365525	-0.3699267	0.09811531	0.5339713	-1.4338989	-0.5281986	0.2616393	-0.20173495	-0.30243605	-0.28275016	-0.43005228	-0.35541984	-0.23561242	-0.45106402	0.7897536	-0.6818686	-0.85319746
ENSG00000050030	0.7866026	1.3819089	0.4315509	0.39412415	0.33845928	-1.3300724	-1.0339675	0.87839425	-0.87640876	-0.6458502	-0.24205263	-0.51217735	0.05301923	0.31584257	0.97977626	0.2931613	-0.9062274	0.004741405	0.7383611	1.1259822	0.13635811	0.7407662	0.27146503	0.6015599	-0.72686845	-0.35620433	-0.019329524	0.91548985	-0.6100632	0.4226038	0.12199579	-0.70615727	0.7937237	0.16227189	-0.29267764	-0.3386835	0.43850514	-0.21341886	-0.9790494	-0.9559078	-0.24819781	-0.4716199	-0.05480502	-0.42043075	0.33002874	0.097470336	0.4261037	-0.26064152	-0.36516285
ENSG00000050130	0.03862107	0.40471053	-0.17833899	-0.56814665	-1.16797	0.6623751	-0.23326209	-0.6558092	-0.37525076	-0.09979983	0.15270445	0.21828225	-0.19807716	-0.041774824	0.18748192	-0.4344393	0.6830125	-1.5661922	0.12242635	0.064454325	-0.39292267	0.5103429	-0.8098144	-0.5227986	0.12416106	-0.9098192	-0.15692532	-0.16017298	-0.29297173	0.8573421	-0.6101037	-0.855036	0.33546078	0.19423175	0.3802418	-0.16808815	-0.5333366	1.2365549	0.199689	-1.2967869	-0.69284195	0.45167184	-0.12623513	1.237497	0.40192997	-1.6520722	0.49587	-0.48799556	-0.18111551
ENSG00000050165	0.29576048	0.1849405	0.20872541	1.9483466	-1.7657217	-0.6365496	-0.87324536	-0.33655763	-0.07643185	0.5178404	0.5991322	-0.14573027	1.1642483	0.10264788	-0.70286787	-0.34302273	-1.043842	-0.6430814	-0.47928053	-1.5372164	-0.045025587	0.7419242	0.22773534	1.630308	-0.33181524	-0.023527736	-0.24988581	0.2711524	-1.1544566	0.17945178	0.10016708	-0.6648749	1.1716626	0.3284968	0.2436112	-1.505286	0.72480154	0.8138085	-0.13390058	-0.05006029	-2.180389	-0.5851197	-0.07048343	-0.018767674	-0.8888754	0.65553826	-0.20170473	-0.5957938	-0.26758844
ENSG00000050327	-0.089683376	1.2929523	0.09152822	0.40042573	0.46840265	-0.2102385	0.1469212	-1.3920311	0.38428745	0.77792394	-0.60839355	0.12275277	-0.38298976	-0.04675585	-0.41019186	-0.2660179	0.9790901	0.4051856	-0.56325424	-0.060927115	0.5067362	-0.25572607	-0.39951667	0.5514193	-0.076448716	-0.41193077	0.7898881	0.9365412	0.4952959	-1.3166157	-1.0488901	0.5903027	0.69886565	-0.5748918	0.05710035	-0.3674686	-0.15336585	-0.24229102	0.16497478	0.5871791	0.045978848	-1.2158581	-0.19636579	0.37335894	1.5433846	-0.42220616	0.15017872	-0.9516336	-0.033595465
ENSG00000050344	0.06615145	0.53012645	-0.27546147	0.042742517	0.2395096	-0.27853876	-0.43274474	-0.8107717	-1.1407944	-0.36310706	-0.23078476	0.17455614	-0.27109534	0.72656083	0.6774306	-0.6276423	0.06790341	0.37450713	0.245626	1.0237979	-0.47206107	1.152928	-0.00656448	-0.54131454	1.2145097	-0.20103802	1.6967143	-0.11833573	0.17272857	-0.47583398	-0.008258634	-0.47625932	0.20993543	-0.4964065	0.9663422	-0.5331994	-0.5406512	-0.2712146	-0.2829001	0.0150986295	0.8344405	-0.2900547	1.1144316	0.5168748	1.8443601	-1.2603222	-0.4142227	-0.2902345	0.12437174
ENSG00000050393	0.6025138	0.8636847	0.53813833	1.2047274	0.9337368	1.261709	0.23778555	0.12447306	0.066589676	-0.41357857	0.1705658	-0.32263213	-0.8984433	-0.52861756	0.584637	0.7117458	-0.8558611	-1.0961152	-0.38992167	0.09596184	0.0036047536	-0.29873717	0.18031614	-0.33927166	0.03746312	0.014905669	-0.4113909	0.59213626	-0.25162426	0.50808764	-0.5717319	0.15909226	0.63164234	0.48423952	-0.10214859	-1.0747172	-0.23126768	0.49055186	0.674793	0.37729743	0.19175808	-0.37245762	0.38726994	0.662428	0.6501078	-0.32450873	0.03849067	-0.9730984	-0.32135907
ENSG00000050405	0.11698102	0.14769225	-0.39735326	0.10657616	-0.5924846	-0.19889702	-0.7829858	-1.8124701	-0.5809142	-0.35926506	-0.09450601	1.2166204	0.51418585	1.1006207	-0.34997484	0.044630025	0.5461897	0.79111546	0.195028	0.014643112	-1.8511338	0.7381787	0.54536825	0.2196317	0.9152414	0.058143754	2.137786	0.32611835	-0.46630874	-0.20609869	0.95225936	-0.37409574	-0.6188353	0.18762086	1.2930056	-0.53393286	-0.56590027	0.4866587	0.06814232	0.012757701	0.5923965	-0.044988982	0.8571681	0.48621473	-0.16977654	-1.6573881	0.16366993	0.18623717	-1.1728841
ENSG00000050426	0.18072644	0.5839575	0.5783825	-0.8913228	-0.117470555	0.23255187	-0.28162694	-0.44091442	-0.31693164	0.43615395	0.86943007	0.16982235	-0.46837497	-0.10287954	-0.45323938	0.10636274	0.09959913	-0.16795307	0.5219669	0.5101166	0.1616772	-1.2604746	-0.05243348	-0.29920846	-0.51794946	-0.16888435	-1.3724182	0.8001697	-0.2734317	-0.15516667	0.20139845	-0.40621936	0.6708173	-0.26995695	0.29758528	-0.11368402	-0.3793657	-0.77263975	0.7330513	-1.1294404	0.52775455	0.13078329	0.5143427	-1.0229806	0.6681484	-0.39293277	0.44243628	-0.8693872	-0.71205676
ENSG00000050438	-1.0357431	-0.099707544	-0.36138603	0.62310624	-1.0862098	0.09044499	-0.19890219	0.8451267	-0.33949423	-0.51285267	-0.80783796	0.65608436	1.4665751	0.2807975	-0.11677838	-0.16270909	-0.44703314	-0.013114143	-0.9092727	-0.62634903	-0.7173636	0.6538504	-0.7963507	0.10187917	-0.99301463	-0.3772166	-0.089648545	0.07735702	-0.057848606	0.17487177	-0.2818448	-1.3492275	0.2604629	-0.14997567	-0.9291176	-0.5634303	0.6367163	1.0416657	0.076587945	-1.5068414	-0.56836337	1.0982318	0.272187	-0.382429	-1.5173368	0.0702297	-0.5688344	1.0525196	-0.43012545
ENSG00000050555	-1.0993437	-0.21600279	-0.78948915	0.73383135	-0.6918774	-0.79995793	-0.92620254	-0.13885014	0.36724347	0.8066355	0.026920198	0.82951987	1.1486262	0.10798311	-0.10584181	-0.8919482	-1.4054269	0.51124096	-0.48760146	-0.6639738	0.40548593	0.97097784	0.17973875	0.3330083	-0.4432452	-0.38347656	0.9013342	0.62390524	0.60061574	-0.5453341	-0.04664419	0.30055368	0.5366138	-0.35327286	-0.69671184	0.100219995	0.22410762	1.0391486	0.10575147	0.2645204	0.32859206	-0.20807868	-0.09080878	0.6182291	0.014945701	-0.18327922	-0.18621752	-0.43459898	0.5095244
ENSG00000050628	-0.04905775	0.18849982	0.33991852	-0.58607846	-0.75373936	0.2650371	-2.355902	-0.24028197	0.0076346225	0.9669264	-0.23698811	0.73957676	0.77251583	1.6037269	1.053878	0.9688131	-0.09971956	-0.1435515	0.05170067	-0.7064231	-0.23959619	0.90845823	0.6493469	0.6165846	0.37730914	-0.3645208	1.2095779	0.11423153	-0.26906002	-0.7720858	0.9406963	0.32048407	-0.18567544	-0.4512344	1.3617469	0.35169926	0.23762433	-0.12912889	-1.0046299	0.5286014	0.4562752	-0.7598006	-0.16918999	-1.2586145	0.16886988	0.71053445	0.06635464	1.262051	-0.7043347
ENSG00000050730	-0.33993876	0.23763543	-0.650107	0.1389645	-0.09072752	0.024226863	0.109473325	-0.078620225	0.17288466	0.19411866	-0.67910063	-0.39742637	-1.0174205	-0.0033702368	0.9760252	0.38646546	0.29402256	-0.40485004	0.9565903	0.30476466	-0.028383682	0.13981022	-1.22625	-0.07029935	0.6550789	-0.18100354	0.27209088	0.07567731	0.71422887	-0.11936915	0.22128761	-0.16954423	0.78375226	0.12970723	-0.766416	-0.45488858	-0.89331716	-0.0827377	0.09048866	-0.2182181	-0.30745924	0.21520522	-0.65204984	0.15171152	0.52191156	-0.7104836	0.45455495	-0.23603968	1.2026964
ENSG00000050748	1.0336413	-0.078143336	0.016066149	0.067634895	-0.09499815	1.0432781	-0.8169158	0.012076861	-0.0029007911	-1.3275601	1.0479882	-0.9997189	0.28316736	0.097090594	0.9719187	1.0898294	-1.7432538	-1.667618	0.16551825	1.1530501	-0.54612905	0.1737238	1.0084811	0.13266714	0.11820956	1.0890999	-1.5027066	0.5132572	-1.1142355	-0.05453429	-1.1301485	-1.6054721	0.4142134	0.13574834	-0.015439957	-0.5434466	0.5124832	0.73592925	0.18300283	-1.7816153	0.12666869	-0.15932772	0.4804059	-0.9035108	-0.72323996	-0.44487077	0.17854269	-0.09684735	-0.11874409
ENSG00000050767	-0.34353146	-0.13714632	0.47733545	1.0221481	-0.64505297	-0.7373888	0.6670411	0.39711127	1.0694782	-0.7467528	-0.06078583	-0.14148651	0.013226846	-0.27989808	-1.3785603	-0.9681741	-0.91737944	0.19786948	-0.4590188	-0.7685396	0.77249205	-0.019721908	-0.8044569	0.19442256	-0.46065965	0.8505137	-0.15675735	0.6178387	-0.16814797	0.19024935	-0.85360926	0.56202155	0.25658712	0.115561	-0.14119726	-1.4054784	-0.5776026	0.52314204	-0.037336756	1.0498735	0.11428656	-0.27707487	0.9084116	-0.51614785	-0.20003378	-0.17945041	0.14871238	-0.7314404	-0.5354881
ENSG00000050820	-0.10940012	0.24489506	-0.5821157	0.05871381	-0.009902792	0.30544758	0.28583968	-0.7508247	0.37133494	-0.41303122	1.1454465	0.026589228	0.65508664	0.46340778	0.27609956	-0.606984	-1.4584498	0.7098123	-0.6256195	-0.06560093	-0.93030757	0.41018748	0.7879169	0.31266955	-0.505142	0.52101094	0.35545605	1.2503729	0.82925653	0.3627283	-0.217048	-0.2838223	-0.41077968	-0.25081164	0.025335688	-0.76512295	-0.62064713	0.20349082	0.40280974	-0.15921693	-0.4316422	-0.061401106	0.9001338	1.269923	-1.6914634	0.24920261	0.6122553	-0.03424752	0.057609048
ENSG00000051009	0.5187561	-0.9917603	0.5649628	-1.6517118	0.37885937	-1.569403	-0.7936869	-1.2668934	0.71483237	1.2588273	-0.64326847	-0.03135838	0.25131777	0.1329845	-0.6371731	0.040353823	1.2919363	1.1302463	0.3206543	0.15057181	0.010666086	0.13189627	-0.029870909	-0.08530173	0.036148503	-0.39647928	-0.5376817	0.546266	0.5150346	0.06313889	-0.726546	0.14914037	-0.47066483	0.2668251	0.35824254	-0.43685368	-0.64906716	-0.12586434	-0.7376261	0.48857695	-0.02913351	0.70713305	-1.0886862	-0.45838776	0.9793411	-0.6495026	-0.13780291	0.5012051	0.5327674
ENSG00000051108	0.32687235	-0.34532952	0.68326646	0.29056016	0.117065296	-0.63055336	-1.0367315	-0.13968056	-0.2459212	1.0162482	0.2646412	0.16222896	0.24552299	0.3423809	0.34689704	-0.7602837	-0.8587562	0.4575753	0.951841	0.2507747	-0.15022571	0.111576565	0.056933362	-0.5561777	0.48322654	0.73442715	0.09541995	0.3950442	0.31368053	-0.10590193	-0.11516462	-0.7436326	1.026405	-0.6964491	0.59246093	-0.46439227	-0.49128246	-0.44779095	-0.47234416	-0.21118888	0.8725995	-0.4096865	0.6525988	0.20181848	0.25741607	-0.19427039	1.1132278	-0.34938538	0.05426251
ENSG00000051128	1.5117667	-0.6359922	-0.89291424	0.25610378	-0.0374033	0.09475575	-0.1328536	-0.41593146	0.12485195	-0.98138	0.5240316	0.8431382	0.2487012	0.36642006	-0.8764813	-0.17482194	-0.08286805	-0.43346843	-1.3126702	-1.5351479	-0.32638818	0.77085894	-0.35423097	-0.41491774	0.7320452	1.1452954	0.6734094	0.6486626	-0.17461613	0.65735304	-0.97916454	0.7029091	-0.19839321	-0.16518362	-0.70457906	-0.12061997	-0.705561	0.7383794	-0.6786627	0.09954723	0.8170117	-0.05138107	-0.5013465	-1.1687691	-0.45659232	0.09796892	-1.1300001	-0.73482287	-0.47079784
ENSG00000051180	0.282327	-1.1173017	-0.6950023	0.46246842	0.9443941	1.4002188	0.6951467	-0.59027946	0.7383959	0.056490254	0.048122127	0.16988906	0.5372172	-0.8043345	0.102226876	-0.99043584	0.31914225	0.23009466	0.8255422	-0.07917099	-0.057348084	-0.23876615	-0.25647786	-1.3528992	1.0776849	-0.74472713	0.37631088	-0.91397744	-0.19782132	0.14490096	-0.14034913	0.9104492	-0.2899217	0.2674323	0.2440997	-0.7832482	0.6295299	0.11054787	0.65099216	-1.0819874	0.5164874	1.4344611	0.9812088	-0.50291675	-0.40311146	1.1658657	0.598721	1.4360696	0.741362
ENSG00000051341	0.3034234	0.00031115563	-0.39033934	0.47549677	0.19838202	1.2504382	1.2315395	-0.037346777	0.3013255	-0.3302085	-0.113686025	0.030705914	-0.4038735	-0.91817206	0.5522286	-0.3603651	0.49044684	-0.028142761	0.7164425	0.59871566	0.10620096	-0.06986908	-0.41470465	-1.2179838	0.3732041	-0.27549624	0.1274334	-0.96070695	-0.50074065	-0.52626055	0.41395375	0.86581033	-0.24691023	-0.34981525	0.7287997	-0.17000316	0.44866255	-0.15553108	0.72671455	-0.93957037	-0.30466413	0.9960111	0.5414481	0.63356197	0.002385129	0.8502379	1.0162146	0.7082249	1.1914034
ENSG00000051382	1.0434903	0.96949697	0.6068935	-0.0901579	1.5453169	0.89810205	-0.7712091	-0.6081028	0.5596384	-0.46747696	-0.25023773	-0.3009075	-0.53725994	-0.54137367	-0.14739184	-0.067098744	-0.18630104	-1.1598489	-0.104032315	0.5198068	-0.25757337	0.56026936	0.3623363	-0.8994344	1.277298	0.75734216	-0.63392335	1.231597	-0.9360864	0.28455496	-0.72317564	-0.39949077	0.17412883	0.57358366	-0.6866999	-0.37423432	0.084086515	0.63611513	-0.113408335	-0.016844865	0.16963063	0.07243974	0.34459352	0.1373377	0.11285677	-0.31714004	-0.19229037	-0.86538696	-0.66991895
ENSG00000051523	-0.29755515	-1.3486764	-1.235632	-0.38542125	-1.3126298	-0.1539726	-0.5738409	0.00169082	0.4503471	0.5710727	-0.8777518	1.1615574	0.57956105	1.049355	-0.027544072	0.35426012	1.627274	-0.50153893	0.5459622	-1.544432	0.015336266	-0.49121022	-0.00027379667	0.6895143	0.61898375	0.73574036	0.16877633	-0.9483407	0.44950655	-0.6735508	0.4322975	1.3569894	0.79082996	0.04984359	-0.5997062	0.23454346	-0.8409468	-1.0735601	-0.9328699	0.27249745	0.584198	0.76836586	-0.6420604	-0.8451396	0.53212196	0.5035497	0.0370731	0.6756507	1.1149013
ENSG00000051596	0.88401765	0.94138646	-0.086844884	0.37552917	-0.21436898	1.2319857	0.684896	-1.1691298	-0.14866504	-0.54276943	0.008637624	0.6785873	0.7167385	-1.3023634	-0.80888075	-1.4872943	-0.8309115	0.84527177	-0.762726	0.058026187	0.4658114	-0.20906726	0.10477392	-0.1632008	0.35932687	0.7101979	-0.2134779	0.048086163	-0.17235197	-0.2128039	-0.07742301	0.14283304	-0.6455127	0.082419194	-0.43780857	-0.41469792	0.31098408	0.44824916	0.5057681	-1.0000479	-1.5259262	0.4013147	0.29777277	0.4684749	0.035115402	0.46244732	-0.18611152	-0.5682413	-0.25193363
ENSG00000051620	0.67951477	0.06679463	0.23469923	0.04273421	0.7831002	0.8247581	-0.6509525	0.0061908658	0.23230554	0.23440912	0.26390302	0.8739704	0.008372231	1.3248781	0.27238598	0.35217625	-0.07503715	-0.5878009	-0.83866775	-0.5042032	-0.20738019	0.84999675	0.6578782	0.6648756	1.0775491	0.43582457	0.6105408	0.8166598	0.3927078	-0.78082997	0.46451268	1.3192935	-1.3130864	-0.57081467	1.2804097	1.6005322	-0.070652775	0.3786608	-0.7258962	1.2346398	1.3541232	-0.28238577	0.25026235	0.46997344	0.24452299	0.25494233	-0.84933233	-0.096249595	-0.7290512
ENSG00000051825	0.15245512	0.44513106	-0.17679498	-0.268512	-0.4291259	0.35175067	0.49994513	-0.52191705	0.73867714	-0.3562792	-0.8309848	-0.8254184	0.3712292	-0.33623493	0.23117073	-0.7095454	0.0025678503	-0.26084015	0.7572529	0.8218845	-0.39796615	0.5920834	-0.5109574	-1.3845801	-0.107410274	0.41401562	0.13192159	0.12407717	0.078110315	-0.53452635	-1.222263	-0.38126898	-0.51597625	-0.1566224	0.47168654	-0.02809597	-0.69928813	0.347001	0.20688449	-0.14342874	-0.78232306	0.7236138	-0.5674645	-0.4338289	0.34002182	-0.09577615	0.14849445	0.53416216	-0.2758717
ENSG00000052126	0.46905166	0.49987125	0.42624256	-0.4728082	-0.6445003	-0.54285884	-1.2224628	0.15344256	-0.63115007	-0.3805229	-0.05734142	0.33347204	-0.07443708	-0.05230519	0.21506524	-0.18832065	-0.020262307	-0.22049142	-0.40508273	-0.23007266	-0.1510444	1.0050231	0.68902373	-0.007801609	-0.4966007	0.3987678	-0.6827694	-0.20803146	-0.6184413	-0.37909862	-0.22058642	-0.9768549	-0.24654277	0.80393136	-0.25663868	0.13039775	1.1072093	0.5727168	0.22474092	0.30449343	-0.73443	-0.64763194	-0.088848084	1.3181952	-0.5708283	-0.25971642	-0.4748906	-0.6529031	-0.97390586
ENSG00000052344	-0.19023867	0.051701408	-0.6529451	0.20105304	0.36796936	0.013829236	-1.0208142	-1.8900465	1.6870618	0.7505641	-1.6346319	1.3453608	0.11356535	-0.7630362	-0.59966713	-0.44606903	-0.8192141	1.9455404	-0.31800634	0.7271378	-0.12282323	0.095370755	-0.31058013	0.07682435	-0.29612967	0.7816635	-0.14799453	-0.004603283	-0.34517655	-1.2258179	-0.42236552	-0.6043782	1.1420331	-1.029592	-0.3662225	-2.187073	0.47505742	-0.8233945	0.87538177	-0.67082685	1.5051357	-1.7213649	1.3615203	1.3005058	-0.11365933	-0.011771695	1.0159823	0.13973425	1.7468185
ENSG00000052723	0.5208742	0.6897589	0.10611017	-0.55464095	0.5550852	0.92227995	-0.12349279	-0.38425645	-0.97083145	-0.014045484	-0.37302604	0.17769474	-0.77354085	0.032772534	0.9856015	0.7919287	0.9702473	-0.45562693	0.46333575	0.71873724	-0.6408935	0.1956896	-0.27452263	-0.5366588	0.7734718	-0.45225966	0.1534565	-0.40878978	0.08125803	0.39678487	0.30241156	-0.2897189	-0.15155786	0.46761295	0.7050477	-0.0435364	-0.5345271	-0.3318787	0.5026017	-0.564054	0.264596	-0.4369971	0.05406087	0.5640113	0.5087316	-1.5601524	0.44865242	0.020818897	-0.40805483
ENSG00000052749	0.70127714	0.9376563	-0.42387572	1.3366591	0.5849968	-0.5666731	-0.10268157	0.418368	0.69291425	0.32729137	1.362089	-0.41828886	0.9319223	-0.6750141	0.19337313	-1.738161	0.7175803	0.2066965	-0.8510363	-0.00063760945	0.8535144	0.18562968	-0.13653582	-1.1008477	1.1618026	0.65332407	-0.4179208	0.9988328	0.7279107	-0.009472961	-0.81193024	0.17553467	0.17884916	-0.44863752	-1.2089044	1.1103371	0.09475144	0.15778746	0.5773184	0.21600792	0.023421485	0.994667	-0.07381855	0.40689456	-1.0846313	0.667233	0.4868815	-0.48418754	0.17942391
ENSG00000052795	-0.27027795	0.7159226	0.48749337	0.39457795	0.49042493	-0.5695662	-0.7882265	0.110525064	0.27681565	1.1570961	0.35363165	-1.2971873	-0.6343846	0.6381673	1.0024489	0.9787442	0.03845995	-0.22451594	1.3974222	0.45035398	-0.5333943	0.38393965	-0.04722579	0.5791065	0.41675282	0.37058973	0.73725516	0.8837127	-0.18322387	-0.7156843	0.14223081	-0.70216376	0.8685203	-0.3273701	0.47391477	-0.60570294	-0.31421036	0.5940474	-0.35351187	-0.04251943	-0.63194704	-0.599638	-0.2428535	0.06649386	0.48354027	-0.67564356	0.53108114	0.23552856	-0.5233947
ENSG00000052802	0.006205078	1.3814025	-0.57796204	0.3231678	-0.3317509	0.8373618	-0.5727259	-0.05302563	0.013573542	0.4373761	-0.831548	0.7281659	0.7918096	0.296238	0.22906795	0.47110614	-0.49459055	0.5706211	-0.3690842	0.1821193	-0.5302486	-0.41216493	0.35872936	-0.13680689	0.53120935	-0.15981592	-0.46958572	-0.22709762	-0.7093556	-0.9152817	0.75702286	-0.88229704	1.7513098	0.13791774	-0.27964395	-0.5179498	1.0205745	0.8399234	0.80179524	-0.8744283	-0.18313448	-0.6793414	0.76958555	1.2413137	-0.06893716	-1.3043447	-0.24395187	-0.27362204	0.34447235
ENSG00000052841	0.51197094	-0.06293145	0.53019625	-0.8969427	-0.6348681	-0.3648612	1.2170272	-0.69123054	-0.44087046	0.84238917	-0.56291777	-0.4414605	-0.41221502	-0.2950557	0.36775675	-0.40865678	0.8363804	0.47418413	0.25257617	1.4863514	0.07009319	-0.06997188	0.005479396	-1.457164	0.21551995	-0.008681079	-0.47504723	0.36017656	0.47410884	0.14170384	-1.05038	-0.62890494	-0.109807156	-0.5072726	1.110583	0.44857782	-1.4520409	-0.15072533	0.13083315	-0.015751198	-0.7183705	-0.29372725	0.35050932	-0.15279299	1.4586598	-1.7091626	0.23858818	-0.42455184	-0.7429478
ENSG00000052850	0.6593176	0.19921745	0.43439168	-0.69876444	0.44774303	0.13450861	0.06917195	-0.0001118639	-0.2002176	-0.7908831	0.3685509	0.56377316	-0.05011513	-0.5825213	-0.2612134	-0.55897945	0.60982645	-0.067606546	-0.46026698	-0.33444062	0.22167936	0.0046783513	-1.5426035	-0.3363551	-0.004649826	0.29142043	0.80808294	-0.17106907	-0.24412154	-0.37058574	-0.61618716	1.2707884	0.38698605	-0.017089037	0.40942448	-0.5506386	-0.7607635	0.022450022	-0.6768045	0.5143994	0.4296476	0.7407638	-0.27837527	0.031148544	0.14565656	0.022738311	0.22767642	0.16928531	-0.19249244
ENSG00000053108	0.45717415	0.5405893	-0.5516144	0.2176748	-0.04305711	0.5025833	-0.70114094	-0.617344	-0.17539093	-0.47271165	-0.13406292	0.6306079	0.6554073	-0.7950649	-0.36229226	-0.38987026	-0.17829004	-0.4804684	-1.1313293	-0.58220303	1.0079777	0.100429855	-0.89385223	0.02717348	-0.31219578	-0.029891023	-1.0460669	0.60620064	-0.15207045	-0.715637	-0.2254896	-0.8239673	0.40104973	0.2642761	0.111669414	0.15228792	0.26418158	0.90617627	0.21821591	-0.75601006	-0.6549233	0.31113732	0.06278249	-0.37016833	-0.08527272	-0.18176849	-0.04594794	-0.82007295	0.6041231
ENSG00000053254	1.3405863	0.46523327	1.7708699	-0.37777948	0.39189747	-0.45887148	-1.2457988	-1.5730819	-0.7865519	-0.24148582	0.6569425	-0.101289645	0.2510092	0.30110407	1.216003	0.76252943	-0.21723117	0.44982344	-0.054306712	0.16618757	-1.6805604	0.6602922	0.7366445	0.040334184	1.8149667	0.2752796	1.9461919	0.5382242	-1.5514983	-0.28364566	0.58387697	0.74754643	-1.2368425	0.36058936	1.0532147	0.9552663	-1.0853629	0.1357452	-1.5852853	1.2568659	0.6300077	-0.35513866	-0.34285566	0.388663	0.9951051	0.21966742	-0.3139056	0.69429207	0.38540283
ENSG00000053328	0.3556379	0.24228537	-0.5422401	-0.17213382	-0.88242316	-1.4164686	-1.498245	-0.09328873	0.33442762	0.21893239	-0.8695975	0.06578069	0.5654144	0.4891184	0.88817686	1.2056211	-0.6125563	-0.3327727	0.08904502	-0.017691936	-0.5157123	-0.31572828	0.8413393	0.9604643	-1.0047188	-0.41764286	-0.4358384	0.46822047	0.59967947	0.398532	0.58199	0.4976761	-0.1464983	0.73928547	0.09484104	0.025619695	-0.0039327447	-0.20151739	-1.0623409	1.0671749	-0.8471417	-0.57237434	-1.7564306	-0.9613637	0.055496607	0.6502953	0.6548002	0.18208115	-0.29871914
ENSG00000053371	-0.035407607	0.22203715	-0.23551956	-0.38747242	-0.2709374	1.1484027	-0.15514234	-0.7252795	0.54834145	0.13585728	0.694524	0.28607965	0.42815542	-0.7285958	0.14383039	0.17816095	-0.026173066	-0.6186076	-0.20936492	-0.85796416	-0.052943915	-0.88779795	0.78034383	-0.48366708	-0.32771254	-0.38817146	-0.96308094	-0.37138927	-0.22789124	-0.0025379788	-0.08788955	0.24625556	-0.042015307	-0.028996058	0.5776342	-0.018256065	-0.5932241	-0.4728014	-0.013462006	-0.45214912	0.40404117	0.14338842	0.1612911	-0.15887578	0.050604805	0.5692135	0.3985277	-0.24824002	-0.6691792
ENSG00000053372	0.9002163	0.7287886	0.13903262	-0.07314509	0.5835317	1.6528897	0.8034486	0.876896	-0.19359885	-0.13531402	1.0783136	-0.5719198	0.1981528	-0.06014958	0.6356898	-0.37671572	0.086691156	-0.0017831336	0.6093967	0.39620373	0.43302235	-1.0413826	-0.53864276	-0.75821066	0.5030391	-0.80389035	-1.5048358	1.0191976	-0.8526936	-0.26656675	0.39897266	-0.1565257	0.2111113	0.5829015	-0.36715734	0.44083315	0.18084097	0.38551635	1.5656403	-0.83300143	0.48227903	0.35538036	1.0391711	-0.4334863	-1.3481344	0.043763313	0.8298116	-0.21166766	-0.24722724
[truncated: 18,679 more rows]
[truncated: 207 more columns]
