# Supplementary material for: Evaluation of input data modality choices on functional gene embeddings
Source: NAR Genom Bioinform. 2023 Nov 2;5(4):lqad095. doi: 10.1093/nargab/lqad095 (PMC10629286; doi:10.1093/nargab/lqad095)
Supplement: lqad095_Supplemental_Files [file lqad095_supplemental_files.zip › Supplementary_Table_S4_OMICS_EMB_log_sigma.tsv]

gene_id	OMICS_EMB_0	OMICS_EMB_1	OMICS_EMB_2	OMICS_EMB_3	OMICS_EMB_4	OMICS_EMB_5	OMICS_EMB_6	OMICS_EMB_7	OMICS_EMB_8	OMICS_EMB_9	OMICS_EMB_10	OMICS_EMB_11	OMICS_EMB_12	OMICS_EMB_13	OMICS_EMB_14	OMICS_EMB_15	OMICS_EMB_16	OMICS_EMB_17	OMICS_EMB_18	OMICS_EMB_19	OMICS_EMB_20	OMICS_EMB_21	OMICS_EMB_22	OMICS_EMB_23	OMICS_EMB_24	OMICS_EMB_25	OMICS_EMB_26	OMICS_EMB_27	OMICS_EMB_28	OMICS_EMB_29	OMICS_EMB_30	OMICS_EMB_31	OMICS_EMB_32	OMICS_EMB_33	OMICS_EMB_34	OMICS_EMB_35	OMICS_EMB_36	OMICS_EMB_37	OMICS_EMB_38	OMICS_EMB_39	OMICS_EMB_40	OMICS_EMB_41	OMICS_EMB_42	OMICS_EMB_43	OMICS_EMB_44	OMICS_EMB_45	OMICS_EMB_46	OMICS_EMB_47	OMICS_EMB_48
ENSG00000000003	-0.6835965	-0.798071	-0.60148644	-0.62124145	-0.6785439	-0.67852044	-0.599529	-0.930454	-0.7597764	-0.8312641	-0.86572194	-0.55010027	-0.74929947	-0.71894526	-0.6060324	-0.81019294	-0.8946758	-0.64489466	-0.8171232	-0.6931764	-0.8221999	-0.50713074	-0.703084	-0.6237487	-0.74024415	-0.7148328	-0.9799902	-0.9240611	-0.8473774	-0.58971703	-0.7969361	-0.85264575	-0.784612	-0.55459136	-0.786309	-0.77880096	-0.67627645	-0.69719565	-0.85548425	-0.8027119	-0.83375037	-0.7680533	-0.80715567	-0.8610312	-0.82104695	-0.6982222	-0.75675255	-0.96042275	-0.98088425
ENSG00000000005	-0.69498587	-0.6872151	-0.55719095	-0.48561168	-0.60596853	-0.5392024	-0.5207853	-0.80095786	-0.71800095	-0.7099406	-0.66936314	-0.45019817	-0.62729824	-0.5428344	-0.45220107	-0.74509	-0.72342783	-0.44280133	-0.6082782	-0.5902307	-0.70999235	-0.42162016	-0.64642733	-0.5018518	-0.6623175	-0.63236636	-0.89207226	-0.7186632	-0.8245101	-0.36078233	-0.69774777	-0.64047635	-0.6571088	-0.45471445	-0.6780653	-0.66878754	-0.44514534	-0.62985027	-0.7239332	-0.6490079	-0.67006546	-0.6076442	-0.74524635	-0.6869603	-0.66209453	-0.5135436	-0.5371841	-0.8683188	-0.83222044
ENSG00000000419	-0.58735216	-0.9377578	-0.6020263	-0.66993994	-0.9500484	-0.7652823	-0.76147455	-0.8119644	-0.8972008	-1.026545	-0.90440524	-0.53397876	-0.9021226	-0.66607326	-0.58526546	-0.9192912	-0.95100176	-0.80495566	-0.5767866	-0.7323225	-0.8309588	-0.5374918	-0.7134266	-0.6985272	-0.84188443	-0.77109855	-1.0271515	-0.9293502	-0.9228391	-0.53265315	-0.7910627	-0.8580029	-0.7828669	-0.6143146	-0.78247446	-0.79306966	-0.623466	-0.8105804	-0.8356018	-0.8248756	-0.85528594	-0.67918575	-0.80596703	-0.94680184	-0.9867015	-0.8169347	-0.6724573	-1.1013353	-0.799812
ENSG00000000457	-0.673625	-0.8272766	-0.50137466	-0.5962314	-0.83813995	-0.56570256	-0.66133904	-0.8521012	-0.825043	-0.8826696	-0.8739767	-0.47306365	-0.7116251	-0.69275236	-0.58588034	-0.8510909	-0.9525851	-0.59556514	-0.53562486	-0.65950716	-0.73288816	-0.42337665	-0.7532966	-0.5647694	-0.90706515	-0.74897707	-1.0499138	-0.84830403	-0.8340528	-0.58291423	-0.69792926	-0.74303275	-0.7377071	-0.59505767	-0.76556927	-0.71580744	-0.61605346	-0.7190506	-0.8522784	-0.66545445	-0.8219784	-0.6401064	-0.8058714	-0.9433444	-0.83292854	-0.65552324	-0.54504234	-0.8755136	-0.86092234
ENSG00000000460	-0.7056546	-0.7703149	-0.5916323	-0.66978955	-0.820418	-0.68565446	-0.72475463	-0.7925993	-0.8934793	-0.900665	-0.8293065	-0.54524934	-0.7725053	-0.68042725	-0.70358616	-0.9815233	-1.0020373	-0.6452994	-0.6120013	-0.7145942	-0.8456638	-0.5075493	-0.79111505	-0.58395547	-0.84589666	-0.64990646	-1.0689979	-0.8692006	-0.995855	-0.6494089	-0.81809235	-0.839151	-0.7877028	-0.6535904	-0.876226	-0.9102023	-0.69006944	-0.7072622	-0.9095826	-0.7069498	-0.81405437	-0.74210113	-0.8105619	-0.9838228	-0.9460467	-0.80331486	-0.7506029	-0.9529867	-0.87115884
ENSG00000000938	-0.66323996	-0.6893591	-0.57448477	-0.47904333	-0.6253049	-0.65608245	-0.69613457	-0.74996513	-0.7914567	-0.74520665	-0.6120227	-0.540851	-0.7353692	-0.60801506	-0.49123585	-0.7166786	-0.74487054	-0.5201361	-0.5773243	-0.6740673	-0.76111555	-0.5103487	-0.52423525	-0.5322059	-0.65505004	-0.69856143	-0.9466219	-0.6971198	-0.8981391	-0.47444335	-0.80753857	-0.7280111	-0.72783405	-0.59258467	-0.66275746	-0.67522854	-0.47456327	-0.6882948	-0.7085136	-0.80678177	-0.7211939	-0.60124093	-0.7018578	-0.7198275	-0.65945166	-0.71665823	-0.6056726	-0.87959534	-0.91627157
ENSG00000000971	-0.56186056	-0.668558	-0.546341	-0.50367	-0.56587994	-0.6835684	-0.5249225	-0.75310963	-0.6633442	-0.7081695	-0.6939736	-0.5286375	-0.7023509	-0.5133664	-0.4827378	-0.6243614	-0.69141394	-0.51253444	-0.70081633	-0.5570973	-0.8072709	-0.42872342	-0.58429915	-0.47573218	-0.67990977	-0.5955775	-0.9387262	-0.6689732	-0.868801	-0.39906922	-0.6757459	-0.7393274	-0.74048835	-0.42414233	-0.53425837	-0.65149885	-0.52813756	-0.58874935	-0.7238098	-0.6343428	-0.75980836	-0.6019479	-0.67367834	-0.67069465	-0.7396854	-0.56130385	-0.65604687	-0.9195453	-0.79193425
ENSG00000001036	-0.744108	-0.88012666	-0.6892058	-0.66367817	-0.9178903	-0.9461177	-0.864192	-0.9918622	-0.9852372	-0.94168156	-0.98032767	-0.5853525	-0.93709445	-1.0065979	-0.77106696	-0.92483443	-0.9971035	-0.7201927	-0.7201051	-0.7130664	-0.77171975	-0.62605894	-0.66910636	-0.6663273	-0.85248166	-0.8269694	-1.0731134	-0.86558354	-1.0438552	-0.7314911	-0.8242719	-0.9928061	-0.8835173	-0.5978284	-0.84580636	-0.8999302	-0.70939183	-0.7936367	-1.0153335	-0.9097238	-0.94691944	-0.7481692	-0.8396998	-0.9772159	-1.0530334	-0.82903177	-0.79858965	-0.94457716	-0.96999717
ENSG00000001084	-0.6400113	-0.73590696	-0.6241113	-0.60070467	-0.7640826	-0.7111935	-0.6563764	-0.6946834	-0.82742953	-0.7857606	-0.743876	-0.5431301	-0.83831877	-0.7196502	-0.5411394	-0.76882935	-0.8451219	-0.6665352	-0.7232377	-0.6663393	-0.7027101	-0.4757542	-0.67924476	-0.6119448	-0.6476069	-0.69076097	-0.96590394	-0.7745456	-0.7597723	-0.5443383	-0.7629999	-0.759816	-0.69916576	-0.57761616	-0.7088924	-0.7640159	-0.64432144	-0.71741444	-0.83926684	-0.71149117	-0.79086506	-0.6977227	-0.75207835	-0.76556444	-0.8319984	-0.73757386	-0.60252714	-0.87110674	-0.8709557
ENSG00000001167	-0.70292485	-0.77428967	-0.69051737	-0.7306581	-0.8680186	-0.73377335	-0.70527637	-0.841335	-0.9391374	-0.9406796	-0.873665	-0.6594162	-0.9057892	-0.85082555	-0.7530098	-0.9638474	-0.9865671	-0.83699864	-0.6900691	-0.85233194	-0.8236471	-0.61023414	-0.76506054	-0.7094318	-0.88462985	-0.7131191	-1.1044259	-0.78599185	-1.0441344	-0.61819875	-0.87507486	-0.8839419	-0.8604239	-0.6938809	-0.9001868	-0.9059829	-0.77384317	-0.7683639	-0.9129598	-0.85800225	-0.8507834	-0.7598174	-0.9034769	-1.0024756	-0.9594772	-0.78011286	-0.7250315	-0.95345795	-0.8666495
ENSG00000001460	-0.9300187	-1.0115416	-0.7527386	-0.9271338	-0.9512679	-0.7652353	-0.76375395	-1.0609195	-0.9368023	-1.0435287	-1.0681777	-0.7318548	-1.1212252	-0.84362227	-0.8003666	-1.0501306	-1.0942544	-0.75224096	-0.94216585	-0.9330888	-1.0183755	-0.7231506	-0.9362519	-0.8181727	-0.9375773	-0.75144964	-1.0483005	-1.0693861	-1.1427981	-0.62091887	-0.9030622	-1.061087	-0.9833873	-0.71229935	-1.0039244	-0.9861069	-0.8585101	-0.8941283	-1.0195104	-0.9893179	-1.0228779	-0.80572397	-0.93351114	-1.151825	-1.0460956	-0.94635075	-0.86953354	-1.0655322	-1.1822937
ENSG00000001461	-0.87496173	-0.8411826	-0.79399335	-0.74807805	-0.8819293	-0.76686525	-0.76591456	-0.96738756	-0.89714277	-0.90475994	-0.89460456	-0.742727	-1.0438966	-0.8534236	-0.74544543	-0.90283	-0.8969285	-0.6701519	-0.84035724	-0.7274001	-0.8389641	-0.7038014	-0.880774	-0.6740042	-0.8431797	-0.8048003	-1.0383174	-0.89537674	-1.1103623	-0.68059444	-0.86955553	-0.9667216	-0.993666	-0.7408497	-0.9715692	-0.9567438	-0.7568636	-0.8332471	-0.9323049	-0.910417	-0.9156803	-0.72605133	-0.8865233	-1.0161754	-0.9846015	-0.7821185	-0.7942874	-0.89740634	-1.0952854
ENSG00000001497	-0.6567121	-0.7662069	-0.64287156	-0.70591944	-0.8719636	-0.7450113	-0.74219257	-0.7342557	-0.8065218	-0.923506	-0.768654	-0.47843993	-0.91119164	-0.6618115	-0.69240814	-0.8906815	-0.99632007	-0.7429004	-0.6206861	-0.80615604	-0.8800745	-0.5451087	-0.6974853	-0.7850063	-0.7818226	-0.61702436	-1.0155449	-0.94025576	-1.0379558	-0.4792653	-0.7942388	-0.9257141	-0.8025425	-0.58781433	-0.85330147	-0.824532	-0.7417548	-0.75540704	-0.7754418	-0.797395	-0.7654893	-0.7385465	-0.85030705	-1.0093932	-0.90307325	-0.8081393	-0.78723097	-0.91648924	-0.8543264
ENSG00000001561	-0.6237623	-0.70771235	-0.57118785	-0.78487366	-0.77878296	-0.7308677	-0.66475606	-0.71632916	-0.93107015	-0.7516328	-0.79898775	-0.5928599	-0.7766965	-0.7424942	-0.56951606	-0.7727632	-0.80538386	-0.5811941	-0.6873249	-0.6476726	-0.7616909	-0.52212226	-0.67387074	-0.5698043	-0.7521839	-0.67215794	-0.96154636	-0.76019275	-0.941628	-0.5668843	-0.77499443	-0.76292	-0.7721207	-0.5889083	-0.71994555	-0.8220289	-0.6493908	-0.6257929	-0.8199993	-0.8324741	-0.8140777	-0.6652786	-0.6834723	-0.8908362	-0.8333787	-0.7277683	-0.60773903	-0.90481937	-0.902942
ENSG00000001617	-0.7379956	-0.7772435	-0.7108307	-0.5474606	-0.66238207	-0.76098925	-0.56592727	-0.7461731	-0.8800674	-0.8267376	-0.81813383	-0.55592096	-0.84720373	-0.6649093	-0.6582031	-0.86388123	-0.76429844	-0.6312224	-0.7616275	-0.5985143	-0.95149165	-0.48553264	-0.63757265	-0.5939064	-0.8028174	-0.644493	-1.0352606	-0.9306074	-0.8664872	-0.60310596	-0.8516203	-0.7825373	-0.7545067	-0.5494053	-0.69693017	-0.8284096	-0.6211792	-0.76412344	-0.7072672	-0.8610134	-0.90819114	-0.76381993	-0.6957167	-0.7920469	-0.69795114	-0.70509297	-0.71650606	-0.98820823	-0.99287647
ENSG00000001626	-0.54688376	-0.6415495	-0.68576115	-0.54342437	-0.58910006	-0.5629874	-0.5353295	-0.8562863	-0.80593497	-0.6795603	-0.67938274	-0.63503206	-0.754353	-0.5777636	-0.5502062	-0.733586	-0.75393224	-0.60265887	-0.73848814	-0.517788	-0.7031059	-0.476675	-0.6172818	-0.42961103	-0.65284115	-0.62684107	-0.83395386	-0.6587389	-0.8733658	-0.4735558	-0.8149192	-0.6719374	-0.5849114	-0.52342755	-0.6555497	-0.7367109	-0.6032682	-0.6581113	-0.6894177	-0.6623747	-0.68828744	-0.69008386	-0.67012817	-0.7567328	-0.68710625	-0.53461367	-0.5969128	-0.87913597	-0.8928602
ENSG00000001629	-0.7425053	-0.8964015	-0.6994586	-0.8028594	-0.9768908	-0.7935043	-0.85941225	-0.8434497	-0.840449	-1.0213802	-0.88179743	-0.66855955	-0.94026405	-0.7087927	-0.69221604	-0.9721652	-1.1492685	-0.77438694	-0.64666533	-0.8204968	-0.952235	-0.6487023	-0.78133315	-0.76192254	-0.83616716	-0.7789776	-1.1042805	-0.948725	-1.0545514	-0.62511307	-0.8331687	-0.9953668	-0.96076703	-0.67504454	-0.88976085	-0.94064814	-0.7941752	-0.7430277	-0.87060165	-0.859916	-0.9503148	-0.77059454	-0.8988731	-1.0709368	-1.0410153	-0.73818815	-0.7949151	-1.0910434	-0.93520635
ENSG00000001630	-0.5648977	-0.52731735	-0.5144282	-0.57467556	-0.6372655	-0.59643346	-0.5349045	-0.57978	-0.7546075	-0.73576814	-0.8138736	-0.5459887	-0.7584222	-0.62792206	-0.4638942	-0.64502156	-0.71450806	-0.48686495	-0.5889302	-0.5296741	-0.6833434	-0.40487298	-0.53853613	-0.44301754	-0.6670378	-0.6250169	-0.8338997	-0.7751099	-0.66038334	-0.5016086	-0.65667355	-0.7108813	-0.6559712	-0.4048987	-0.5925625	-0.6563113	-0.6815469	-0.5892446	-0.7338866	-0.61358106	-0.7018249	-0.5986749	-0.5777084	-0.6588914	-0.6784831	-0.5408577	-0.62816006	-0.8337262	-0.714648
ENSG00000001631	-0.6385479	-0.84041053	-0.6064227	-0.65327626	-0.97195596	-0.77148783	-0.77283514	-0.84972554	-0.8830747	-0.9045435	-0.9611792	-0.4354528	-0.80203176	-0.7377037	-0.6581127	-0.9671144	-1.0243695	-0.7388012	-0.53162396	-0.6917105	-0.792461	-0.53593946	-0.8183021	-0.6244034	-0.8663218	-0.7110042	-1.0903944	-0.8309662	-1.0835072	-0.4321115	-0.74345195	-0.83088547	-0.8643515	-0.67943245	-0.91838694	-0.7985151	-0.63128924	-0.729753	-0.8055223	-0.732095	-0.91005063	-0.74814624	-0.8536131	-1.0916332	-0.987064	-0.69609624	-0.5418797	-1.0431985	-0.90622294
ENSG00000002016	-0.5997123	-0.65593094	-0.57039815	-0.64866954	-0.8010963	-0.7019029	-0.73989797	-0.792542	-0.8050851	-0.81140256	-0.88545465	-0.5338897	-0.8140337	-0.72972924	-0.5820703	-0.8658578	-0.89120823	-0.6851745	-0.5983704	-0.7562311	-0.7755814	-0.58410084	-0.7811219	-0.60394216	-0.7372691	-0.5947858	-0.904965	-0.7447229	-1.0459609	-0.43293384	-0.6260213	-0.74192446	-0.7033662	-0.6801087	-0.7249359	-0.7315891	-0.55552816	-0.70858145	-0.81314176	-0.7386233	-0.7336347	-0.69018346	-0.8306336	-0.8927454	-0.96299917	-0.671977	-0.65871036	-0.806573	-0.89795333
ENSG00000002330	-0.6023383	-0.77517396	-0.52351713	-0.7839392	-0.8970588	-0.8143241	-0.7241203	-0.8182453	-0.7609168	-0.86134154	-0.7805446	-0.4798289	-0.9888364	-0.7157561	-0.6818429	-0.8126726	-0.9129707	-0.57764935	-0.70525646	-0.730798	-0.7910375	-0.5470757	-0.7863205	-0.669457	-0.7447809	-0.7636434	-1.0414914	-0.8496293	-0.9815558	-0.53203374	-0.6975074	-0.95040625	-0.8780673	-0.591542	-0.8061454	-0.8007439	-0.6475537	-0.7302169	-0.8737951	-0.93089676	-0.8077399	-0.63996965	-0.77829516	-1.0065135	-0.93050605	-0.7666623	-0.65584755	-0.8427309	-0.86822104
ENSG00000002549	-0.579339	-0.68852997	-0.5020456	-0.5619657	-0.76049644	-0.6622	-0.6306492	-0.6153858	-0.81074023	-0.70605284	-0.7977083	-0.54735124	-0.83341044	-0.73635805	-0.46786082	-0.72190756	-0.7813489	-0.58649415	-0.5244563	-0.55690235	-0.6886645	-0.40391222	-0.51117593	-0.540633	-0.7429999	-0.6197746	-0.9339563	-0.67245203	-0.80521643	-0.4760115	-0.7185331	-0.794567	-0.712779	-0.5367514	-0.6130955	-0.711003	-0.51745737	-0.6984011	-0.8459079	-0.68357754	-0.6181292	-0.5728255	-0.71679026	-0.75466156	-0.8107373	-0.564891	-0.5637778	-0.9350846	-0.77580196
ENSG00000002586	-0.7055389	-0.8369445	-0.64339215	-0.5901872	-0.7725461	-0.878053	-0.68780977	-0.78362375	-0.78520274	-0.88964003	-0.8354854	-0.464448	-0.79391116	-0.82756513	-0.6041531	-0.7778553	-0.8707987	-0.63184017	-0.6670811	-0.76878035	-0.80409503	-0.52433777	-0.671608	-0.6620037	-0.68082565	-0.70555913	-0.89152396	-0.7996964	-0.94142395	-0.58986896	-0.76559335	-0.7699722	-0.80380267	-0.6508349	-0.705435	-0.7589463	-0.6675854	-0.774991	-0.8786079	-0.8582814	-0.734975	-0.74002075	-0.86563444	-0.8613177	-0.84595877	-0.76606274	-0.8305266	-0.8849231	-0.8758638
ENSG00000002587	-0.70954406	-0.79922456	-0.6171266	-0.6334597	-0.73254436	-0.6365428	-0.688401	-0.85349375	-0.833895	-0.84836984	-0.8392865	-0.6421688	-0.7868956	-0.6894394	-0.673846	-0.80382556	-0.8777868	-0.570674	-0.7032743	-0.6573632	-0.81718224	-0.54543716	-0.7460471	-0.597721	-0.7335309	-0.73872286	-0.98170525	-0.84594625	-0.92349446	-0.6004613	-0.7806822	-0.7918169	-0.8170373	-0.623242	-0.8089527	-0.84533817	-0.6054107	-0.71306115	-0.8406172	-0.86360455	-0.90944284	-0.72067547	-0.7475739	-0.85412776	-0.8698273	-0.76970303	-0.71776074	-0.871332	-0.95012635
ENSG00000002726	-0.6875108	-0.7033839	-0.61368656	-0.5613133	-0.64996314	-0.59659976	-0.60337454	-0.84703374	-0.84966725	-0.6935516	-0.744885	-0.63561076	-0.80905163	-0.6053653	-0.55515194	-0.7678406	-0.79199964	-0.63713974	-0.714833	-0.63371676	-0.7406396	-0.51291597	-0.6582222	-0.5545004	-0.7461371	-0.67526495	-0.8417932	-0.73726493	-0.77489674	-0.50497705	-0.84546214	-0.6538468	-0.685923	-0.5560567	-0.6410336	-0.77428067	-0.64738667	-0.69128335	-0.8395655	-0.75121564	-0.7463234	-0.81641966	-0.6780554	-0.737235	-0.71835476	-0.6786859	-0.77183706	-0.86098534	-0.8213703
ENSG00000002745	-0.7516833	-0.7814131	-0.61471146	-0.6780935	-0.6937133	-0.61134356	-0.70529586	-0.84334755	-0.7686045	-0.6983043	-0.74849176	-0.570678	-0.84273404	-0.5686322	-0.60938436	-0.8362213	-0.9230797	-0.7295186	-0.8192978	-0.78469735	-0.7540661	-0.61400336	-0.71163595	-0.6276213	-0.7632667	-0.664423	-0.9682103	-0.8439346	-0.90961397	-0.5910862	-0.75880116	-0.7803315	-0.71462554	-0.61560917	-0.7995294	-0.7845518	-0.64862514	-0.7809556	-0.7554595	-0.80617875	-0.8329669	-0.7823964	-0.81118923	-0.8576785	-0.74288434	-0.711024	-0.7735099	-0.8417758	-0.87288874
ENSG00000002746	-0.57273334	-0.86455286	-0.72937125	-0.7837577	-0.8170326	-0.5617812	-0.6557429	-0.88221747	-0.81570673	-0.6964179	-0.8778516	-0.50777584	-1.0674887	-0.603275	-0.6789629	-0.8575684	-0.79721934	-0.5819332	-0.89444566	-0.9048498	-0.78164816	-0.61862886	-0.70662016	-0.6197505	-0.68296033	-0.77733827	-0.82784534	-0.8447619	-0.94995344	-0.46424234	-0.7707084	-0.80091417	-0.8711439	-0.6354478	-0.82273924	-0.80380327	-0.8062493	-0.72496945	-0.8448515	-0.70154876	-0.9340113	-0.56713825	-0.73628324	-0.82958484	-0.7990492	-0.7997102	-0.787891	-0.8759055	-0.93786836
ENSG00000002822	-0.62737054	-0.77210325	-0.5289143	-0.65769553	-0.7910793	-0.68140036	-0.6500904	-0.73590523	-0.7685617	-0.8635015	-0.79744977	-0.5262085	-0.8391512	-0.63443816	-0.6826816	-0.93643224	-0.95547706	-0.68157333	-0.63505566	-0.77243775	-0.79575264	-0.5010528	-0.7509969	-0.56241494	-0.7332952	-0.6867995	-0.996446	-0.73321146	-0.8803086	-0.561047	-0.6974665	-0.7986023	-0.81024706	-0.63169366	-0.71837556	-0.8733072	-0.7056944	-0.727673	-0.87377584	-0.8221094	-0.8006723	-0.6733465	-0.7891398	-0.93698865	-0.9249833	-0.7437335	-0.7946133	-0.8702691	-0.74918175
ENSG00000002834	-0.7727031	-0.88865685	-0.74028677	-0.57338554	-0.86164653	-0.8576101	-0.85752994	-0.92729676	-0.9705073	-0.9590193	-0.9838132	-0.69927895	-0.93685037	-0.94746375	-0.70950866	-0.9587186	-0.95947325	-0.7175375	-0.7015544	-0.7375175	-0.806188	-0.6958713	-0.80844533	-0.7182301	-0.87346613	-0.89725184	-1.0538158	-0.82989407	-1.0030013	-0.67301065	-0.8697351	-0.93236953	-0.8162655	-0.65025365	-0.91446716	-0.9062741	-0.8079695	-0.76201576	-0.9928513	-0.97579694	-0.9453104	-0.84206843	-0.85899323	-1.0783423	-0.8862216	-0.84301114	-0.86677283	-0.9404243	-0.89701116
ENSG00000002919	-0.65516055	-0.87359583	-0.6191938	-0.66728574	-0.93392414	-0.7267931	-0.72318804	-0.84282947	-0.86823916	-0.9598417	-0.81234956	-0.63744754	-0.9014433	-0.8006246	-0.6231117	-0.9004111	-0.9678967	-0.67225635	-0.59717906	-0.81560725	-0.80875355	-0.5884545	-0.7083872	-0.63777745	-0.8008621	-0.84592515	-1.0798243	-0.8780543	-0.8927197	-0.57767564	-0.8501187	-0.99685425	-0.80473655	-0.7071278	-0.82466567	-0.8072401	-0.70476145	-0.70097023	-1.0033795	-0.75641996	-0.8464868	-0.6111276	-0.8815195	-1.0132074	-0.8902418	-0.81971335	-0.6620634	-0.94635403	-0.7980536
ENSG00000002933	-0.55335116	-0.5591665	-0.53585297	-0.4405849	-0.50550103	-0.59469444	-0.55774724	-0.7692784	-0.6487982	-0.7086783	-0.7076033	-0.4000786	-0.71971256	-0.5183041	-0.44597527	-0.5731244	-0.6255008	-0.39510548	-0.60091376	-0.4579855	-0.66089165	-0.35929012	-0.4862153	-0.38165736	-0.6836749	-0.63001615	-0.84692544	-0.6853489	-0.9533478	-0.40604457	-0.5839018	-0.69353163	-0.6711846	-0.3998039	-0.56094086	-0.6746309	-0.45680532	-0.6675044	-0.62669325	-0.6672863	-0.63728917	-0.58734226	-0.67588854	-0.57717186	-0.7539048	-0.50725895	-0.647228	-0.8799751	-0.8825292
ENSG00000003056	-0.7992971	-0.92635447	-0.69728804	-0.7532442	-0.988722	-0.8279194	-0.8702272	-0.8733953	-0.968394	-1.0037392	-1.0520945	-0.63640267	-1.0346698	-0.96155983	-0.8051992	-1.0585662	-0.9944959	-0.8870361	-0.7235917	-0.827243	-0.8021055	-0.64887595	-0.739801	-0.7430945	-0.9552069	-0.8020104	-1.1078243	-0.86643815	-0.97910446	-0.67319024	-0.9002782	-0.9797712	-1.0776168	-0.6741251	-0.86877126	-0.9212697	-0.730852	-0.818804	-1.0341443	-0.85640836	-0.9629291	-0.86769843	-0.9375714	-1.0335325	-1.0326774	-0.8609233	-0.8050131	-1.0038787	-0.93390673
ENSG00000003096	-0.5322471	-0.59081125	-0.56507695	-0.5319456	-0.6096993	-0.66255873	-0.5636799	-0.7113794	-0.66107273	-0.6675374	-0.666271	-0.4235737	-0.7586974	-0.52572465	-0.4639535	-0.6748329	-0.7228885	-0.4163671	-0.66909635	-0.5522108	-0.696452	-0.39631802	-0.61762106	-0.47668803	-0.61231273	-0.57849514	-0.70197356	-0.67463917	-0.858952	-0.5676697	-0.6710952	-0.62703633	-0.65157545	-0.44384858	-0.762163	-0.6458689	-0.56256264	-0.6028767	-0.824519	-0.73773307	-0.66205853	-0.5801831	-0.65290403	-0.65408915	-0.7571354	-0.64089245	-0.63854295	-0.8317508	-0.87101793
ENSG00000003137	-0.5579049	-0.5287641	-0.54777837	-0.44731894	-0.6181896	-0.5153374	-0.4215363	-0.7010317	-0.6534495	-0.71413314	-0.59708315	-0.438622	-0.61598665	-0.47658616	-0.5216898	-0.67770964	-0.66643757	-0.45565918	-0.6617656	-0.57207793	-0.819193	-0.38653472	-0.54449815	-0.41826695	-0.67902815	-0.5899456	-0.882913	-0.81331867	-0.93384	-0.41690937	-0.70034176	-0.6497133	-0.622867	-0.41366443	-0.57907665	-0.6459785	-0.5222603	-0.56546307	-0.79320633	-0.62781423	-0.70928526	-0.64539075	-0.60421693	-0.6272785	-0.6387058	-0.48135528	-0.5268362	-0.8171357	-0.83992153
ENSG00000003147	-0.74186426	-0.8834402	-0.6973601	-0.6968689	-0.80342424	-0.68660426	-0.66707337	-0.96368575	-0.8359094	-0.86219615	-0.80033076	-0.55778813	-0.92323285	-0.6654057	-0.73054624	-0.93037605	-0.90077865	-0.7223863	-0.82437176	-0.6939384	-0.9104654	-0.61685234	-0.81492543	-0.60360354	-0.8048375	-0.7516148	-1.1459813	-0.88637245	-0.9758461	-0.59320664	-0.9581359	-0.8256529	-0.779742	-0.6936146	-0.9280479	-0.8248081	-0.75122505	-0.7744116	-0.84978104	-0.8989597	-0.9275743	-0.8252993	-0.7524259	-0.93757915	-0.8203201	-0.7677478	-0.6812503	-1.0271525	-1.051608
ENSG00000003249	-0.6118718	-0.64878577	-0.56310534	-0.5708932	-0.7557217	-0.6243703	-0.5836064	-0.83853155	-0.8322546	-0.81275797	-0.66809493	-0.62110645	-0.83149165	-0.5367561	-0.6374491	-0.7470491	-0.7098034	-0.6175261	-0.68799084	-0.6346458	-0.7524923	-0.4801377	-0.78013337	-0.5422622	-0.76032573	-0.74106926	-0.88976043	-0.717507	-0.80082214	-0.5494118	-0.7991315	-0.7971327	-0.71139663	-0.62895715	-0.7386946	-0.8638623	-0.6141866	-0.61165416	-0.8068395	-0.77953094	-0.81993324	-0.74096847	-0.79488343	-0.80397415	-0.6673064	-0.7416757	-0.6831102	-0.7846693	-0.87365854
ENSG00000003393	-0.7377527	-0.8213212	-0.7352155	-0.84636235	-0.9392335	-0.8259879	-0.8327396	-0.9339784	-0.9618524	-1.0214498	-0.9433379	-0.61112547	-1.0166249	-0.77311325	-0.79704446	-1.0524534	-1.0194687	-0.7845534	-0.8586351	-0.81375074	-0.88202924	-0.76907563	-0.79712284	-0.7614762	-0.90066326	-0.8223629	-1.2216284	-0.9633631	-1.1237437	-0.57374406	-0.87155795	-0.98571455	-0.869951	-0.720414	-0.96255535	-0.9362018	-0.7723264	-0.9030482	-0.9941982	-0.945134	-0.9433077	-0.8712771	-0.8159817	-1.1165591	-1.071986	-0.8435055	-0.7647525	-1.0005722	-0.92084503
ENSG00000003400	-0.88056165	-0.87987876	-0.7536299	-0.6143552	-0.821431	-0.78926873	-0.7483212	-0.9045554	-0.9333249	-0.8122593	-0.947566	-0.6495535	-0.87065923	-0.8554951	-0.7177429	-0.9306594	-0.9547922	-0.67816365	-0.65402585	-0.7491477	-0.8648467	-0.6805877	-0.7206385	-0.62616235	-0.85814774	-0.86343664	-1.1270066	-0.81839794	-0.97634435	-0.58376026	-0.84743834	-0.8522059	-0.8857828	-0.65360916	-0.9184848	-0.82793015	-0.6801633	-0.776061	-0.8179235	-0.90904415	-0.8811166	-0.77763355	-0.89151525	-1.0484796	-0.8660931	-0.74763477	-0.7951508	-1.0181786	-1.0043143
ENSG00000003402	-0.7389793	-0.87409306	-0.720342	-0.67255664	-0.8903329	-0.8496313	-0.76881206	-0.82805693	-0.95845085	-0.9167959	-0.8846349	-0.66656876	-0.8905253	-0.7880079	-0.6717331	-1.0027817	-0.9881447	-0.741866	-0.69917756	-0.9160899	-0.78145856	-0.62154317	-0.7142097	-0.7169359	-0.80484015	-0.8247168	-1.1232522	-0.8443094	-1.0265696	-0.5947505	-0.8689221	-0.96260566	-0.8711684	-0.82185334	-0.8887185	-0.81245744	-0.72357476	-0.84890825	-0.94162273	-0.9203736	-0.840623	-0.81773037	-0.8579186	-1.0485381	-0.9475521	-0.83577627	-0.80771935	-1.004914	-0.9941161
ENSG00000003436	-0.78639704	-0.9014778	-0.7370272	-0.66797054	-0.71539813	-0.7793035	-0.6626262	-0.9111974	-0.85857385	-0.87307245	-0.93551	-0.5941389	-0.77654094	-0.7344868	-0.6614715	-0.90221405	-0.91367203	-0.65159893	-0.70281684	-0.7319216	-0.814677	-0.5274166	-0.6884226	-0.59032416	-0.88070476	-0.79282504	-1.0634704	-0.8424373	-0.95795363	-0.6090076	-0.7619844	-0.94052446	-0.8313892	-0.5546802	-0.8045705	-0.7857179	-0.6910896	-0.7878237	-0.90931743	-0.76425457	-0.9000858	-0.8204492	-0.8762331	-0.8866791	-0.8672756	-0.74492913	-0.7926937	-1.0474004	-1.0329798
ENSG00000003509	-0.5985307	-0.792131	-0.54632676	-0.6871087	-0.8569841	-0.71244335	-0.7329396	-0.78092706	-0.85749394	-0.9354275	-0.90569156	-0.5882624	-0.8195901	-0.6404372	-0.6453545	-0.89497143	-0.9110872	-0.69045246	-0.565499	-0.76835895	-0.7674925	-0.5628646	-0.70217246	-0.6161019	-0.8306172	-0.6716292	-0.92720276	-0.79344714	-0.95136726	-0.45135054	-0.86413336	-0.76156104	-0.7286337	-0.60928553	-0.7650457	-0.7476854	-0.6848288	-0.7728964	-0.91471523	-0.8208898	-0.7343209	-0.62892026	-0.7348486	-1.0054431	-0.91406816	-0.8900461	-0.65001595	-0.9473019	-0.8426074
ENSG00000003756	-0.75424266	-0.9335266	-0.6785958	-0.6599892	-0.9516229	-0.9420129	-0.85770553	-0.85923505	-0.9644549	-1.0056126	-0.95979065	-0.5818595	-0.915728	-0.9040026	-0.8041894	-1.0199265	-1.0414611	-0.9061445	-0.6899266	-0.8827185	-0.8348538	-0.65582883	-0.8259708	-0.79845214	-0.98853946	-0.8541013	-1.2047197	-0.94986767	-1.1508126	-0.6361642	-0.8834399	-0.98025715	-0.9635672	-0.7988211	-0.8807772	-0.8683146	-0.71680653	-0.81263965	-0.97355485	-0.89482784	-0.88341784	-0.78214884	-0.9806234	-1.120209	-1.0686718	-0.7779117	-0.7395765	-0.88202155	-0.97817403
ENSG00000003987	-0.65701777	-0.83924484	-0.67065316	-0.7825087	-0.76106703	-0.5457301	-0.57658833	-0.81037366	-0.74588233	-0.8282873	-0.877782	-0.46726698	-0.8699193	-0.76868665	-0.5856335	-0.8008804	-0.77133054	-0.46373978	-0.84611624	-0.7168391	-0.7641848	-0.5623874	-0.7801566	-0.5351419	-0.6495608	-0.72050893	-0.8302376	-0.88960767	-0.97519517	-0.46987838	-0.78421664	-0.8138791	-0.7711079	-0.5182687	-0.81041735	-0.70536834	-0.6558576	-0.5664581	-0.85629565	-0.63328105	-0.9082092	-0.49796006	-0.7057345	-0.840943	-0.7945952	-0.8002807	-0.60346764	-0.79213405	-0.9856502
ENSG00000003989	-0.50622016	-0.56734943	-0.61579806	-0.5286209	-0.6565121	-0.6311927	-0.53675896	-0.7576031	-0.7485018	-0.7227023	-0.7591847	-0.47986284	-0.507412	-0.5513424	-0.46295995	-0.6315799	-0.6937107	-0.45189536	-0.60856557	-0.49855524	-0.71868235	-0.45053566	-0.5751196	-0.5145241	-0.76907	-0.5949464	-0.85040957	-0.7170586	-0.69198114	-0.49940404	-0.79786426	-0.6333614	-0.6665253	-0.35903937	-0.5847471	-0.58320946	-0.5898314	-0.56078714	-0.7834362	-0.6124608	-0.63224024	-0.5692611	-0.6153002	-0.67268884	-0.6484118	-0.5526211	-0.5200639	-1.0036641	-0.7663483
ENSG00000004059	-0.725591	-0.9978179	-0.65556943	-0.8500947	-0.9394279	-0.71444494	-0.8067719	-0.9163882	-0.91843903	-1.025776	-0.9998074	-0.7355359	-1.0184373	-0.74140877	-0.6844871	-0.94702953	-1.0423139	-0.81933546	-0.8261805	-0.82114536	-0.9173188	-0.62980974	-0.927979	-0.73939914	-0.8269133	-0.86830026	-1.0856215	-0.8817382	-1.0035095	-0.6869042	-0.82445735	-0.98193794	-0.9296136	-0.77989614	-0.92989624	-0.9048607	-0.8593803	-0.80960256	-1.0172944	-0.8664808	-0.9681205	-0.7126077	-0.92547745	-1.1154048	-1.0292357	-0.9076239	-0.8384004	-0.9461417	-0.8860541
ENSG00000004139	-0.6427121	-0.74276155	-0.6704169	-0.72404844	-0.8400123	-0.7654072	-0.80130035	-0.83241713	-0.80463135	-0.90969104	-0.9463171	-0.52022356	-0.98847246	-0.7341541	-0.7256504	-0.8798347	-0.9604558	-0.70999765	-0.74326897	-0.67303646	-0.8540845	-0.619249	-0.8044233	-0.6944047	-0.8309667	-0.8265701	-1.0065098	-0.7891695	-1.033134	-0.6049584	-0.80357057	-0.8720247	-0.88181186	-0.6008754	-0.9545739	-0.7794404	-0.7899514	-0.7219532	-0.9794988	-0.7552141	-0.8297351	-0.813826	-0.8062388	-0.9832224	-0.8903646	-0.9000141	-0.68701214	-0.84418553	-0.8563121
ENSG00000004142	-0.6816047	-0.9164438	-0.69112504	-0.78051436	-0.828409	-0.76098716	-0.77476335	-0.9068674	-1.0162165	-0.9867848	-1.0305687	-0.65185183	-1.0397127	-0.7889587	-0.6427845	-0.9403827	-0.9551877	-0.7938167	-0.76135623	-0.8778934	-0.93865496	-0.5520127	-0.7984616	-0.76994246	-0.9773278	-0.88603413	-1.0721363	-0.95240855	-1.0203986	-0.60260373	-0.8753021	-0.8698737	-0.82569873	-0.6938033	-1.0081143	-0.8576097	-0.80184263	-0.90455467	-1.0731509	-0.7571132	-0.9068978	-0.73197174	-0.8369175	-1.0947177	-1.0822446	-0.90429115	-0.67500037	-1.2120934	-0.88518566
ENSG00000004399	-0.7272659	-0.7895957	-0.66531193	-0.63971776	-0.7641377	-0.81419444	-0.69134265	-0.93323576	-0.92318237	-0.8795426	-0.87824756	-0.5295473	-0.86559236	-0.8368814	-0.70640075	-0.8452782	-0.94211644	-0.61138535	-0.7145429	-0.7277074	-0.8717511	-0.491603	-0.56809783	-0.64259326	-0.7308835	-0.7579155	-1.0631343	-0.8390858	-0.9984462	-0.7217814	-0.733977	-0.84552276	-0.8895809	-0.6665937	-0.8575291	-0.86582184	-0.6524691	-0.7272391	-0.8753318	-0.88374114	-0.82872987	-0.748122	-0.80239564	-0.9377034	-0.80764854	-0.7444638	-0.76098317	-0.9877538	-0.96849895
ENSG00000004455	-0.61258864	-0.9000178	-0.65553576	-0.6342027	-0.85550743	-0.7073734	-0.74815804	-0.7769821	-0.97399366	-0.93560046	-0.9289503	-0.54691356	-0.87704664	-0.8674849	-0.69368696	-0.95212114	-0.89915884	-0.81821716	-0.63081217	-0.7214988	-0.74844533	-0.51604015	-0.73312205	-0.6235789	-0.9626844	-0.78052115	-1.126443	-0.79087526	-0.9548013	-0.54699177	-0.71986496	-0.8296261	-0.8500005	-0.5938177	-0.77725106	-0.8336595	-0.70924425	-0.82621104	-0.9623683	-0.7404165	-0.877501	-0.7015988	-0.8680555	-1.0115898	-1.0586582	-0.8463045	-0.69476134	-0.9735988	-0.7549703
ENSG00000004468	-0.6543416	-0.6260416	-0.5071234	-0.5242492	-0.6887252	-0.5571927	-0.6079549	-0.61284983	-0.7720942	-0.632345	-0.6929998	-0.5800508	-0.7169413	-0.64647233	-0.49488568	-0.6581926	-0.7454556	-0.51127964	-0.5910247	-0.5271014	-0.7143443	-0.40201324	-0.6758727	-0.54605836	-0.7224234	-0.7910113	-0.89577687	-0.7053005	-0.86540085	-0.53137624	-0.7322916	-0.747343	-0.75182897	-0.54152715	-0.611292	-0.66179097	-0.5056432	-0.6497844	-0.60201144	-0.7574134	-0.7420045	-0.624498	-0.72614825	-0.69526064	-0.72764313	-0.65432054	-0.65546495	-0.9415719	-0.897564
ENSG00000004478	-0.564569	-0.6119884	-0.46344057	-0.63716	-0.6923426	-0.59718674	-0.5991849	-0.622223	-0.80686444	-0.87259907	-0.62595	-0.49204272	-0.742895	-0.6392878	-0.60376495	-0.67387825	-0.6720802	-0.6483108	-0.653316	-0.6522054	-0.69199693	-0.52601224	-0.63233125	-0.44856274	-0.717286	-0.61437345	-0.8329205	-0.6903056	-0.7878493	-0.374301	-0.6497501	-0.73975235	-0.6727837	-0.48537686	-0.6971858	-0.72426265	-0.6539399	-0.55825907	-0.7597219	-0.6657922	-0.7109777	-0.62214124	-0.70388836	-0.7718482	-0.74856544	-0.62634224	-0.5924642	-0.7598226	-0.73838705
ENSG00000004487	-0.6683768	-0.897628	-0.71047217	-0.78677136	-0.9818721	-0.80248636	-0.7680499	-0.8482543	-0.90872025	-1.0338335	-0.89139813	-0.5583148	-0.8925901	-0.6226622	-0.69685197	-0.98332053	-1.0831836	-0.88272244	-0.67227435	-0.8642534	-0.99494255	-0.6683039	-0.8304618	-0.68588716	-0.8999001	-0.7497877	-1.1615433	-0.938488	-1.0399449	-0.49179333	-0.8715044	-0.960444	-0.8422259	-0.62554175	-0.8781309	-0.8622387	-0.7700902	-0.78785664	-0.9519704	-0.88778037	-0.8942396	-0.75885266	-0.91450614	-1.1149136	-1.0684298	-0.88841677	-0.73695475	-1.0717523	-0.8985327
ENSG00000004534	-0.58642673	-0.78547955	-0.5935927	-0.63682044	-0.8258977	-0.8415471	-0.7030484	-0.7378957	-0.8130608	-0.8966728	-0.8419964	-0.5267355	-0.78328604	-0.79089004	-0.64146525	-0.79051507	-0.9029295	-0.70337665	-0.5373986	-0.77971506	-0.84192634	-0.50244534	-0.7293403	-0.67430276	-0.8522357	-0.69263756	-0.97742915	-0.79897255	-1.0116695	-0.4871094	-0.7318006	-0.91420054	-0.8713777	-0.658342	-0.72987974	-0.721164	-0.5913545	-0.7470823	-0.86328524	-0.7954404	-0.7971028	-0.7201608	-0.81307524	-0.9029202	-0.79985106	-0.69234234	-0.6360295	-0.8655807	-0.8965132
ENSG00000004660	-0.5706336	-0.627749	-0.55376023	-0.5676226	-0.59933525	-0.6080919	-0.5609571	-0.78902787	-0.6514873	-0.6785402	-0.6711616	-0.5095664	-0.7679153	-0.46560574	-0.5626936	-0.62101704	-0.7742408	-0.44867128	-0.7239934	-0.6387699	-0.72587514	-0.4300182	-0.5829872	-0.47281384	-0.7185665	-0.64564943	-0.87481713	-0.69317704	-0.8508275	-0.5082041	-0.775632	-0.77455264	-0.6549743	-0.5230792	-0.73738897	-0.70915073	-0.60712206	-0.60080445	-0.75889474	-0.752381	-0.61400557	-0.6328794	-0.69201916	-0.7130799	-0.65128857	-0.65799636	-0.5489535	-0.68873835	-0.8329416
ENSG00000004700	-0.799286	-0.94872624	-0.73295826	-0.6693705	-0.96806437	-0.95793974	-0.8642011	-0.89139265	-1.0104911	-0.98834044	-0.99892217	-0.6812071	-0.92710394	-0.9070133	-0.7628584	-1.0457509	-1.0373651	-0.810762	-0.74484676	-0.8699239	-0.8654229	-0.610427	-0.7396174	-0.79586124	-0.9112735	-0.8981367	-1.1517912	-0.8743663	-1.0044321	-0.68848056	-0.8938184	-1.0292113	-0.96103144	-0.6793819	-0.8274339	-0.87968665	-0.6901281	-0.8753785	-1.0305045	-0.9358072	-0.8798241	-0.8444906	-0.9412666	-0.9610563	-1.0441793	-0.84999776	-0.9049781	-1.0568109	-0.9306303
ENSG00000004766	-0.78882164	-0.89662	-0.6445293	-0.8202681	-0.90782046	-0.6682314	-0.8447715	-0.8597783	-0.9333391	-0.97794837	-0.96815366	-0.5831227	-1.0098668	-0.720192	-0.6861083	-0.9886012	-1.0534503	-0.79065293	-0.6780255	-0.8175152	-0.9140745	-0.64191353	-0.9168404	-0.7270847	-0.888138	-0.7553791	-1.0019901	-0.9340936	-1.0866408	-0.5414278	-0.7672365	-0.9673726	-0.9139146	-0.65625244	-0.98351824	-0.90895444	-0.82925165	-0.8285215	-0.87936306	-0.8003848	-0.94384456	-0.74286133	-0.954704	-1.1476324	-1.0982133	-0.87213266	-0.6818612	-0.9029863	-0.99631447
ENSG00000004776	-0.6308235	-0.6353635	-0.65969497	-0.5674705	-0.61514264	-0.66354895	-0.56826365	-0.8890042	-0.6986151	-0.80152243	-0.63576955	-0.50372356	-0.66764313	-0.6041496	-0.5328324	-0.6348841	-0.7322332	-0.5157772	-0.65427893	-0.4823702	-0.8181523	-0.49283424	-0.5685415	-0.5502079	-0.80464125	-0.60558194	-0.82278305	-0.7357124	-0.92434394	-0.54426897	-0.7710228	-0.7329353	-0.65824723	-0.5013156	-0.58237964	-0.6782882	-0.5426995	-0.7550621	-0.7685654	-0.6909412	-0.6773421	-0.5813609	-0.7125249	-0.71242	-0.6819392	-0.63562953	-0.652379	-1.0335295	-0.7860874
ENSG00000004777	-0.7104669	-0.7631634	-0.7137519	-0.79588073	-0.81656015	-0.76960254	-0.6880496	-0.8681755	-0.74703443	-0.8535604	-0.827095	-0.5393125	-0.9171039	-0.7012519	-0.6695926	-0.8638702	-0.86940193	-0.6864431	-0.70846844	-0.75345033	-0.93149567	-0.5447287	-0.7851522	-0.733133	-0.69559795	-0.7170767	-0.9819059	-0.87330204	-0.94432646	-0.5407522	-0.79035914	-0.892263	-0.85897386	-0.6356233	-0.9168596	-0.8132055	-0.85934705	-0.6453645	-0.92644763	-0.81640697	-0.7050823	-0.69451594	-0.8157929	-0.8993429	-0.768711	-0.7332785	-0.68929887	-0.7873757	-0.8733426
ENSG00000004779	-0.74336874	-1.0574676	-0.7646199	-0.94713724	-0.9988244	-0.8637371	-0.7971051	-0.8942909	-1.1080767	-0.97709364	-0.9938172	-0.6142649	-1.077712	-0.7559163	-0.6727937	-1.0142622	-0.9980238	-0.7943762	-0.8687074	-0.87347007	-0.79239476	-0.5556403	-0.85071707	-0.8327329	-0.8884214	-0.8865705	-1.0476032	-0.9683739	-1.0984339	-0.6616767	-0.90331376	-1.0453634	-0.94190353	-0.76770985	-1.0021311	-0.9295337	-0.85360926	-1.0017421	-1.0317025	-0.9608714	-0.99953663	-0.74339825	-0.91965836	-1.0888213	-1.1058058	-0.99015605	-0.68831974	-1.1331936	-1.0425675
ENSG00000004799	-0.5346355	-0.38860744	-0.4935085	-0.40583536	-0.48608226	-0.44988698	-0.4438742	-0.6271699	-0.5937084	-0.58648264	-0.5707125	-0.49903178	-0.5592979	-0.4833877	-0.319861	-0.4932569	-0.5026885	-0.33258355	-0.5676359	-0.4296849	-0.6719626	-0.32498747	-0.47517058	-0.4523492	-0.59386814	-0.5639556	-0.7109174	-0.6480797	-0.79421747	-0.43528974	-0.70082086	-0.544479	-0.6482015	-0.3209343	-0.40299523	-0.56294894	-0.38915616	-0.59559715	-0.67593485	-0.47069785	-0.55546874	-0.36228138	-0.4987378	-0.4732439	-0.5244446	-0.4267229	-0.46425968	-0.8853473	-0.7959688
ENSG00000004809	-0.56006354	-0.63848436	-0.5444688	-0.5683872	-0.7091068	-0.5881775	-0.5433324	-0.6933958	-0.696196	-0.70593274	-0.82655597	-0.50810665	-0.76886	-0.52285206	-0.5038454	-0.70425266	-0.9357841	-0.45342192	-0.57019866	-0.8562709	-0.6808018	-0.5026076	-0.5507961	-0.52583855	-0.7717404	-0.70336413	-0.7906015	-0.66282547	-0.7639941	-0.4715599	-0.7539381	-0.68242544	-0.70604354	-0.44591215	-0.5984899	-0.6816094	-0.6539354	-0.6730725	-0.8927285	-0.61328703	-0.6886584	-0.4965803	-0.56685555	-0.7225106	-0.68880564	-0.691081	-0.706367	-0.98183167	-0.78767514
ENSG00000004838	-0.6441927	-0.8534111	-0.62872404	-0.6644669	-0.78561753	-0.6469976	-0.5894043	-0.8919997	-0.75230074	-0.76272607	-0.82546985	-0.54214776	-0.8609884	-0.6348221	-0.684764	-0.7796076	-0.8741401	-0.6083275	-0.740225	-0.8140384	-0.8659697	-0.61205167	-0.6363715	-0.59282494	-0.7127574	-0.7785023	-0.8948738	-0.87034994	-1.0314385	-0.5605011	-0.8122762	-0.7898482	-0.7834283	-0.62204105	-0.7854017	-0.8088893	-0.7058939	-0.6905798	-0.7873634	-0.7914123	-0.8705777	-0.686332	-0.75031805	-0.83413804	-0.8417948	-0.82521564	-0.72098655	-0.9393633	-1.0752009
ENSG00000004846	-0.69790936	-0.6732837	-0.58651114	-0.60175353	-0.64741194	-0.56761944	-0.6497589	-0.74187857	-0.76074785	-0.70575845	-0.84308815	-0.5274601	-0.7812397	-0.72092885	-0.5147502	-0.81827503	-0.81950164	-0.58822423	-0.6277717	-0.7739269	-0.6963835	-0.5330188	-0.66570336	-0.57573545	-0.6527665	-0.6044896	-0.8411655	-0.8495792	-0.9106697	-0.56911063	-0.6919428	-0.6718942	-0.7335542	-0.49745408	-0.6450132	-0.67847526	-0.5805465	-0.69475305	-0.8709817	-0.69141257	-0.74455166	-0.6127087	-0.79133415	-0.7879224	-0.83410406	-0.661011	-0.6925293	-0.8906542	-0.8799374
ENSG00000004848	-0.56641114	-0.68482226	-0.5875115	-0.610482	-0.7108038	-0.64548117	-0.55043	-0.84915775	-0.79610425	-0.7115526	-0.79589975	-0.62623566	-0.69600946	-0.6706361	-0.5446605	-0.7355027	-0.794881	-0.5505219	-0.7744271	-0.7023641	-0.7930307	-0.5333703	-0.67953664	-0.6058014	-0.7839021	-0.7502735	-0.73631275	-0.6712971	-0.8880245	-0.580592	-0.83958477	-0.7110712	-0.7955699	-0.5802567	-0.7087221	-0.8197411	-0.67280465	-0.62470746	-0.7605163	-0.80870575	-0.7720564	-0.64698297	-0.6969352	-0.72165877	-0.76196915	-0.697583	-0.61266696	-0.9580802	-0.8749379
ENSG00000004864	-0.6849466	-0.82738477	-0.5830594	-0.6953091	-0.80778986	-0.7892911	-0.7453911	-0.6937912	-0.8532587	-0.91173786	-0.77486557	-0.59585446	-0.7197422	-0.7724831	-0.63291293	-0.8343975	-0.82788473	-0.724788	-0.67384285	-0.6171811	-0.8127259	-0.4789432	-0.6697081	-0.6106588	-0.78479236	-0.7970499	-1.0750122	-0.80360514	-0.96234244	-0.558295	-0.70952684	-0.7893045	-0.8293122	-0.61883074	-0.7120446	-0.8024805	-0.69218993	-0.7324386	-0.8754993	-0.7233195	-0.7830893	-0.73271567	-0.7379222	-0.9688066	-0.8467739	-0.65298074	-0.7073404	-0.9882258	-0.8738292
ENSG00000004866	-0.55026156	-0.8036941	-0.5648287	-0.74897474	-0.8839376	-0.79176986	-0.7342414	-0.830475	-0.8858953	-0.9259762	-0.7303183	-0.56462	-0.8748613	-0.6936684	-0.6703975	-0.9135124	-0.9103399	-0.7384899	-0.6788467	-0.6437537	-0.79928994	-0.53448343	-0.69011724	-0.66414464	-0.7997546	-0.8048418	-1.1238223	-0.75153023	-1.0452304	-0.6736766	-0.7258904	-0.9463104	-0.81804925	-0.62493604	-0.81574506	-0.8097177	-0.6531769	-0.72507274	-0.96090615	-0.7677599	-0.82044184	-0.7569498	-0.8230756	-0.9655016	-0.91119546	-0.808378	-0.660655	-0.77401817	-0.7971821
ENSG00000004897	-0.6926144	-0.9617001	-0.66336906	-0.7498094	-1.0561235	-0.7808655	-0.7427389	-0.82157135	-0.94338524	-1.008052	-0.8540074	-0.5444136	-0.9653128	-0.7622857	-0.6847126	-1.051176	-1.1050082	-0.8724914	-0.62874806	-0.860439	-0.87775964	-0.562561	-0.8076546	-0.78580195	-0.8956966	-0.8481523	-1.1737382	-0.8998246	-1.1029456	-0.5786589	-0.8829886	-0.926395	-0.8873632	-0.6230552	-0.9170657	-0.9298658	-0.7185623	-0.8621929	-0.95733947	-0.8557934	-0.97330964	-0.71407664	-0.9466208	-1.0283154	-1.1304665	-0.78140163	-0.79483557	-0.9736138	-0.8426632
ENSG00000004939	-0.4123336	-0.58439523	-0.43608633	-0.3957646	-0.6042955	-0.53244966	-0.49392378	-0.6236703	-0.69622	-0.6692489	-0.58453035	-0.5284107	-0.6856851	-0.582383	-0.39806286	-0.58595395	-0.6559156	-0.43519354	-0.65113664	-0.6689612	-0.5798097	-0.3900821	-0.49781364	-0.40657723	-0.65530807	-0.6206369	-0.7354429	-0.5763382	-0.7660946	-0.33354175	-0.71410155	-0.5931526	-0.50747937	-0.46511602	-0.5233472	-0.5008979	-0.4647138	-0.62990195	-0.7766985	-0.6344349	-0.6226421	-0.47689775	-0.55476415	-0.54963326	-0.60029715	-0.66147083	-0.58464724	-0.7387263	-0.6334376
ENSG00000004948	-0.47565994	-0.5558619	-0.48764843	-0.4366754	-0.63993835	-0.45615816	-0.4381748	-0.6423376	-0.65963316	-0.60274744	-0.6937508	-0.3715389	-0.7231037	-0.5442061	-0.3760622	-0.7144508	-0.7564589	-0.38490367	-0.51656294	-0.64338535	-0.5680552	-0.39089784	-0.4888248	-0.39056778	-0.5640797	-0.5305505	-0.6963963	-0.65376604	-0.7125214	-0.47317767	-0.7322143	-0.5476171	-0.6118646	-0.4977197	-0.51011366	-0.5668201	-0.4912392	-0.5925331	-0.81749517	-0.59943736	-0.6743365	-0.48819596	-0.5303935	-0.6101065	-0.6424861	-0.56921196	-0.5650518	-0.8983735	-0.7688894
ENSG00000004961	-0.6293161	-0.89416647	-0.64461344	-0.72762614	-0.80982745	-0.68115395	-0.66960883	-0.8052374	-1.004001	-0.9313745	-0.8386148	-0.57298225	-0.97224635	-0.75937337	-0.59379905	-0.8587029	-0.87407637	-0.76148045	-0.6948367	-0.82904243	-0.7517437	-0.55455494	-0.7485987	-0.7284089	-0.8338638	-0.84875125	-0.9383065	-0.873949	-0.95506924	-0.5539091	-0.82131505	-0.7846132	-0.82663894	-0.6196793	-0.7350474	-0.7840067	-0.66324747	-0.866811	-0.98743117	-0.78111136	-0.91156906	-0.63842505	-0.74069977	-0.93918073	-1.0559307	-0.8779623	-0.7228561	-0.96872896	-0.81137997
ENSG00000004975	-0.66926026	-0.9105859	-0.67769986	-0.6529091	-0.9829233	-0.9149264	-0.8275387	-0.84081894	-0.8478089	-1.0182611	-0.75221175	-0.5027451	-0.8862792	-0.68497556	-0.7039581	-0.94694126	-1.0365881	-0.884293	-0.7343477	-0.81384546	-0.97863245	-0.5805434	-0.81913495	-0.6798001	-0.86261094	-0.8010009	-1.116134	-0.93793756	-1.0430071	-0.5502372	-0.7164774	-0.95083296	-0.87427187	-0.63424075	-0.8321941	-0.817896	-0.64991826	-0.74275553	-0.98887855	-0.83908486	-0.84075016	-0.7749898	-0.8961351	-1.0317587	-0.9940748	-0.78004193	-0.7952568	-0.9248371	-0.8422032
ENSG00000005001	-0.7037272	-0.71521425	-0.6238633	-0.5401155	-0.65895766	-0.6339416	-0.5871005	-0.8203422	-0.76336706	-0.7874508	-0.7276691	-0.6253094	-0.8939104	-0.6014407	-0.66886294	-0.72724277	-0.78971016	-0.6313316	-0.6980835	-0.5611445	-0.8413446	-0.4892902	-0.6759659	-0.4586186	-0.6849378	-0.73474747	-0.9509551	-0.8261136	-0.8240964	-0.580165	-0.8467456	-0.7766411	-0.811166	-0.62647396	-0.74358857	-0.85606825	-0.5669421	-0.72019315	-0.64714324	-0.81259626	-0.88346815	-0.733582	-0.7446291	-0.7631648	-0.7539771	-0.7017589	-0.78961873	-0.8693679	-1.0006008
ENSG00000005007	-0.5592833	-0.8498637	-0.6355778	-0.661951	-0.89445317	-0.6728375	-0.6675054	-0.7651319	-0.8909944	-0.969215	-0.90655214	-0.46181142	-0.8441633	-0.7060918	-0.58710593	-0.89471203	-0.950986	-0.69266856	-0.5754679	-0.80418754	-0.76630497	-0.5202511	-0.72642845	-0.60714394	-0.7668906	-0.809809	-1.0314819	-0.8356144	-0.92964154	-0.52161074	-0.75179267	-0.8486187	-0.803415	-0.5745448	-0.7855732	-0.75433177	-0.65281206	-0.70616025	-0.9390596	-0.72465765	-0.84497434	-0.66885245	-0.8204067	-0.98580766	-0.86956215	-0.82413656	-0.6553889	-0.8623353	-0.7090544
ENSG00000005020	-0.6630162	-0.69141114	-0.6350175	-0.5016668	-0.71010333	-0.6668097	-0.5673171	-0.69175434	-0.8017659	-0.83807707	-0.7265816	-0.5417579	-0.66305405	-0.62065685	-0.52701175	-0.682935	-0.82423407	-0.50161576	-0.56786686	-0.663127	-0.6908118	-0.4593653	-0.55375856	-0.54107356	-0.6785705	-0.68748486	-0.88570774	-0.78349566	-0.80592585	-0.44653952	-0.81081563	-0.78803056	-0.623157	-0.5966877	-0.6561482	-0.7085958	-0.54664516	-0.72733736	-0.8801762	-0.7463203	-0.7099993	-0.6612032	-0.7307623	-0.7559604	-0.762009	-0.6095685	-0.64323914	-0.83895546	-0.89971405
ENSG00000005022	-0.7723342	-0.87698615	-0.66295695	-0.6637271	-0.7712324	-0.7607573	-0.7793833	-0.8479312	-0.8959299	-0.89345956	-0.8617667	-0.6696143	-0.97523004	-0.8284579	-0.61909026	-0.8191752	-0.84936196	-0.698257	-0.72029096	-0.566165	-0.8449414	-0.6525483	-0.7005176	-0.63158584	-0.75991887	-0.7558502	-1.040373	-0.8934247	-0.8754475	-0.63650113	-0.8159243	-0.8684094	-0.9004084	-0.6169658	-0.8098919	-0.8496018	-0.8102066	-0.7551788	-0.9532686	-0.8805272	-0.88180137	-0.802085	-0.7468781	-0.9164343	-0.84425426	-0.8474066	-0.7518885	-0.8956549	-0.86302906
ENSG00000005059	-0.7130609	-0.72059065	-0.61710703	-0.5154675	-0.7052439	-0.65334934	-0.60058594	-0.7455074	-0.7705274	-0.84151226	-0.7669396	-0.54591584	-0.73313683	-0.6916182	-0.5477395	-0.7405283	-0.7812649	-0.56662005	-0.5171902	-0.6741932	-0.7491755	-0.39726844	-0.59285814	-0.56603223	-0.68626976	-0.73906624	-0.9349195	-0.8170545	-0.87826324	-0.49869666	-0.7982845	-0.83049333	-0.74398124	-0.6414864	-0.6865473	-0.6861793	-0.5444583	-0.6350983	-0.8039572	-0.7605739	-0.7503625	-0.6109458	-0.74082	-0.83482635	-0.79836255	-0.6262534	-0.6927528	-0.84257174	-0.8420763
ENSG00000005073	-0.36685944	-0.5490872	-0.43195638	-0.46015036	-0.53288144	-0.4994666	-0.40431395	-0.6104405	-0.59508216	-0.60144055	-0.5394044	-0.40140787	-0.51905745	-0.3967422	-0.2922735	-0.47957957	-0.4762048	-0.4833436	-0.49951282	-0.4899371	-0.54820776	-0.28379956	-0.48259798	-0.4664128	-0.4974179	-0.49273443	-0.6715266	-0.6501505	-0.60688627	-0.28252247	-0.72147053	-0.5883825	-0.5575508	-0.29597482	-0.3910828	-0.5321426	-0.3904443	-0.52127486	-0.5880001	-0.5287055	-0.55872065	-0.4827607	-0.6119234	-0.39994952	-0.5167119	-0.44963002	-0.5067243	-0.81983304	-0.602877
ENSG00000005075	-0.68950015	-0.94789195	-0.6033425	-0.6595664	-0.8901726	-0.73567843	-0.7524847	-0.8627986	-1.0014094	-0.93414694	-0.97427857	-0.5285301	-0.9972259	-0.77517796	-0.58899707	-0.94503474	-0.9566526	-0.68987024	-0.7348196	-0.90855247	-0.7959006	-0.5766901	-0.7923315	-0.71356064	-0.86145586	-0.79978603	-1.0234549	-0.8539618	-0.9494122	-0.6083778	-0.8940649	-0.8921543	-0.88108796	-0.66490954	-0.82842803	-0.81080884	-0.7598845	-0.8410311	-1.0233136	-0.83186454	-0.9614221	-0.6800638	-0.8507176	-1.0730352	-1.1244388	-0.9459672	-0.66586554	-0.9944943	-0.89428455
ENSG00000005100	-0.66171074	-0.9673629	-0.6498001	-0.7710846	-0.9235383	-0.7242162	-0.7309471	-0.8127993	-0.89267606	-1.0097961	-0.96980417	-0.48453188	-1.0094247	-0.72394717	-0.72311276	-1.0352696	-0.939697	-0.82055753	-0.6441418	-0.73275834	-0.83960503	-0.5800214	-0.8250656	-0.56830245	-0.83259356	-0.753472	-1.0274543	-0.8807545	-0.9912678	-0.5125226	-0.8038854	-0.984046	-0.92101836	-0.5527103	-0.98147726	-0.88449633	-0.70833045	-0.8445774	-0.89768493	-0.76433194	-0.94412106	-0.7784148	-0.92794937	-1.0440327	-1.0856501	-0.7807284	-0.6648714	-1.0476786	-0.8776965
ENSG00000005102	-0.84085196	-0.76922745	-0.697156	-0.56027025	-0.6792408	-0.60648024	-0.5710215	-0.79181564	-0.7717513	-0.88838625	-0.73781085	-0.52826524	-0.71169925	-0.56151	-0.58522904	-0.82545084	-0.7629738	-0.550881	-0.66433555	-0.66695666	-0.8259317	-0.46101993	-0.65651125	-0.5586982	-0.76023984	-0.68536514	-0.92036605	-0.8076674	-0.89707303	-0.4794664	-0.77936935	-0.6614203	-0.72542083	-0.51756084	-0.7000217	-0.77151114	-0.5478897	-0.7057324	-0.7230712	-0.7380875	-0.8005663	-0.6868929	-0.7757335	-0.80814475	-0.7562701	-0.66784275	-0.57415706	-0.9342322	-0.8466436
ENSG00000005108	-0.6971222	-0.77687037	-0.6033419	-0.6608852	-0.77921575	-0.6426973	-0.6023047	-0.8910188	-0.8184902	-0.78645027	-0.7703927	-0.5282186	-0.78422666	-0.76675063	-0.67376995	-0.8974322	-0.88679224	-0.5737957	-0.73575854	-0.68391794	-0.7724638	-0.4690272	-0.78582305	-0.6632053	-0.73506093	-0.7401784	-1.0206326	-0.87613237	-1.0948248	-0.5975976	-0.85359395	-0.8662849	-0.73934734	-0.6177495	-0.8221687	-0.85043025	-0.60932463	-0.69709045	-0.8832286	-0.7867215	-0.7521862	-0.7316846	-0.8473854	-0.8552361	-0.8923709	-0.70701295	-0.71201307	-0.9742143	-1.0029879
ENSG00000005156	-0.66698104	-0.8336595	-0.59310126	-0.7197196	-0.87820023	-0.7195143	-0.7259451	-0.73904073	-0.85450447	-0.9575648	-0.88234687	-0.44830617	-0.84140736	-0.644042	-0.7530723	-0.9965575	-0.95564103	-0.75473815	-0.6159465	-0.74768853	-0.8265698	-0.56411135	-0.72936213	-0.58120364	-0.8228482	-0.6945229	-0.99959415	-0.82366556	-1.0431068	-0.47809854	-0.7329767	-0.8575073	-0.8204186	-0.5817633	-0.79750586	-0.8619627	-0.709723	-0.78946537	-0.90816104	-0.7410353	-0.81516945	-0.69842076	-0.81179255	-0.96519643	-0.9818996	-0.82118326	-0.7079115	-0.87728256	-0.89641553
ENSG00000005175	-0.50715804	-0.7620545	-0.5523054	-0.6397263	-0.8306103	-0.62720406	-0.682953	-0.7147264	-0.8517896	-0.90885675	-0.8176791	-0.41020313	-0.82456577	-0.5704659	-0.58581126	-0.87451553	-0.9634887	-0.6891358	-0.46690914	-0.710408	-0.7707905	-0.4165481	-0.68167984	-0.6107077	-0.7425995	-0.6045951	-0.95591897	-0.72949433	-0.86470586	-0.45462173	-0.7633144	-0.75434375	-0.74307185	-0.5752299	-0.7121122	-0.6966046	-0.63467366	-0.73992795	-0.8386255	-0.6246995	-0.7474649	-0.631708	-0.77070594	-0.881053	-0.9324372	-0.7074346	-0.6061565	-0.8645454	-0.7860269
ENSG00000005187	-0.7104623	-0.6976776	-0.5504738	-0.5518026	-0.5857353	-0.6732215	-0.5996717	-0.81439066	-0.7870166	-0.77445745	-0.87242895	-0.6011515	-0.75130475	-0.69545376	-0.5661854	-0.8492939	-0.8076785	-0.5691336	-0.7295451	-0.62866414	-0.74077743	-0.51986647	-0.66307294	-0.5341698	-0.73444766	-0.6484112	-0.9133154	-0.78576386	-0.9555373	-0.567539	-0.79414105	-0.7704165	-0.74620616	-0.52237344	-0.6941442	-0.79037035	-0.6588693	-0.79362285	-0.8689396	-0.82012486	-0.8361846	-0.7353605	-0.6569863	-0.7748507	-0.8298119	-0.667329	-0.72427446	-0.92631525	-0.9521358
ENSG00000005189	-0.66092855	-0.696911	-0.55167735	-0.5799661	-0.69751465	-0.6162172	-0.63710505	-0.7626274	-0.74256253	-0.72490954	-0.7272709	-0.5794038	-0.766371	-0.5103743	-0.58554226	-0.7481497	-0.8739365	-0.5721766	-0.604412	-0.6731456	-0.8116205	-0.524258	-0.72114533	-0.53463924	-0.72664076	-0.6032221	-0.86765414	-0.8440407	-0.9434454	-0.46833763	-0.7720511	-0.7216105	-0.59992087	-0.51931673	-0.70215094	-0.7462928	-0.6084476	-0.6228109	-0.8218234	-0.7478825	-0.76909614	-0.65813833	-0.69152576	-0.82402474	-0.7583287	-0.74797857	-0.6706729	-0.9400466	-0.8704664
ENSG00000005194	-0.72693306	-0.94603443	-0.77983445	-0.82183254	-0.9328577	-0.7608524	-0.7922821	-0.9034993	-0.9396141	-1.0021302	-1.014405	-0.7082718	-1.0790229	-0.7225491	-0.6877855	-0.9968064	-1.0808473	-0.85984963	-0.7192406	-0.95048606	-0.9853339	-0.6732683	-0.9146334	-0.68170285	-0.8776736	-0.80043095	-1.100075	-0.9913581	-0.96143675	-0.59518266	-0.93953377	-1.0173383	-0.8782239	-0.7212971	-0.97496563	-0.95729953	-0.9253336	-0.8770952	-0.9219559	-0.87207764	-0.9490314	-0.7764129	-0.8617385	-1.1324162	-1.0852026	-0.931509	-0.7701643	-1.0112661	-0.8901618
ENSG00000005206	-0.705138	-0.7494631	-0.68841714	-0.6350658	-0.93904746	-0.8159717	-0.7499876	-0.8119215	-0.80400807	-0.8780316	-0.92992836	-0.56982166	-0.9131538	-0.7617889	-0.66426647	-0.8558916	-0.9501915	-0.72143453	-0.63824844	-0.73034996	-0.85313684	-0.61577356	-0.7330137	-0.58090043	-0.8201365	-0.7134374	-1.0247276	-0.84989244	-0.99595344	-0.6322874	-0.70871973	-0.8767303	-0.8748937	-0.69228435	-0.83063334	-0.9474724	-0.65745884	-0.7030947	-0.8618194	-0.77921754	-0.7681531	-0.73842806	-0.80654466	-0.9545562	-0.9088341	-0.7822557	-0.73938316	-0.9151319	-0.86745334
ENSG00000005238	-0.65384537	-0.77947396	-0.5940478	-0.7105987	-0.8827127	-0.71060234	-0.6772805	-0.7995145	-0.85667634	-0.79429156	-0.7901741	-0.6244195	-0.8846131	-0.7252028	-0.66895515	-0.7316782	-0.9187983	-0.63732284	-0.64206797	-0.8615136	-0.86057794	-0.5555766	-0.72752553	-0.6481723	-0.76175815	-0.8844606	-1.0410016	-0.7834571	-0.87968016	-0.57815844	-0.763285	-0.842406	-0.8351867	-0.6501779	-0.8244729	-0.77387685	-0.7183561	-0.6845723	-0.8933014	-0.9431945	-0.79220045	-0.72026086	-0.77294797	-0.96735877	-0.8061595	-0.7491448	-0.73473376	-0.8476496	-0.8460853
ENSG00000005243	-0.647963	-0.810733	-0.7085795	-0.5615351	-0.77226716	-0.8577437	-0.6586352	-0.8884744	-0.8463358	-0.90950716	-0.7507153	-0.5041419	-0.7755389	-0.7346601	-0.61530507	-0.8754636	-0.89936775	-0.63006145	-0.66954046	-0.80225974	-0.8546078	-0.51462793	-0.65629584	-0.6642857	-0.7998949	-0.8251089	-0.9943456	-0.93307763	-0.95264107	-0.67090935	-0.7697457	-0.80131114	-0.70460886	-0.5463857	-0.7731798	-0.7461281	-0.6507141	-0.7499083	-0.9647149	-0.7726637	-0.7741884	-0.70524657	-0.85610014	-0.90235454	-0.87620693	-0.7474465	-0.72408664	-1.0713652	-0.8507244
ENSG00000005249	-0.6773697	-0.73024225	-0.56196254	-0.5098083	-0.6113964	-0.62694776	-0.566784	-0.81470037	-0.690063	-0.8371175	-0.72314024	-0.4816634	-0.714806	-0.59435195	-0.5483763	-0.7018078	-0.7832324	-0.42195714	-0.6967159	-0.5084849	-0.7574865	-0.54096454	-0.64434075	-0.48222464	-0.6380864	-0.6250177	-0.857911	-0.7275437	-0.8890412	-0.57228625	-0.8222418	-0.7267428	-0.72727555	-0.5019874	-0.71086663	-0.7586256	-0.5447719	-0.6697962	-0.93625027	-0.6671942	-0.7635175	-0.6512811	-0.64667404	-0.7055901	-0.6779575	-0.69633114	-0.5877999	-0.86552817	-0.89175916
ENSG00000005302	-0.6839106	-0.86470807	-0.6424529	-0.6196813	-0.8322752	-0.7305603	-0.7467952	-0.8635375	-0.82911897	-0.9095606	-0.84836715	-0.67319	-0.86499786	-0.78731847	-0.6992606	-0.8866819	-0.94494843	-0.7301198	-0.5755616	-0.8780043	-0.75215185	-0.54672223	-0.6909436	-0.6310961	-0.7843561	-0.8638838	-1.0267658	-0.7658666	-0.8429217	-0.6106041	-0.9013701	-0.81167865	-0.83022064	-0.8736794	-0.85629016	-0.86994016	-0.7158874	-0.6917662	-0.85793155	-0.8218701	-0.8099382	-0.68119323	-0.81997526	-1.0435073	-0.9095248	-0.8113456	-0.7276807	-0.94535285	-0.87129396
ENSG00000005339	-0.7201252	-0.94543964	-0.6788854	-0.7437844	-0.96474427	-0.7735671	-0.8636105	-0.8883585	-0.89869916	-0.9854244	-0.9344256	-0.67651874	-0.89957666	-0.84148544	-0.7506878	-1.09905	-1.0680746	-0.8640771	-0.72738886	-0.93784344	-0.9473743	-0.61027557	-0.8301681	-0.79184777	-0.95789766	-0.84764826	-1.1108128	-0.90517354	-1.1066473	-0.57237464	-0.83630174	-0.94001335	-0.9313759	-0.822834	-0.8821609	-0.8550137	-0.73821056	-0.7904094	-0.9893273	-0.9277641	-0.9154962	-0.82513154	-0.9375296	-1.1700207	-1.0379386	-0.9210079	-0.8405164	-0.9721715	-0.8953661
ENSG00000005379	-0.64165753	-0.7101086	-0.6001233	-0.6840055	-0.70075864	-0.7727293	-0.6879921	-0.8075696	-0.84338313	-0.7719574	-0.7601302	-0.5168501	-0.8905452	-0.6438475	-0.66692114	-0.7558492	-0.7834246	-0.5712817	-0.67401606	-0.6457026	-0.83238924	-0.5673711	-0.69357735	-0.5538397	-0.6245012	-0.709086	-0.9948128	-0.7168555	-0.9769716	-0.54772043	-0.78772074	-0.8180017	-0.8069244	-0.73152775	-0.89273596	-0.75598955	-0.71403086	-0.68770415	-0.79036766	-0.88810885	-0.7416092	-0.7808274	-0.84885156	-0.83237094	-0.78589296	-0.73190546	-0.62286776	-0.8158555	-0.91206145
ENSG00000005381	-0.5706109	-0.6286532	-0.48688287	-0.4323075	-0.6028795	-0.5824593	-0.5466796	-0.59087557	-0.661776	-0.69889414	-0.6220905	-0.54493475	-0.8079321	-0.59842026	-0.58432525	-0.6138403	-0.7020166	-0.46526107	-0.5931609	-0.70791686	-0.7251692	-0.42908788	-0.5571324	-0.42379087	-0.64900786	-0.74853575	-0.8298349	-0.6686895	-0.88744825	-0.49562657	-0.6931996	-0.73704225	-0.7133189	-0.5394642	-0.5554403	-0.6385801	-0.51046187	-0.71480954	-0.67345554	-0.7828931	-0.6316886	-0.5944835	-0.7102488	-0.671022	-0.6435836	-0.67503995	-0.67844385	-0.7833286	-0.8578822
ENSG00000005421	-0.61907256	-0.741192	-0.5093303	-0.67964023	-0.67670256	-0.7168612	-0.75479543	-0.74746954	-0.8587061	-0.7586483	-0.8822373	-0.6183145	-0.8375291	-0.7478047	-0.6034793	-0.7540346	-0.74828804	-0.63824165	-0.809007	-0.6852998	-0.68818307	-0.51883554	-0.61570346	-0.55162364	-0.7918013	-0.77743536	-1.0066379	-0.75653535	-0.9009281	-0.52297074	-0.7593526	-0.8403594	-0.7608412	-0.55595946	-0.7228866	-0.7365873	-0.67778575	-0.7883575	-0.7987017	-0.7178732	-0.87318254	-0.6966458	-0.7243973	-0.8262883	-0.7288512	-0.72290796	-0.68883544	-0.8851613	-0.9340059
ENSG00000005436	-0.67781913	-0.8502977	-0.6145907	-0.7169998	-0.90813434	-0.7846572	-0.7972893	-0.8297303	-0.8850915	-0.9788764	-0.8541924	-0.51264495	-0.8275724	-0.72259945	-0.63117045	-0.9398409	-0.94631046	-0.72995377	-0.6495919	-0.73430556	-0.89936936	-0.5059908	-0.77003944	-0.63866174	-0.8918759	-0.7399136	-1.0835633	-0.8799347	-0.9982352	-0.5729488	-0.76846176	-0.86746716	-0.7639594	-0.6638008	-0.8212721	-0.82675207	-0.6600161	-0.85729516	-0.9196791	-0.730089	-0.8096212	-0.71674067	-0.9004496	-1.0496831	-1.0211421	-0.7958129	-0.6586057	-1.0381536	-0.89929557
ENSG00000005448	-0.6722073	-0.7797033	-0.6076899	-0.5590609	-0.7925434	-0.6871907	-0.6334932	-0.7564896	-0.7953138	-0.82111454	-0.7776449	-0.52477735	-0.889912	-0.6822427	-0.63221616	-0.74917495	-0.9378324	-0.62331456	-0.646103	-0.71867436	-0.7290854	-0.5373897	-0.6788106	-0.59334755	-0.8037442	-0.6884854	-0.9351009	-0.81126225	-0.9663291	-0.59723043	-0.82425123	-0.9377683	-0.8507771	-0.5511934	-0.72539717	-0.801397	-0.66734916	-0.6471592	-0.8908558	-0.76834786	-0.7289044	-0.69880503	-0.8820635	-0.9018972	-0.9121018	-0.6565105	-0.7402975	-0.7058098	-0.86472243
ENSG00000005469	-0.67952424	-0.8267564	-0.6767307	-0.76098317	-0.8322154	-0.735935	-0.8311429	-0.8566917	-0.9380079	-0.89689857	-0.9128855	-0.5890591	-0.8321955	-0.6334952	-0.76348317	-0.93559057	-0.980207	-0.78507215	-0.7807285	-0.6977022	-0.7902924	-0.5963543	-0.76294875	-0.6515663	-0.91765505	-0.80938756	-1.0409379	-0.9220206	-0.86715454	-0.55709887	-0.7297758	-0.8808084	-0.8852471	-0.604925	-0.80394685	-0.8309143	-0.7847785	-0.7841841	-0.89548737	-0.7345994	-0.8445495	-0.8860677	-0.85941553	-0.90246236	-0.88529485	-0.7693201	-0.6960401	-0.8745552	-0.9237778
ENSG00000005471	-0.5628263	-0.7146191	-0.5177077	-0.57263196	-0.67034787	-0.64019257	-0.6085714	-0.6655098	-0.80863786	-0.70304555	-0.82554835	-0.5141359	-0.7077414	-0.6503404	-0.4861353	-0.7770124	-0.764039	-0.60374266	-0.6773949	-0.6735235	-0.69496536	-0.47036105	-0.6377504	-0.50159997	-0.7575333	-0.68382007	-0.940338	-0.71572906	-0.82390505	-0.47927502	-0.6935953	-0.75405484	-0.7163353	-0.51671934	-0.6799609	-0.68903154	-0.60640585	-0.6776405	-0.85176283	-0.6864159	-0.7373741	-0.6503547	-0.61251146	-0.783113	-0.7271316	-0.6613517	-0.69762945	-1.0254692	-0.8124401
ENSG00000005483	-0.6199458	-0.83062726	-0.59962136	-0.66886365	-0.91142625	-0.744031	-0.765039	-0.73224455	-0.8443913	-0.9829913	-0.71107113	-0.4172956	-0.84299314	-0.79993016	-0.67812854	-0.943324	-0.9997406	-0.7911233	-0.59745103	-0.6609431	-0.7881598	-0.5258884	-0.74055874	-0.6627478	-0.8404539	-0.712069	-1.0752892	-0.7606945	-1.0245792	-0.4906213	-0.6968528	-0.9149169	-0.86762667	-0.66796505	-0.72570175	-0.84592396	-0.6024659	-0.7489922	-0.9159952	-0.77339864	-0.8101999	-0.74393123	-0.8804986	-0.9615949	-0.9512148	-0.6660841	-0.7146506	-0.8994185	-0.80348986
ENSG00000005486	-0.71985483	-0.8387506	-0.5814136	-0.7968621	-0.87594175	-0.73359495	-0.7543933	-0.82400984	-0.8568833	-0.9227981	-0.7567274	-0.60946226	-0.9295939	-0.8951353	-0.8619785	-0.8875157	-0.91482306	-0.6106806	-0.7605484	-0.75521326	-0.8320024	-0.64401424	-0.7369716	-0.6173165	-0.72717035	-0.85535276	-1.0095474	-0.8079017	-1.0633944	-0.6011119	-0.75730747	-0.96393955	-0.8913487	-0.6718119	-0.92246765	-0.9321343	-0.75630987	-0.7172269	-0.952764	-0.824085	-0.86862165	-0.72341114	-0.7934974	-1.036459	-0.8433104	-0.8353607	-0.75540763	-0.83366406	-1.0651139
ENSG00000005513	-0.5486804	-0.58559734	-0.6428062	-0.576889	-0.6373163	-0.62348664	-0.53036904	-0.8317301	-0.70894724	-0.75421035	-0.6697154	-0.490887	-0.7657518	-0.5084803	-0.46875364	-0.76012444	-0.71644086	-0.49371454	-0.6487038	-0.69097096	-0.8304046	-0.42747	-0.61159784	-0.5458456	-0.67727906	-0.65704113	-0.9585163	-0.7528708	-0.91883826	-0.35591877	-0.81402767	-0.7136728	-0.73326546	-0.54821104	-0.75857484	-0.7184779	-0.5934241	-0.58472437	-0.83466923	-0.75386465	-0.6882631	-0.68233854	-0.7114739	-0.7076995	-0.6560866	-0.6131242	-0.6249132	-0.90957963	-0.86226183
ENSG00000005700	-0.6371939	-0.836539	-0.60226905	-0.68027586	-0.9305372	-0.77172446	-0.83849394	-0.7906172	-0.9253966	-0.88307875	-0.87854075	-0.5405904	-0.90123886	-0.7795173	-0.57470685	-0.8875916	-0.9432356	-0.726545	-0.63397944	-0.6334886	-0.795874	-0.52016604	-0.7060075	-0.6324299	-0.83500123	-0.786802	-1.0897907	-0.7906451	-0.93147	-0.59322155	-0.84794533	-0.88929117	-0.79091114	-0.5706494	-0.74495107	-0.81806546	-0.6513575	-0.7954785	-0.9007604	-0.7111756	-0.9146922	-0.7372241	-0.805013	-0.9206464	-1.0079458	-0.7029932	-0.5732155	-1.0588821	-0.90736324
ENSG00000005801	-0.7117965	-0.8256273	-0.6384275	-0.6798668	-0.89020115	-0.686159	-0.746328	-0.84372735	-0.86745214	-0.98684376	-1.0034428	-0.5693422	-0.9365986	-0.7655262	-0.7469884	-0.9260606	-0.9684993	-0.7321334	-0.64947355	-0.74251026	-0.81748414	-0.5704909	-0.8117382	-0.6204335	-0.87371683	-0.6645836	-0.9258298	-0.84724426	-0.9387981	-0.5184064	-0.71223587	-0.9344226	-0.8592177	-0.61089396	-0.83202	-0.8993868	-0.70911187	-0.7520172	-0.83502066	-0.7550914	-0.97608525	-0.7272736	-0.8631034	-1.0068228	-0.9417426	-0.7797161	-0.5637112	-0.9730822	-0.9172848
ENSG00000005810	-0.69540036	-0.82828474	-0.6221619	-0.68127686	-0.80188066	-0.67217565	-0.71704906	-0.7160093	-0.8131963	-0.89453065	-0.7515912	-0.562571	-0.868037	-0.6872301	-0.6459226	-0.92399824	-1.003819	-0.69422424	-0.72373164	-0.6967334	-0.7665944	-0.5685434	-0.77371806	-0.69740385	-0.80968934	-0.81653005	-1.0111718	-0.89412767	-0.87617916	-0.5125538	-0.76220703	-0.8646063	-0.806512	-0.5631866	-0.7363146	-0.8181994	-0.7305276	-0.7222506	-0.8163292	-0.8149156	-0.7933333	-0.78176165	-0.88377225	-0.937069	-0.89260817	-0.6946867	-0.7139979	-0.8749123	-0.7990124
ENSG00000005812	-0.6185365	-0.8678182	-0.56721157	-0.6976092	-0.9492538	-0.85696083	-0.7163365	-0.85340756	-0.7911861	-0.93605006	-0.72934425	-0.54735714	-0.7166436	-0.7449582	-0.6209251	-0.8828078	-1.0619925	-0.713423	-0.63058877	-0.83449084	-0.83590335	-0.5779178	-0.68341625	-0.7556155	-0.84890026	-0.82672375	-1.0848669	-0.91767967	-0.9399411	-0.61623573	-0.74968815	-0.84278387	-0.81738925	-0.6153554	-0.761078	-0.9006598	-0.66115403	-0.6742665	-0.9122023	-0.86529565	-0.7845304	-0.790285	-0.86877054	-0.962008	-0.9859567	-0.71752685	-0.6086987	-1.0512733	-0.9223442
ENSG00000005844	-0.8077186	-0.83410263	-0.68367475	-0.5443204	-0.682893	-0.7398806	-0.8590177	-0.78399765	-0.9382568	-0.7680006	-0.8568757	-0.5952926	-0.78690225	-0.7497675	-0.6089946	-0.894528	-0.8638096	-0.65702957	-0.63422495	-0.73673636	-0.78473234	-0.57634956	-0.64805406	-0.5979251	-0.8386416	-0.7984712	-1.0060363	-0.8408423	-0.8625622	-0.60759646	-0.83439755	-0.7964996	-0.839836	-0.65033084	-0.74151844	-0.76881975	-0.60493314	-0.6913061	-0.87017953	-0.80233735	-0.76969147	-0.72905326	-0.7393283	-0.85573703	-0.7410554	-0.72431517	-0.88224596	-0.9564784	-0.9791834
ENSG00000005882	-0.6479545	-0.72567886	-0.7508857	-0.66687536	-0.8175769	-0.7780666	-0.6932378	-0.9383975	-0.9023075	-0.77533036	-0.836929	-0.51733243	-0.87250644	-0.7107063	-0.6538184	-0.8076547	-0.85827345	-0.6319044	-0.8414574	-0.70582575	-0.8376737	-0.6469837	-0.72753865	-0.60778356	-0.86048865	-0.759644	-1.005883	-0.81219685	-0.93718886	-0.68885976	-0.98431665	-0.77924436	-0.76229846	-0.59306824	-0.77984947	-0.79782206	-0.6705327	-0.85227674	-0.9610336	-0.8444181	-0.7901167	-0.757616	-0.717117	-0.91763896	-0.8612135	-0.8171877	-0.66224325	-1.0023164	-0.9399102
ENSG00000005884	-0.49241167	-0.74896115	-0.65001845	-0.54068685	-0.6459457	-0.78057444	-0.57416934	-0.7003324	-0.9313007	-0.8188013	-0.7677285	-0.62925816	-0.6727407	-0.5986265	-0.64617854	-0.79550225	-0.7323777	-0.6583694	-0.6086278	-0.6368552	-0.82743806	-0.6058595	-0.6119626	-0.56006247	-0.73729646	-0.6973985	-0.9167501	-0.8664578	-0.8288617	-0.43124563	-0.74425066	-0.8536119	-0.727835	-0.575591	-0.71051794	-0.7212049	-0.7268997	-0.7042351	-0.79248995	-0.8334674	-0.91323376	-0.72167325	-0.72339696	-0.8102186	-0.7870114	-0.6738153	-0.6099816	-0.8245943	-0.8928434
ENSG00000005889	-0.527726	-0.6650808	-0.5273101	-0.53728443	-0.7849768	-0.62135386	-0.6052533	-0.71586823	-0.76778305	-0.80561817	-0.7080579	-0.46879536	-0.63848346	-0.64870495	-0.4385302	-0.78822523	-0.75929326	-0.59327567	-0.6060457	-0.6936994	-0.6519451	-0.39733878	-0.6728198	-0.6118257	-0.75550807	-0.68829477	-0.9178794	-0.63100255	-0.8463109	-0.49461994	-0.7545267	-0.63608074	-0.6080017	-0.5276365	-0.64626867	-0.6305324	-0.46379867	-0.6794442	-0.81314296	-0.6455343	-0.7046488	-0.5912453	-0.77397954	-0.76254743	-0.8882277	-0.64186674	-0.610699	-0.80811626	-0.71480197
ENSG00000005893	-0.74064285	-0.76312554	-0.6200044	-0.7044723	-0.76455885	-0.814696	-0.8078524	-0.8467614	-0.88933253	-0.87336946	-0.83845484	-0.78404945	-0.8409607	-0.8173851	-0.6587161	-0.88778734	-0.9467296	-0.75728714	-0.8405906	-0.8250776	-0.7754246	-0.5385182	-0.68583864	-0.6024015	-0.7197922	-0.9295137	-1.066475	-0.7584231	-0.861547	-0.6318626	-0.80061543	-0.904831	-0.91021264	-0.7135989	-0.83620507	-0.85902685	-0.70258766	-0.73011035	-0.9388913	-0.85786253	-0.9003725	-0.6998941	-0.88214093	-0.90225744	-1.0005193	-0.77269006	-0.78064805	-0.9204621	-0.9257987
ENSG00000005961	-0.5446815	-0.664894	-0.51371753	-0.4551017	-0.6417703	-0.57538956	-0.5037105	-0.74634045	-0.7333183	-0.69199735	-0.7223993	-0.6046272	-0.7556073	-0.6340791	-0.5046967	-0.7308947	-0.7949029	-0.48951647	-0.65373737	-0.6604684	-0.6837341	-0.49818403	-0.5467201	-0.4197036	-0.66514903	-0.7187375	-0.8708115	-0.70693344	-0.92496544	-0.4323145	-0.7939374	-0.77831554	-0.73051	-0.5696502	-0.7352146	-0.6276374	-0.6252324	-0.7044048	-0.76603377	-0.7623882	-0.69932336	-0.61797273	-0.6808153	-0.6672345	-0.71515334	-0.7309333	-0.57789654	-0.71444076	-0.9063778
ENSG00000005981	-0.5666837	-0.72607553	-0.5495847	-0.6936797	-0.7498483	-0.664591	-0.64629674	-0.7504885	-0.9309645	-0.7595525	-0.78067833	-0.77770996	-0.6880245	-0.7630516	-0.64055103	-0.79059374	-0.8392553	-0.60675293	-0.78020614	-0.6543328	-0.7556502	-0.62255305	-0.7237072	-0.58329	-0.8443816	-0.83071756	-0.9810463	-0.82397187	-0.8609647	-0.5603769	-0.8357913	-0.77839184	-0.7077674	-0.64082766	-0.78873795	-0.8529909	-0.5878505	-0.6662356	-0.8165618	-0.7775416	-0.8509568	-0.6711308	-0.6969967	-0.80493915	-0.8035491	-0.8014239	-0.6297285	-0.97677773	-0.920474
ENSG00000006007	-0.71697456	-0.8131026	-0.71737474	-0.71453255	-0.90866584	-0.862877	-0.7835059	-0.8361122	-0.9660186	-0.9453866	-0.8710542	-0.6715635	-0.97276807	-0.7817542	-0.7104255	-0.8564875	-0.94490147	-0.67194015	-0.7942016	-0.76280266	-0.8194212	-0.5943979	-0.7621453	-0.71123385	-0.79526937	-0.8159179	-0.9788631	-0.8154643	-0.9445149	-0.59964025	-0.84849733	-0.8329199	-0.8685097	-0.61032474	-0.77900904	-0.86752707	-0.7518276	-0.8129663	-0.93500125	-0.9231815	-0.8545534	-0.74200815	-0.79961604	-0.9654545	-1.0119227	-0.8315561	-0.7744622	-0.9434475	-0.9373166
ENSG00000006015	-0.710827	-0.74823076	-0.5106409	-0.704591	-0.83731145	-0.690266	-0.7021843	-0.8383765	-0.84483814	-0.8114327	-0.83576316	-0.5406841	-0.88098675	-0.7101143	-0.6549625	-0.84278107	-0.8616022	-0.60641617	-0.6786196	-0.6906938	-0.8143742	-0.526755	-0.7392445	-0.6656891	-0.72530824	-0.7570223	-0.9910557	-0.7477314	-0.9852881	-0.5606955	-0.7091986	-0.9012497	-0.88796806	-0.6679081	-0.7506056	-0.8182054	-0.6452371	-0.74582154	-0.9082399	-0.80973685	-0.82625496	-0.59685236	-0.86343825	-0.9513047	-0.92950976	-0.7609111	-0.68703604	-0.82651097	-0.8749713
ENSG00000006016	-0.393937	-0.3669911	-0.42495114	-0.2752377	-0.4449918	-0.55896056	-0.44765782	-0.5838306	-0.53365934	-0.584077	-0.49437642	-0.46477592	-0.5870015	-0.30672595	-0.29118863	-0.4609903	-0.48442104	-0.33952892	-0.5059078	-0.450693	-0.72222745	-0.33734697	-0.4364065	-0.37710533	-0.6072619	-0.59416604	-0.74381864	-0.60877156	-0.64612246	-0.31139082	-0.6796845	-0.5640069	-0.6444632	-0.32648522	-0.4442282	-0.47554258	-0.51587963	-0.41673705	-0.54878455	-0.61256087	-0.5154276	-0.43163258	-0.561821	-0.49051037	-0.46582162	-0.39866847	-0.52442354	-0.7218568	-0.570363
ENSG00000006025	-0.66879857	-0.74802697	-0.67283154	-0.5752791	-0.74553937	-0.7130674	-0.667201	-0.90217966	-0.91853297	-0.746835	-0.7758555	-0.5838179	-0.8500273	-0.71148443	-0.63666534	-0.839875	-0.8291602	-0.63147783	-0.60890514	-0.6192695	-0.78938884	-0.47203982	-0.6541519	-0.52235067	-0.68491066	-0.6559261	-1.0083685	-0.7633304	-0.9077254	-0.53303003	-0.7792909	-0.79189956	-0.8079396	-0.7383504	-0.8384926	-0.8895726	-0.63917094	-0.6960293	-0.8199373	-0.8039839	-0.7215826	-0.68071175	-0.8086335	-0.8395706	-0.8749864	-0.7104363	-0.6294384	-0.8532658	-0.8821555
ENSG00000006042	-0.6808968	-0.8038375	-0.6944096	-0.68419415	-0.71227956	-0.79164326	-0.6750624	-0.935127	-0.89093304	-0.9899368	-0.8092248	-0.65359735	-0.85510486	-0.73427683	-0.6997103	-0.8716052	-0.8893788	-0.6461773	-0.7308709	-0.6498102	-0.91314566	-0.5200749	-0.7192975	-0.6772017	-0.7966208	-0.65562534	-1.0455246	-0.86045164	-0.92187625	-0.64381427	-0.7942416	-0.89375573	-0.90272	-0.6082743	-0.890204	-0.8504044	-0.7846563	-0.7557671	-0.93209517	-0.9323995	-0.8594245	-0.7756039	-0.768987	-0.9649989	-0.8470696	-0.74413997	-0.76890785	-0.9199632	-0.9171098
ENSG00000006047	-0.6093009	-0.77991253	-0.6323541	-0.62537587	-0.6451003	-0.57261306	-0.5506753	-0.9420859	-0.7430322	-0.77333724	-0.7825463	-0.528083	-0.82699096	-0.6028875	-0.55351055	-0.77546567	-0.78563523	-0.5800095	-0.76136196	-0.75074804	-0.83689356	-0.5149202	-0.62987906	-0.66487545	-0.75101846	-0.69102997	-0.85467833	-0.8046382	-0.8635091	-0.47342286	-0.88030946	-0.6437852	-0.7442449	-0.59192127	-0.6943302	-0.74965936	-0.67063755	-0.66833276	-0.82450324	-0.764134	-0.80278295	-0.77038634	-0.7204401	-0.79860854	-0.70872283	-0.72133505	-0.639291	-0.9227272	-0.92245203
ENSG00000006059	-0.64639753	-0.7045263	-0.5147707	-0.5909872	-0.6307144	-0.5712516	-0.62065804	-0.72987956	-0.72079915	-0.7169745	-0.7724508	-0.5450397	-0.78595036	-0.5161634	-0.51108724	-0.76976734	-0.85208166	-0.5751539	-0.7024611	-0.76535684	-0.7140934	-0.5214508	-0.56476194	-0.52348495	-0.6447491	-0.67519313	-0.76004124	-0.8092999	-0.767545	-0.45054436	-0.8040785	-0.6649101	-0.7112589	-0.5249655	-0.6775783	-0.6335044	-0.6139767	-0.71607697	-0.75806576	-0.6885479	-0.8011531	-0.59400606	-0.6582852	-0.73790586	-0.6475275	-0.6238126	-0.6791197	-0.8314157	-0.74625754
ENSG00000006062	-0.56874466	-0.6880563	-0.55570006	-0.51623464	-0.675006	-0.61309224	-0.5382921	-0.6881379	-0.8050513	-0.780279	-0.7213589	-0.5094455	-0.7089698	-0.6172781	-0.550388	-0.71068233	-0.75371736	-0.61577743	-0.59485704	-0.6846031	-0.6929986	-0.49829644	-0.6207455	-0.4860251	-0.6658634	-0.57744384	-0.8822846	-0.73365736	-0.88059515	-0.48771638	-0.7433797	-0.7263233	-0.6346605	-0.59336966	-0.6058076	-0.6771006	-0.57240075	-0.63842386	-0.77457404	-0.682326	-0.6205632	-0.64842445	-0.72486186	-0.7717435	-0.7934024	-0.6281018	-0.621694	-0.8020585	-0.79695165
ENSG00000006071	-0.4360136	-0.59390587	-0.56447804	-0.5514396	-0.61732495	-0.5001471	-0.49321607	-0.6308558	-0.73998547	-0.63117117	-0.5847758	-0.539412	-0.71302736	-0.5840472	-0.49984285	-0.6464026	-0.5050953	-0.5024225	-0.7456483	-0.50594157	-0.69082266	-0.53099036	-0.6411838	-0.51191	-0.52078694	-0.6485009	-0.8327818	-0.70594454	-0.93117124	-0.49738675	-0.83164376	-0.6252593	-0.57032675	-0.5907311	-0.6268259	-0.6709643	-0.6022911	-0.5627242	-0.6903054	-0.6096067	-0.74409336	-0.61986935	-0.6573907	-0.5691991	-0.68574965	-0.7199054	-0.59857947	-0.7767802	-0.88705164
ENSG00000006116	-0.6483262	-0.9163748	-0.7981182	-0.8665159	-0.8971119	-0.71654403	-0.6750011	-0.94752574	-0.8803554	-0.7344068	-0.87157595	-0.6721256	-1.1233228	-0.71988696	-0.74099666	-0.90351015	-0.8794967	-0.6406934	-0.96744776	-0.84126836	-0.82299554	-0.6535241	-0.7720312	-0.64344907	-0.7959661	-0.8866655	-0.92305094	-0.7761647	-0.94962585	-0.7515726	-0.8771938	-0.84569067	-0.865904	-0.6769495	-0.8834452	-0.9050169	-0.84200865	-0.8074928	-0.9217066	-0.84157836	-0.9431638	-0.6663689	-0.8051393	-0.944937	-0.83731186	-0.89079267	-0.8010454	-0.93909883	-1.0413381
ENSG00000006118	-0.68162197	-0.75234663	-0.6958044	-0.612273	-0.7032945	-0.6916951	-0.5899241	-0.9689738	-0.8440292	-0.8539928	-0.8283552	-0.7487778	-0.8821543	-0.67847747	-0.64515746	-0.80144596	-0.7798207	-0.54631716	-0.83609205	-0.6471745	-0.83955777	-0.54427934	-0.81495345	-0.5969067	-0.69731987	-0.7076952	-1.0246094	-0.9165071	-0.9708991	-0.6084975	-0.8692472	-0.92328346	-0.82231724	-0.6259436	-0.8362622	-0.7961065	-0.6812802	-0.69708264	-0.87535566	-0.81213236	-0.8033522	-0.6995491	-0.8350295	-0.8474812	-0.86145705	-0.7359699	-0.7487916	-0.8813468	-0.9704349
ENSG00000006125	-0.75741345	-0.89558995	-0.7341358	-0.7747275	-1.0302202	-0.7856995	-0.7965944	-0.942178	-0.91645813	-0.92008066	-1.0048345	-0.6487073	-1.0477813	-0.889407	-0.79669696	-0.99741495	-0.9831012	-0.7067179	-0.7290546	-0.8901675	-0.83326983	-0.6441104	-0.7590457	-0.7862818	-0.8810111	-0.78838855	-0.98705345	-0.88274485	-1.1029838	-0.7762312	-0.8876911	-0.99084586	-1.0026168	-0.69846606	-0.92303294	-0.8889434	-0.80253744	-0.8155945	-1.0031543	-0.96438766	-0.923882	-0.717583	-0.904837	-1.1264243	-1.0902704	-0.91243947	-0.82626545	-0.941769	-0.99971163
ENSG00000006128	-0.5307498	-0.5489397	-0.47571692	-0.47654206	-0.46774065	-0.554329	-0.58770776	-0.6335734	-0.659425	-0.6974116	-0.60993904	-0.47008407	-0.6839026	-0.5123129	-0.45237318	-0.5152623	-0.51843953	-0.38367337	-0.64911443	-0.41203976	-0.71051073	-0.3453973	-0.50501096	-0.42193305	-0.55338037	-0.6804186	-0.7306381	-0.7240633	-0.91904694	-0.42528036	-0.714643	-0.7422888	-0.76684576	-0.4596036	-0.59946454	-0.62110865	-0.46585932	-0.5491523	-0.6514644	-0.63418126	-0.6114579	-0.61630726	-0.77591294	-0.55710965	-0.70142335	-0.5392426	-0.5949328	-0.8470385	-0.8015586
ENSG00000006194	-0.6482854	-0.90942675	-0.6573994	-0.7479338	-0.9906776	-0.7813224	-0.78526807	-0.8884704	-0.84331274	-1.0305638	-0.9608446	-0.50815314	-0.93611354	-0.8816293	-0.73659897	-0.9624502	-1.003578	-0.79299617	-0.6529998	-0.7952325	-0.88759476	-0.6450009	-0.8605015	-0.7366395	-0.9600969	-0.7690629	-1.0545993	-0.92050034	-1.0701884	-0.55996525	-0.74632317	-1.0079583	-0.8958402	-0.64264125	-0.8970029	-0.86650276	-0.6998322	-0.7976327	-0.9635405	-0.77617395	-0.8555971	-0.7467646	-0.88300854	-1.1226827	-0.96813625	-0.844414	-0.7101555	-0.91154855	-0.79978704
ENSG00000006210	-0.65368026	-0.6471346	-0.6473399	-0.5440614	-0.596601	-0.6720502	-0.6688283	-0.87252504	-0.8073327	-0.8616411	-0.74210125	-0.50624	-0.8122469	-0.54437435	-0.59830004	-0.77961874	-0.7438266	-0.5725372	-0.63700175	-0.6751727	-0.9205511	-0.580389	-0.63918436	-0.51582795	-0.80856544	-0.6737662	-0.9496233	-0.7739426	-0.9636389	-0.55850583	-0.70970637	-0.7982051	-0.8690921	-0.5713962	-0.78578544	-0.7677417	-0.6891718	-0.6894936	-0.77386785	-0.8189624	-0.79499495	-0.7128788	-0.7608623	-0.87768716	-0.74996185	-0.6649066	-0.6164698	-0.9486224	-0.9602658
ENSG00000006282	-0.5004373	-0.5995106	-0.5056577	-0.49342728	-0.69351083	-0.6732152	-0.56408876	-0.713491	-0.645282	-0.7591948	-0.8177116	-0.3994316	-0.7515946	-0.63000214	-0.47756475	-0.7304473	-0.73351383	-0.5708608	-0.616411	-0.61737305	-0.70853764	-0.45797572	-0.600841	-0.4368369	-0.6439582	-0.66859853	-0.84731215	-0.7236856	-0.9378514	-0.42524558	-0.64586395	-0.7456013	-0.6557375	-0.4688686	-0.74262506	-0.70002955	-0.54343	-0.6421405	-0.8150507	-0.62046105	-0.6291429	-0.5612935	-0.66383713	-0.73286337	-0.716601	-0.60405356	-0.5407	-0.8138652	-0.7258124
ENSG00000006283	-0.5127677	-0.6902747	-0.5695642	-0.5375938	-0.59637314	-0.559564	-0.47061205	-0.8545523	-0.7381021	-0.65321076	-0.7468251	-0.49019316	-0.7976315	-0.5665507	-0.45872742	-0.6825287	-0.7080994	-0.5041105	-0.806907	-0.662412	-0.71072006	-0.54261315	-0.5950837	-0.50916046	-0.6689847	-0.6164885	-0.8753012	-0.7796123	-0.9132727	-0.5559873	-0.743903	-0.6955367	-0.6303161	-0.45296654	-0.6931873	-0.6731599	-0.55889654	-0.6177356	-0.75277704	-0.80661464	-0.77005184	-0.58764005	-0.6324781	-0.6732187	-0.6818832	-0.64099973	-0.60024315	-0.7529898	-0.9034985
ENSG00000006327	-0.4496007	-0.58538896	-0.45711908	-0.46193394	-0.58675265	-0.6166304	-0.52374655	-0.6566794	-0.746606	-0.64145756	-0.7549204	-0.6239485	-0.7026662	-0.6770455	-0.48290762	-0.62526906	-0.5876314	-0.51217705	-0.6310221	-0.47760484	-0.6472437	-0.39787987	-0.46982685	-0.44281617	-0.59238684	-0.6402171	-0.770886	-0.6612028	-0.76319164	-0.4456301	-0.69567794	-0.68582076	-0.68387514	-0.41673857	-0.55283827	-0.62435204	-0.5210033	-0.6335119	-0.6283197	-0.64086336	-0.6789596	-0.5701003	-0.64744234	-0.5651141	-0.6601576	-0.49608198	-0.58716005	-0.85208476	-0.7810403
ENSG00000006377	-0.57377434	-0.71949625	-0.62815607	-0.66609025	-0.6885774	-0.55090326	-0.5653914	-0.8035222	-0.7927369	-0.70608103	-0.7936392	-0.45952794	-0.8181739	-0.49706826	-0.5219055	-0.82042307	-0.7876014	-0.47446942	-0.7300632	-0.74708664	-0.72335327	-0.4594802	-0.53306264	-0.48949033	-0.7169734	-0.64488775	-0.76860523	-0.74527144	-0.8053552	-0.47937682	-0.78158706	-0.73259294	-0.7301793	-0.5588823	-0.7552298	-0.64424443	-0.7106757	-0.6675612	-0.86905754	-0.71302694	-0.81085116	-0.6394729	-0.74560267	-0.761792	-0.6666455	-0.6987799	-0.57224447	-0.868644	-0.8630096
ENSG00000006432	-0.69606215	-0.8729489	-0.78547037	-0.6696579	-0.8300527	-0.68731093	-0.6352772	-0.99469894	-0.9702812	-0.8905343	-0.8004012	-0.68246967	-0.94246596	-0.62215906	-0.81724334	-0.9205247	-0.95603925	-0.73075926	-0.8900971	-0.8242127	-0.8977402	-0.6144457	-0.7401077	-0.660331	-0.88868636	-0.7776481	-1.0836072	-0.89018565	-0.9090639	-0.560477	-0.79077065	-0.916149	-0.8170142	-0.70645547	-0.95264804	-0.9472857	-0.828667	-0.83557934	-0.93318236	-0.82567376	-0.9718196	-0.8801841	-0.8634077	-0.9840686	-0.83490527	-0.81738406	-0.8259639	-0.90202886	-1.0097246
ENSG00000006451	-0.709898	-0.9331392	-0.6890869	-0.71922374	-0.85283244	-0.6811945	-0.6292221	-0.8359135	-0.8549105	-0.92131346	-0.842083	-0.5768447	-0.9330545	-0.7001175	-0.6283966	-0.91779804	-0.9387718	-0.7099411	-0.8033737	-0.6734602	-0.92787564	-0.55621076	-0.78704786	-0.6632572	-0.71679497	-0.8397844	-1.1034176	-0.8658033	-1.0035154	-0.59106237	-0.79162186	-0.8984776	-0.8795442	-0.64955056	-0.81510353	-0.9339737	-0.72274715	-0.7312801	-0.8974452	-0.91098404	-0.9636088	-0.7150235	-0.8571473	-0.9815987	-1.0251734	-0.76327145	-0.80300313	-1.0362412	-0.8956794
ENSG00000006453	-0.7088149	-0.8187183	-0.73794854	-0.73082775	-0.646953	-0.7609628	-0.64810055	-0.9717672	-0.922678	-0.8099299	-0.9128441	-0.62026	-0.8378513	-0.80875176	-0.7001957	-0.9948151	-0.88093585	-0.78046906	-0.7422948	-0.6731351	-0.8487188	-0.59931725	-0.7067439	-0.5704708	-0.7522189	-0.75959593	-1.0434004	-0.9183925	-0.8383633	-0.4876579	-0.8411804	-0.68366855	-0.7746196	-0.6599279	-0.7448595	-0.89913255	-0.78222233	-0.7884375	-0.8867299	-0.78436786	-0.9397703	-0.868008	-0.7009928	-0.8692889	-0.8009073	-0.713324	-0.7125226	-1.0111059	-0.9967238
ENSG00000006459	-0.7387367	-0.8784087	-0.6436587	-0.7461621	-0.8093833	-0.7290172	-0.7361346	-0.78949606	-0.8841182	-0.91952795	-0.78300494	-0.6416942	-0.80384624	-0.7014314	-0.6452026	-0.8847288	-0.92444956	-0.7995681	-0.66467017	-0.7854872	-0.8692946	-0.60813755	-0.6794195	-0.6596576	-0.7943725	-0.7347483	-1.0424005	-0.7471537	-0.8742922	-0.55923253	-0.805624	-0.75163245	-0.7805598	-0.65013814	-0.7924036	-0.79772556	-0.7186118	-0.8156479	-0.86816376	-0.82782876	-0.8430444	-0.7267331	-0.80265373	-0.89597774	-0.82079923	-0.7349075	-0.6866816	-0.99342996	-0.8397902
ENSG00000006468	-0.6152856	-0.71419746	-0.6904482	-0.6199151	-0.69034064	-0.67264146	-0.59082973	-0.8348299	-0.74376553	-0.906706	-0.8351334	-0.6178728	-0.8025077	-0.6468296	-0.66315114	-0.74550825	-0.7294432	-0.56784916	-0.76298684	-0.712386	-0.7994143	-0.57103926	-0.66764927	-0.5142308	-0.69406253	-0.6747449	-0.9251829	-0.76816773	-1.0998586	-0.4777752	-0.72429216	-0.81815374	-0.7884441	-0.635724	-0.84132534	-0.8122466	-0.6397545	-0.7659555	-0.87059957	-0.7764281	-0.8028407	-0.6907241	-0.7480596	-0.8367625	-0.7757984	-0.78963995	-0.70193577	-0.89290357	-0.9378764
ENSG00000006530	-0.7419023	-0.87578654	-0.65547425	-0.7947013	-0.94391185	-0.77614653	-0.8310293	-0.86114234	-0.8936498	-0.98932874	-0.95185375	-0.5725477	-1.0553652	-0.7668411	-0.7455957	-0.9636341	-1.0432388	-0.80505264	-0.72471815	-0.7143288	-0.87320554	-0.5943948	-0.8280132	-0.69218755	-0.8408933	-0.78200305	-1.0797584	-0.8951811	-1.0921597	-0.56263393	-0.83886564	-1.0204818	-0.9452968	-0.7321448	-0.9100318	-0.9870498	-0.75228554	-0.8321418	-0.9299847	-0.78569436	-0.89428735	-0.7723395	-0.91017526	-1.0608842	-1.051587	-0.86526364	-0.6821736	-0.8872942	-0.9563134
ENSG00000006534	-0.61967707	-0.78471375	-0.5811679	-0.541606	-0.6755313	-0.714084	-0.701446	-0.7589814	-0.77416664	-0.81049424	-0.7988664	-0.71580464	-0.80210674	-0.7291715	-0.6584919	-0.7114314	-0.78439116	-0.6211232	-0.64086896	-0.6518761	-0.81886655	-0.5186054	-0.6157209	-0.5950108	-0.71681654	-0.7765554	-0.9299456	-0.8420721	-0.97164667	-0.552972	-0.8056586	-0.769042	-0.7749762	-0.57745594	-0.74263155	-0.805937	-0.6103857	-0.79363286	-0.78968674	-0.8300035	-0.8166014	-0.77121544	-0.7762796	-0.82190585	-0.82544065	-0.6997295	-0.8339809	-1.0105222	-1.0193839
ENSG00000006555	-0.7554928	-0.86393464	-0.6710864	-0.72042555	-0.72586364	-0.7093892	-0.77451223	-0.99908423	-0.91329104	-0.8102094	-0.8643109	-0.7459797	-0.9938607	-0.66713434	-0.7422442	-0.94314677	-0.89125055	-0.7409393	-0.862103	-0.6647335	-0.832071	-0.6360558	-0.75586253	-0.5902742	-0.886117	-0.85222536	-1.062874	-0.9412837	-0.78479576	-0.6299126	-0.9368367	-0.8186916	-0.8102276	-0.703259	-0.8549992	-0.9643124	-0.75337017	-0.85329217	-0.76385593	-0.84131926	-0.9286313	-0.9949104	-0.83977586	-0.9548898	-0.8629704	-0.7632055	-0.90671843	-0.9553084	-0.9894844
ENSG00000006576	-0.6501804	-0.7760897	-0.6182766	-0.6679611	-0.8481203	-0.7811419	-0.75563353	-0.76134807	-0.9135702	-0.8381412	-0.7758633	-0.5479149	-0.77245367	-0.62410146	-0.52261895	-0.9391848	-0.9617869	-0.75913817	-0.66277856	-0.84754664	-0.89595044	-0.48632094	-0.67554605	-0.67747724	-0.88955504	-0.8047396	-0.9742804	-0.745805	-0.88327235	-0.5187211	-0.7472752	-0.7078137	-0.7601585	-0.6562473	-0.676489	-0.78309554	-0.5525249	-0.6699805	-0.88542193	-0.8258399	-0.7959552	-0.6783714	-0.70772666	-0.8916295	-0.9225341	-0.7454065	-0.86445856	-0.9388981	-0.749316
ENSG00000006606	-0.5902961	-0.5583951	-0.53737986	-0.5354573	-0.5920444	-0.5187381	-0.50838935	-0.64406896	-0.67584765	-0.7227875	-0.66030765	-0.42024142	-0.6053969	-0.56953156	-0.43459755	-0.6548276	-0.6409884	-0.48504186	-0.6041825	-0.5543	-0.7247692	-0.3868491	-0.60059464	-0.4474859	-0.67372096	-0.5690709	-0.8346623	-0.78881997	-0.8217108	-0.41183925	-0.7021212	-0.7068832	-0.6269498	-0.4394562	-0.5774622	-0.61706316	-0.4463571	-0.56114686	-0.6659597	-0.6538155	-0.64459217	-0.6314612	-0.664985	-0.60695404	-0.73244524	-0.50493056	-0.69116616	-0.8199759	-0.7735151
ENSG00000006607	-0.67028403	-0.80774266	-0.6852349	-0.76715666	-0.85315007	-0.7686223	-0.7130531	-0.76643276	-0.8340322	-0.9244308	-0.8622296	-0.5189654	-0.87097335	-0.65187234	-0.60142523	-0.9117172	-0.9383043	-0.7769266	-0.66951984	-0.6723839	-0.9502211	-0.61903447	-0.78675455	-0.59299684	-0.8420506	-0.6712779	-0.9726265	-0.8339494	-0.93973494	-0.49589264	-0.7255914	-0.79949397	-0.74249166	-0.5476812	-0.74382406	-0.88398474	-0.7584157	-0.7107325	-0.82981896	-0.75180733	-0.8678153	-0.72524756	-0.80828166	-0.9508206	-0.856798	-0.7004899	-0.7495799	-1.0195718	-0.8216444
ENSG00000006611	-0.56756645	-0.6902312	-0.6282855	-0.60388756	-0.72193134	-0.59728503	-0.542066	-0.8593072	-0.8397019	-0.6881656	-0.723887	-0.6115988	-0.8316293	-0.6057581	-0.5903849	-0.7485145	-0.7561809	-0.5393287	-0.8178595	-0.6120082	-0.6484706	-0.4378439	-0.61486095	-0.48405477	-0.6015009	-0.7251793	-0.7829957	-0.67053246	-0.8816451	-0.46337548	-0.8003416	-0.73038447	-0.64894027	-0.5257884	-0.7123196	-0.8151117	-0.62370026	-0.64454424	-0.7639752	-0.7157015	-0.8086577	-0.6434048	-0.6484402	-0.78708845	-0.77836144	-0.6621921	-0.6055073	-0.8159063	-0.91974884
ENSG00000006625	-0.69282913	-0.7667176	-0.6200228	-0.7268777	-0.77183056	-0.6227559	-0.61299646	-0.7285589	-0.832481	-0.90836024	-0.8337246	-0.5829276	-0.8394954	-0.65346986	-0.56257266	-0.8004184	-0.8326443	-0.6253844	-0.6869499	-0.61379254	-0.7518187	-0.50908995	-0.6464051	-0.69971335	-0.7508535	-0.7006882	-0.9745011	-0.9432447	-0.85513765	-0.54956084	-0.713641	-0.8765658	-0.7295741	-0.5551118	-0.71564156	-0.7691686	-0.6422625	-0.6716211	-0.73916405	-0.76098245	-0.7542815	-0.68497235	-0.77074	-0.8392132	-0.83974016	-0.68710333	-0.6709529	-0.87400585	-0.88621235
ENSG00000006634	-0.8234268	-0.88492006	-0.672202	-0.7541665	-0.83800966	-0.7362839	-0.75447625	-0.78430617	-0.9150286	-0.9470292	-0.88628	-0.660105	-0.8632713	-0.697593	-0.7138315	-0.9698378	-1.0049219	-0.84551346	-0.7019587	-0.7525208	-0.75547856	-0.6205513	-0.7558413	-0.64098346	-0.90731233	-0.68310946	-1.0309981	-0.9472249	-0.942589	-0.6015366	-0.88137776	-0.9543072	-0.86159134	-0.6649717	-0.8503208	-0.9798712	-0.85713506	-0.739522	-0.89465284	-0.80612916	-0.99036	-0.7957771	-0.88955665	-0.97632366	-0.97276	-0.8510879	-0.8140563	-1.0163733	-0.87476945
ENSG00000006638	-0.61676204	-0.79457074	-0.64630926	-0.6066439	-0.714108	-0.80896175	-0.71394026	-0.88415366	-0.9010525	-0.8471877	-0.792769	-0.5629334	-0.8101537	-0.7120817	-0.60341704	-0.79441625	-0.87057686	-0.59531933	-0.59430975	-0.7169186	-0.8847561	-0.4781859	-0.63512886	-0.6301725	-0.8454723	-0.84301287	-0.9928187	-0.79395694	-0.9625263	-0.5912563	-0.7074538	-0.8178295	-0.8229575	-0.622228	-0.8378072	-0.76555854	-0.7074094	-0.75248617	-0.8836261	-0.8802465	-0.81815493	-0.7715576	-0.7935512	-0.8702975	-0.853808	-0.8053942	-0.7041385	-1.0219508	-0.92431676
ENSG00000006652	-0.5665719	-0.6213391	-0.510181	-0.5310009	-0.7178134	-0.793702	-0.67107475	-0.7447677	-0.7929334	-0.78363746	-0.67438126	-0.50418746	-0.71476245	-0.7100436	-0.49610257	-0.6912114	-0.79287195	-0.68755764	-0.53929	-0.65814817	-0.76773524	-0.4716283	-0.5664549	-0.54193246	-0.658169	-0.69232863	-0.9223068	-0.65543	-0.8938685	-0.49648282	-0.74147946	-0.6648814	-0.66438216	-0.6427401	-0.6267455	-0.6999113	-0.6284968	-0.5991086	-0.81558585	-0.7079201	-0.7012912	-0.56571037	-0.7507155	-0.8210939	-0.82806647	-0.5892292	-0.66839606	-0.8933444	-0.81436557
ENSG00000006659	-0.690065	-0.74377376	-0.6108621	-0.64429504	-0.6705288	-0.5969541	-0.664261	-0.7312418	-0.74539846	-0.636741	-0.74435	-0.58859926	-0.81185704	-0.69624305	-0.5755425	-0.72447443	-0.8196221	-0.6253923	-0.6550426	-0.7033201	-0.7165083	-0.58475655	-0.63697577	-0.5842451	-0.7036558	-0.7587256	-0.81730485	-0.7333502	-0.7668958	-0.532963	-0.6967455	-0.73507535	-0.7530342	-0.6302849	-0.628456	-0.68078977	-0.5921444	-0.667744	-0.86661273	-0.716461	-0.7801432	-0.601904	-0.73075354	-0.7974882	-0.7932085	-0.63774574	-0.707164	-0.8576437	-0.7708255
ENSG00000006695	-0.7329014	-0.8397704	-0.67991906	-0.7470515	-0.8364038	-0.7029843	-0.76886547	-0.87081397	-0.9561935	-0.85879654	-0.8900624	-0.6024705	-0.9821067	-0.6942541	-0.59386545	-0.9951927	-0.95346624	-0.7097185	-0.7064131	-0.80345756	-0.85348713	-0.5601356	-0.8205933	-0.7393891	-0.83276504	-0.7625999	-1.0102357	-0.8715731	-0.8514236	-0.5532111	-0.92644376	-0.8502165	-0.78980976	-0.6678433	-0.7802288	-0.84507906	-0.77624094	-0.8940901	-1.0107563	-0.7688688	-0.8437317	-0.6856208	-0.7555731	-0.9985626	-0.9949904	-0.9134692	-0.7358859	-1.0066127	-0.8849117
ENSG00000006704	-0.6207714	-0.73045677	-0.6309337	-0.6815455	-0.7844906	-0.73379403	-0.73760116	-0.79603016	-0.775812	-0.87832516	-0.66899496	-0.5360369	-0.7336554	-0.69799256	-0.6910869	-0.83484405	-0.80744576	-0.663643	-0.70745885	-0.7265773	-0.8382922	-0.59946156	-0.71273816	-0.5881867	-0.72899944	-0.7414189	-0.9873289	-0.8655691	-0.82294935	-0.5644851	-0.7853678	-0.82023823	-0.63414836	-0.6844604	-0.7418339	-0.7827817	-0.6983599	-0.6760789	-0.7798048	-0.8147185	-0.7520974	-0.74831814	-0.6567829	-0.82362956	-0.8351433	-0.7262461	-0.65389115	-0.8872876	-0.8093843
ENSG00000006712	-0.584632	-0.7886331	-0.69644994	-0.7225055	-0.9351168	-0.7543702	-0.6964783	-0.76839393	-0.87817854	-1.0014143	-0.823973	-0.48622566	-0.9377261	-0.8264054	-0.6957342	-0.9118133	-0.96688825	-0.74895346	-0.6725468	-0.8527854	-0.84835815	-0.5542257	-0.68700373	-0.6933571	-0.8078515	-0.7206989	-1.0591563	-0.75296575	-0.9458565	-0.60800207	-0.8286137	-0.8451523	-0.8769249	-0.5887391	-0.80938685	-0.7671376	-0.67709213	-0.71649915	-0.95420474	-0.81665444	-0.86096346	-0.6932296	-0.8283835	-1.0177017	-1.0704827	-0.8914171	-0.7074828	-0.9195362	-0.820391
ENSG00000006715	-0.73975927	-0.94093615	-0.6084624	-0.7775278	-0.97356856	-0.85378516	-0.8450519	-0.8319929	-0.9011549	-1.0426682	-0.81189054	-0.560559	-1.0414402	-0.7221765	-0.7744446	-0.96807396	-1.1244279	-0.75594014	-0.74809915	-0.7874375	-0.84304595	-0.5342105	-0.850953	-0.74259454	-0.89075994	-0.8075542	-1.1347188	-0.90863615	-0.9671412	-0.6711176	-0.8429203	-0.9831809	-0.9286892	-0.70659304	-0.98721194	-0.87929904	-0.8493014	-0.7602731	-0.9195542	-0.83757854	-0.9927513	-0.7930983	-0.87671214	-1.1333144	-1.0828449	-0.7882773	-0.7765882	-0.8926367	-0.94609165
ENSG00000006740	-0.66855913	-0.7564319	-0.6813442	-0.6784121	-0.8046411	-0.7108388	-0.66087246	-0.9089387	-0.87832797	-0.83568466	-0.7810693	-0.54304934	-0.8655693	-0.6780797	-0.67811024	-0.87253654	-0.78807855	-0.56621295	-0.78017986	-0.7150787	-0.8625185	-0.6612817	-0.7430112	-0.63461834	-0.7444789	-0.7114854	-0.9760773	-0.7525869	-1.0511322	-0.5853614	-0.7417411	-0.83622986	-0.79482913	-0.63576955	-0.9165512	-0.81038505	-0.7000722	-0.69563633	-0.9012715	-0.80720466	-0.7869125	-0.70202845	-0.7486076	-0.9217343	-0.8605941	-0.7545002	-0.658384	-0.83699995	-0.9876577
ENSG00000006744	-0.6106099	-0.9811402	-0.6675164	-0.6928912	-0.8956354	-0.67284906	-0.73422647	-0.78833336	-0.8521758	-0.965291	-0.9021907	-0.57990456	-0.92683977	-0.6526002	-0.6234124	-1.0278008	-1.019907	-0.7337318	-0.6363645	-0.8053022	-0.88054	-0.48989165	-0.8160003	-0.66079843	-0.91298115	-0.7648671	-1.1181805	-0.8731908	-0.9278586	-0.56262106	-0.85024637	-0.84296036	-0.8566406	-0.6605354	-0.87704575	-0.8245242	-0.7073917	-0.8353402	-0.88764834	-0.80333364	-0.91075367	-0.710787	-0.8839735	-1.0334051	-1.103642	-0.9003938	-0.8046216	-1.0454159	-0.9006202
ENSG00000006747	-0.63532144	-0.70517087	-0.55398476	-0.5373565	-0.6138809	-0.49076575	-0.58500016	-0.79642093	-0.7511906	-0.7767946	-0.63965386	-0.5605241	-0.75280863	-0.594366	-0.49418598	-0.7174835	-0.785625	-0.5458442	-0.681809	-0.6286374	-0.76641136	-0.46317393	-0.6579498	-0.50908506	-0.686451	-0.69493324	-0.85726714	-0.78539634	-0.86488676	-0.48732844	-0.76741976	-0.64429474	-0.7051787	-0.5407522	-0.65796643	-0.7521651	-0.61556613	-0.61464995	-0.7511267	-0.671428	-0.75513816	-0.7675649	-0.68356067	-0.7592137	-0.77006316	-0.5795999	-0.73887473	-0.8443887	-0.9422833
ENSG00000006756	-0.72703993	-0.8775565	-0.6083965	-0.63275355	-0.8416488	-0.84599096	-0.8322546	-0.9210671	-0.8792666	-0.82370156	-0.9087903	-0.6574258	-0.9023101	-0.8895909	-0.7187769	-0.89719373	-0.90560174	-0.7350126	-0.68950963	-0.7028307	-0.8361177	-0.584649	-0.8276131	-0.6184781	-0.8513066	-0.847943	-1.0795058	-0.90071696	-0.9297835	-0.6022397	-0.8158684	-0.81306165	-0.85322005	-0.6634479	-0.93795794	-0.87497765	-0.8300022	-0.78895795	-0.96007824	-0.88758475	-1.0253243	-0.88439983	-0.788771	-1.0033734	-0.88301295	-0.7701102	-0.72032744	-0.9360503	-0.972301
ENSG00000006757	-0.6550884	-0.65778595	-0.6153615	-0.7417928	-0.744157	-0.7217154	-0.6334468	-0.7901141	-0.9273252	-0.75500774	-0.87327164	-0.70033455	-0.8247609	-0.77032995	-0.57474154	-0.8268801	-0.8704298	-0.5892674	-0.8370035	-0.7056814	-0.8031125	-0.4785698	-0.7897901	-0.5888399	-0.83045495	-0.7524386	-0.95917624	-0.8380824	-0.9088221	-0.6501003	-0.76913136	-0.7969348	-0.7405081	-0.6254599	-0.73453075	-0.79094243	-0.6843449	-0.72412	-0.8610524	-0.74221593	-0.80532044	-0.6393588	-0.7545487	-0.85714847	-0.96958643	-0.7044933	-0.5764663	-0.9614084	-0.92562735
ENSG00000006788	-0.6012356	-0.6928923	-0.6224864	-0.5807933	-0.61079323	-0.55815774	-0.62973243	-0.6801294	-0.7613039	-0.7678108	-0.83242685	-0.5570714	-0.83645374	-0.73293805	-0.5028511	-0.7606819	-0.71697164	-0.56480837	-0.61699	-0.7017308	-0.62635887	-0.5219244	-0.59124404	-0.5648007	-0.6404665	-0.6381406	-0.7299973	-0.71500707	-0.7571156	-0.52986676	-0.693494	-0.66926116	-0.7276358	-0.567589	-0.5712513	-0.6538622	-0.6519672	-0.7275452	-0.9069216	-0.6676914	-0.7686804	-0.5729587	-0.6703128	-0.7276703	-0.7044282	-0.69548714	-0.56739193	-0.8506223	-0.7818865
ENSG00000006831	-0.60095596	-0.7215405	-0.5787598	-0.6676311	-0.7950595	-0.6396	-0.59896535	-0.70520973	-0.7745304	-0.89121276	-0.7003823	-0.57812065	-0.7628259	-0.81043607	-0.6002019	-0.80589914	-0.8406969	-0.65610164	-0.6523927	-0.6687993	-0.7480971	-0.50950974	-0.6018869	-0.58975947	-0.7743967	-0.7427904	-1.0164452	-0.7866769	-0.8761039	-0.6485143	-0.7938362	-0.7615637	-0.7091376	-0.61493087	-0.7415679	-0.8862189	-0.65126413	-0.6654397	-0.9116546	-0.7150204	-0.77390456	-0.6117775	-0.71579826	-0.8716921	-0.9357089	-0.7087428	-0.700367	-0.9876378	-0.8146176
ENSG00000006837	-0.8400303	-0.90952444	-0.6024189	-0.78717184	-0.91823405	-0.70075876	-0.7924721	-0.8545411	-0.90030324	-0.89372516	-1.0817474	-0.6482004	-0.9417517	-0.76527107	-0.6992032	-1.0424742	-1.0075899	-0.6576568	-0.7216907	-0.8615382	-0.9686802	-0.6131835	-0.94042885	-0.7261828	-0.89726114	-0.67314935	-0.9313093	-1.0487163	-1.098887	-0.5391811	-0.8868825	-0.9030096	-0.9610915	-0.5910169	-0.93221384	-0.8762186	-0.78967893	-0.78238285	-0.9435358	-0.92803943	-0.9554607	-0.69964737	-0.7887203	-1.0461639	-1.0117944	-0.9183806	-0.708662	-1.0861571	-1.1850677
ENSG00000007001	-0.53618693	-0.7266903	-0.56482095	-0.78239113	-0.68822426	-0.497132	-0.6573967	-0.77447796	-0.77205575	-0.7217762	-0.7513936	-0.551661	-0.98282653	-0.656574	-0.58061904	-0.7956089	-0.7420834	-0.55384475	-0.810716	-0.7266415	-0.6604479	-0.5548808	-0.64488393	-0.61061877	-0.60092276	-0.70545036	-0.796779	-0.7172817	-0.96215874	-0.4959808	-0.7699199	-0.79868776	-0.7040916	-0.5417257	-0.77741486	-0.722401	-0.7036091	-0.6477796	-0.8221922	-0.6727428	-0.92780495	-0.56391436	-0.6468351	-0.74340796	-0.7993769	-0.72596496	-0.7074265	-0.73432696	-0.946336
ENSG00000007038	-0.5515856	-0.69636816	-0.55259484	-0.56725144	-0.6680034	-0.5432548	-0.56315804	-0.7491512	-0.65557224	-0.6208683	-0.7249633	-0.6423678	-0.7797257	-0.59785384	-0.6089447	-0.64713985	-0.8064656	-0.6023727	-0.6103852	-0.67877436	-0.8058166	-0.49413365	-0.6684915	-0.5691823	-0.73105735	-0.6592215	-0.81457394	-0.7013963	-0.8124637	-0.47078377	-0.8285926	-0.6764026	-0.76245356	-0.5376003	-0.66855055	-0.6969707	-0.58648276	-0.635011	-0.73816353	-0.83004266	-0.7336912	-0.811627	-0.83696246	-0.71147954	-0.6592291	-0.6739439	-0.75181115	-0.9165416	-0.88147146
ENSG00000007047	-0.790746	-0.90795213	-0.650049	-0.8497139	-0.9010815	-0.7712149	-0.7878335	-0.8840098	-0.86750877	-0.9472711	-0.83916676	-0.65450114	-0.96188617	-0.7393808	-0.7168109	-0.96019053	-0.98458046	-0.82257336	-0.9686011	-0.9086564	-0.9472728	-0.7325811	-0.82513607	-0.7676108	-0.844058	-0.77261454	-1.0140789	-0.9646457	-1.0520598	-0.79712975	-0.89286983	-0.99133855	-0.9280723	-0.7266283	-0.88376236	-0.8764373	-0.82948554	-0.7881277	-0.9837438	-0.94062585	-0.90014285	-0.7626257	-0.8677952	-1.0874408	-1.0315236	-0.9260752	-0.806583	-1.0133259	-0.9416894
ENSG00000007062	-0.49089834	-0.60551554	-0.5673122	-0.49763647	-0.6148457	-0.57249206	-0.55190104	-0.8723744	-0.76944995	-0.65669966	-0.6447771	-0.5250277	-0.73155826	-0.48998693	-0.48828	-0.6813667	-0.69794387	-0.49385768	-0.753726	-0.52502996	-0.7884142	-0.45220122	-0.58426505	-0.44918203	-0.6511349	-0.662339	-0.7664895	-0.6672864	-0.7955378	-0.44555792	-0.7079315	-0.6391275	-0.7155357	-0.49515367	-0.6354429	-0.7349047	-0.62036294	-0.6007143	-0.76389676	-0.7247389	-0.74547255	-0.7007115	-0.6239121	-0.7375849	-0.67500013	-0.56440353	-0.63121414	-0.8075637	-0.82401705
ENSG00000007080	-0.72818327	-0.9842289	-0.6456816	-0.734087	-0.9613105	-0.7449837	-0.7462952	-0.8731957	-0.9329141	-0.9847981	-0.8939098	-0.5479765	-1.0060695	-0.7515565	-0.67520165	-0.91184527	-1.0168266	-0.7665687	-0.70044065	-0.85820884	-1.0028102	-0.55672795	-0.8319017	-0.85559756	-0.8645129	-0.73538965	-1.027025	-0.94039047	-0.95762336	-0.5272472	-0.7861979	-0.97554827	-0.8806013	-0.7518587	-0.85258543	-0.8073696	-0.69255346	-0.805039	-0.9671492	-0.81552076	-0.93944365	-0.6720276	-0.9001948	-1.026743	-1.1028979	-0.8927728	-0.7938945	-0.9837179	-0.84755796
ENSG00000007129	-0.71787673	-0.65613997	-0.65061384	-0.48838678	-0.7500047	-0.65742606	-0.75819165	-0.67347765	-0.77554125	-0.70933694	-0.78458387	-0.63532406	-0.73267204	-0.7750684	-0.49016538	-0.7374071	-0.8921662	-0.53089374	-0.61226493	-0.8218272	-0.7483119	-0.5443137	-0.60703874	-0.53692013	-0.74591815	-0.7831138	-0.96668726	-0.738718	-0.8878923	-0.5079836	-0.83719087	-0.8498041	-0.78598404	-0.6235658	-0.6412972	-0.6965172	-0.5703947	-0.6813914	-0.8070744	-0.8524371	-0.7629464	-0.6690979	-0.75299627	-0.82210964	-0.7262621	-0.7081723	-0.7782115	-0.9188656	-0.91516197
ENSG00000007168	-0.6068578	-0.91848993	-0.721108	-0.8101189	-0.97055525	-0.7517958	-0.7952462	-0.81677055	-0.90569067	-1.0481126	-0.830648	-0.57508206	-0.9153517	-0.55402166	-0.62424517	-0.96298	-1.1190633	-0.7641946	-0.70385015	-0.8864676	-0.91053635	-0.6242064	-0.7692007	-0.7678299	-0.81844884	-0.7846597	-0.99371976	-0.93961287	-0.9924683	-0.53281474	-0.8785554	-0.9325684	-0.9390295	-0.6896253	-0.8187391	-0.88848704	-0.8552887	-0.73380995	-0.8860573	-0.849142	-0.9507367	-0.6873067	-0.8827552	-1.1172545	-1.1060882	-0.9104046	-0.74476427	-0.9732024	-0.86879164
ENSG00000007171	-0.45948145	-0.58340704	-0.58946395	-0.5564586	-0.5927082	-0.50697476	-0.5372081	-0.6561666	-0.72698075	-0.597768	-0.66512173	-0.5290615	-0.7990036	-0.5452909	-0.476287	-0.6106035	-0.6550164	-0.53788805	-0.6027251	-0.59462845	-0.7064535	-0.38045272	-0.5324276	-0.4963887	-0.56148064	-0.5927656	-0.72997934	-0.62785673	-0.8633357	-0.44173938	-0.6992292	-0.6825278	-0.65808517	-0.4624795	-0.59578884	-0.6443995	-0.5907535	-0.6123369	-0.66053766	-0.6270846	-0.6958829	-0.56754965	-0.6584586	-0.62316936	-0.6611712	-0.54999465	-0.57002705	-0.7124578	-0.88182384
ENSG00000007174	-0.68530697	-0.8756937	-0.71505266	-0.8482802	-0.81531954	-0.65744853	-0.65306103	-0.9095768	-0.918002	-0.8280314	-0.9063818	-0.58509237	-0.94034284	-0.7891454	-0.73136294	-0.96649694	-0.99097013	-0.551533	-0.8667521	-0.85064054	-0.80107003	-0.6007126	-0.6499935	-0.6550915	-0.7408377	-0.81864935	-0.9112401	-0.9420468	-1.0246662	-0.6408043	-0.8172868	-0.9407	-0.97493064	-0.6653414	-0.90188426	-0.8668559	-0.7732722	-0.79503685	-1.0387404	-0.84688604	-1.021752	-0.7037642	-0.70737773	-0.85033363	-0.8792285	-0.83816236	-0.8331009	-0.97675383	-1.1315455
ENSG00000007202	-0.67826486	-0.90020055	-0.66527814	-0.75666696	-0.96083695	-0.71672475	-0.7317018	-0.8233647	-0.9341239	-0.9568952	-0.85177636	-0.4784705	-0.9146452	-0.78275883	-0.7130165	-0.94277614	-0.9662923	-0.87374485	-0.66606903	-0.7811873	-0.8430999	-0.5779519	-0.7572057	-0.6871705	-0.896078	-0.7836935	-1.007318	-0.79629445	-1.0180867	-0.6366954	-0.9290304	-0.93336457	-0.8922858	-0.6884771	-0.8967297	-0.84885323	-0.6771016	-0.78180283	-0.90768886	-0.82548666	-0.8938456	-0.7416766	-0.87709117	-1.0839142	-1.0734347	-0.8340636	-0.7256182	-1.0197687	-0.8364882
ENSG00000007216	-0.7028706	-0.69102395	-0.55876356	-0.5338926	-0.55901766	-0.53601956	-0.649225	-0.8319568	-0.7026611	-0.60904443	-0.71677697	-0.5330769	-0.8761108	-0.5340581	-0.557901	-0.76079905	-0.75321025	-0.67632145	-0.6594204	-0.66631514	-0.69661784	-0.5169153	-0.61191165	-0.50549215	-0.68764347	-0.6288404	-0.77873516	-0.69165355	-0.85072875	-0.48927864	-0.6857542	-0.5920499	-0.743252	-0.5853521	-0.6615461	-0.7618897	-0.5724898	-0.6633825	-0.6202565	-0.6909036	-0.7109369	-0.6886631	-0.78335565	-0.7256911	-0.73950666	-0.6318302	-0.7141026	-0.838806	-0.87383085
ENSG00000007237	-0.6610199	-0.7321723	-0.7183503	-0.47523233	-0.6140117	-0.64380383	-0.5660697	-0.9063064	-0.69996333	-0.7626894	-0.67038995	-0.5624667	-0.7445763	-0.49379414	-0.53842723	-0.79347277	-0.75921804	-0.4671439	-0.713948	-0.5737692	-0.7910734	-0.46582106	-0.63469154	-0.5180336	-0.68100375	-0.6436272	-0.9927773	-0.859557	-0.9327093	-0.50722325	-0.87214863	-0.737869	-0.72420883	-0.519568	-0.7622609	-0.80677927	-0.62874824	-0.69240296	-0.8402496	-0.7666829	-0.72114843	-0.71018225	-0.7428376	-0.8183262	-0.75962484	-0.6238378	-0.5935471	-0.8184204	-0.93771887
ENSG00000007255	-0.87315404	-0.8355076	-0.67160296	-0.74310094	-0.80577135	-0.71984255	-0.7939722	-0.8334733	-0.8512998	-0.8144411	-0.8474748	-0.7073379	-0.8929732	-0.82767516	-0.73129475	-0.8607762	-0.89106965	-0.7632416	-0.71473944	-0.7405901	-0.7795418	-0.58229667	-0.7585521	-0.65110856	-0.81379044	-0.8122794	-1.0214884	-0.8637897	-0.9706925	-0.6329455	-0.8174566	-0.95203155	-0.9956061	-0.6977212	-0.74579144	-0.92214805	-0.7192358	-0.8285123	-0.8992763	-0.8188464	-0.93362635	-0.790733	-0.94381607	-0.9536242	-0.9431137	-0.77783054	-0.73167443	-0.9564144	-0.88018245
ENSG00000007264	-0.5177328	-0.8287939	-0.55895287	-0.6047318	-0.71892035	-0.61248386	-0.5843297	-0.74351853	-0.7637715	-0.67480195	-0.7373768	-0.5238551	-1.0105451	-0.54972756	-0.52047247	-0.7574877	-0.8509116	-0.4965191	-0.739121	-0.67856026	-0.7498498	-0.4540043	-0.5313779	-0.51435536	-0.719337	-0.76943874	-0.93864274	-0.6925677	-0.91361594	-0.509747	-0.8712675	-0.795681	-0.7420908	-0.4956525	-0.7573694	-0.7279518	-0.66371614	-0.7141223	-0.77897483	-0.83409786	-0.77699786	-0.60359067	-0.728677	-0.82294255	-0.7093498	-0.7593591	-0.7148935	-0.86863047	-1.0018177
ENSG00000007306	-0.5132287	-0.5440647	-0.50442666	-0.4968643	-0.4866729	-0.43819612	-0.5027102	-0.65187943	-0.66830736	-0.6230846	-0.6126879	-0.54957795	-0.70252174	-0.4467398	-0.46752757	-0.59234667	-0.6297323	-0.49533865	-0.63254225	-0.46347925	-0.6928851	-0.34781682	-0.4957216	-0.42211962	-0.6008292	-0.5652788	-0.71529716	-0.6063685	-0.7113367	-0.4311742	-0.68870175	-0.60429335	-0.59557486	-0.370087	-0.5050377	-0.6525299	-0.48136583	-0.645211	-0.6092875	-0.6659896	-0.59973615	-0.6172961	-0.6084416	-0.5488165	-0.5623027	-0.5597158	-0.68044776	-0.7855581	-0.74993616
ENSG00000007312	-0.6116744	-0.5789485	-0.53713757	-0.37801853	-0.51379865	-0.5068318	-0.5508946	-0.5445112	-0.69622564	-0.6161563	-0.7099056	-0.42794076	-0.532243	-0.48522478	-0.46457317	-0.62592065	-0.6518565	-0.5480787	-0.48183396	-0.51378185	-0.65846074	-0.30975497	-0.50931215	-0.39279574	-0.56460905	-0.6328716	-0.7575163	-0.6146971	-0.80981463	-0.33821514	-0.6133338	-0.6268131	-0.5631585	-0.4954246	-0.5495088	-0.601711	-0.4206366	-0.55565375	-0.5831118	-0.6415952	-0.68678826	-0.67332846	-0.7062176	-0.599532	-0.56141776	-0.49262485	-0.6498197	-0.8238454	-0.8052515
ENSG00000007314	-0.6837478	-0.703441	-0.7211795	-0.6352598	-0.70760244	-0.6308398	-0.5895721	-0.8219561	-0.83368176	-0.7614129	-0.8219582	-0.53987455	-0.67335284	-0.72812843	-0.6595107	-0.8386451	-0.8931227	-0.5855982	-0.68714875	-0.69332045	-0.8372999	-0.49001232	-0.6872655	-0.6543872	-0.80575067	-0.7598865	-0.95021313	-0.8590043	-0.7421926	-0.65193444	-0.8512771	-0.7536338	-0.72364867	-0.50932056	-0.73396677	-0.75184834	-0.5291204	-0.73761624	-0.80353755	-0.72035646	-0.8243177	-0.7223629	-0.7879872	-0.7660421	-0.74237424	-0.708425	-0.6325285	-1.0355742	-0.92213297
ENSG00000007341	-0.6975166	-0.8074778	-0.5672523	-0.65899014	-0.91029066	-0.810669	-0.6978793	-0.8314644	-0.8055722	-0.94371706	-0.92675704	-0.51105005	-0.784756	-0.6531315	-0.602978	-0.8996961	-0.94634676	-0.663456	-0.5672333	-0.75062233	-0.84419435	-0.48759276	-0.7265275	-0.6394639	-0.81258476	-0.7295636	-0.9589492	-0.9189878	-0.9519715	-0.42952996	-0.6878449	-0.7735303	-0.8056676	-0.5258841	-0.7908251	-0.7923656	-0.6969235	-0.70446414	-0.90051633	-0.7224591	-0.77662706	-0.6325259	-0.8442167	-0.9869029	-0.9195803	-0.73895985	-0.5972577	-1.0160371	-0.8411824
ENSG00000007350	-0.4977149	-0.7070538	-0.51771766	-0.5529324	-0.7014057	-0.5703857	-0.54486626	-0.6542157	-0.71276045	-0.6340774	-0.7836112	-0.60791576	-0.7910576	-0.703491	-0.44886172	-0.7094273	-0.7602889	-0.5873363	-0.72891605	-0.69721425	-0.73419005	-0.47514275	-0.59879506	-0.55443394	-0.7402587	-0.6604365	-0.77631897	-0.6734823	-0.97017473	-0.3995262	-0.74986905	-0.6756525	-0.7208705	-0.57252675	-0.63117474	-0.657008	-0.5688501	-0.66760564	-0.77115303	-0.7749369	-0.7037117	-0.6405063	-0.65676373	-0.7222162	-0.7131124	-0.7127432	-0.7651071	-0.88378483	-0.8994325
ENSG00000007372	-0.6423796	-0.83849406	-0.76216644	-0.72712195	-0.8326126	-0.604985	-0.6280191	-0.8475696	-0.8298205	-0.8171278	-0.87275314	-0.65531343	-0.9807066	-0.6805052	-0.70441574	-0.9021706	-0.83809197	-0.65760124	-0.8971618	-0.86608326	-0.8484014	-0.64535034	-0.68654364	-0.6469773	-0.74416226	-0.80510473	-0.9399734	-0.8434481	-0.946098	-0.5452098	-0.84313047	-0.9189614	-0.7846397	-0.6693218	-0.87855154	-0.8283339	-0.76606876	-0.7481882	-0.92256373	-0.7766808	-0.93513805	-0.7269598	-0.76475525	-0.8514108	-0.806827	-0.89224887	-0.7120583	-0.9087111	-1.00989
ENSG00000007376	-0.70756924	-0.8394786	-0.6303726	-0.64710724	-0.8820043	-0.68556523	-0.78337395	-0.8484652	-0.8058204	-0.9229712	-1.0019133	-0.65476847	-0.9898977	-0.8102269	-0.6604592	-0.89889514	-0.94040346	-0.7149528	-0.6877814	-0.7131947	-0.8183682	-0.66578156	-0.8001719	-0.658986	-0.82302934	-0.7896194	-0.9960862	-0.91764045	-0.8776048	-0.63423514	-0.7845728	-0.9861845	-0.8207057	-0.5935354	-0.82141525	-0.8543207	-0.7842844	-0.71905166	-0.91497016	-0.79623026	-0.85994625	-0.7266067	-0.8688904	-0.990923	-0.9303077	-0.84096116	-0.784063	-0.8924733	-0.7680703
ENSG00000007384	-0.7163559	-0.9738857	-0.7191917	-0.64668554	-0.83346635	-0.8870899	-0.7538376	-0.8941847	-0.9609235	-0.975957	-0.74956614	-0.6205346	-0.79149216	-0.7928785	-0.7126188	-0.92030686	-0.9271188	-0.67361665	-0.7651751	-0.7842169	-0.9659741	-0.58236563	-0.77338964	-0.70433515	-0.86411285	-0.79262793	-1.0715116	-1.0230099	-0.97959656	-0.6252262	-0.91333646	-0.84411985	-0.7540313	-0.60551864	-0.8190872	-0.896488	-0.76799256	-0.78393316	-0.95190465	-0.88921577	-0.96023184	-0.8183295	-0.811089	-0.9482934	-0.9528681	-0.79205793	-0.7701071	-1.0028881	-0.9746745
ENSG00000007392	-0.6894208	-0.78119504	-0.65037787	-0.62204903	-0.8076807	-0.7139171	-0.6533857	-0.83800745	-0.726801	-0.90493995	-0.80121315	-0.52551174	-0.98887855	-0.71524286	-0.6848938	-0.79285014	-0.9339482	-0.6964147	-0.6494031	-0.7910487	-0.8384085	-0.5116874	-0.7446421	-0.6514468	-0.7720625	-0.73175234	-0.96891534	-0.7972035	-1.0651152	-0.54768646	-0.7234338	-0.8689957	-0.8891685	-0.7062402	-0.8335456	-0.86691827	-0.6006626	-0.64540935	-0.85950816	-0.85132736	-0.74176824	-0.66269994	-0.87212336	-0.9466901	-0.9292479	-0.7026567	-0.6703605	-0.8713748	-0.96280897
ENSG00000007402	-0.52524334	-0.6368493	-0.61281985	-0.50724226	-0.6567977	-0.5523935	-0.49999183	-0.7836656	-0.69412756	-0.70179784	-0.6629035	-0.48360696	-0.7388837	-0.5411389	-0.5411552	-0.6983787	-0.6986917	-0.48734662	-0.721827	-0.6083598	-0.75191015	-0.5231449	-0.56793493	-0.46141332	-0.66374797	-0.6382761	-0.88983697	-0.6707134	-0.9481064	-0.47948983	-0.80850923	-0.7240314	-0.66952085	-0.49908206	-0.71202666	-0.68132424	-0.5950528	-0.6292473	-0.7764645	-0.60574734	-0.7375088	-0.56571245	-0.64653295	-0.66944593	-0.6891599	-0.70976985	-0.60952914	-0.718387	-0.98202604
ENSG00000007516	-0.4532625	-0.61415976	-0.3941556	-0.40375033	-0.6403732	-0.54977745	-0.46945968	-0.68180203	-0.69694483	-0.5933542	-0.5626015	-0.47664592	-0.7100671	-0.5896344	-0.4730815	-0.56568205	-0.62507063	-0.3559091	-0.6366076	-0.5553152	-0.5956084	-0.39645326	-0.5153072	-0.40716955	-0.51798034	-0.7160562	-0.7755757	-0.6740386	-0.8424207	-0.37041762	-0.6571135	-0.6594093	-0.6283637	-0.48079228	-0.5623677	-0.5831192	-0.5509143	-0.5832782	-0.769066	-0.60747296	-0.6690867	-0.64157194	-0.62920463	-0.61234874	-0.67115283	-0.633543	-0.6323221	-0.7223749	-0.85844857
ENSG00000007520	-0.7075462	-0.9321374	-0.66018677	-0.7691681	-0.944518	-0.7390344	-0.88454205	-0.8338419	-0.8997126	-0.999712	-0.97919786	-0.54703194	-1.0373399	-0.8072961	-0.68910414	-0.94420964	-1.0149194	-0.7612461	-0.6931239	-0.7916249	-0.9024839	-0.5595985	-0.8271213	-0.7920727	-0.84017193	-0.8090447	-0.9945445	-0.88928986	-0.9810279	-0.5020529	-0.77591217	-0.98263466	-0.9217707	-0.69356453	-0.90848655	-0.8630634	-0.73310614	-0.83168304	-0.9709967	-0.832748	-0.95285875	-0.72397447	-0.8838529	-1.1050947	-1.1134349	-0.89649945	-0.78029764	-1.007905	-0.8961562
ENSG00000007541	-0.82015735	-0.8852909	-0.6234147	-0.7885166	-0.927724	-0.7959394	-0.83555126	-0.9192567	-0.87711525	-0.95351714	-0.99472314	-0.6090811	-0.9761355	-0.8992226	-0.8649071	-0.98173594	-1.042123	-0.71761847	-0.8065228	-0.7957249	-0.9538856	-0.6767085	-0.81378603	-0.7462847	-0.8816307	-0.8462099	-1.1024204	-0.9047301	-1.0876353	-0.6879227	-0.83015364	-1.0125854	-0.94129395	-0.73453677	-0.9656122	-0.94083786	-0.84281427	-0.7901541	-0.96577674	-0.8927153	-0.854736	-0.79562455	-0.8598018	-1.0309695	-0.962794	-0.88628125	-0.78689605	-0.9712001	-1.0282975
ENSG00000007545	-0.7607043	-0.89605373	-0.8458941	-0.7712284	-1.0370061	-0.8788315	-0.7838107	-0.8136864	-0.89602804	-1.0686518	-0.9762679	-0.69329107	-1.0011437	-0.8151154	-0.82020926	-1.037598	-1.06059	-0.92839485	-0.772455	-0.93949056	-0.9616263	-0.7300859	-0.88429856	-0.76023436	-0.9558493	-0.8211915	-1.1416981	-0.94695544	-1.1566082	-0.48951754	-0.8666464	-1.0234777	-0.96585894	-0.7330307	-0.9368836	-0.932776	-0.76290673	-0.82986146	-0.9184701	-0.92917347	-0.94817245	-0.81275713	-0.8959501	-1.186594	-0.99176234	-0.84239584	-0.7555014	-0.9982096	-0.9975844
ENSG00000007866	-0.75708693	-1.0243917	-0.7932198	-0.67620844	-0.84880406	-0.9093702	-0.7810821	-1.0002011	-0.9387097	-0.9749918	-0.89813155	-0.66303474	-0.87499124	-0.764583	-0.75203884	-1.0429219	-0.92416567	-0.7145574	-0.80089384	-0.76156586	-0.93513787	-0.6680531	-0.7556214	-0.74212164	-0.8390119	-0.73427045	-1.0898026	-0.8992799	-0.93208253	-0.616603	-0.94286835	-0.83562696	-0.7057092	-0.6147254	-0.8145351	-0.8579036	-0.8145953	-0.8421338	-1.0011318	-0.8874017	-0.99039406	-0.85940695	-0.7710135	-0.96629876	-0.90618795	-0.87582225	-0.78184783	-1.0208472	-0.9467673
ENSG00000007908	-0.65335256	-0.53794634	-0.49768117	-0.39637536	-0.42666566	-0.51514083	-0.5334453	-0.6882009	-0.6217865	-0.69801104	-0.6387691	-0.48465613	-0.74092555	-0.63637626	-0.549653	-0.6334251	-0.5888452	-0.43227965	-0.539827	-0.50770557	-0.7278732	-0.3492535	-0.50449044	-0.46561956	-0.5764389	-0.5686218	-0.76338416	-0.7584963	-1.0153624	-0.5137606	-0.6569466	-0.6856515	-0.7338153	-0.47154713	-0.5039029	-0.5903695	-0.43866178	-0.559288	-0.54860806	-0.6545786	-0.71237653	-0.49098432	-0.76067924	-0.55577785	-0.77660817	-0.46146983	-0.59457606	-0.90694475	-0.83423823
ENSG00000007923	-0.66351974	-0.8586605	-0.7065079	-0.77400976	-0.93909067	-0.6656982	-0.72953403	-0.80480194	-1.0108633	-0.92915976	-0.9849836	-0.47283897	-1.0224143	-0.7481986	-0.6053744	-0.9625723	-0.9475712	-0.85925364	-0.64241624	-0.7487664	-0.83980864	-0.5487176	-0.8660989	-0.6222265	-0.87243754	-0.71670324	-1.0676013	-0.8100688	-1.035264	-0.47641048	-0.88169354	-0.8523199	-0.83278215	-0.6570506	-0.91175205	-0.89114976	-0.6815968	-0.8121048	-0.82478726	-0.7807196	-0.94693923	-0.71533865	-0.8662442	-1.0612992	-1.0842035	-0.9087529	-0.6428155	-1.0311661	-0.85352796
ENSG00000007933	-0.51728636	-0.61725014	-0.50148684	-0.4716859	-0.6286374	-0.58721036	-0.5588385	-0.70713705	-0.74234974	-0.76735634	-0.7108702	-0.50888044	-0.6386808	-0.5638663	-0.4716296	-0.61628205	-0.70438445	-0.44337294	-0.6440676	-0.58688676	-0.78916234	-0.37406296	-0.57504743	-0.42053157	-0.7237853	-0.6779374	-0.9077842	-0.691643	-0.81104064	-0.46032354	-0.5934661	-0.6458381	-0.61771834	-0.39388633	-0.5855321	-0.65491354	-0.50284314	-0.6392271	-0.6917415	-0.58113474	-0.6434429	-0.56606245	-0.605946	-0.68293387	-0.71943396	-0.5358554	-0.6222068	-0.87881684	-0.8443118
ENSG00000007944	-0.50183994	-0.6557003	-0.5056297	-0.4679012	-0.7028281	-0.6695456	-0.603098	-0.5695758	-0.7590921	-0.7002691	-0.64255315	-0.45711347	-0.6933861	-0.5702815	-0.48396567	-0.71247	-0.80595845	-0.5664114	-0.46437883	-0.6388567	-0.7068045	-0.37786132	-0.55032766	-0.49548775	-0.6299801	-0.6889325	-0.9024168	-0.5883423	-0.75951076	-0.42923906	-0.6940011	-0.655117	-0.7548111	-0.533616	-0.673535	-0.64306897	-0.5564305	-0.602859	-0.7656072	-0.7286423	-0.66196483	-0.6373362	-0.73126805	-0.8176154	-0.6383575	-0.562397	-0.51026034	-0.7886953	-0.7498893
ENSG00000007952	-0.5997941	-0.6312495	-0.63507146	-0.54584545	-0.5717237	-0.5176855	-0.5671822	-0.75518644	-0.7398351	-0.6389641	-0.6141915	-0.61752677	-0.7479374	-0.5474469	-0.618277	-0.7439794	-0.76288456	-0.5668896	-0.72126377	-0.6225493	-0.65868264	-0.49009478	-0.5420563	-0.5093982	-0.6805917	-0.66750187	-0.74993163	-0.69241005	-0.83968484	-0.45195037	-0.67399496	-0.6292959	-0.6804853	-0.4855664	-0.66192836	-0.7727868	-0.58607274	-0.64324147	-0.7958078	-0.6802283	-0.7679844	-0.65011054	-0.75406283	-0.6739348	-0.7449009	-0.6545392	-0.69757193	-0.7735033	-0.88088286
ENSG00000007968	-0.6949352	-0.82962906	-0.65013784	-0.69315994	-0.6750007	-0.6294851	-0.7054817	-0.85646254	-0.9322899	-0.85635257	-0.8330224	-0.81664556	-0.85468864	-0.606939	-0.68496615	-0.88806367	-0.9653488	-0.75622493	-0.73986	-0.7388711	-0.80517966	-0.5446158	-0.69740325	-0.6016529	-0.8218526	-0.7615097	-0.9934481	-0.6823516	-0.79107	-0.5614677	-0.8397306	-0.75786805	-0.77332985	-0.67445576	-0.74690866	-0.8022839	-0.70896757	-0.8234523	-0.88137287	-0.7880561	-0.7808679	-0.90474176	-0.7947782	-0.87139976	-0.7256065	-0.7184849	-0.8281439	-0.87575144	-0.8325237
ENSG00000008018	-0.667685	-1.0302019	-0.564302	-0.6680635	-0.97762066	-0.81194395	-0.75518376	-0.83952194	-0.92498505	-0.99480104	-0.8975992	-0.6004191	-0.9324782	-0.72408605	-0.6137905	-1.0565871	-1.0108045	-0.77475536	-0.6250735	-0.85788435	-0.8501743	-0.47850865	-0.80805635	-0.7086851	-0.95398515	-0.894208	-1.1006286	-0.84396654	-0.969918	-0.58825386	-0.86068493	-0.8501079	-0.81956214	-0.662567	-0.8413027	-0.7792968	-0.6902645	-0.96043426	-1.040648	-0.8318497	-0.9301321	-0.6877645	-0.9077421	-1.0892074	-1.1237957	-0.87543964	-0.73601806	-0.96666074	-0.82993853
ENSG00000008056	-0.66002303	-0.7722331	-0.6546569	-0.6682457	-0.7087221	-0.69085413	-0.6980719	-0.87009233	-0.7920246	-0.7589246	-0.7657427	-0.70407915	-0.9452629	-0.6581487	-0.68085057	-0.7826303	-0.69772786	-0.55589455	-0.8960923	-0.72740364	-0.75831974	-0.6217123	-0.7448425	-0.60129315	-0.6955281	-0.7476369	-0.87790066	-0.7604777	-1.1315228	-0.60904795	-0.8660826	-0.8413534	-0.86358553	-0.6587211	-0.83571875	-0.8313271	-0.71352	-0.77932304	-0.85674846	-0.8453845	-0.7539136	-0.73399955	-0.7630822	-0.7683559	-0.7812931	-0.83948326	-0.789538	-0.9032601	-1.0025854
ENSG00000008083	-0.6224044	-0.7759102	-0.5699144	-0.67217934	-0.69865704	-0.58588964	-0.6365596	-0.7572446	-0.7588697	-0.7821985	-0.68635464	-0.5694595	-0.84723866	-0.48978052	-0.57496184	-0.7938391	-0.86130255	-0.6818125	-0.7231126	-0.7718616	-0.80517465	-0.57440114	-0.6650925	-0.59039927	-0.7331661	-0.6656087	-0.954413	-0.867209	-0.74296314	-0.5082936	-0.7460919	-0.8499429	-0.7480786	-0.6077356	-0.7332478	-0.77042645	-0.67428833	-0.701786	-0.78227085	-0.73965067	-0.7584059	-0.63362503	-0.8218561	-0.83239	-0.75051224	-0.69853836	-0.69566655	-0.85615015	-0.7872341
ENSG00000008086	-0.6541739	-0.72945935	-0.598677	-0.78657115	-0.9083962	-0.6814625	-0.76029766	-0.8337532	-0.7737023	-0.8381966	-0.71643287	-0.52278936	-0.8771	-0.6596919	-0.69274294	-0.83543074	-0.9201412	-0.54260176	-0.775698	-0.7003751	-0.8749167	-0.5085436	-0.7019538	-0.68904066	-0.6948182	-0.82856756	-0.98678684	-0.7755683	-0.97640264	-0.5590173	-0.7062369	-0.85423553	-0.8698612	-0.69640166	-0.826376	-0.7802637	-0.7119054	-0.6587317	-0.90083873	-0.8632466	-0.7761758	-0.72020644	-0.74756217	-0.94279975	-0.7716732	-0.7662377	-0.6479209	-0.7959288	-0.8664917
ENSG00000008118	-0.51633584	-0.6534263	-0.5767019	-0.59170896	-0.64484006	-0.5948764	-0.50698256	-0.71427035	-0.6623043	-0.64100444	-0.6980594	-0.49118233	-0.73802817	-0.46145836	-0.51544785	-0.7384453	-0.7114246	-0.3752379	-0.7852979	-0.569365	-0.70330614	-0.507309	-0.58068854	-0.4240291	-0.58492285	-0.6767996	-0.73199624	-0.62613744	-0.89494586	-0.5227139	-0.7848857	-0.7063472	-0.6811888	-0.5185054	-0.70375293	-0.71694005	-0.5924571	-0.6346146	-0.83516943	-0.7386064	-0.6801087	-0.5871037	-0.6930352	-0.6758183	-0.63633704	-0.6796722	-0.58577526	-0.7395224	-0.8708074
ENSG00000008128	-0.5646259	-0.6316155	-0.52209413	-0.5312371	-0.7321194	-0.67267215	-0.6721365	-0.57744265	-0.76652086	-0.84219384	-0.78807205	-0.54122835	-0.76094943	-0.7008264	-0.5393468	-0.6713913	-0.78526205	-0.69711405	-0.5632913	-0.74772245	-0.6817509	-0.5104997	-0.62365335	-0.57041484	-0.7169848	-0.71476495	-0.8965528	-0.6894987	-0.80727595	-0.47078118	-0.8533951	-0.7252051	-0.6787381	-0.5761391	-0.669055	-0.64944845	-0.6115639	-0.6911679	-0.7642561	-0.71227425	-0.7165404	-0.63320154	-0.7322431	-0.76273406	-0.7607156	-0.6721238	-0.58327675	-0.8506209	-0.6261361
ENSG00000008130	-0.7939171	-0.9456768	-0.74664617	-0.6578938	-0.96627927	-0.95896685	-0.9135852	-0.8873053	-0.9507715	-1.065913	-1.0567455	-0.7750571	-0.9362955	-1.0229632	-0.7725522	-0.94951576	-0.9887153	-0.7628737	-0.68772316	-0.85333985	-0.90184903	-0.6431015	-0.7885107	-0.7986816	-0.94973487	-0.97635055	-1.1497971	-0.8549559	-1.004286	-0.74675375	-0.93885005	-0.950155	-0.8694895	-0.7751643	-0.9411883	-0.8616717	-0.74018747	-0.8613231	-1.0350362	-0.9407384	-0.9471139	-0.9067272	-0.8995779	-1.0542619	-0.91047555	-0.9406828	-0.87850934	-1.0467764	-0.9853366
ENSG00000008196	-0.5930961	-0.72873116	-0.5338146	-0.5994022	-0.635426	-0.4877337	-0.54420334	-0.83372355	-0.7733157	-0.7792219	-0.64710593	-0.52738065	-0.74723524	-0.4839166	-0.53192526	-0.70315886	-0.7358557	-0.6240191	-0.69019717	-0.58861625	-0.6735738	-0.47929934	-0.6295855	-0.5520322	-0.66012007	-0.578838	-0.8348716	-0.7664618	-0.78891766	-0.47965723	-0.72678703	-0.6647783	-0.5940098	-0.5603068	-0.6360221	-0.6793774	-0.6005124	-0.60641265	-0.73029375	-0.71376866	-0.8213854	-0.66815567	-0.7041121	-0.68309915	-0.67096496	-0.6617382	-0.5919318	-0.7924007	-0.75736517
ENSG00000008197	-0.597778	-0.74644303	-0.59426653	-0.6094538	-0.6219806	-0.5600466	-0.6039653	-0.70483166	-0.75245607	-0.7257694	-0.77693725	-0.4781085	-0.7731676	-0.6180849	-0.53463423	-0.725108	-0.7069126	-0.58272344	-0.5962172	-0.819451	-0.5979023	-0.51582384	-0.55248374	-0.5412662	-0.5898081	-0.7365541	-0.74683046	-0.69348276	-0.72154635	-0.53493476	-0.66430855	-0.70062864	-0.76929605	-0.5594926	-0.5977025	-0.62473434	-0.54301167	-0.68916637	-0.8766803	-0.57068086	-0.7214196	-0.5557696	-0.6240015	-0.6734703	-0.7766166	-0.6399213	-0.5081646	-0.8225616	-0.7958661
ENSG00000008226	-0.6124106	-0.749748	-0.5654754	-0.60184973	-0.73937994	-0.7092235	-0.6441203	-0.83806133	-0.79760575	-0.7458704	-0.8016315	-0.5608922	-0.80224377	-0.74497384	-0.6365212	-0.84322834	-0.94370455	-0.6072993	-0.72613907	-0.7866239	-0.7842058	-0.60998744	-0.6615338	-0.61521643	-0.7250014	-0.7498029	-0.9606776	-0.7897354	-1.0143133	-0.6040336	-0.8360233	-0.7908299	-0.75057894	-0.65408516	-0.7294396	-0.77364665	-0.64470863	-0.72189164	-0.8859764	-0.77371657	-0.8293622	-0.7988753	-0.74459314	-0.7965138	-0.9021433	-0.7656217	-0.81789654	-0.9265728	-1.0524828
ENSG00000008256	-0.5532925	-0.7310624	-0.6608482	-0.5746493	-0.7582303	-0.773599	-0.6154996	-0.7795507	-0.8104822	-0.8092534	-0.80162585	-0.40577188	-0.85057336	-0.6513445	-0.5528522	-0.84241843	-0.9195157	-0.5522088	-0.6269147	-0.81568694	-0.8609765	-0.48252094	-0.6708665	-0.6741017	-0.6656709	-0.6831918	-0.93575335	-0.94003695	-0.8931078	-0.55443895	-0.7383847	-0.8486093	-0.72088665	-0.56135637	-0.79632586	-0.7783104	-0.66304123	-0.6102487	-0.7800999	-0.79906	-0.7376498	-0.6197871	-0.7858386	-0.9252481	-0.78365165	-0.70095783	-0.6985808	-0.8202511	-0.824321
ENSG00000008277	-0.6900774	-0.79047054	-0.69274324	-0.72901803	-0.763438	-0.6527214	-0.6514205	-0.82878464	-0.7982912	-0.8082341	-0.84056246	-0.59704447	-0.8667467	-0.68664974	-0.6969026	-0.83565927	-0.82322884	-0.555511	-0.8498403	-0.7511234	-0.800524	-0.6374894	-0.7746806	-0.57041997	-0.7057726	-0.79541236	-0.95686597	-0.8283496	-1.019663	-0.65735066	-0.7736657	-0.8663448	-0.8001558	-0.56944346	-0.83890396	-0.8638351	-0.6911908	-0.68591803	-0.94726133	-0.7877752	-0.917883	-0.6580562	-0.8025458	-0.86557317	-0.87815094	-0.8496953	-0.70983875	-0.8747898	-1.0273644
ENSG00000008282	-0.7665048	-0.89225656	-0.7387479	-0.667676	-0.9075652	-0.8549774	-0.8143831	-0.8993425	-0.88681245	-0.9332973	-0.7655903	-0.5723816	-0.7830453	-0.8156689	-0.60381395	-0.9471602	-1.0191369	-0.6802154	-0.71372783	-0.7402983	-0.9516066	-0.5617961	-0.81989795	-0.7660108	-0.8167997	-0.77923787	-1.1200266	-0.8732433	-0.94858867	-0.72816	-0.8580703	-0.81852955	-0.8896635	-0.6969043	-0.7542144	-0.895077	-0.7748504	-0.8068863	-0.9484342	-0.846315	-0.82650894	-0.8268408	-0.7525233	-0.9399238	-1.0026321	-0.7489111	-0.7683618	-1.0654861	-0.98580086
ENSG00000008283	-0.8350079	-0.87007034	-0.7009448	-0.7162405	-0.77308226	-0.7728803	-0.8058811	-0.935521	-0.95449215	-0.9066646	-1.0242808	-0.70737123	-1.0051066	-0.85354316	-0.8452036	-0.92814904	-0.8752816	-0.84317064	-0.80926883	-0.6591681	-0.87764484	-0.6529166	-0.81675744	-0.6845531	-0.83336526	-0.85167384	-1.0405855	-1.041506	-1.0491039	-0.6425377	-0.85803837	-1.005133	-0.92062706	-0.7586993	-0.9369106	-0.9471433	-0.79293025	-0.84611464	-0.8481856	-0.92557025	-1.0082124	-0.86906517	-0.8909444	-0.9864102	-0.85207224	-0.8039404	-0.81779754	-0.9787712	-1.0963986
ENSG00000008294	-0.74710804	-0.8217465	-0.6879981	-0.7682377	-0.9764189	-0.7776356	-0.8115241	-0.8459348	-0.86061746	-0.98379415	-0.7785078	-0.58616555	-0.9099277	-0.7696293	-0.7154174	-0.9700188	-1.0316068	-0.8319579	-0.6823443	-0.87577236	-0.873815	-0.6805309	-0.70492774	-0.7716032	-0.8414525	-0.83591545	-1.1148988	-0.8451163	-1.0617646	-0.5816901	-0.90233076	-1.0164106	-0.89050096	-0.7341111	-0.9030208	-0.9557198	-0.76887697	-0.78902787	-0.9288696	-0.89873075	-0.85010624	-0.7511644	-0.85465217	-1.0574204	-1.0509938	-0.78379786	-0.7907105	-1.0276955	-0.96734035
ENSG00000008300	-0.68499774	-0.85864407	-0.69386005	-0.81295115	-0.8694711	-0.65554154	-0.6625565	-0.82441646	-0.7900874	-0.7504974	-0.8204942	-0.65772015	-0.98523945	-0.6306114	-0.7636302	-0.8842368	-0.90734065	-0.70377696	-0.95912987	-0.8685121	-0.78608066	-0.69019186	-0.7542877	-0.63310623	-0.7533645	-0.80847615	-0.8984299	-0.87891954	-1.0068496	-0.5052897	-0.8611935	-0.85675395	-0.870536	-0.6458356	-0.94041634	-0.85457784	-0.8544859	-0.7415064	-0.94428825	-0.7547728	-0.9145247	-0.7092334	-0.8137998	-0.88652366	-0.89060706	-0.9220557	-0.75874454	-0.9266753	-1.0354638
ENSG00000008311	-0.62087095	-0.7175394	-0.60975915	-0.5690959	-0.6954469	-0.82216316	-0.61342794	-0.73910517	-0.80395406	-0.79830843	-0.68439496	-0.4985247	-0.6706313	-0.7384911	-0.55636626	-0.7729995	-0.80897266	-0.52389383	-0.6429935	-0.59891737	-0.7650414	-0.4641584	-0.6251038	-0.5732318	-0.75360924	-0.6507537	-1.0033344	-0.84237486	-0.7936103	-0.5474045	-0.81322014	-0.78189796	-0.6545568	-0.4689331	-0.69729704	-0.74890137	-0.6712434	-0.6157928	-0.87323666	-0.7921944	-0.7391058	-0.6801086	-0.66035	-0.79356253	-0.8467881	-0.67438823	-0.67038375	-1.0137501	-0.81835234
ENSG00000008323	-0.71635616	-0.8300482	-0.6509825	-0.65533215	-0.7080945	-0.6714834	-0.6330288	-0.89094365	-0.87444204	-0.74923414	-0.78649026	-0.560882	-0.8966723	-0.6567494	-0.69652176	-0.90356326	-0.839088	-0.69829285	-0.76720476	-0.6313406	-0.7618498	-0.5714214	-0.64394164	-0.5708989	-0.7568817	-0.77895355	-1.0526453	-0.8343232	-0.79719114	-0.45771497	-0.7716197	-0.7271048	-0.6906158	-0.64355457	-0.73948985	-0.86467636	-0.72209287	-0.81951284	-0.75997245	-0.78609806	-0.80278385	-0.8239667	-0.71171635	-0.8038149	-0.752383	-0.753708	-0.7123954	-0.9607951	-0.9298652
ENSG00000008324	-0.6130035	-0.82071054	-0.5405295	-0.7731213	-0.8466442	-0.6555887	-0.72120816	-0.8170452	-0.8706557	-0.91395956	-0.7948801	-0.52516633	-0.9037575	-0.7106064	-0.62002254	-0.81885576	-0.9090162	-0.688777	-0.6583684	-0.803541	-0.73050034	-0.5485595	-0.7183037	-0.61151904	-0.77510935	-0.69147193	-0.9665674	-0.7942896	-0.808039	-0.5180682	-0.7756971	-0.90848047	-0.8087104	-0.5796332	-0.7816941	-0.81572014	-0.7629529	-0.6536224	-0.7786115	-0.7406381	-0.89294297	-0.63795805	-0.8914572	-0.93477017	-1.0063983	-0.730912	-0.5943193	-0.77397126	-0.7733705
ENSG00000008382	-0.6553604	-0.78279364	-0.5630991	-0.79201037	-0.87514555	-0.760011	-0.7496402	-0.77291775	-0.9106154	-0.8306957	-0.8220407	-0.5450758	-1.0041544	-0.871913	-0.72813696	-0.80640256	-0.95404804	-0.63400084	-0.6664921	-0.6069754	-0.7208336	-0.5276702	-0.8191384	-0.62968796	-0.8123071	-0.7465671	-0.9628874	-0.7864497	-0.9533531	-0.5950135	-0.7314524	-0.9155007	-0.92744756	-0.6433051	-0.8484257	-0.9177752	-0.74281657	-0.82196033	-0.9516115	-0.8791656	-0.8917469	-0.7164771	-0.90594137	-0.973564	-0.93203235	-0.7801069	-0.70228606	-0.85540634	-0.8935446
ENSG00000008394	-0.6871682	-0.6366862	-0.46324477	-0.46514142	-0.57717437	-0.578752	-0.6553184	-0.75421774	-0.6887308	-0.76858073	-0.79125965	-0.48472103	-0.7861774	-0.65074944	-0.62247556	-0.69944	-0.6743178	-0.4229467	-0.6315132	-0.517202	-0.62938994	-0.44348308	-0.6135209	-0.45846513	-0.6095842	-0.7151948	-0.94699454	-0.7601462	-0.83673495	-0.4823775	-0.64324176	-0.75216234	-0.6680326	-0.3730486	-0.67944145	-0.65559304	-0.50183153	-0.69455606	-0.65604436	-0.7500205	-0.80413157	-0.5716682	-0.7293627	-0.68651265	-0.6885335	-0.6253669	-0.69234663	-0.8657328	-0.86481845
ENSG00000008405	-0.6402981	-0.6997455	-0.62531126	-0.6460304	-0.7867845	-0.73326796	-0.626977	-0.72633547	-0.7849599	-0.9332167	-0.76068026	-0.5180595	-0.82133055	-0.69176733	-0.5608723	-0.81762457	-0.84853613	-0.6648286	-0.6732215	-0.782998	-0.8615793	-0.5717495	-0.62777215	-0.7080177	-0.74758184	-0.7291273	-0.9555534	-0.7446729	-1.0426815	-0.47980815	-0.7539433	-0.7974522	-0.85388404	-0.48473027	-0.74267846	-0.80780363	-0.6489179	-0.696895	-0.9083008	-0.8142476	-0.7377731	-0.6907399	-0.70910966	-0.8453414	-0.82205665	-0.7026794	-0.67900604	-0.9279701	-0.88858366
ENSG00000008438	-0.51485574	-0.638192	-0.47999915	-0.44909376	-0.5969908	-0.5612122	-0.5736816	-0.6924539	-0.773259	-0.7247363	-0.68078643	-0.67467725	-0.7304717	-0.57514274	-0.49862725	-0.71193105	-0.76027703	-0.49178416	-0.68468946	-0.71620643	-0.6880557	-0.49215207	-0.5196623	-0.43670595	-0.659969	-0.6594452	-0.86490196	-0.62446034	-0.89741814	-0.42186645	-0.7703074	-0.692436	-0.63207185	-0.52267975	-0.5741248	-0.61779165	-0.56820685	-0.6799424	-0.71582144	-0.74539125	-0.61936575	-0.62246966	-0.6506885	-0.6479378	-0.6173919	-0.6987997	-0.5925727	-0.7894877	-0.8190749
ENSG00000008441	-0.6744222	-0.7411365	-0.72385335	-0.6569774	-0.74909	-0.7782801	-0.6746904	-0.9981301	-0.94647056	-0.9242076	-0.7692216	-0.61560553	-0.8536541	-0.6254513	-0.66090965	-0.9527899	-0.8871092	-0.70085764	-0.79706925	-0.71367705	-0.87893414	-0.5651743	-0.68715596	-0.6729904	-0.84107006	-0.7353123	-1.0820807	-0.86460435	-0.9325053	-0.6510074	-0.8224813	-0.827965	-0.7766774	-0.67257404	-0.83156073	-0.8068107	-0.6519229	-0.7442978	-0.8295592	-0.88524705	-0.82475173	-0.6686629	-0.75774246	-0.9105928	-0.8290386	-0.7642488	-0.6832643	-0.8797149	-0.93937963
ENSG00000008513	-0.67545885	-0.7481851	-0.6218843	-0.6284017	-0.8045781	-0.8150758	-0.63226426	-0.8875948	-0.9492605	-0.79033893	-0.95921624	-0.5860686	-0.8843814	-0.9512653	-0.6454712	-0.8036028	-0.86568075	-0.6832035	-0.71411765	-0.7269536	-0.83979595	-0.5344717	-0.7100294	-0.62420696	-0.8038931	-0.76273865	-1.1393994	-0.79682255	-0.8831434	-0.56763655	-0.8450803	-0.81726235	-0.78039783	-0.62964517	-0.8479895	-0.7394859	-0.61492604	-0.75207835	-0.8022267	-0.84358597	-0.7718979	-0.7290787	-0.76676476	-0.8194677	-0.86383706	-0.78006	-0.62153244	-1.0040326	-0.91292685
ENSG00000008516	-0.6193277	-0.6143233	-0.52761054	-0.490736	-0.58460176	-0.59425545	-0.6971981	-0.6992844	-0.79364294	-0.71792024	-0.67003614	-0.71199536	-0.7952703	-0.6310302	-0.4779723	-0.7294042	-0.7297066	-0.5665747	-0.6747711	-0.6752089	-0.7702483	-0.5715836	-0.50062853	-0.4762849	-0.66039747	-0.6857087	-0.93238175	-0.64365554	-0.8490351	-0.41387334	-0.811284	-0.6468988	-0.70455956	-0.62826324	-0.6404022	-0.6573189	-0.59970134	-0.706359	-0.6850152	-0.7615587	-0.71508753	-0.6231415	-0.658704	-0.6298137	-0.579718	-0.64306563	-0.6059733	-0.8909673	-0.7669417
ENSG00000008517	-0.61003107	-0.6141033	-0.604045	-0.4731041	-0.54685044	-0.51912826	-0.5603853	-0.77683985	-0.8006307	-0.6748352	-0.7926323	-0.5493389	-0.6688968	-0.65402263	-0.5579671	-0.77873594	-0.64989805	-0.6047281	-0.599904	-0.56072	-0.6852556	-0.41195893	-0.55370176	-0.46359608	-0.65000576	-0.7189959	-0.79234797	-0.65878016	-0.8952511	-0.46922362	-0.6985564	-0.63214195	-0.722055	-0.48131734	-0.6154873	-0.6889836	-0.50572574	-0.71516657	-0.6196608	-0.7042574	-0.64548707	-0.6418279	-0.7023328	-0.6422811	-0.63632053	-0.55663586	-0.650337	-0.9698908	-0.8684107
ENSG00000008710	-0.6538376	-0.78053343	-0.7426081	-0.69100595	-0.9024556	-0.867399	-0.78389734	-0.8432339	-0.9612052	-0.9355818	-0.84184945	-0.56000406	-0.9654841	-0.7403823	-0.7110493	-0.9367247	-0.99922013	-0.7163391	-0.81284934	-0.910854	-0.9502608	-0.72523874	-0.7180047	-0.776613	-0.88958657	-0.79851204	-1.0741695	-0.8982908	-0.94964886	-0.46501094	-0.9138643	-0.95591974	-0.8067667	-0.64160305	-0.9331901	-0.85585016	-0.7158992	-0.7916004	-1.0009356	-0.87312156	-0.8400026	-0.8157745	-0.7826603	-1.0100061	-0.92167085	-0.82599056	-0.84188235	-0.8906746	-0.95946926
ENSG00000008735	-0.679063	-0.8465111	-0.64056647	-0.6229795	-0.7341956	-0.7165782	-0.686713	-0.89195514	-0.7822669	-0.76599425	-0.74682504	-0.5812111	-0.8204847	-0.6550573	-0.6581248	-0.86291564	-0.7995162	-0.5683445	-0.8770888	-0.6996669	-0.79514	-0.6763837	-0.77288646	-0.5408438	-0.6646311	-0.72875106	-0.97462577	-0.7917825	-0.976448	-0.57265586	-0.88817054	-0.8945384	-0.82797045	-0.6404706	-0.8621621	-0.85248506	-0.68815994	-0.75974655	-0.9192504	-0.7960762	-0.7959269	-0.8289423	-0.81652284	-0.80555886	-0.7808633	-0.8420386	-0.7154959	-0.92350274	-1.0754586
ENSG00000008838	-0.6712071	-0.7861211	-0.60686785	-0.7316326	-0.8726153	-0.6367018	-0.6253244	-0.80760103	-0.87765825	-0.8813372	-0.8333206	-0.45465046	-0.8913534	-0.70448095	-0.6994754	-0.91026676	-0.90490097	-0.8140828	-0.6538883	-0.79000974	-0.87461406	-0.5645533	-0.82522243	-0.6438136	-0.8036741	-0.6353796	-0.9633306	-0.6782469	-1.0116587	-0.48326048	-0.7770369	-0.86887515	-0.8195829	-0.70711666	-0.7917069	-0.85497063	-0.6104968	-0.7455466	-0.81408244	-0.7725889	-0.8041727	-0.7074606	-0.8317741	-0.99401593	-1.0051875	-0.7294638	-0.60576427	-0.9087113	-0.81328464
ENSG00000008853	-0.5373073	-0.561281	-0.5565662	-0.55334395	-0.717731	-0.71076053	-0.57072675	-0.72480464	-0.73073655	-0.67837906	-0.78172493	-0.525181	-0.73920757	-0.5981051	-0.49842075	-0.6443247	-0.7420579	-0.48028007	-0.7554115	-0.62394905	-0.7535129	-0.5075345	-0.58116937	-0.5292228	-0.70854396	-0.68634564	-0.8754585	-0.6489418	-0.865961	-0.6139791	-0.6869586	-0.75630116	-0.70100856	-0.46821535	-0.75874454	-0.7183186	-0.6412907	-0.62750554	-0.76337814	-0.7656164	-0.6209479	-0.59831595	-0.6737408	-0.7873116	-0.686889	-0.67078817	-0.6428259	-0.71198714	-0.7475665
ENSG00000008869	-0.6624205	-0.9227498	-0.6521178	-0.7262378	-0.9625346	-0.78493786	-0.79064006	-0.8357909	-0.8380762	-0.9818921	-0.83921325	-0.5695533	-0.9216138	-0.7301896	-0.7566175	-0.92637306	-1.0142106	-0.8216875	-0.6390497	-0.6592663	-0.85325956	-0.5477632	-0.9290617	-0.6848017	-0.86431706	-0.8360794	-1.1521697	-0.8326479	-0.977151	-0.64931023	-0.78502756	-0.9047376	-0.9236006	-0.72101986	-0.8912538	-0.94470704	-0.74519444	-0.68772227	-0.8520964	-0.7945005	-0.86561215	-0.75875944	-0.9378146	-1.11434	-0.98249435	-0.6983428	-0.63135654	-0.92764604	-0.9256306
ENSG00000008952	-0.6175823	-0.8242323	-0.6103498	-0.7501974	-0.9639219	-0.83421576	-0.73671854	-0.893083	-0.85722834	-0.97281605	-0.85506386	-0.55317384	-0.9473586	-0.9066398	-0.7438304	-0.8956378	-1.0475619	-0.7164739	-0.712716	-0.81106853	-0.84792936	-0.5622243	-0.7386335	-0.7172982	-0.7155986	-0.78524065	-1.1148455	-0.8215643	-0.9601855	-0.6637112	-0.92392105	-0.95936084	-0.8665181	-0.6917097	-0.8976149	-0.8374113	-0.7734139	-0.7722083	-0.99525726	-0.8636251	-0.94511855	-0.7108168	-0.83901197	-0.9995361	-0.9707595	-0.7908782	-0.6766665	-0.90340173	-0.8592965
ENSG00000008988	-0.7926588	-1.1328552	-0.7805532	-0.73830473	-1.0042589	-0.92828715	-0.9384567	-0.99163413	-1.006449	-1.0790586	-0.91924846	-0.6885996	-0.9473403	-0.87223625	-0.6982631	-1.0869488	-1.0911264	-0.9520255	-0.8225905	-0.835749	-0.9866401	-0.6186232	-0.8234928	-0.8676023	-1.0007159	-0.80348366	-1.2369927	-0.95913607	-1.092067	-0.83694166	-0.9393749	-0.9490767	-0.95157355	-0.74390376	-0.9631956	-0.96382827	-0.79831266	-0.9533779	-1.1464623	-0.9654249	-0.9735237	-0.85146666	-1.0112375	-1.1200529	-1.1951079	-0.9462143	-0.7939579	-1.1292783	-0.964503
ENSG00000009307	-0.6702456	-0.98832893	-0.789188	-0.7551588	-1.0007252	-0.92417216	-0.993169	-0.87055874	-1.0155625	-0.9822305	-0.82834136	-0.56389666	-0.94457126	-0.827686	-0.55444247	-1.0776817	-1.0403887	-0.7801968	-0.8111195	-0.8749577	-0.91592485	-0.5942692	-0.79868084	-0.85068196	-0.97756386	-0.88526	-1.1050124	-0.88026386	-0.9797451	-0.6295697	-1.0008693	-0.9355276	-0.82956374	-0.82991815	-0.8444527	-0.83287907	-0.71908456	-0.8810822	-1.0887771	-0.93080336	-0.87884843	-0.74065393	-0.87183243	-1.0035964	-1.1163763	-0.92950535	-0.76885486	-1.0878975	-0.8664783
ENSG00000009335	-0.6943832	-0.9144503	-0.6662251	-0.7625584	-0.9101281	-0.68870777	-0.82943785	-0.86202615	-0.938406	-0.9780929	-0.84069365	-0.56769747	-0.89183086	-0.6020136	-0.5520287	-0.93974143	-1.011904	-0.72739315	-0.599659	-0.80062276	-0.9696487	-0.54764026	-0.8539365	-0.698437	-0.9312859	-0.8617683	-1.0901002	-0.8765071	-0.9636194	-0.48560196	-0.83561265	-0.82049435	-0.83385515	-0.58509856	-0.7851298	-0.8847987	-0.6750982	-0.824636	-0.94033355	-0.7904914	-0.8872959	-0.72223914	-0.79168886	-1.0480493	-1.0785218	-0.8041431	-0.7458897	-1.0703272	-0.88329965
ENSG00000009413	-0.64406866	-0.7013631	-0.6405247	-0.52974397	-0.8072151	-0.7152341	-0.68546766	-0.8261174	-0.8014472	-0.7808245	-0.77983296	-0.51346534	-0.87807554	-0.6926327	-0.5122267	-0.8450145	-0.8541456	-0.67037374	-0.667294	-0.8382741	-0.6917406	-0.5449883	-0.7042283	-0.60991335	-0.70735997	-0.71161234	-0.97644967	-0.76545876	-0.83025205	-0.5466542	-0.7613058	-0.75937676	-0.78475684	-0.52231747	-0.74123764	-0.76121145	-0.574326	-0.7137379	-0.8193599	-0.780883	-0.83884346	-0.5925605	-0.8023223	-0.81169885	-0.88707185	-0.6199491	-0.6396517	-0.88440126	-0.8579512
ENSG00000009694	-0.61170214	-0.65467966	-0.59240526	-0.5151881	-0.6169874	-0.6259278	-0.555078	-0.71505463	-0.81184536	-0.82453084	-0.69116867	-0.46668583	-0.71093434	-0.5392805	-0.537263	-0.7633992	-0.763595	-0.523041	-0.73580486	-0.70580685	-0.6959523	-0.48675877	-0.6278917	-0.5013226	-0.7132726	-0.6617158	-0.9035781	-0.74815404	-0.921614	-0.45193502	-0.7503377	-0.7697985	-0.6165307	-0.48807737	-0.7201703	-0.65593314	-0.61916226	-0.6546568	-0.766269	-0.69223756	-0.75503653	-0.7007946	-0.6508585	-0.7241566	-0.7478078	-0.7435907	-0.6472292	-0.7410368	-0.96139145
ENSG00000009709	-0.6066243	-0.80724216	-0.62684524	-0.7744018	-0.7751354	-0.5387029	-0.607717	-0.8141849	-0.9633296	-0.86559445	-0.90487844	-0.5780678	-0.89608335	-0.6219734	-0.6160817	-0.8319251	-0.82781065	-0.61924386	-0.7225606	-0.78199136	-0.8164792	-0.4914825	-0.6639016	-0.57296973	-0.77171624	-0.7952663	-0.8399957	-0.8038257	-0.8230612	-0.49217638	-0.7755793	-0.8189213	-0.78833383	-0.62664986	-0.70087504	-0.7600274	-0.66256917	-0.7461061	-0.89741	-0.7444402	-0.9008968	-0.5872764	-0.6897541	-0.85748243	-0.84179366	-0.73955256	-0.6064677	-1.0056493	-0.9108645
ENSG00000009724	-0.5363388	-0.6003048	-0.45843104	-0.47978157	-0.6381296	-0.6429184	-0.56977177	-0.6241369	-0.7328905	-0.6938487	-0.8445244	-0.4932665	-0.6657058	-0.55231774	-0.56584924	-0.74567676	-0.7753073	-0.6279207	-0.6095266	-0.55120975	-0.71362776	-0.46238264	-0.6475092	-0.4724176	-0.8080139	-0.6588273	-0.93318766	-0.72127503	-0.803852	-0.44547787	-0.66430146	-0.6997003	-0.65171915	-0.44525194	-0.72065413	-0.70863366	-0.59662455	-0.7269067	-0.74862325	-0.6326869	-0.6844827	-0.6841451	-0.6742041	-0.81009805	-0.65610355	-0.6068885	-0.563777	-0.8247319	-0.80802876
ENSG00000009765	-0.7265288	-0.83652747	-0.6707881	-0.7045557	-0.7801323	-0.71392834	-0.7614823	-0.98474	-0.8946739	-0.8075793	-0.8946804	-0.6383286	-0.8545723	-0.8175252	-0.6702213	-0.90469736	-0.9180695	-0.66949975	-0.70326996	-0.72984713	-0.79053575	-0.5647723	-0.72466147	-0.62963015	-0.8272226	-0.77670896	-1.1452143	-0.88382584	-0.95870847	-0.5887335	-0.7985617	-0.83886975	-0.9050276	-0.63717985	-0.8711587	-0.8504018	-0.7401701	-0.7454141	-0.8577578	-0.77289057	-0.9119351	-0.7497645	-0.8542578	-0.9594414	-0.8682114	-0.85142624	-0.68648195	-0.8949884	-0.95043194
ENSG00000009780	-0.66364694	-0.78490555	-0.6101015	-0.75149524	-0.87015605	-0.7788488	-0.68608546	-0.8370134	-0.77656275	-0.98523754	-0.7443249	-0.5589843	-0.8244973	-0.6616591	-0.65933144	-0.98691225	-0.9760524	-0.7222573	-0.684223	-0.7708533	-0.9083934	-0.531315	-0.7845027	-0.69738704	-0.81799656	-0.75648904	-1.0163631	-0.8714861	-1.0164732	-0.545467	-0.7281024	-0.8437109	-0.7847915	-0.6879528	-0.7576674	-0.8422468	-0.6807259	-0.7114391	-0.860067	-0.79428136	-0.82918704	-0.69425446	-0.83973026	-1.0097362	-0.8754991	-0.71649075	-0.734481	-0.86742055	-0.8678675
ENSG00000009790	-0.93008095	-0.89694375	-0.7437476	-0.64395493	-0.7868458	-0.81660056	-0.88792586	-0.8180107	-0.9186518	-0.8707722	-0.9227792	-0.69514513	-0.87678075	-0.89157116	-0.7652462	-0.9877584	-0.9527745	-0.6821794	-0.71715647	-0.862777	-0.85064733	-0.69360346	-0.6998947	-0.7219995	-0.8491868	-0.9141397	-1.0775084	-0.8878256	-0.9314057	-0.6820767	-0.9204	-0.9190834	-0.9389925	-0.6891866	-0.84220654	-0.90695363	-0.73452216	-0.8066245	-0.9328347	-0.9258602	-0.9189114	-0.8340648	-0.90806973	-0.9064352	-0.8356392	-0.8754606	-0.86649996	-1.0011857	-0.993279
ENSG00000009830	-0.74825454	-0.7984478	-0.68547356	-0.70516646	-0.8958882	-0.7660761	-0.7198743	-0.9002206	-0.87221354	-0.9838184	-0.95552665	-0.6203703	-0.87252283	-0.80732465	-0.7034289	-0.92580646	-1.0073051	-0.72754395	-0.7703225	-0.8526559	-0.94138354	-0.7352131	-0.7855959	-0.7001361	-0.8518517	-0.7529188	-1.0145311	-0.88961047	-1.0397469	-0.53977877	-0.8410417	-0.8674407	-0.7964362	-0.64084077	-0.9006879	-0.8520933	-0.7714746	-0.763855	-0.81564915	-0.84697694	-0.8026353	-0.825064	-0.8126176	-1.0674672	-1.0083059	-0.87319446	-0.7107996	-1.0156648	-0.9438818
ENSG00000009844	-0.64699984	-0.96311194	-0.6216789	-0.79445165	-0.90029615	-0.68159837	-0.762944	-0.88098073	-1.0667242	-0.99149305	-0.8806242	-0.6037984	-0.94349086	-0.645711	-0.64096844	-0.97979474	-1.0623531	-0.81537557	-0.65973055	-0.86558545	-0.90970534	-0.5528385	-0.83499104	-0.7601791	-0.85792845	-0.89790964	-1.0482539	-0.9059573	-0.982636	-0.5296464	-0.8829766	-0.89220667	-0.89835536	-0.6583904	-0.90186197	-0.92951	-0.85024315	-0.81916887	-0.9571052	-0.768478	-1.0369605	-0.64931893	-0.94780886	-1.0779283	-1.1531003	-0.81155	-0.66056997	-1.009269	-0.88067454
ENSG00000009950	-0.5124758	-0.5395631	-0.55922246	-0.45326337	-0.6027193	-0.4781954	-0.42658356	-0.7117172	-0.62897265	-0.7110804	-0.61822486	-0.41635555	-0.6238392	-0.53267217	-0.46238095	-0.58656347	-0.5382184	-0.43608442	-0.5888965	-0.576322	-0.7149047	-0.35975084	-0.52774245	-0.42386696	-0.661115	-0.5935384	-0.764266	-0.63291806	-0.8250198	-0.3955692	-0.7768114	-0.6617842	-0.62000775	-0.38878742	-0.54328567	-0.5663009	-0.51645875	-0.64757264	-0.69862616	-0.56288373	-0.7161027	-0.53388286	-0.66697806	-0.60024595	-0.5650053	-0.49967375	-0.55821586	-0.95094675	-0.81976765
ENSG00000009954	-0.6155413	-0.9242399	-0.7323066	-0.7378093	-0.9956629	-0.8197175	-0.78936124	-0.8703755	-0.8695961	-0.96939665	-0.8682809	-0.50085795	-0.9056903	-0.7729854	-0.6627021	-1.0604296	-1.0926424	-0.8308931	-0.7042251	-0.85723495	-0.83599955	-0.54370373	-0.7628113	-0.76322675	-0.87048775	-0.778646	-1.1537459	-0.8363136	-1.012101	-0.5766048	-0.8389581	-0.9362484	-0.8819752	-0.57799065	-0.869626	-0.8315707	-0.69233745	-0.84312433	-1.0445744	-0.7376599	-0.90342844	-0.76323926	-0.8947215	-1.0876572	-1.1258264	-0.814649	-0.7493128	-1.028656	-0.8686506
ENSG00000010017	-0.6067267	-0.81854326	-0.5023894	-0.6644411	-0.8643989	-0.6928935	-0.7579064	-0.72251207	-0.76826894	-0.85353196	-0.6763511	-0.5888062	-0.8433878	-0.5622174	-0.55137354	-0.86315	-0.9399496	-0.6875141	-0.66700405	-0.8761667	-0.8738589	-0.5836625	-0.6804625	-0.7484158	-0.745097	-0.72046536	-0.97641885	-0.8413508	-0.8055817	-0.53526515	-0.7877681	-0.77778417	-0.7453827	-0.60862094	-0.7426858	-0.8193833	-0.73849523	-0.627892	-0.851836	-0.76827914	-0.7835201	-0.7381066	-0.77063143	-0.8565856	-0.9102517	-0.7341921	-0.69592965	-0.9846853	-0.80418503
ENSG00000010030	-0.60970336	-0.6817866	-0.6072273	-0.57802856	-0.6467756	-0.5717592	-0.594829	-0.6583873	-0.78171116	-0.7511002	-0.6438544	-0.585902	-0.7622309	-0.56875753	-0.5818371	-0.7876054	-0.7506472	-0.6301448	-0.66045433	-0.63963	-0.74482	-0.47564858	-0.61662185	-0.49755335	-0.6685893	-0.6566907	-0.95095855	-0.775241	-0.82738465	-0.4683694	-0.6641073	-0.6836424	-0.672276	-0.51832646	-0.6719616	-0.7937889	-0.6592918	-0.64647025	-0.63049406	-0.7568576	-0.77365196	-0.739833	-0.7126718	-0.746997	-0.6718839	-0.562397	-0.7598703	-0.81002915	-0.8069129
ENSG00000010072	-0.69760615	-0.73810905	-0.5709524	-0.6555805	-0.82209885	-0.61351645	-0.7161922	-0.76280326	-0.84928155	-0.9111235	-0.8960809	-0.55299085	-0.871697	-0.6824179	-0.5957618	-0.8905494	-0.9711178	-0.6539245	-0.5964842	-0.8454065	-0.86377126	-0.50739884	-0.7966449	-0.64613265	-0.8329695	-0.6713391	-1.037201	-0.8370062	-0.8378211	-0.53779626	-0.85217273	-0.71845	-0.7776588	-0.60207105	-0.8283323	-0.8002954	-0.71214443	-0.74278814	-0.8745266	-0.7308168	-0.8677349	-0.65557766	-0.8033063	-0.9602289	-1.0069841	-0.824502	-0.6143939	-1.0061326	-0.87084097
ENSG00000010165	-0.52357507	-0.87654793	-0.6585527	-0.6614502	-0.8663729	-0.59202695	-0.69793326	-0.8035272	-0.88507	-0.9431738	-0.9650147	-0.53234583	-0.88689053	-0.72469145	-0.56576985	-0.9177497	-0.98688745	-0.7651895	-0.5987868	-0.7110904	-0.7854353	-0.45785204	-0.81418943	-0.6320877	-0.8548787	-0.6450234	-0.999766	-0.8338181	-0.93717325	-0.51229334	-0.76309395	-0.87612075	-0.78933686	-0.5715654	-0.8596473	-0.8048883	-0.6745699	-0.74238557	-0.93617105	-0.6813604	-0.84828067	-0.64978033	-0.8255992	-0.9796202	-1.0329826	-0.87848073	-0.5659067	-0.9229729	-0.77692956
ENSG00000010219	-0.66164577	-0.7233824	-0.57393306	-0.6825606	-0.87138003	-0.8584316	-0.6165491	-0.80751044	-0.79652613	-0.87751305	-0.91091925	-0.5225007	-0.82464874	-0.6610708	-0.58105505	-0.8400157	-0.93242705	-0.6259104	-0.5922383	-0.7917901	-0.883	-0.4997048	-0.67748004	-0.5852427	-0.75832856	-0.6045642	-0.8069264	-0.7844086	-0.8255512	-0.51101875	-0.7460849	-0.8054285	-0.7045278	-0.50546294	-0.7707961	-0.7106711	-0.6918562	-0.69863147	-0.97869563	-0.74744993	-0.8209181	-0.6829078	-0.70574856	-0.93553734	-0.85761887	-0.8715295	-0.6646716	-0.91837627	-0.8502973
ENSG00000010244	-0.68135256	-0.9636531	-0.6757513	-0.6540098	-0.93983316	-0.7375133	-0.7984365	-0.7663122	-0.93425566	-1.0120322	-0.83803844	-0.49629813	-0.946924	-0.7785093	-0.701141	-0.96747315	-0.99075097	-0.9164563	-0.6094207	-0.80206394	-0.91862226	-0.55254155	-0.8260948	-0.655356	-0.9665621	-0.8353703	-1.1336524	-0.84013385	-1.0451351	-0.602264	-0.8288289	-0.92952234	-0.888769	-0.67547613	-0.888488	-0.88460165	-0.6749106	-0.83195025	-0.91616803	-0.7779345	-0.92342496	-0.7542915	-0.9157364	-1.1267325	-1.0144398	-0.7044824	-0.73260355	-0.90284413	-0.8753149
ENSG00000010256	-1.0167682	-1.1153117	-0.94009155	-0.99760485	-1.0506725	-0.99923563	-1.0054454	-1.0824231	-1.199282	-1.0854812	-1.200609	-0.8699332	-1.2315648	-0.9307058	-0.7970073	-1.1751462	-1.1531615	-0.9688427	-1.0131264	-0.9940121	-1.0205269	-0.7929528	-1.0279201	-0.91462713	-1.1094538	-1.0107896	-1.166982	-1.0882239	-1.1362271	-0.8025112	-1.0604259	-1.0934433	-1.0865784	-0.9004675	-1.0923669	-1.0377977	-1.067871	-1.0898724	-1.1574305	-1.137628	-1.1037284	-0.94411063	-0.9958164	-1.2322466	-1.2573307	-1.1187137	-1.0013667	-1.2882785	-1.1145211
ENSG00000010270	-0.6791329	-0.84545165	-0.6384036	-0.7311231	-0.90022683	-0.8063096	-0.6879933	-0.9376658	-0.8234617	-0.90520847	-0.87811697	-0.5459627	-0.9106624	-0.8747808	-0.7611359	-0.96927655	-0.98849905	-0.6367709	-0.5905221	-0.7663731	-0.83694255	-0.53400046	-0.6974585	-0.7143622	-0.76051855	-0.73663694	-1.0123787	-0.7590422	-0.98094064	-0.82112485	-0.9093601	-0.9157316	-0.8693813	-0.7066689	-0.8283842	-0.8594283	-0.6704151	-0.7607917	-0.97736305	-0.89367	-0.9598598	-0.6772291	-0.79101264	-1.0416127	-0.9751091	-0.8138933	-0.67309207	-0.8975971	-0.9587748
ENSG00000010278	-0.6471695	-0.774543	-0.65053034	-0.58451355	-0.6353902	-0.73644614	-0.6782585	-0.7703006	-0.8839891	-0.9521388	-0.7657872	-0.6854825	-0.8434433	-0.6542783	-0.62596434	-0.79313064	-0.78609544	-0.58178663	-0.66751873	-0.5635939	-0.84192467	-0.5044385	-0.70931804	-0.53081053	-0.6991923	-0.67608935	-0.97847	-0.89694864	-0.9461421	-0.5428626	-0.7661951	-0.7899353	-0.83696526	-0.6119555	-0.7601703	-0.85159796	-0.69069916	-0.73026043	-0.83588797	-0.8062912	-0.8893494	-0.7425519	-0.7427129	-0.79402536	-0.8338806	-0.74511534	-0.7107439	-0.90873706	-0.9655322
ENSG00000010282	-0.61408985	-0.6633227	-0.64524	-0.53969914	-0.65399426	-0.65101737	-0.6828394	-0.80821055	-0.7912842	-0.6770688	-0.7832637	-0.6816085	-0.8179027	-0.7281204	-0.56477016	-0.81221724	-0.71179384	-0.48418885	-0.9105899	-0.53182125	-0.7182398	-0.5175118	-0.74919605	-0.579651	-0.7005186	-0.67793596	-0.927061	-0.7717854	-1.0039988	-0.57258093	-0.9011032	-0.7990223	-0.7519237	-0.6914401	-0.66849494	-0.7367822	-0.613047	-0.6772322	-0.68256944	-0.8482678	-0.79992497	-0.65717804	-0.61756635	-0.75172514	-0.7116586	-0.72876626	-0.7133471	-0.8148748	-0.88186556
ENSG00000010292	-0.659411	-0.8999966	-0.6154983	-0.6585791	-0.866101	-0.7265707	-0.7531165	-0.79894394	-0.8812775	-0.87770575	-0.8127072	-0.59865665	-0.8508056	-0.698312	-0.7178074	-0.9273061	-1.02761	-0.80153465	-0.7289698	-0.74829924	-0.76096976	-0.55502754	-0.71299165	-0.64880455	-0.872058	-0.7976339	-1.1007901	-0.86281425	-0.8780164	-0.6272793	-0.77878106	-0.89559	-0.8180999	-0.6995392	-0.81652385	-0.85602105	-0.72780395	-0.70398617	-0.9282702	-0.78785026	-0.8359652	-0.7615171	-0.81328994	-0.99783194	-1.0137861	-0.8235998	-0.8804128	-0.911233	-0.8501656
ENSG00000010295	-0.72844666	-0.8796449	-0.6203772	-0.6326601	-0.84628576	-0.8132896	-0.7742827	-0.9010655	-0.9005675	-0.89164835	-0.9406668	-0.6608813	-0.8984852	-0.7993515	-0.7289788	-0.8652801	-0.9854301	-0.65941626	-0.6718242	-0.8508776	-0.7547393	-0.5418021	-0.67872274	-0.6282376	-0.81797636	-0.7958793	-1.005701	-0.83780134	-0.98721886	-0.649902	-0.8402763	-0.9138304	-0.86672556	-0.6741385	-0.8815974	-0.8235015	-0.6950977	-0.7561373	-0.9957225	-0.8745447	-0.7384531	-0.7235442	-0.85446364	-0.95912284	-0.89659905	-0.79853827	-0.73752755	-0.837585	-0.87919503
ENSG00000010310	-0.56608176	-0.5608853	-0.60525936	-0.5085266	-0.55693877	-0.4934621	-0.5009122	-0.71798384	-0.77041525	-0.5986356	-0.6331507	-0.46725345	-0.7164771	-0.6226482	-0.42619017	-0.6694108	-0.6365473	-0.5397934	-0.7295282	-0.48647463	-0.70137906	-0.42601556	-0.5135143	-0.44385746	-0.59607667	-0.6192344	-0.8947675	-0.7284834	-0.87117803	-0.41845873	-0.6422451	-0.64724547	-0.56033576	-0.5699215	-0.6087426	-0.6614314	-0.48320994	-0.6297953	-0.6166711	-0.6742586	-0.6652079	-0.57076365	-0.62254965	-0.65718764	-0.65565187	-0.56940883	-0.5283444	-0.8696111	-0.8439678
ENSG00000010318	-0.74781704	-0.77193755	-0.63571507	-0.67875606	-0.813018	-0.72709185	-0.75994766	-0.8716633	-0.7640292	-0.8984103	-0.9090462	-0.6102066	-0.7779422	-0.6404878	-0.62412727	-0.83498585	-0.9748575	-0.638841	-0.65258086	-0.8018107	-0.95929015	-0.57929975	-0.8092333	-0.69651103	-0.85773367	-0.6860194	-1.0404704	-0.9282584	-0.8777038	-0.54441595	-0.82288074	-0.755425	-0.8021838	-0.66668004	-0.80411524	-0.7965374	-0.77909595	-0.69017386	-0.9112126	-0.7801551	-0.84359705	-0.7534699	-0.8128801	-0.9511014	-0.7983602	-0.83327806	-0.7607779	-0.95631456	-0.9422939
ENSG00000010319	-0.7697336	-0.68397874	-0.70591027	-0.6004917	-0.6862898	-0.6207919	-0.654944	-0.8355965	-0.770316	-0.8205157	-0.75314844	-0.58717537	-0.7447129	-0.59328383	-0.59861404	-0.8524642	-0.8267638	-0.5652782	-0.6791078	-0.6671511	-0.8182289	-0.49562034	-0.69987786	-0.55482715	-0.785711	-0.6367521	-1.055436	-0.8104262	-1.0852866	-0.47926545	-0.82629806	-0.8126621	-0.7476568	-0.59312767	-0.7738011	-0.8124356	-0.6239722	-0.72780246	-0.77572227	-0.7513712	-0.83332473	-0.770772	-0.769737	-0.8399012	-0.7793727	-0.6577873	-0.6039575	-0.8999117	-1.0005006
ENSG00000010322	-0.6287383	-0.79477227	-0.5921908	-0.71375054	-0.880719	-0.76298964	-0.750681	-0.8395087	-0.8047255	-0.8953038	-0.8046184	-0.5278525	-0.910924	-0.71651	-0.6647203	-0.8571339	-1.0250486	-0.6791138	-0.7179162	-0.75230604	-0.82581896	-0.5926167	-0.7595763	-0.6622429	-0.8272391	-0.7458675	-1.0479544	-0.91207135	-1.0407804	-0.532088	-0.7399567	-0.92100155	-0.81338096	-0.65487057	-0.82802254	-0.7744265	-0.6973448	-0.6776775	-0.86256623	-0.79246324	-0.71991456	-0.67769426	-0.7590692	-1.025823	-0.8966599	-0.7545158	-0.7321996	-0.80406415	-0.89414316
ENSG00000010327	-0.74590045	-0.80294335	-0.65785205	-0.5927647	-0.69094366	-0.76040804	-0.7383012	-0.8121631	-0.79843	-0.854911	-0.8241373	-0.50731057	-0.8275648	-0.6120451	-0.6222293	-0.7767811	-0.8631129	-0.66608846	-0.6959909	-0.6750275	-0.90211064	-0.5783707	-0.632522	-0.558181	-0.74888855	-0.791712	-0.96872485	-0.77939755	-0.9454565	-0.48485392	-0.8507411	-0.7853863	-0.830695	-0.6756112	-0.805	-0.7807907	-0.60623014	-0.7812906	-0.8106145	-0.860369	-0.82560533	-0.79979146	-0.7609078	-0.8600849	-0.8190712	-0.7712249	-0.738149	-1.0177491	-1.0379378
ENSG00000010361	-0.6956574	-0.7847657	-0.60527194	-0.6977883	-0.8399159	-0.699509	-0.7229571	-0.94684285	-0.8196085	-0.8653615	-0.9005691	-0.6055788	-0.8633532	-0.778954	-0.6784296	-0.92529595	-0.9596341	-0.5821053	-0.674182	-0.7992551	-0.8869425	-0.62100875	-0.754472	-0.66812384	-0.7687136	-0.6711972	-0.9080053	-0.88363385	-0.9745845	-0.5981442	-0.82037437	-0.87060636	-0.8985754	-0.6567287	-0.76192254	-0.8314703	-0.746691	-0.69963014	-0.96299183	-0.84643203	-0.70313054	-0.66427577	-0.74416214	-0.9603837	-0.92822444	-0.8320608	-0.6245732	-0.88086605	-0.98709553
ENSG00000010379	-0.6297533	-0.79528296	-0.5596683	-0.65622026	-0.7152357	-0.6090487	-0.65857214	-0.81356776	-0.87281805	-0.76187325	-0.9666642	-0.5999588	-0.91836727	-0.7906967	-0.62225735	-0.86755383	-0.7648531	-0.57621336	-0.8525523	-0.7838543	-0.75926113	-0.507974	-0.6664009	-0.59552705	-0.67705464	-0.77421504	-0.99355716	-0.76930577	-1.0506514	-0.48648012	-0.7597192	-0.7658023	-0.8046097	-0.5662531	-0.8179774	-0.81833524	-0.7312721	-0.7551774	-0.8000858	-0.81690645	-0.8629769	-0.6713646	-0.76045907	-0.8722701	-0.8177372	-0.8830214	-0.7630661	-0.8924526	-0.98651445
ENSG00000010404	-0.817722	-0.79298633	-0.67330354	-0.8040802	-0.87308294	-0.86394155	-0.9125814	-0.9550085	-0.9141789	-0.9534169	-0.8557518	-0.74193823	-1.0211256	-0.77832437	-0.778847	-0.8575979	-0.89761895	-0.72733843	-0.8181814	-0.84424835	-0.8286873	-0.6952071	-0.81309265	-0.73392373	-0.76883703	-0.8372807	-1.1099749	-0.8614779	-1.0834633	-0.71193206	-0.8625858	-1.0504677	-0.9548078	-0.8348444	-0.9883915	-0.8815221	-0.833336	-0.7587234	-0.9291745	-1.1071781	-0.85684675	-0.82646596	-0.9188578	-1.0400597	-0.9204964	-0.92304987	-0.80644125	-0.8106447	-1.0447544
ENSG00000010438	-0.47369137	-0.45845947	-0.501491	-0.3555581	-0.45377433	-0.39374068	-0.31667137	-0.5866123	-0.572245	-0.6062692	-0.5323473	-0.5735826	-0.63590074	-0.38014805	-0.39794004	-0.5130643	-0.506295	-0.3952307	-0.7286989	-0.42468852	-0.69826883	-0.29149768	-0.43236783	-0.24416153	-0.6014211	-0.52732396	-0.64911556	-0.5893649	-0.7925541	-0.38970637	-0.8043917	-0.54552156	-0.46021625	-0.32863203	-0.4408127	-0.5685849	-0.4917139	-0.5560941	-0.54534346	-0.5756356	-0.61546	-0.5700264	-0.5225896	-0.48487967	-0.37957337	-0.5092222	-0.6264532	-0.8110208	-0.7200255
ENSG00000010539	-0.82614625	-0.8332254	-0.5813678	-0.65194154	-0.92509294	-0.7175146	-0.736606	-0.84570706	-0.83567667	-0.93237466	-0.93822795	-0.6823367	-0.8535492	-0.8061855	-0.78308433	-0.99292517	-1.065166	-0.6855021	-0.58666533	-0.8445497	-0.70962036	-0.587783	-0.8066979	-0.68742573	-0.9232249	-0.75278413	-1.0615962	-0.8433304	-0.95893186	-0.63468677	-0.92465085	-0.8931501	-0.8430426	-0.5823633	-0.9885175	-0.81712687	-0.7864829	-0.7871343	-1.0046463	-0.8058537	-0.9258948	-0.69550085	-0.7867035	-1.0105326	-0.9017059	-0.8803398	-0.67504144	-1.0085653	-0.95715237
ENSG00000010610	-0.73418444	-0.7795493	-0.63852364	-0.5859567	-0.71876824	-0.7258575	-0.87569815	-0.7920163	-0.74903816	-0.7755637	-0.792105	-0.6018794	-0.8909082	-0.65424824	-0.60017616	-0.78073156	-0.8539296	-0.6679283	-0.68379104	-0.71993536	-0.85688686	-0.48535204	-0.61149645	-0.5600271	-0.7441314	-0.83762825	-1.0343758	-0.8277112	-0.9647495	-0.4605981	-0.83607495	-0.8344941	-0.92396164	-0.5695257	-0.7849535	-0.7837338	-0.60432816	-0.75978523	-0.8338878	-0.83938867	-0.7839871	-0.8097354	-0.8180939	-0.8437161	-0.7958063	-0.68886346	-0.81824976	-0.9669882	-1.055545
ENSG00000010626	-0.67357564	-0.777355	-0.58584845	-0.77613676	-0.84496063	-0.71507883	-0.67370087	-0.8258836	-0.7984211	-0.82856524	-0.84272325	-0.53525364	-0.82985634	-0.6259042	-0.6183067	-0.90286976	-0.94718254	-0.5765884	-0.71652144	-0.78861535	-0.8393667	-0.6844153	-0.7516994	-0.6565833	-0.6973797	-0.6623226	-0.9272601	-0.8649433	-1.0211115	-0.4589577	-0.7667594	-0.88148683	-0.8681206	-0.60940945	-0.80230063	-0.7686706	-0.70919514	-0.704626	-0.87322646	-0.84603286	-0.8009537	-0.6449396	-0.732762	-0.92324525	-0.9171138	-0.72849536	-0.65670365	-0.88613313	-0.9552108
ENSG00000010671	-0.81295925	-0.8490331	-0.729928	-0.54739803	-0.8103891	-0.7900881	-0.75200635	-0.82403475	-0.8061034	-0.8172967	-0.832845	-0.60575616	-0.8074368	-0.72565675	-0.5878145	-0.89711195	-0.9431068	-0.6188961	-0.59220386	-0.79732573	-0.8365823	-0.56644756	-0.6473346	-0.6358745	-0.7637886	-0.80136645	-1.0627254	-0.83065325	-0.88364285	-0.62499213	-0.9535383	-0.81931037	-0.78208643	-0.7403964	-0.8219316	-0.81730056	-0.56872183	-0.6986157	-0.9408769	-0.782647	-0.8446459	-0.7546247	-0.7994048	-0.8535962	-0.7553405	-0.71513647	-0.87991095	-0.9225772	-1.0093877
ENSG00000010704	-0.7551407	-0.9056171	-0.72017825	-0.62662154	-0.92027795	-0.9316547	-0.9119602	-0.9952984	-0.89353764	-0.92748505	-0.96389896	-0.62499255	-0.96120894	-0.9102047	-0.7549903	-0.97256434	-0.98544663	-0.8058247	-0.76767445	-0.7694636	-0.8232905	-0.62215334	-0.8074075	-0.7205457	-0.82850957	-0.83612764	-1.1184344	-0.9304727	-1.0369351	-0.7532783	-0.8635066	-0.9559684	-0.93284416	-0.70766693	-0.8816939	-0.91853964	-0.72918266	-0.8432857	-0.99074286	-0.93119943	-0.96605414	-0.8701164	-0.93235123	-0.9998875	-1.0212551	-0.7826876	-0.79809415	-1.0461649	-0.99199307
ENSG00000010803	-0.74722046	-0.8697259	-0.8267396	-0.7800679	-1.0971742	-1.0636073	-0.84395367	-0.98688024	-0.93141115	-0.9293662	-0.8836177	-0.54228693	-0.9473396	-0.89430207	-0.6373804	-1.0395896	-1.010676	-0.79116154	-0.6966869	-0.8581837	-0.93617785	-0.6082882	-0.8595501	-0.81186014	-0.9244528	-0.83860385	-1.1154202	-0.8828046	-1.1594292	-0.598133	-0.9364941	-0.864893	-0.8018378	-0.6550574	-0.8830457	-0.8484539	-0.82610345	-0.8953217	-1.0588374	-0.96406084	-0.87141204	-0.7941664	-0.82718587	-1.0724759	-1.0330284	-0.8998568	-0.8364104	-1.0198356	-0.976469
ENSG00000010810	-0.6916183	-0.7755321	-0.61216676	-0.6256145	-0.7344775	-0.69220203	-0.61323804	-0.8698697	-0.7814736	-0.7987272	-0.8076015	-0.5233938	-0.85393685	-0.6718972	-0.5933326	-0.76886404	-0.8798581	-0.533218	-0.7378099	-0.66629565	-0.7297983	-0.48524687	-0.5592744	-0.5874145	-0.62623143	-0.65159225	-1.0552163	-0.74376315	-1.0028492	-0.62669647	-0.81468946	-0.82522565	-0.75555986	-0.5024495	-0.77370393	-0.82247585	-0.6343656	-0.6848296	-0.78422844	-0.7845338	-0.7412089	-0.6612853	-0.8029843	-0.8492768	-0.7887863	-0.6947412	-0.72640294	-0.8970277	-0.86441606
ENSG00000010818	-0.57705253	-0.7234844	-0.6742133	-0.72543144	-0.7749924	-0.7793742	-0.80646974	-0.7914922	-0.8874006	-0.8959162	-0.7344483	-0.5513066	-0.9063772	-0.645227	-0.6241243	-0.93988544	-0.8830354	-0.76097286	-0.76760995	-0.7519526	-0.80955094	-0.53932106	-0.6811568	-0.70428586	-0.7257792	-0.84474844	-1.0999742	-0.7669133	-0.90379393	-0.6543621	-0.7542382	-0.87155443	-0.7636713	-0.6591044	-0.7888763	-0.8068928	-0.65912414	-0.7174478	-0.8479734	-0.85989493	-0.80563575	-0.6856182	-0.8177173	-0.92951316	-0.87069106	-0.7381888	-0.6800366	-0.87617445	-0.8692881
ENSG00000010932	-0.43229255	-0.5260324	-0.44377664	-0.40238765	-0.5166732	-0.42814845	-0.47834814	-0.65686655	-0.6727943	-0.5696387	-0.66482806	-0.43535647	-0.5958754	-0.5025053	-0.3904939	-0.59885454	-0.6461444	-0.42673007	-0.57250553	-0.58094347	-0.6412498	-0.3571438	-0.63433796	-0.3434636	-0.4965951	-0.5323777	-0.8516156	-0.6333733	-0.80069655	-0.32993892	-0.65692735	-0.5356482	-0.52980655	-0.35623246	-0.5061168	-0.5862197	-0.397303	-0.53007287	-0.59885526	-0.61361104	-0.63412726	-0.61482626	-0.6117248	-0.55866206	-0.60585415	-0.40931168	-0.56873935	-0.782015	-0.8016149
ENSG00000011007	-0.6060297	-0.8698866	-0.59150296	-0.71090406	-0.7932553	-0.67265785	-0.6919822	-0.7602972	-0.9537133	-0.892657	-0.7959573	-0.47574258	-0.81992835	-0.6965273	-0.5740997	-0.84165126	-0.86370695	-0.79691446	-0.6002587	-0.7069585	-0.7697557	-0.49524677	-0.6981481	-0.5871631	-0.8219083	-0.68771094	-1.0740463	-0.77769876	-0.85980785	-0.45232534	-0.7503731	-0.79611355	-0.7310898	-0.63362604	-0.7557209	-0.7433593	-0.66817105	-0.7588378	-0.86823326	-0.67524755	-0.88891506	-0.67055273	-0.78709763	-0.985309	-0.9304651	-0.7503735	-0.60889727	-0.9422672	-0.7585439
ENSG00000011009	-0.6662357	-0.9620329	-0.65680724	-0.7392665	-0.88720804	-0.7303034	-0.7313253	-0.93925035	-0.93611616	-0.96161956	-0.9670509	-0.6731556	-0.9820821	-0.8406532	-0.74376875	-0.92967874	-0.9514969	-0.8365958	-0.7082161	-0.79065007	-0.7569957	-0.6308644	-0.7812189	-0.66740745	-0.919249	-0.8447285	-1.0970182	-0.8089294	-0.95201147	-0.63415843	-0.76378345	-0.9827939	-0.87844086	-0.6433934	-0.83957636	-0.8966198	-0.7777944	-0.8241811	-0.9316755	-0.818487	-1.0083163	-0.7179574	-0.87395495	-1.0158544	-0.9619985	-0.88392943	-0.75582385	-0.96986616	-0.85839754
ENSG00000011021	-0.6442504	-0.78571004	-0.6490115	-0.79578996	-0.9068783	-0.7721127	-0.6747951	-0.83344454	-0.83013755	-0.94869745	-0.906707	-0.51758844	-0.9054343	-0.8441918	-0.6936054	-0.9126222	-0.95087874	-0.7193472	-0.63151807	-0.69915867	-0.87125176	-0.5866276	-0.71175206	-0.761922	-0.78080297	-0.69743955	-1.0385374	-0.90398544	-1.1427538	-0.57715905	-0.7649507	-0.9027602	-0.80966806	-0.6377272	-0.81457686	-0.82199013	-0.6609077	-0.7153205	-0.81656325	-0.8049896	-0.77035797	-0.6860146	-0.7927547	-0.9687543	-0.90894926	-0.7799902	-0.72753793	-0.8674121	-0.8930385
ENSG00000011028	-0.6397287	-0.79236066	-0.7121054	-0.5253422	-0.6182502	-0.7343244	-0.545792	-0.80848867	-0.7805064	-0.7887632	-0.83317363	-0.587518	-0.70292944	-0.6374088	-0.5583757	-0.8522574	-0.8156744	-0.56065387	-0.7278492	-0.6566538	-0.83671	-0.48641375	-0.63891464	-0.62334335	-0.7422726	-0.64624	-0.88314456	-0.80286837	-0.92842895	-0.56663114	-0.66112214	-0.7886826	-0.71236074	-0.536464	-0.772167	-0.7237851	-0.6111978	-0.6452458	-0.816343	-0.76785725	-0.87034935	-0.7109451	-0.78141767	-0.7895367	-0.81091595	-0.63812965	-0.77404493	-0.8751146	-0.9037495
ENSG00000011052	-0.28977415	-0.37783	-0.3300576	-0.30808648	-0.29461867	-0.2678517	-0.32658258	-0.4237161	-0.5440735	-0.474697	-0.56221324	-0.3061147	-0.55212307	-0.4748499	-0.30496085	-0.44734135	-0.37258455	-0.285389	-0.43211916	-0.417461	-0.46953544	-0.25899243	-0.26430687	-0.3104956	-0.33108398	-0.34684315	-0.39359394	-0.51138735	-0.631812	-0.32826126	-0.51441306	-0.39171013	-0.37442055	-0.2783489	-0.33770257	-0.30675814	-0.3166137	-0.38628587	-0.54165167	-0.39669818	-0.42382994	-0.33050197	-0.38295975	-0.31123108	-0.48909518	-0.43339676	-0.4594876	-0.6189355	-0.4869074
ENSG00000011083	-0.58692175	-0.724358	-0.62967354	-0.60281515	-0.7216916	-0.6540594	-0.57205415	-0.8077654	-0.8211332	-0.7486144	-0.7761436	-0.68984205	-0.83028567	-0.56185985	-0.67554766	-0.7473575	-0.71414363	-0.5361037	-0.8307076	-0.70345736	-0.73313755	-0.5556435	-0.5688069	-0.6081868	-0.70968336	-0.74742895	-0.8253879	-0.7972467	-0.884601	-0.47295624	-0.79244065	-0.7423096	-0.74194145	-0.5530578	-0.7636231	-0.8411284	-0.6541374	-0.6561864	-0.8619448	-0.7509776	-0.89749557	-0.6940193	-0.64924985	-0.77903783	-0.7346672	-0.7759895	-0.69461316	-0.8177746	-0.9366078
ENSG00000011105	-0.7641595	-0.81939167	-0.77846646	-0.66562617	-0.78717285	-0.8239829	-0.7352795	-0.88486326	-0.9651023	-0.9179173	-0.94573843	-0.61559576	-0.8730451	-0.7425909	-0.68724096	-0.918416	-0.90156895	-0.7242	-0.8798885	-0.7838856	-0.9226224	-0.6677735	-0.68608344	-0.68791646	-0.86197376	-0.8008348	-1.1328173	-0.92977977	-1.0844003	-0.6198883	-0.84719634	-0.89918387	-0.88343215	-0.58315027	-0.88175577	-0.8601661	-0.6779377	-0.7973659	-0.9679897	-0.8698303	-0.8766296	-0.797569	-0.7711697	-0.9831215	-0.85749525	-0.8140261	-0.7690084	-0.97541785	-1.0073397
ENSG00000011114	-0.6987969	-0.9448851	-0.7298627	-0.64368635	-1.0308138	-0.8097676	-0.891236	-1.0047253	-0.91135997	-0.9804728	-0.88942784	-0.55800843	-0.9056604	-0.75787145	-0.6681424	-1.0060729	-1.0506833	-0.817599	-0.7175989	-0.82960176	-0.9498573	-0.55988723	-0.8769338	-0.7326929	-0.969241	-0.96881646	-1.1790401	-0.8911384	-1.0799826	-0.5798576	-0.8764474	-0.9017236	-0.84218526	-0.6462598	-0.92283076	-0.93068516	-0.7075971	-0.8435188	-0.97616756	-0.83056647	-0.95356154	-0.8084786	-0.9357288	-1.0870961	-1.0728426	-0.83389705	-0.7069141	-1.018939	-0.8912962
ENSG00000011132	-0.5960379	-0.7941921	-0.5701455	-0.66803366	-0.8854625	-0.6740088	-0.77378446	-0.87095934	-0.9077655	-0.9610806	-0.83962816	-0.5147786	-0.8081246	-0.9010956	-0.6471693	-0.9136844	-0.90082526	-0.75617164	-0.56354487	-0.5956462	-0.7882592	-0.5450453	-0.69851875	-0.5729341	-0.80290365	-0.742767	-1.0722531	-0.7355123	-0.962398	-0.5587202	-0.7580102	-0.8879483	-0.77863705	-0.734439	-0.7435588	-0.71684676	-0.58745223	-0.7472484	-0.97295976	-0.73699236	-0.8010994	-0.65164983	-0.8068624	-0.9659348	-0.95857126	-0.83368313	-0.6840723	-0.91901046	-0.76768714
ENSG00000011143	-0.7388981	-0.9324543	-0.6698766	-0.77968574	-0.8908201	-0.79870456	-0.8134273	-0.89232045	-0.8469453	-1.0154243	-0.94467914	-0.5820827	-0.9416665	-0.7145499	-0.7321786	-0.9972627	-1.0081233	-0.82907915	-0.6957257	-0.7636856	-0.8566898	-0.680638	-0.878897	-0.6470922	-0.91455406	-0.7947695	-1.0638808	-0.98899585	-1.0494484	-0.55235857	-0.7951788	-0.93461835	-0.8802507	-0.6631659	-0.87910074	-0.89565814	-0.74900573	-0.8178629	-0.91166216	-0.7348436	-0.9155285	-0.79168046	-0.94126415	-1.0422759	-1.0841572	-0.7663501	-0.74459696	-0.978438	-0.91947824
ENSG00000011198	-0.81652075	-0.84565115	-0.6245938	-0.7206978	-0.7860625	-0.74338734	-0.6758231	-0.8632721	-0.8219045	-0.93010265	-0.8652913	-0.610347	-0.8852569	-0.7624413	-0.70650154	-0.8850557	-0.88855565	-0.6549854	-0.70926124	-0.73522663	-0.848572	-0.59572333	-0.6807024	-0.6589663	-0.7662681	-0.8323297	-1.0074679	-0.8640546	-0.90069145	-0.5958374	-0.8862738	-0.7488234	-0.80396104	-0.6147142	-0.84924585	-0.8384566	-0.6815068	-0.8177866	-0.8783827	-0.9006289	-0.8864622	-0.7866262	-0.7876787	-0.91826105	-0.81326383	-0.69612443	-0.7276955	-0.9528808	-0.9894411
ENSG00000011201	-0.47912708	-0.5704371	-0.4667079	-0.5180397	-0.6437355	-0.5858776	-0.5753706	-0.72016484	-0.78080446	-0.67911035	-0.68476325	-0.5508479	-0.68824106	-0.5006181	-0.49832487	-0.662086	-0.727036	-0.46975482	-0.61674654	-0.6441251	-0.7948607	-0.46821263	-0.59265876	-0.5033557	-0.75501144	-0.6120244	-0.9478697	-0.69358236	-0.840841	-0.44355565	-0.69632715	-0.6730915	-0.6848559	-0.5146198	-0.7232999	-0.6522232	-0.5742342	-0.5484277	-0.7078206	-0.7288122	-0.66964424	-0.5881535	-0.6228712	-0.7866729	-0.68342817	-0.5821809	-0.5767151	-0.8033713	-0.8490512
ENSG00000011243	-0.6795977	-0.75329226	-0.6082657	-0.61439544	-0.88345766	-0.6767752	-0.7107263	-0.82374996	-0.77983344	-0.92537415	-0.7862885	-0.5279563	-0.83319956	-0.84940404	-0.6564791	-0.8699117	-0.8764301	-0.6942647	-0.6236814	-0.7694099	-0.7779835	-0.53603	-0.6763206	-0.6293553	-0.79223174	-0.71846354	-0.9544058	-0.73857266	-1.0219113	-0.4285811	-0.7376265	-0.9447456	-0.81361467	-0.6323474	-0.74856776	-0.7558425	-0.6622194	-0.71270084	-0.90585756	-0.71886384	-0.72537416	-0.5910291	-0.7870214	-0.93327343	-0.8822274	-0.734011	-0.6158848	-0.89537203	-0.84626544
ENSG00000011258	-0.85473704	-0.94973147	-0.71097964	-0.78560245	-1.0066339	-0.8578175	-0.91467124	-0.89218456	-0.9029286	-1.113175	-0.9271368	-0.6612111	-0.85429054	-0.7747173	-0.7869574	-1.058112	-1.0879098	-0.9001858	-0.7490584	-0.917778	-0.9373648	-0.64859587	-0.9414528	-0.7581205	-1.0176302	-0.8294052	-1.1855488	-1.0064442	-1.0948023	-0.5862001	-0.86936766	-0.9586957	-0.9190379	-0.74370915	-0.84808713	-0.93799555	-0.8451857	-0.89007163	-0.89788043	-0.86456573	-0.94688094	-0.840159	-0.97323227	-1.239396	-1.018722	-0.79827684	-0.75588936	-1.0485239	-1.002983
ENSG00000011260	-0.63727665	-0.8027866	-0.6673125	-0.7188142	-0.819079	-0.6431177	-0.6972152	-0.7494029	-0.87939453	-0.9876209	-0.81077933	-0.60275054	-0.8922968	-0.6909348	-0.6534761	-0.9308322	-0.9869895	-0.7833173	-0.61555165	-0.7380564	-0.8262105	-0.5305666	-0.74884796	-0.5751273	-0.754834	-0.67607135	-1.0560395	-0.90176296	-0.9000327	-0.554053	-0.765315	-0.94333386	-0.78469443	-0.58959717	-0.81414974	-0.854299	-0.7899823	-0.6963734	-0.82560086	-0.76962185	-0.8790057	-0.7152848	-0.8555585	-0.9480438	-0.980959	-0.76370686	-0.60775346	-0.98176765	-0.7892423
ENSG00000011275	-0.60634136	-0.79105455	-0.71197635	-0.62832564	-0.9117945	-0.81992906	-0.7355661	-0.84329766	-0.7974373	-0.9164892	-0.7952025	-0.5732493	-0.8868839	-0.78990686	-0.6660682	-0.90331763	-0.94092226	-0.7694606	-0.6161099	-0.7992092	-0.7807314	-0.5590502	-0.67307734	-0.71362495	-0.8580558	-0.76409733	-1.0212076	-0.74848545	-0.9609018	-0.56115645	-0.8278431	-0.95121187	-0.8631324	-0.65295184	-0.75509286	-0.74391556	-0.643226	-0.7897539	-1.0191565	-0.8864925	-0.76595986	-0.8321054	-0.81755984	-1.0266601	-0.91650885	-0.88724136	-0.80275476	-0.94079375	-0.89443755
ENSG00000011295	-0.7871773	-0.9048556	-0.6744732	-0.8362699	-0.93403995	-0.7519331	-0.77581805	-0.85886514	-0.96128047	-1.0557098	-0.96322393	-0.6943604	-1.067884	-0.8502991	-0.76133126	-0.967714	-0.99217504	-0.8814739	-0.84467477	-0.75683564	-0.8951225	-0.64275444	-0.9163923	-0.73155636	-0.86451536	-0.8586061	-1.1679552	-0.9299137	-1.1191872	-0.61057353	-0.87754405	-1.0700154	-0.9736905	-0.726778	-0.90782946	-0.9996857	-0.7947463	-0.83190644	-0.8599986	-0.8206994	-0.89015543	-0.82157177	-0.9528586	-1.1069363	-1.0590194	-0.8161913	-0.6892689	-1.0147878	-0.97369677
ENSG00000011304	-0.7625606	-0.9588356	-0.7329187	-0.6900605	-0.9753737	-0.89101094	-0.74899405	-0.8355834	-1.0157244	-1.0400097	-0.9447331	-0.6404083	-0.8830222	-0.9336515	-0.72399753	-1.0281869	-1.0044502	-0.8820046	-0.7433553	-0.7799845	-0.9051474	-0.6073024	-0.86122537	-0.6842425	-0.92080134	-0.824461	-1.2293098	-0.950805	-0.9978416	-0.647992	-0.8160467	-0.9296028	-0.9215869	-0.62019914	-0.8557873	-0.9146344	-0.8333406	-0.7740939	-0.9629959	-0.8594699	-0.97699594	-0.79222333	-0.83522135	-1.0701394	-0.99920624	-0.7957309	-0.7140698	-1.0316933	-0.92358434
ENSG00000011332	-0.6747851	-0.78900325	-0.7358747	-0.8015867	-0.839345	-0.5959081	-0.6065267	-0.78128535	-0.7900252	-0.6754174	-0.88140124	-0.6514479	-1.0563326	-0.6334272	-0.6453093	-0.8315561	-0.8732655	-0.58208746	-0.9518579	-0.9628455	-0.8565715	-0.64977837	-0.649229	-0.6758105	-0.7297852	-0.8667853	-0.87093514	-0.77434415	-0.9647543	-0.53181726	-0.84242857	-0.84987736	-0.8266084	-0.6423719	-0.8905922	-0.7975995	-0.8145399	-0.638238	-0.8524083	-0.8078873	-0.9007483	-0.6667637	-0.787145	-0.8342394	-0.73197126	-0.88246685	-0.79946166	-0.86365503	-1.0321342
ENSG00000011347	-0.5281099	-0.67148393	-0.64264524	-0.46286187	-0.5987608	-0.5981165	-0.4631505	-0.9565996	-0.732019	-0.64803976	-0.7048794	-0.46007237	-0.9062426	-0.5165904	-0.494359	-0.77062684	-0.60901064	-0.4752056	-0.812314	-0.6151392	-0.61698633	-0.4695437	-0.722593	-0.48330805	-0.5608118	-0.6366361	-0.84710556	-0.6653801	-0.8136325	-0.42797616	-0.7392347	-0.6923693	-0.6965633	-0.5711858	-0.7364124	-0.7056747	-0.6000895	-0.655432	-0.69684064	-0.6773879	-0.7356309	-0.5882293	-0.7346183	-0.69973826	-0.73914814	-0.68600374	-0.59365016	-0.75501114	-0.84967107
ENSG00000011376	-0.71633786	-0.8354243	-0.6649721	-0.8722408	-0.9081261	-0.7679588	-0.79992604	-0.82677966	-0.9308732	-0.95441234	-0.9589379	-0.5645055	-1.0491937	-0.76070416	-0.8435122	-0.9835511	-1.0423559	-0.8241184	-0.7626433	-0.84419674	-0.81778246	-0.6421321	-0.8761699	-0.72788095	-0.9050393	-0.76394606	-1.0569036	-0.86807615	-0.99191755	-0.6981522	-0.8291036	-0.9801562	-0.923626	-0.67252386	-0.9565487	-1.0033025	-0.78138596	-0.88903874	-0.92706054	-0.8422096	-0.96177065	-0.8001041	-0.9593632	-1.0996698	-1.1318519	-0.8582765	-0.78575164	-0.9473706	-0.9873731
ENSG00000011405	-0.5772514	-0.7473356	-0.7199815	-0.71329284	-0.87901956	-0.88696307	-0.7096113	-0.79070914	-0.84458417	-0.91660243	-0.75626206	-0.49803278	-0.7975654	-0.7356389	-0.63414085	-0.8641543	-0.9437271	-0.634571	-0.6770095	-0.699162	-0.8227638	-0.5437056	-0.6435769	-0.7027957	-0.7557393	-0.74886715	-1.0637298	-0.8816108	-1.0212067	-0.5550088	-0.77833545	-0.9145896	-0.8179825	-0.6110342	-0.8327234	-0.85197395	-0.6672189	-0.7354239	-0.8980229	-0.82568234	-0.7714134	-0.78393525	-0.87796456	-0.90962946	-0.9356223	-0.6553794	-0.6749427	-0.91530526	-0.9668823
ENSG00000011422	-0.7161353	-0.72417796	-0.59224653	-0.57366425	-0.6272802	-0.7687319	-0.6572478	-0.8146757	-0.90883255	-0.7883925	-0.8353922	-0.7186501	-0.8657828	-0.75712496	-0.6531345	-0.7846639	-0.78572226	-0.61867034	-0.6723737	-0.7176588	-0.81992763	-0.51887417	-0.6565247	-0.57974803	-0.7160225	-0.7404416	-0.9249942	-0.7710033	-0.9735571	-0.56518334	-0.78260887	-0.79650366	-0.765957	-0.61454153	-0.7578695	-0.7092808	-0.6083434	-0.71808565	-0.7544351	-0.82576454	-0.78487396	-0.64989966	-0.79337424	-0.80029565	-0.8330877	-0.68622106	-0.7477246	-0.84543616	-0.92703736
ENSG00000011426	-0.7113616	-0.79719067	-0.56073713	-0.56727946	-0.66653645	-0.59839964	-0.6086565	-0.82736635	-0.75084275	-0.8406331	-0.71512634	-0.76204264	-0.93514156	-0.5587368	-0.60952055	-0.74648327	-0.8599468	-0.543625	-0.79749477	-0.6777823	-0.8325813	-0.554373	-0.7652891	-0.67041373	-0.74184954	-0.72987205	-0.9028736	-0.88681096	-0.8429486	-0.6697582	-0.739498	-0.8852735	-0.76409143	-0.5345274	-0.8156536	-0.742142	-0.6249308	-0.80415154	-0.78587466	-0.85583067	-0.85566986	-0.6758494	-0.7390476	-0.7507163	-0.7410306	-0.7689824	-0.82051414	-0.7660941	-0.9439731
ENSG00000011451	-0.7347285	-0.9036069	-0.6529131	-0.77420837	-1.0817902	-0.86403024	-0.75800914	-0.9466378	-0.879257	-0.9642192	-0.9049493	-0.6331088	-0.95426524	-0.84163886	-0.72764623	-0.9824573	-1.0130975	-0.83147454	-0.72741604	-0.8042593	-0.9585041	-0.60795975	-0.79916507	-0.83633476	-0.88457763	-0.75657237	-1.1325284	-0.9185788	-0.9972617	-0.47222537	-0.83935934	-0.9682942	-0.8740978	-0.6682976	-0.8827708	-0.86179006	-0.7985228	-0.7876582	-0.96179295	-0.9313881	-0.90431505	-0.816608	-0.8936505	-1.0636668	-1.0019028	-0.8291298	-0.7353329	-1.0350362	-0.84265774
ENSG00000011454	-0.61770546	-0.8019857	-0.6990312	-0.70972663	-0.95341474	-0.90398914	-0.8107113	-0.82987416	-0.81909996	-0.9171377	-0.6429435	-0.52504903	-0.93111813	-0.6330771	-0.6426917	-0.95780784	-1.0122367	-0.70429325	-0.6865834	-0.7893928	-0.9487499	-0.59364444	-0.6946937	-0.77907306	-0.7861616	-0.7604353	-1.0593772	-0.86709803	-0.9384832	-0.53343415	-0.85130894	-0.85505223	-0.75381815	-0.53390074	-0.84993964	-0.8238095	-0.81432444	-0.6658277	-0.9482813	-0.84914577	-0.76608294	-0.81071335	-0.89901716	-1.0000951	-0.97484905	-0.81900495	-0.7363739	-0.9261547	-0.8217367
ENSG00000011465	-0.63761383	-0.73311734	-0.63352764	-0.50232893	-0.59828573	-0.6569006	-0.5085749	-0.8302534	-0.6892843	-0.7241905	-0.7291413	-0.4440304	-0.56727135	-0.5511619	-0.51926994	-0.7585191	-0.6822442	-0.45510152	-0.6399367	-0.5402147	-0.6439375	-0.43945405	-0.5772015	-0.5035514	-0.6071341	-0.5748774	-0.8455131	-0.72629225	-0.77552456	-0.4461589	-0.7453159	-0.75703377	-0.62222016	-0.4322006	-0.57367766	-0.6805728	-0.58161193	-0.60631657	-0.79971606	-0.54457116	-0.8049435	-0.5864883	-0.6995518	-0.6228146	-0.7659834	-0.63590616	-0.619229	-0.94712704	-0.7585049
ENSG00000011478	-0.610606	-0.75936806	-0.58572876	-0.7457068	-0.820278	-0.7742123	-0.6927027	-0.7019446	-0.7261351	-0.88033307	-0.8074604	-0.52481395	-0.8318083	-0.71741533	-0.5199859	-0.7559256	-0.8595815	-0.68337274	-0.6105457	-0.5300078	-0.74336004	-0.45090643	-0.6983078	-0.5587798	-0.777431	-0.6953867	-1.0090514	-0.7921761	-0.97541827	-0.53647465	-0.698222	-0.9257006	-0.7808763	-0.5530637	-0.8281419	-0.8158194	-0.72525096	-0.5876717	-0.9115355	-0.7221518	-0.8012255	-0.7001706	-0.7772172	-0.8036261	-0.84885573	-0.75193954	-0.71802944	-0.7821396	-0.84089226
ENSG00000011485	-0.56145835	-0.78008735	-0.6572453	-0.6161972	-0.92301065	-0.6915776	-0.65512604	-0.69194025	-0.8209832	-0.8575655	-0.8397019	-0.39923996	-0.8673546	-0.6383166	-0.496282	-0.8987519	-0.8922302	-0.7097677	-0.59038615	-0.7018652	-0.7176154	-0.4623328	-0.7187991	-0.6068472	-0.7830927	-0.6952264	-0.92738074	-0.7969452	-0.8562826	-0.48037645	-0.732404	-0.8320251	-0.71536916	-0.5132505	-0.8222022	-0.78082687	-0.58389986	-0.73672163	-0.8606076	-0.6412769	-0.88992685	-0.63508475	-0.77147037	-0.9367108	-0.98682356	-0.78528434	-0.58249277	-0.8739125	-0.7227812
ENSG00000011523	-0.6642369	-0.79942685	-0.58176345	-0.8515961	-0.87348956	-0.6905896	-0.71946913	-0.8138884	-0.8701274	-0.8146606	-0.6968333	-0.5398104	-0.8788815	-0.5811573	-0.6416157	-0.9370523	-0.9078529	-0.69881815	-0.6622642	-0.77952844	-0.8164682	-0.5371201	-0.7663618	-0.731366	-0.78667223	-0.7748232	-1.0348393	-0.7781785	-1.0397192	-0.48132592	-0.8611496	-0.7905925	-0.7573143	-0.67197067	-0.7766222	-0.8499832	-0.59596956	-0.7415635	-0.8335152	-0.8927982	-0.73122746	-0.7142522	-0.89605904	-1.0074074	-0.99117416	-0.8386425	-0.7234514	-0.89969945	-0.957275
ENSG00000011566	-0.59548	-0.78667015	-0.7533676	-0.8002511	-0.88328004	-0.82736206	-0.79258823	-0.86703664	-0.8606114	-0.9040852	-0.85008514	-0.47947606	-0.8271792	-0.6908111	-0.60888046	-1.0161283	-0.9696179	-0.7753791	-0.7598138	-0.73383504	-0.9572137	-0.67421895	-0.7891092	-0.6945559	-0.8405784	-0.7672784	-1.0815368	-0.88571334	-0.97236145	-0.5391733	-0.85966057	-0.8204401	-0.7248974	-0.6340859	-0.7907934	-0.8771614	-0.69744307	-0.72976965	-0.8940857	-0.8697194	-0.8292092	-0.8582664	-0.81317884	-0.9999374	-1.0325291	-0.7509194	-0.6897738	-1.1188177	-0.94197553
ENSG00000011590	-0.7088586	-0.78704	-0.71411955	-0.63095015	-0.7248043	-0.7096858	-0.6818094	-0.75178236	-0.7896273	-0.6954431	-0.92441976	-0.6621165	-0.754854	-0.71341276	-0.6636372	-0.8563344	-0.9506061	-0.6598179	-0.6782012	-0.75429916	-0.8064356	-0.5408201	-0.6017526	-0.57668793	-0.83185273	-0.8181842	-0.91661763	-0.7439944	-0.8546048	-0.5142925	-0.79416287	-0.8315363	-0.79301524	-0.62261426	-0.7316831	-0.8021034	-0.6800332	-0.70731765	-0.87093586	-0.85989434	-0.8618364	-0.7496148	-0.78392804	-0.81946784	-0.7740652	-0.8052773	-0.78449464	-0.97956645	-0.90686595
ENSG00000011600	-0.79050505	-0.72488	-0.6760612	-0.60932577	-0.7284956	-0.7341123	-0.9235164	-0.86262095	-0.8472988	-0.89628077	-0.7356071	-0.60517645	-0.7881062	-0.6779475	-0.6636585	-0.81636995	-0.9237145	-0.6308709	-0.6973509	-0.7305021	-0.95161194	-0.5068094	-0.66797614	-0.5486496	-0.8105318	-0.85201025	-0.9816588	-0.86000127	-0.98228514	-0.5346178	-0.82848644	-0.8024211	-0.9365192	-0.643882	-0.80023116	-0.86360854	-0.5933921	-0.8063386	-0.88494855	-0.9292154	-0.8562066	-0.8203373	-0.8282977	-0.86748433	-0.81681335	-0.8407037	-0.7091606	-0.9952673	-1.0533695
ENSG00000011638	-0.89993507	-0.898322	-0.8181488	-0.7798023	-0.8495195	-0.8803769	-0.74413013	-0.9331877	-0.8902168	-0.90870446	-1.0294641	-0.7493548	-0.9053396	-0.7305134	-0.78052723	-1.0562934	-0.98674375	-0.7892796	-0.82103163	-0.861621	-0.9404626	-0.6776178	-0.7981124	-0.75604105	-0.9619432	-0.86039037	-0.99467	-0.9958789	-1.0576874	-0.7525064	-0.9067033	-0.90097594	-0.8448743	-0.6092273	-0.81571025	-1.0088255	-0.7774201	-0.9159455	-0.95466083	-0.92853117	-1.0193444	-0.84749705	-0.86354035	-0.87850815	-0.904614	-0.8176352	-0.8253887	-1.0265603	-1.0263201
ENSG00000011677	-0.5073223	-0.7780693	-0.6732462	-0.7976177	-0.75511223	-0.5692141	-0.5492174	-0.8003701	-0.76257807	-0.6537431	-0.7997922	-0.5884845	-1.029856	-0.6713411	-0.65238714	-0.7230038	-0.7630796	-0.48321193	-0.8981935	-0.77232856	-0.75117826	-0.5523592	-0.6185874	-0.5767487	-0.64743054	-0.7629526	-0.738333	-0.7750547	-0.93673265	-0.4959392	-0.8596176	-0.75366926	-0.7671139	-0.6020184	-0.7406356	-0.7860896	-0.7078663	-0.6328597	-0.846972	-0.7453676	-0.8998257	-0.541441	-0.671244	-0.7806542	-0.6567263	-0.7545383	-0.71559423	-0.8468599	-0.92351735
ENSG00000012048	-0.7341318	-0.8200226	-0.66974634	-0.7234209	-0.82428247	-0.70295453	-0.75172406	-0.786047	-0.94132584	-0.9270595	-0.86547065	-0.6450345	-0.9223574	-0.7463189	-0.7348505	-0.9863577	-1.0142568	-0.7700145	-0.7603989	-0.85756534	-0.82897586	-0.6160792	-0.7545267	-0.66595197	-0.8463078	-0.7292856	-1.0632911	-0.9055182	-0.9301444	-0.59491485	-0.96309036	-0.8429337	-0.800522	-0.72589403	-0.84254384	-0.8300265	-0.80817145	-0.82850474	-0.9292329	-0.82409567	-0.8908214	-0.74214894	-0.8529448	-0.9329187	-0.9641885	-0.83526707	-0.7739337	-0.9461265	-0.8731026
ENSG00000012061	-0.5810178	-0.83788365	-0.5555065	-0.6806728	-0.933615	-0.7514541	-0.7076606	-0.8802318	-0.8707613	-0.8600532	-0.8026716	-0.466208	-0.9435079	-0.7828968	-0.65631086	-0.88097864	-0.8632456	-0.7480108	-0.6442234	-0.6886859	-0.83308786	-0.47144422	-0.7595765	-0.65745986	-0.7496828	-0.6751192	-1.0428985	-0.843972	-1.0166522	-0.5245626	-0.6546131	-0.8232391	-0.89941186	-0.7182701	-0.7727571	-0.83054316	-0.5557523	-0.71100646	-0.85755044	-0.8280644	-0.7779513	-0.66075265	-0.7599102	-0.9581499	-0.9832393	-0.7147695	-0.7797324	-0.89660794	-0.79103786
ENSG00000012124	-0.59497726	-0.5603835	-0.504828	-0.39500797	-0.5268344	-0.48979804	-0.582962	-0.6108214	-0.5987254	-0.579797	-0.6386489	-0.44107556	-0.63028604	-0.5348957	-0.3998964	-0.57477635	-0.69067097	-0.36401057	-0.600257	-0.53586537	-0.6700369	-0.43860012	-0.60196185	-0.4197623	-0.5881232	-0.6295935	-0.7579082	-0.6160513	-0.8621932	-0.43985054	-0.62334317	-0.8019606	-0.6858588	-0.44296494	-0.51184916	-0.6226993	-0.45828655	-0.5411292	-0.6539595	-0.7270482	-0.61489016	-0.6227426	-0.6804575	-0.58022326	-0.6719233	-0.5637069	-0.57811165	-0.76971465	-0.88492805
ENSG00000012171	-0.5533344	-0.5703505	-0.6339419	-0.5537401	-0.5787283	-0.6687899	-0.5385386	-0.86813873	-0.7463388	-0.816784	-0.7675572	-0.4563497	-0.6713047	-0.56999487	-0.45496187	-0.7013341	-0.66713023	-0.5322561	-0.7347494	-0.4974926	-0.7510524	-0.49462852	-0.57885325	-0.5316794	-0.6611357	-0.58361006	-0.8969575	-0.7511544	-0.92017674	-0.45626864	-0.78803366	-0.7701287	-0.7406884	-0.4759892	-0.69009125	-0.705066	-0.6094275	-0.6502143	-0.86454594	-0.7253716	-0.71172315	-0.60313946	-0.70097077	-0.6812226	-0.82388693	-0.5858916	-0.6246261	-0.9020623	-0.84845257
ENSG00000012174	-0.7298335	-0.8328512	-0.6493374	-0.76128846	-0.92205137	-0.8128686	-0.83222204	-0.79579467	-0.9924853	-0.8839895	-0.87199837	-0.537378	-0.89511555	-0.80662304	-0.5802186	-0.9598435	-0.94248754	-0.72445667	-0.7059702	-0.63804567	-0.8510894	-0.50325763	-0.7652016	-0.6437992	-0.87732536	-0.7793633	-1.028486	-0.8935001	-0.9992771	-0.61624396	-0.82595307	-0.87931967	-0.82658046	-0.5455501	-0.8243364	-0.81930846	-0.64031184	-0.78312254	-0.9870507	-0.70235795	-0.8616767	-0.7648373	-0.8214916	-0.92816025	-1.0618975	-0.74135345	-0.738948	-0.948908	-0.92726654
ENSG00000012211	-0.6869356	-0.926652	-0.64906114	-0.670921	-0.84502774	-0.80826885	-0.75564486	-0.74080294	-0.93855	-0.87667984	-0.7857544	-0.5432721	-0.86368805	-0.7676517	-0.5690474	-0.87684834	-0.8939136	-0.791502	-0.6645048	-0.7797032	-0.8513247	-0.51120824	-0.7140017	-0.6162393	-0.81269073	-0.7782688	-1.1107625	-0.80280197	-0.7850681	-0.56480116	-0.7940993	-0.8500659	-0.7394259	-0.6736802	-0.76773	-0.71915215	-0.74112195	-0.8248574	-0.88807017	-0.8265885	-0.80562156	-0.75927675	-0.82891536	-0.8323856	-0.8937656	-0.78701407	-0.7387219	-1.076246	-0.8038139
ENSG00000012223	-0.52358824	-0.44805235	-0.40969786	-0.32476276	-0.34149098	-0.3913309	-0.49169385	-0.5627307	-0.6271984	-0.49284226	-0.5307983	-0.4090647	-0.6581076	-0.44857278	-0.49195543	-0.50870556	-0.4406201	-0.48190695	-0.55261904	-0.44125342	-0.6315796	-0.2803884	-0.44659206	-0.33928227	-0.42999375	-0.51683486	-0.62244004	-0.51383317	-0.87987274	-0.52083546	-0.63252085	-0.6118231	-0.7137354	-0.44627076	-0.31970695	-0.55711186	-0.37956303	-0.614751	-0.48878857	-0.64822876	-0.615464	-0.5997183	-0.63724184	-0.3883299	-0.5305786	-0.50364554	-0.5492145	-0.7921363	-0.7832206
ENSG00000012232	-0.6439704	-0.7889516	-0.64042646	-0.69759786	-0.84944046	-0.8022542	-0.73956	-0.84865993	-0.8417697	-0.8857974	-0.8862366	-0.5865515	-0.99565274	-0.7811164	-0.67072034	-0.89688385	-0.97559613	-0.63944566	-0.81791556	-0.7772843	-0.7936938	-0.6032681	-0.7066485	-0.68319434	-0.73132396	-0.7291376	-0.9734925	-0.8002099	-0.9463361	-0.6565744	-0.892417	-0.9274871	-0.84923536	-0.67662466	-0.8279853	-0.75693905	-0.704761	-0.76031584	-0.9373009	-0.88519645	-0.84169954	-0.71249217	-0.7435107	-0.9866609	-0.93255496	-0.90573895	-0.6936088	-0.9096822	-0.8813678
ENSG00000012504	-0.64013934	-0.691566	-0.5564153	-0.56038266	-0.63832754	-0.66986984	-0.69149715	-0.88602155	-0.85935307	-0.81181437	-0.8161515	-0.63101476	-0.78269416	-0.7416334	-0.60521495	-0.81459314	-0.83377224	-0.60890055	-0.6767052	-0.6128204	-0.63416886	-0.49158442	-0.6252474	-0.5367861	-0.7538834	-0.7406897	-0.90131855	-0.8393775	-0.93142015	-0.49172294	-0.7487358	-0.7608841	-0.77779984	-0.5528908	-0.7500682	-0.89933676	-0.6733928	-0.7243762	-0.8408407	-0.7375649	-0.82046354	-0.75343645	-0.7262762	-0.79472333	-0.7700068	-0.7303329	-0.61207	-0.9064158	-0.93365514
ENSG00000012660	-0.7319737	-0.72986704	-0.5557963	-0.51634747	-0.7092361	-0.68388695	-0.61999404	-0.70293874	-0.7690133	-0.8575097	-0.7255323	-0.5448967	-0.7659553	-0.79784244	-0.616364	-0.68883395	-0.7823617	-0.58545303	-0.6259678	-0.6030549	-0.6824432	-0.46860793	-0.53135574	-0.559161	-0.670655	-0.69803995	-0.94402426	-0.7736796	-0.96741825	-0.5433086	-0.6885387	-0.8194435	-0.7576095	-0.5528283	-0.68070996	-0.7185805	-0.587149	-0.77827746	-0.8566013	-0.7645709	-0.7747207	-0.6325041	-0.77561873	-0.80101997	-0.8524693	-0.6988404	-0.70919347	-0.8566487	-0.9025488
ENSG00000012779	-0.7509566	-0.75919414	-0.6537051	-0.5467838	-0.6560166	-0.7162463	-0.7537078	-0.8167764	-0.87869096	-0.79516274	-0.75083476	-0.6605596	-0.7701579	-0.602692	-0.6262634	-0.8467625	-0.82815117	-0.7185882	-0.64868855	-0.70082015	-0.82040423	-0.5447507	-0.607195	-0.61170137	-0.75602174	-0.8324089	-0.9599405	-0.8027245	-0.9654875	-0.4867198	-0.832247	-0.8247618	-0.7918006	-0.6782333	-0.78384614	-0.8075676	-0.62670076	-0.7890144	-0.8002794	-0.8265625	-0.85004425	-0.8219466	-0.724714	-0.8046157	-0.7783815	-0.73978454	-0.6620365	-0.93938607	-1.0079283
ENSG00000012822	-0.6665726	-0.8863526	-0.7073461	-0.72462434	-0.8803397	-0.86373234	-0.7798405	-0.83423674	-0.9099269	-0.8705628	-0.7960691	-0.56494665	-0.87134385	-0.7140466	-0.65488183	-0.9151166	-0.9536718	-0.7446276	-0.68947035	-0.8499903	-0.8834101	-0.67768687	-0.7430719	-0.71633154	-0.8267779	-0.74886936	-1.0929339	-0.8126755	-0.9894971	-0.51073384	-0.8824713	-0.8324538	-0.82580936	-0.68269086	-0.87087286	-0.7247564	-0.6826883	-0.77149606	-0.9713945	-0.87204295	-0.8088922	-0.85745096	-0.8307446	-0.9784641	-0.9295611	-0.7314764	-0.67997116	-0.9368623	-0.90421623
ENSG00000012963	-0.6388166	-0.8322896	-0.6056454	-0.81303626	-0.91490847	-0.69925356	-0.70402974	-0.7365652	-0.7986758	-0.981968	-0.7468567	-0.5914762	-0.8467899	-0.59887224	-0.61025226	-0.8385371	-0.98771024	-0.7017977	-0.55787015	-0.78143907	-0.86172307	-0.52862304	-0.7440055	-0.6367477	-0.7996532	-0.7422689	-1.0200508	-0.7806188	-0.90702564	-0.61766934	-0.8190756	-0.9605877	-0.8089311	-0.5837297	-0.7670048	-0.8314035	-0.71700114	-0.68174344	-0.810623	-0.7528738	-0.8372056	-0.7193885	-0.8306795	-0.9938993	-0.9886209	-0.7717972	-0.6507499	-0.90616393	-0.8053408
ENSG00000012983	-0.64252406	-0.86491287	-0.69358927	-0.6819305	-0.87804955	-0.85817546	-0.7787113	-0.7951016	-0.8406072	-0.961856	-0.6761741	-0.52797663	-0.82734704	-0.66005915	-0.6227764	-0.9543845	-0.9715259	-0.7451581	-0.7202659	-0.781284	-0.8677298	-0.53013265	-0.75800127	-0.67741156	-0.6490301	-0.7586811	-1.043292	-0.91719866	-0.98379123	-0.50805426	-0.7513717	-0.84230965	-0.8604534	-0.59408617	-0.82350165	-0.86696166	-0.7305882	-0.7211618	-0.8702639	-0.72486156	-0.77924025	-0.73481566	-0.87725794	-0.92403495	-1.0023134	-0.7028646	-0.8273066	-0.8813659	-0.81962454
ENSG00000013016	-0.6016184	-0.69729435	-0.5093546	-0.5058924	-0.62377805	-0.66906315	-0.4816785	-0.7826952	-0.6806289	-0.8001446	-0.73161274	-0.6557715	-0.76744205	-0.5472388	-0.5289341	-0.59158826	-0.6915874	-0.45062912	-0.70155513	-0.55225587	-0.7429433	-0.39074734	-0.60678047	-0.4764029	-0.62985086	-0.6447936	-0.9226908	-0.6966457	-0.7225111	-0.48090684	-0.7226764	-0.76897556	-0.58667713	-0.5057121	-0.7566026	-0.7332894	-0.5671553	-0.61885816	-0.80432403	-0.8759127	-0.71530986	-0.5858125	-0.6249331	-0.7437542	-0.6590385	-0.76471853	-0.6827702	-0.7443881	-0.75963974
ENSG00000013275	-0.6363045	-0.9490828	-0.69440836	-0.705266	-0.89033216	-0.6909331	-0.70063925	-0.80336916	-0.9334473	-0.9840567	-0.95764774	-0.46230772	-0.99260485	-0.83639616	-0.6957113	-0.9478496	-0.9797589	-0.73832273	-0.6354596	-0.76709396	-0.9469525	-0.46093577	-0.7443383	-0.64000666	-0.84347814	-0.76997435	-1.0851356	-0.7991768	-0.9173373	-0.60463434	-0.85352206	-0.83144456	-0.8370178	-0.57321495	-0.8374296	-0.79630697	-0.6814323	-0.8419214	-0.94189405	-0.7796849	-0.92913866	-0.6932749	-0.8479745	-1.0607672	-1.1005371	-0.94418067	-0.68695927	-1.0141652	-0.8641697
ENSG00000013288	-0.72440356	-0.9185026	-0.65804917	-0.72798586	-0.958076	-0.9804799	-0.8788176	-0.93094283	-0.9159752	-0.9249949	-0.8689916	-0.63340694	-1.0029362	-0.99286973	-0.7849106	-0.9141238	-0.9821394	-0.7652821	-0.7255129	-0.716634	-0.84972763	-0.51770324	-0.81159407	-0.71974397	-0.82603234	-0.92479706	-1.1482579	-0.89468604	-1.0680472	-0.7272962	-0.8554114	-1.0048181	-0.93687564	-0.78577477	-0.9677461	-0.8753768	-0.77617186	-0.77106804	-1.0446718	-1.0109034	-0.8710806	-0.9269095	-0.9328588	-1.0235755	-0.93850315	-0.8550981	-0.80173343	-0.85146254	-0.99166113
ENSG00000013293	-0.6064134	-0.91021353	-0.7207389	-0.8207397	-0.8777646	-0.7050094	-0.69912624	-0.8244236	-0.8206063	-0.7933983	-0.87430763	-0.68565434	-1.0063021	-0.7740691	-0.7104086	-0.8272944	-0.839236	-0.5766749	-0.94994265	-0.8362391	-0.7550382	-0.65711164	-0.76724905	-0.63599455	-0.6820054	-0.85046023	-0.8417475	-0.8461725	-0.9957095	-0.64033204	-0.86492175	-0.7999384	-0.8524359	-0.6362265	-0.819486	-0.79624206	-0.7389913	-0.6952542	-0.94102377	-0.70342183	-0.96035457	-0.7034762	-0.8269621	-0.82952195	-0.8429555	-0.89802486	-0.7586447	-0.8152865	-1.0768658
ENSG00000013297	-0.5656399	-0.5925526	-0.5607893	-0.5152007	-0.5791337	-0.52141887	-0.5306181	-0.82600015	-0.66872597	-0.7744222	-0.72812045	-0.5185477	-0.6336777	-0.55216813	-0.40473795	-0.6334528	-0.65947443	-0.36437514	-0.755844	-0.5463674	-0.7385482	-0.4347567	-0.59283376	-0.54561764	-0.6025065	-0.548861	-0.87728363	-0.7551708	-0.87822604	-0.4370005	-0.6629967	-0.820566	-0.753929	-0.41050217	-0.6142303	-0.6407843	-0.49854174	-0.5875693	-0.8101674	-0.66115654	-0.6894819	-0.5109706	-0.73417085	-0.7137949	-0.71758366	-0.5203112	-0.65345114	-0.7821846	-0.87742156
ENSG00000013306	-0.7084842	-0.7905564	-0.65424883	-0.58695966	-0.7475896	-0.6911481	-0.73652256	-0.752356	-0.8717888	-0.85841304	-0.845676	-0.662602	-0.8336615	-0.7707611	-0.6446073	-0.8093962	-0.8622949	-0.65710574	-0.69709635	-0.7595745	-0.73076916	-0.60997	-0.7194172	-0.5616672	-0.7739923	-0.81613964	-0.88942975	-0.7945693	-0.8275214	-0.57016367	-0.76724017	-0.7874999	-0.7799016	-0.56234	-0.7857586	-0.74417335	-0.6848693	-0.7473618	-0.8363268	-0.88862264	-0.7722695	-0.757318	-0.8213419	-0.84657365	-0.76380765	-0.8031955	-0.7559635	-0.8453767	-0.84559184
ENSG00000013364	-0.738483	-0.832209	-0.6451905	-0.53246546	-0.79715574	-0.87402904	-0.7423918	-0.8129132	-0.9591701	-0.8796691	-0.93978274	-0.6260305	-0.78322065	-0.82960117	-0.631657	-0.81272084	-0.83295286	-0.7532126	-0.638436	-0.7648558	-0.7590222	-0.48086536	-0.61668235	-0.59354085	-0.8279046	-0.8225992	-0.97341585	-0.8784211	-0.9004742	-0.5271374	-0.8221365	-0.7850943	-0.84045184	-0.5361216	-0.78624654	-0.77612597	-0.6401096	-0.74009526	-0.9331618	-0.7808252	-0.78783923	-0.79902464	-0.7143158	-0.92428446	-0.9466105	-0.74745494	-0.8075662	-0.96817327	-0.96928686
ENSG00000013374	-0.6705978	-0.8166361	-0.6319879	-0.6136151	-0.9020617	-0.7772823	-0.7771886	-0.82217354	-0.8527456	-0.9229189	-0.84369946	-0.5904347	-0.8219448	-0.7845148	-0.6917477	-0.91900146	-0.99732786	-0.6996365	-0.61484474	-0.8069637	-0.8645284	-0.5138125	-0.71109414	-0.73602736	-0.9462891	-0.75093794	-1.0865517	-0.7903281	-0.9838609	-0.54913366	-0.6993593	-0.87042785	-0.8058818	-0.6128099	-0.8018452	-0.74764967	-0.6206405	-0.8488715	-0.95260304	-0.74182737	-0.8562095	-0.6889645	-0.9116439	-1.0471392	-0.9536956	-0.8161849	-0.6961055	-0.89192426	-0.8495435
ENSG00000013375	-0.6475946	-0.8051631	-0.64647114	-0.7563711	-0.8495947	-0.8002337	-0.69742113	-0.8432096	-0.96556216	-0.89403933	-0.8987585	-0.5567391	-0.96159625	-0.8580738	-0.60548353	-0.84871143	-0.8724038	-0.7207793	-0.7716004	-0.7461842	-0.7746684	-0.58654815	-0.7674521	-0.67232853	-0.7563693	-0.74372363	-1.0908837	-0.86727285	-0.8879072	-0.5725203	-0.8361848	-0.87184924	-0.8460526	-0.629444	-0.87292194	-0.8543494	-0.80203646	-0.7702169	-0.881484	-0.76391405	-0.9198826	-0.78225744	-0.7644143	-0.98205304	-0.9181614	-0.70843405	-0.76369673	-0.9255749	-0.9025021
ENSG00000013392	-0.6381815	-0.8302209	-0.63036	-0.7475974	-0.8934586	-0.81378305	-0.7413594	-0.8105134	-0.86308175	-0.9763975	-0.956399	-0.6335484	-0.8729064	-0.7269862	-0.6603251	-0.86386436	-0.9342024	-0.63387084	-0.70525426	-0.74231124	-0.86126846	-0.5551348	-0.78113216	-0.6673037	-0.78575754	-0.7189012	-0.95098525	-0.87703747	-0.9395795	-0.60602885	-0.8043095	-0.92462915	-0.79330796	-0.56986964	-0.9197572	-0.7895731	-0.8304746	-0.71861553	-0.9687729	-0.7498468	-0.8939298	-0.76296973	-0.7321534	-1.0111581	-0.83433163	-0.7925095	-0.5991259	-0.9087725	-0.9182365
ENSG00000013441	-0.6057375	-0.62324923	-0.61803544	-0.5900384	-0.73609656	-0.71841085	-0.6837035	-0.71393156	-0.8095284	-0.8398825	-0.7370294	-0.47987527	-0.689767	-0.6668828	-0.53495055	-0.7661543	-0.818648	-0.6342898	-0.6094665	-0.7286521	-0.8344902	-0.46627071	-0.62347203	-0.63733643	-0.75822425	-0.71466416	-0.95984685	-0.7275053	-1.0020968	-0.50904685	-0.6493065	-0.7248051	-0.72767675	-0.6174427	-0.6608213	-0.69000286	-0.61769694	-0.6689219	-0.86611146	-0.75974387	-0.6497074	-0.6480645	-0.7897883	-0.8153055	-0.7879744	-0.56062204	-0.5804987	-0.81520313	-0.82485867
ENSG00000013503	-0.7743706	-0.86597586	-0.6247588	-0.84047294	-0.83181196	-0.67806715	-0.7820725	-0.7753802	-0.9113139	-0.9381523	-0.93894684	-0.63484716	-0.970992	-0.6546889	-0.6996394	-0.96523505	-0.9651936	-0.89021635	-0.79692924	-0.7685557	-0.90421355	-0.5867414	-0.8484981	-0.63492113	-0.8585513	-0.72973794	-1.0604335	-0.85179067	-0.9255575	-0.6326683	-0.87708694	-0.8496375	-0.8321589	-0.6677118	-0.8752769	-0.90433353	-0.8327252	-0.8056633	-0.89449316	-0.80861956	-0.9412373	-0.744142	-0.89777076	-1.023879	-1.0494161	-0.77205485	-0.7419471	-1.0224788	-0.88449985
ENSG00000013523	-0.7992313	-0.84711736	-0.72044283	-0.8317556	-0.8836164	-0.7964629	-0.7455173	-0.88015366	-0.87151456	-0.9600798	-0.96401733	-0.65311235	-0.9112428	-0.93978626	-0.80717963	-0.9897204	-0.9802023	-0.7579076	-0.7456815	-0.7580784	-0.9159202	-0.71540385	-0.8071925	-0.6712752	-0.8392751	-0.8003851	-1.0903229	-0.8844136	-1.0931292	-0.7118439	-0.92466944	-0.9451753	-0.9592254	-0.72993904	-0.912989	-0.99027485	-0.8205364	-0.8424573	-0.9345556	-0.90952545	-0.8236997	-0.77175164	-0.8543652	-1.0501182	-0.9079407	-0.7707334	-0.75095284	-1.0256133	-0.9963009
ENSG00000013561	-0.6577417	-0.8917636	-0.69605607	-0.8111411	-0.96266615	-0.823196	-0.81900567	-0.8171329	-0.9680342	-0.9902235	-1.0415123	-0.57140094	-0.9731318	-0.84058905	-0.66107273	-0.9722006	-1.0617515	-0.70378774	-0.76127297	-0.85629076	-0.91900605	-0.6275177	-0.77704126	-0.7640939	-0.89973164	-0.7712798	-0.9873527	-0.9189645	-1.029072	-0.58273095	-0.89371955	-0.919572	-0.88431114	-0.66367936	-0.96162695	-0.83702797	-0.8221739	-0.8525199	-0.8939548	-0.9303792	-0.89282477	-0.76325923	-0.8112303	-1.114703	-1.0190539	-0.92990416	-0.68443644	-1.0491287	-0.9698054
ENSG00000013563	-0.63567036	-0.73637736	-0.5178274	-0.59476054	-0.80567545	-0.70545816	-0.7200252	-0.7964084	-0.93898785	-0.72392267	-0.8223246	-0.561227	-0.7660078	-0.7986231	-0.58888614	-0.7685301	-0.8654595	-0.595448	-0.62170094	-0.7244041	-0.84486675	-0.45490786	-0.6788909	-0.59400535	-0.7862146	-0.7718013	-1.0442138	-0.7710764	-0.8507213	-0.5891146	-0.7379457	-0.7707863	-0.7186396	-0.64879453	-0.7209228	-0.7918704	-0.5588757	-0.66918075	-0.8259659	-0.7387684	-0.7211552	-0.59429055	-0.7616342	-0.86461866	-0.9005881	-0.7495731	-0.63174385	-1.0035809	-0.84510124
ENSG00000013573	-0.5625081	-0.52794015	-0.5169197	-0.4754196	-0.6231632	-0.5252374	-0.55196553	-0.5166737	-0.755558	-0.71371865	-0.7465693	-0.45437306	-0.62639743	-0.6043369	-0.5176981	-0.5869688	-0.6875728	-0.6350539	-0.54181975	-0.6558521	-0.68188846	-0.44080514	-0.6066766	-0.4822375	-0.583952	-0.56708735	-0.8314141	-0.7559378	-0.76799595	-0.3938452	-0.77610457	-0.6225002	-0.6342493	-0.5021126	-0.56124306	-0.6497633	-0.513892	-0.57330954	-0.6786383	-0.65544915	-0.63707566	-0.67407674	-0.6639329	-0.5909471	-0.6940694	-0.47146124	-0.5763969	-0.76369995	-0.7159716
ENSG00000013583	-0.6794928	-0.8524514	-0.68355495	-0.6610389	-0.86796355	-0.8897112	-0.7960795	-0.98318875	-0.9130231	-0.9875984	-0.8613034	-0.55519825	-0.89216876	-0.8285569	-0.7486565	-0.906996	-0.9438011	-0.71108407	-0.85146725	-0.7414117	-0.87023777	-0.61590946	-0.7165707	-0.64531595	-0.83217984	-0.8522649	-1.0965532	-0.82987607	-1.0134511	-0.6295725	-0.88145417	-0.904552	-0.84590745	-0.62040246	-0.854437	-0.8398649	-0.7408218	-0.8305235	-0.9979317	-0.8970179	-0.84096676	-0.7882074	-0.8305503	-0.97523695	-0.944415	-0.8361978	-0.6757168	-0.9875431	-0.94891465
ENSG00000013588	-0.4585868	-0.5724895	-0.5966206	-0.4424733	-0.48909312	-0.62708884	-0.49133202	-0.74492	-0.7162411	-0.59899426	-0.64343894	-0.540653	-0.64996344	-0.5577359	-0.4382113	-0.59128535	-0.6374506	-0.4573976	-0.5974837	-0.4963806	-0.7371065	-0.367452	-0.41122377	-0.45111984	-0.6772884	-0.6104667	-0.7886607	-0.6364604	-0.8281934	-0.4663179	-0.67755896	-0.60802567	-0.663292	-0.4490285	-0.6174892	-0.6006652	-0.4658913	-0.59431416	-0.6442182	-0.68034345	-0.73880595	-0.512615	-0.6137635	-0.62521267	-0.682894	-0.527337	-0.61670077	-0.8592858	-0.8549289
ENSG00000013619	-0.61623394	-0.67835087	-0.5653021	-0.6439554	-0.7579844	-0.72507757	-0.5989806	-0.7482196	-0.72993636	-0.8460368	-0.79692703	-0.45272422	-0.6866225	-0.56053174	-0.6247861	-0.7380046	-0.81498545	-0.5879156	-0.69654566	-0.6994347	-0.82181764	-0.49622145	-0.5803721	-0.5149584	-0.7446861	-0.6979714	-0.9307496	-0.8122889	-0.953858	-0.4920991	-0.78506666	-0.8199983	-0.69501823	-0.49137244	-0.7946347	-0.73454255	-0.7052305	-0.57952225	-0.85811514	-0.73269045	-0.6834715	-0.6584457	-0.7074794	-0.8781042	-0.7450632	-0.6743627	-0.644732	-0.93833536	-0.84096557
ENSG00000013725	-0.7265429	-0.7791958	-0.6962828	-0.5624596	-0.7664473	-0.6852346	-0.79939264	-0.77913195	-0.89866984	-0.7403609	-0.8472281	-0.64737934	-0.8546006	-0.71935165	-0.5563672	-0.84619594	-0.8740162	-0.7220362	-0.64639497	-0.7582039	-0.8496182	-0.6020049	-0.5992352	-0.5728488	-0.81386185	-0.7981597	-1.039041	-0.7321462	-0.93243575	-0.53023136	-0.8308237	-0.8737278	-0.8517428	-0.67111015	-0.73456055	-0.8205026	-0.6549498	-0.75171024	-0.8574219	-0.894732	-0.83788544	-0.7424787	-0.8400568	-0.80178523	-0.7553138	-0.724092	-0.80444545	-0.9251865	-0.93853194
ENSG00000013810	-0.6776212	-0.86864334	-0.6738037	-0.66870606	-0.78393555	-0.7696854	-0.72125703	-0.7498932	-0.9256652	-0.9074208	-0.988501	-0.7962714	-0.8530556	-0.7595796	-0.69016945	-0.92884463	-0.93132925	-0.72248566	-0.70295256	-0.75626045	-0.75883174	-0.56594306	-0.7651896	-0.6720174	-0.8406883	-0.84456986	-1.0670502	-0.88229996	-0.8280332	-0.5482561	-1.0220344	-0.7712075	-0.8047553	-0.75531924	-0.8317849	-0.8101212	-0.7256423	-0.78542435	-0.9709227	-0.9056782	-0.80580294	-0.74548715	-0.84558195	-0.9260313	-0.8573499	-0.8459616	-0.7868405	-0.86103785	-0.89035124
ENSG00000014123	-0.6807738	-0.9069216	-0.5808909	-0.6967994	-1.0034497	-0.8458096	-0.9554158	-0.8537675	-0.93336684	-0.9405065	-0.84004265	-0.6749773	-0.89550364	-0.73488873	-0.63187444	-0.9677125	-1.0294905	-0.81764424	-0.66125715	-0.8071858	-0.8465059	-0.5853723	-0.81090206	-0.70472175	-0.9119313	-0.795425	-1.1439499	-0.94086903	-0.9648617	-0.5975806	-0.84175324	-0.9157748	-0.8865257	-0.6828248	-0.81303716	-0.8479363	-0.74339247	-0.8357023	-0.885639	-0.77643067	-0.98007816	-0.810224	-0.8517228	-0.94819516	-1.0607343	-0.78154176	-0.68815106	-1.0574971	-0.95823383
ENSG00000014138	-0.6848758	-0.74425185	-0.6003075	-0.56594604	-0.7802974	-0.65593034	-0.66958964	-0.692294	-0.81705034	-0.8737861	-0.777105	-0.5385052	-0.836649	-0.68886954	-0.70890236	-0.9177681	-0.95685744	-0.69591457	-0.62837696	-0.7228622	-0.73537624	-0.4725599	-0.7091349	-0.54935694	-0.7553481	-0.6237558	-1.0450387	-0.86035645	-0.8655906	-0.564481	-0.78964424	-0.7561032	-0.8027367	-0.6192938	-0.7220582	-0.7923618	-0.6312179	-0.74961656	-0.8845247	-0.75923127	-0.7635342	-0.6938417	-0.7757876	-0.8699057	-0.8656219	-0.7311945	-0.7713497	-0.90854853	-0.7795187
ENSG00000014164	-0.68224555	-0.7402013	-0.5528315	-0.5697179	-0.80891895	-0.6961149	-0.6727062	-0.74041754	-0.78798515	-0.8721184	-0.8148428	-0.55665964	-0.88279706	-0.79933894	-0.6816563	-0.8303671	-0.8176787	-0.68323326	-0.54628706	-0.75243765	-0.69655883	-0.4910673	-0.62714463	-0.64314276	-0.7650278	-0.7182029	-0.97327954	-0.7282912	-0.86702347	-0.52344847	-0.73822254	-0.78353757	-0.80781657	-0.59493303	-0.77467924	-0.75312597	-0.69225335	-0.7064432	-0.8343972	-0.8474404	-0.73032856	-0.7164161	-0.7933846	-0.9135926	-0.8057539	-0.7435084	-0.68896496	-0.9206851	-0.75687474
ENSG00000014216	-0.83422136	-1.0613499	-0.78134036	-0.7938679	-1.0257789	-0.8442523	-0.8927088	-0.8845338	-1.0243707	-1.0223609	-1.0562022	-0.7517139	-0.9925332	-0.8682437	-0.820998	-1.0169901	-1.0173404	-0.9485367	-0.82449514	-0.7913638	-0.8968482	-0.72675055	-0.9094432	-0.7810091	-0.8970639	-0.97555393	-1.180153	-0.95209044	-0.98813224	-0.7015302	-0.93223745	-1.0899688	-0.9405312	-0.8978359	-0.8953915	-0.94242585	-0.83100516	-0.9504557	-1.0063664	-0.90854514	-1.0225819	-0.92995894	-0.9962838	-1.0725096	-1.0068805	-0.9733644	-0.86358935	-1.0006589	-0.9432684
ENSG00000014257	-0.52659374	-0.56114846	-0.48815316	-0.4274702	-0.519698	-0.43033788	-0.4649578	-0.5840589	-0.64850193	-0.64226645	-0.5449404	-0.5326746	-0.6044825	-0.48406827	-0.44257316	-0.54942375	-0.5448755	-0.42645404	-0.57582575	-0.4457061	-0.6504689	-0.32194382	-0.52866274	-0.45337853	-0.5652352	-0.5770787	-0.73149073	-0.65356326	-0.7161057	-0.3725763	-0.6151423	-0.5420776	-0.60185444	-0.41607156	-0.44428286	-0.6597199	-0.4592457	-0.594307	-0.62742937	-0.67140603	-0.6998759	-0.6330207	-0.62813854	-0.59007937	-0.48862004	-0.44407874	-0.6804906	-0.75928676	-0.7518577
ENSG00000014641	-0.6868205	-0.8737952	-0.7939702	-0.8419696	-0.8681878	-0.8329618	-0.6753105	-0.91078895	-0.91965	-0.865827	-0.8815941	-0.6073607	-1.0051737	-0.70972514	-0.66969085	-0.8420455	-0.8515641	-0.6222709	-0.9393342	-0.65463334	-0.73347914	-0.6630126	-0.8712196	-0.6848173	-0.7631428	-0.8421643	-0.94715613	-0.8862449	-1.0362282	-0.6911342	-0.83791995	-0.8886509	-0.8218562	-0.61426085	-0.77832484	-0.8423009	-0.7895997	-0.84858805	-0.93294257	-0.82122594	-0.8982719	-0.6588909	-0.8077546	-0.92849404	-0.9203783	-0.87284565	-0.7655952	-0.9216325	-0.9573615
ENSG00000014824	-0.7082373	-0.86866516	-0.612163	-0.8928025	-1.0114093	-0.7958892	-0.8293727	-0.81446517	-1.0161103	-0.99723077	-0.9047497	-0.612978	-0.98471075	-0.7411828	-0.7536972	-1.0285641	-1.074132	-0.8022804	-0.67911065	-0.7747867	-0.7917333	-0.55207324	-0.81879985	-0.68125886	-0.8253588	-0.80078423	-1.0139734	-0.9724244	-1.0550274	-0.4816437	-0.8608175	-1.0212052	-0.9866808	-0.6865233	-0.9736471	-1.0029235	-0.740778	-0.8406852	-0.9165246	-0.8822033	-1.0311351	-0.80475664	-0.9597828	-1.0703255	-1.1467619	-0.7927284	-0.64013845	-0.97355205	-1.0154531
ENSG00000014914	-0.57992715	-0.7975123	-0.5843726	-0.5812663	-0.7212504	-0.74148345	-0.70694447	-0.85953057	-0.8274549	-0.87608874	-0.7861153	-0.6056242	-0.8251752	-0.61497784	-0.6527516	-0.7927715	-0.87393314	-0.66042405	-0.66879445	-0.72109526	-0.83406425	-0.5511234	-0.6701018	-0.6117272	-0.80121714	-0.6403699	-0.95777017	-0.8153496	-0.8596258	-0.4624162	-0.77752876	-0.7435799	-0.6714254	-0.49642926	-0.8054642	-0.7888097	-0.73149693	-0.66055155	-0.9377185	-0.81154394	-0.7542693	-0.79391843	-0.7008461	-0.80972326	-0.77115744	-0.7510024	-0.7259303	-0.856	-0.9275776
ENSG00000014919	-0.7028887	-0.8750574	-0.5867296	-0.67910373	-0.86285675	-0.6920707	-0.72265863	-0.76206553	-0.9532999	-0.9410212	-0.91163856	-0.5933169	-0.8925067	-0.73764575	-0.6923516	-0.93874556	-0.99754715	-0.72754073	-0.6014419	-0.7509649	-0.7638963	-0.5207738	-0.8402568	-0.6608151	-0.85138226	-0.7985907	-1.0429544	-0.8485197	-0.9747502	-0.70774275	-0.88537925	-0.91544193	-0.81528276	-0.6061951	-0.8210878	-0.79212636	-0.75083405	-0.8386371	-0.9847103	-0.76581657	-0.92836004	-0.68139535	-0.8930428	-1.0343664	-1.072412	-0.81931096	-0.6617007	-0.95240235	-0.8588482
ENSG00000015133	-0.82590324	-0.9253802	-0.76270133	-0.635126	-0.711655	-0.74150556	-0.7344127	-0.86985886	-0.85238665	-0.82332253	-0.77195877	-0.6566927	-0.8951379	-0.7285809	-0.75206554	-0.99228144	-0.97360206	-0.6740647	-0.7734905	-0.6981412	-0.9009214	-0.6488606	-0.76043016	-0.61311483	-0.8275266	-0.8732	-1.0709167	-0.88266766	-0.93861777	-0.6600843	-0.8843768	-0.8842886	-0.8263278	-0.71154356	-0.87914854	-0.8622896	-0.6782848	-0.8246757	-0.93231803	-0.8891404	-0.87462616	-0.9396026	-0.9891746	-0.9020783	-0.8339876	-0.81098145	-0.8513798	-0.9494824	-1.0943803
ENSG00000015153	-0.67674845	-0.8820914	-0.60412204	-0.79550475	-0.9227753	-0.7558229	-0.6989429	-0.8994097	-0.9155769	-0.8707149	-0.8945795	-0.47432357	-0.88078	-0.7548732	-0.5666117	-0.929741	-0.92175996	-0.70723647	-0.6720121	-0.8329182	-0.8755982	-0.4832193	-0.8051787	-0.747664	-0.82725614	-0.75334877	-1.0719192	-0.79449177	-1.0157436	-0.57448643	-0.7087011	-0.8349743	-0.784266	-0.6008684	-0.77628404	-0.8058927	-0.5763934	-0.7843004	-0.9195578	-0.8302829	-0.91233754	-0.6815567	-0.80513483	-1.0077136	-0.9895752	-0.7951463	-0.64693743	-1.0228814	-0.9897719
ENSG00000015171	-0.74112284	-0.89363253	-0.82492274	-0.83092535	-1.0324458	-0.9882143	-0.8800819	-0.91724545	-0.99827975	-0.9763286	-0.8108089	-0.7159482	-0.93934417	-0.79515964	-0.7326329	-1.0529844	-1.0935495	-0.78540146	-0.7946236	-0.8539667	-0.9864119	-0.7421517	-0.79029715	-0.825985	-0.87385935	-0.81794894	-1.0948517	-0.9352409	-1.063659	-0.5936816	-0.9303757	-0.9682364	-0.9477957	-0.7252751	-0.97805566	-0.9682038	-0.8329725	-0.8058568	-0.9586264	-0.9613786	-0.9036725	-0.9124007	-0.90472	-1.1162707	-1.0435973	-0.9285279	-0.7969478	-1.0103954	-1.0349398
ENSG00000015285	-0.9142299	-0.96014446	-0.733023	-0.67770416	-0.935835	-0.8587237	-0.88968325	-0.8946986	-0.9364821	-0.90357494	-0.87815	-0.63516814	-0.9103272	-0.82416487	-0.7506498	-1.0138245	-0.99295473	-0.6936489	-0.6972096	-0.89336693	-0.9276904	-0.6828391	-0.7458533	-0.70695233	-0.9158473	-0.96076864	-1.1515411	-0.87490225	-0.9791878	-0.60669136	-1.0343932	-0.88671666	-0.941713	-0.76778436	-0.87482953	-0.941911	-0.68245727	-0.7491512	-0.9291222	-0.90982926	-0.8825267	-0.74967957	-0.9329241	-0.96835333	-0.80174667	-0.90246105	-0.9127688	-1.008019	-1.0452734
ENSG00000015413	-0.35240564	-0.45314398	-0.4604075	-0.40916547	-0.5429456	-0.36176047	-0.3595189	-0.65998685	-0.61447775	-0.5526137	-0.64586735	-0.48832735	-0.52699393	-0.5392006	-0.36862403	-0.4054675	-0.5814477	-0.40464136	-0.65270084	-0.40789747	-0.69896823	-0.26448023	-0.491346	-0.31232363	-0.5610746	-0.61900383	-0.6366275	-0.5759982	-0.82688814	-0.35443342	-0.76098657	-0.5378988	-0.50579333	-0.34884512	-0.37375608	-0.53750974	-0.46210703	-0.50718313	-0.6810802	-0.53914565	-0.6122196	-0.62149996	-0.5127777	-0.46129668	-0.55502284	-0.47485134	-0.43907484	-0.88060933	-0.7065673
ENSG00000015475	-0.8113112	-0.88582796	-0.6345353	-0.64902884	-0.87775624	-0.73956865	-0.7360402	-0.94363874	-0.90309054	-0.92302585	-0.88752896	-0.659577	-0.96946454	-0.7321138	-0.716821	-0.90088797	-0.91090643	-0.6418784	-0.71523434	-0.8480637	-0.75518805	-0.6730185	-0.6818917	-0.62019616	-0.82081324	-0.8164709	-1.0953285	-0.8638596	-0.8805968	-0.64776176	-0.94916236	-0.89151865	-0.86321443	-0.60394883	-0.8767044	-0.8231574	-0.75643784	-0.7872197	-0.90849227	-0.84312946	-0.8831096	-0.61378264	-0.87398297	-1.016548	-0.9453407	-0.7241353	-0.6778629	-0.8814525	-0.9607649
ENSG00000015479	-0.6789864	-0.82185847	-0.60467607	-0.8380432	-0.9406216	-0.73369896	-0.7318489	-0.90138555	-0.81765836	-0.94658095	-0.8699949	-0.45526955	-0.96691513	-0.7160293	-0.7192133	-0.9408879	-0.93286675	-0.6814518	-0.63236034	-0.8058014	-0.8641234	-0.60070634	-0.7336238	-0.7350224	-0.7900623	-0.64981604	-0.9773812	-0.7946612	-1.0063168	-0.5079112	-0.8037642	-0.8938583	-0.87099946	-0.6636625	-0.9041885	-0.8266205	-0.7560453	-0.6983281	-0.8651005	-0.8319065	-0.7967046	-0.6420864	-0.8684217	-1.0636301	-0.9377202	-0.76948047	-0.6095774	-0.8595684	-0.8890632
ENSG00000015520	-0.5312723	-0.6965441	-0.48120448	-0.5243757	-0.6497903	-0.6004597	-0.55900866	-0.7301445	-0.72159326	-0.75192547	-0.809292	-0.5132475	-0.7183388	-0.55268663	-0.41128755	-0.6987113	-0.7332064	-0.5309781	-0.6659573	-0.70553136	-0.6803503	-0.43574682	-0.6440294	-0.4677339	-0.7369094	-0.6922812	-0.8869024	-0.7389357	-0.8007761	-0.39942273	-0.7131365	-0.6629612	-0.65290225	-0.43004248	-0.6684683	-0.5964552	-0.62956446	-0.6772432	-0.89866525	-0.641004	-0.73397297	-0.6252147	-0.59934616	-0.7770884	-0.6366845	-0.74461687	-0.6486037	-0.88935626	-0.8318407
ENSG00000015532	-0.6028979	-0.7150554	-0.56050235	-0.57256997	-0.7617324	-0.7266856	-0.64238507	-0.6647867	-0.7537477	-0.74356705	-0.77517366	-0.5134898	-0.86588067	-0.56458527	-0.65306586	-0.8361466	-0.7772886	-0.64692926	-0.5920455	-0.64999783	-0.72517717	-0.47430828	-0.706972	-0.5485521	-0.7133345	-0.62415504	-0.91206616	-0.7402555	-0.7870041	-0.48671508	-0.67575824	-0.7334638	-0.7167485	-0.57806206	-0.7788665	-0.7635239	-0.6362619	-0.67969507	-0.7982621	-0.76270396	-0.68981534	-0.66540635	-0.751912	-0.8101376	-0.7789205	-0.61154747	-0.6188041	-0.7189955	-0.74991333
ENSG00000015568	-0.7124095	-0.8156077	-0.57189214	-0.6848856	-0.6454009	-0.56383055	-0.6736049	-0.6725912	-0.76424253	-0.7799417	-0.9332267	-0.54678226	-0.8098072	-0.6180298	-0.69243276	-0.8386712	-0.8389272	-0.5981112	-0.52028036	-0.8079697	-0.6550907	-0.45634857	-0.6250827	-0.62498915	-0.69874936	-0.8349452	-0.8281043	-0.80266726	-0.89689636	-0.4914242	-0.7151481	-0.8079406	-0.8370018	-0.4973841	-0.7317743	-0.71436733	-0.6852154	-0.7459263	-0.89278466	-0.6659546	-0.8522933	-0.61779755	-0.7158813	-0.71646225	-0.8800214	-0.75393987	-0.5518639	-0.9682614	-0.9882315
ENSG00000015592	-0.73988223	-0.87128854	-0.79522496	-0.8406217	-0.84880286	-0.7889799	-0.6952514	-0.98282784	-0.87956655	-0.79114735	-0.84760237	-0.79614425	-0.9766695	-0.7384493	-0.69618094	-0.87232196	-0.8888287	-0.60884523	-0.9790662	-0.8030602	-0.91933036	-0.652514	-0.83040154	-0.64400893	-0.78589123	-0.85544896	-0.96747804	-0.84874696	-1.0330025	-0.67358035	-0.8466114	-0.8790011	-0.8873684	-0.5982585	-0.9118218	-0.890065	-0.77757317	-0.8858385	-0.9125929	-0.9485304	-0.9083504	-0.7364833	-0.8222144	-0.93781257	-0.8346031	-0.88083017	-0.78997	-0.9753742	-1.0690329
ENSG00000015676	-0.626543	-0.8910008	-0.67547566	-0.84991497	-1.0178652	-0.70115715	-0.7709828	-0.86192995	-0.9607073	-0.99562126	-0.88438976	-0.5592739	-1.0505027	-0.63085437	-0.6783219	-1.0097181	-1.0802475	-0.7848363	-0.7047636	-0.7726781	-0.93674946	-0.64252365	-0.8693379	-0.81254786	-0.8403573	-0.6713084	-1.0070887	-0.9166192	-1.0298781	-0.49634433	-0.83470154	-1.0593446	-0.8983686	-0.73861474	-0.99996823	-0.82404065	-0.75324094	-0.80173796	-0.92680883	-0.835577	-0.95386654	-0.7080031	-0.90724796	-1.1035377	-1.093224	-0.89163864	-0.71019936	-1.0132136	-0.92131877
ENSG00000016082	-0.35828456	-0.5710785	-0.46527565	-0.42257902	-0.4963421	-0.48900342	-0.39652607	-0.6100132	-0.6265411	-0.6364367	-0.500357	-0.36267072	-0.58846134	-0.45184836	-0.2923579	-0.5393521	-0.5602138	-0.43029353	-0.6682419	-0.46761546	-0.6305409	-0.2976923	-0.5657022	-0.2839584	-0.5491735	-0.5644965	-0.70530146	-0.5708097	-0.6542128	-0.31283852	-0.689921	-0.52948076	-0.46437138	-0.4041399	-0.5325933	-0.5376506	-0.3991496	-0.5220986	-0.60324997	-0.57630104	-0.65505916	-0.5417277	-0.62213427	-0.51728857	-0.55289656	-0.5174695	-0.4752976	-0.73181313	-0.7546479
ENSG00000016391	-0.6117947	-0.72255343	-0.73420227	-0.61923075	-0.6969025	-0.6322823	-0.6206988	-0.88707364	-0.902209	-0.7328304	-0.81995773	-0.6843733	-0.83680815	-0.67433137	-0.64097106	-0.8506415	-0.77135074	-0.6403971	-0.8060579	-0.65813327	-0.8330068	-0.574349	-0.72186494	-0.5667776	-0.73228335	-0.71687114	-0.8762954	-0.7535645	-0.9159172	-0.5977732	-0.7970157	-0.7348408	-0.7977961	-0.5677405	-0.8720128	-0.8785179	-0.7183697	-0.70088035	-0.8135093	-0.7142608	-0.85446614	-0.7597009	-0.76434255	-0.8816411	-0.7801117	-0.68663967	-0.66986084	-0.9269303	-1.0306535
ENSG00000016402	-0.7481595	-0.75365525	-0.75103426	-0.7337865	-0.7238539	-0.6556556	-0.609812	-0.90022653	-0.8568538	-0.8217143	-0.7600694	-0.6420777	-0.8231018	-0.69520456	-0.6919762	-0.88121295	-0.9072257	-0.61951196	-0.8475115	-0.6080859	-0.8277407	-0.57977265	-0.79164904	-0.585526	-0.8144551	-0.65993226	-1.0332396	-0.91086787	-0.9657347	-0.6194209	-0.8246276	-0.81495667	-0.7883325	-0.6551245	-0.8238259	-0.84154075	-0.66827655	-0.7843636	-0.8335435	-0.82296395	-0.9437798	-0.7953416	-0.82666963	-0.8669612	-0.80261236	-0.7109038	-0.7619372	-0.92606086	-1.1042534
ENSG00000016490	-0.63084316	-0.73865676	-0.6922282	-0.5332745	-0.6103933	-0.61496127	-0.56935143	-0.90145487	-0.83228713	-0.7060058	-0.81002593	-0.5971733	-0.80007374	-0.5795245	-0.57820153	-0.77767414	-0.8249232	-0.5869419	-0.7451758	-0.64365506	-0.7071382	-0.53867257	-0.57994264	-0.5436447	-0.69313854	-0.71693385	-0.85221237	-0.72557795	-0.8366566	-0.48977873	-0.7103092	-0.71594733	-0.68715453	-0.529889	-0.6749355	-0.78302956	-0.62534577	-0.7396427	-0.9438992	-0.69495136	-0.8099721	-0.70618623	-0.64979774	-0.75770086	-0.7397359	-0.7004822	-0.7224874	-0.9030856	-0.87059313
ENSG00000016602	-0.48958707	-0.61511534	-0.48466355	-0.45944393	-0.51063186	-0.47692254	-0.44259784	-0.7162562	-0.6486975	-0.704093	-0.58806354	-0.5869261	-0.77238226	-0.45449832	-0.49533984	-0.5698171	-0.6650565	-0.4149109	-0.6986178	-0.49441412	-0.7118068	-0.36580893	-0.5472219	-0.5214402	-0.5782228	-0.5725087	-0.78039986	-0.6589378	-0.7668139	-0.49831542	-0.71527284	-0.6385432	-0.5933608	-0.4080091	-0.5302062	-0.6940683	-0.49797785	-0.6179861	-0.679397	-0.6379474	-0.6555595	-0.63113135	-0.6030491	-0.5855403	-0.5986335	-0.63367677	-0.76888114	-0.76463693	-0.8490305
ENSG00000016864	-0.66723627	-0.8606112	-0.5800258	-0.5837712	-0.98456997	-0.900468	-0.79655445	-0.8820826	-0.8502072	-1.0344951	-0.9474879	-0.5617289	-0.9641829	-0.8452847	-0.7621218	-0.95046514	-1.0554907	-0.8054739	-0.6606015	-0.74653554	-0.7793908	-0.60927	-0.7593145	-0.7041373	-0.9068549	-0.8391422	-1.0868713	-0.8831363	-1.0877398	-0.59491235	-0.80307597	-1.0371978	-0.92220515	-0.61083657	-0.87801427	-0.9175108	-0.7459122	-0.7983409	-0.9117195	-0.83470595	-0.84566915	-0.82872486	-0.8753227	-1.112959	-1.0266066	-0.75123644	-0.6999755	-0.8907648	-0.88530576
ENSG00000017260	-0.6147774	-0.83866215	-0.5760885	-0.7524625	-0.87395936	-0.7205247	-0.7113183	-0.70448226	-0.8868053	-0.91967595	-0.78962326	-0.49100903	-0.88884395	-0.69075537	-0.5838657	-0.8940208	-0.9658569	-0.6576255	-0.71577424	-0.7082726	-0.7198584	-0.53851384	-0.6779879	-0.59316784	-0.78281033	-0.71343935	-1.0466633	-0.8798389	-0.9340957	-0.47838828	-0.7258761	-0.8906603	-0.8985701	-0.5378233	-0.79589623	-0.82951	-0.6470949	-0.71523124	-0.8307717	-0.7200832	-0.9734893	-0.68219966	-0.8676472	-0.91631305	-0.99771035	-0.664589	-0.64013845	-0.8686304	-0.8770551
ENSG00000017427	-0.50214803	-0.560042	-0.49681735	-0.43807337	-0.5140942	-0.5198422	-0.447917	-0.57975256	-0.5957679	-0.65980244	-0.6398899	-0.36409324	-0.6019536	-0.51553565	-0.39966846	-0.58462197	-0.56818837	-0.37286845	-0.5409161	-0.45282963	-0.6855374	-0.30101418	-0.50099844	-0.3882885	-0.6111137	-0.5677211	-0.80258584	-0.6367398	-0.8258642	-0.39710096	-0.6498034	-0.5608704	-0.6401916	-0.4093027	-0.5082641	-0.5552247	-0.42332056	-0.6664928	-0.66021955	-0.5364108	-0.6796604	-0.54019547	-0.62483203	-0.59229773	-0.6819977	-0.4606062	-0.50795466	-0.90998256	-0.82977164
ENSG00000017483	-0.49826837	-0.5640151	-0.6000193	-0.5029201	-0.5132462	-0.50927466	-0.48579463	-0.7091512	-0.71647036	-0.61984235	-0.6901813	-0.60736114	-0.6489821	-0.6189397	-0.50334793	-0.5729528	-0.6687348	-0.44580686	-0.56862456	-0.5146283	-0.68591386	-0.40410796	-0.49135992	-0.36231765	-0.61315364	-0.6356591	-0.8150188	-0.6156509	-0.9035555	-0.44344708	-0.6690101	-0.6789455	-0.6019105	-0.42881128	-0.5796071	-0.6051299	-0.47159135	-0.58830637	-0.5347155	-0.68457854	-0.67020977	-0.6315652	-0.6419055	-0.6086979	-0.64084274	-0.5801597	-0.58428234	-0.71172935	-0.77281874
ENSG00000017797	-0.73445123	-0.9358886	-0.6599929	-0.7261935	-0.9100652	-0.7331381	-0.7825125	-0.7919276	-0.9902299	-1.0068691	-0.84588	-0.59847635	-0.9427665	-0.7182727	-0.7597755	-1.0130247	-1.0590144	-0.7963269	-0.74220836	-0.82408893	-0.7772203	-0.6297554	-0.786329	-0.72259736	-0.8200316	-0.8930008	-1.1670399	-0.9477082	-0.90522355	-0.5807453	-0.8953342	-0.91191864	-0.8755562	-0.6808221	-0.82981664	-0.86332154	-0.76516783	-0.8330873	-0.96053314	-0.8857177	-0.97806376	-0.83427477	-0.90699	-1.0277996	-1.0051514	-0.78147507	-0.8248039	-0.9230113	-0.84646946
ENSG00000018189	-0.74519354	-0.8571893	-0.64999443	-0.7903518	-0.8908659	-0.7895267	-0.7066684	-0.8460773	-0.8284289	-0.99171567	-0.7885022	-0.5586107	-0.949428	-0.7434592	-0.7455104	-0.93718517	-0.95351124	-0.7989694	-0.8414213	-0.8296737	-0.91893625	-0.71898127	-0.7968473	-0.7090577	-0.820849	-0.7537809	-1.1033591	-0.9181063	-1.0745438	-0.66830003	-0.78885335	-0.9657654	-0.8925068	-0.72360927	-0.87178314	-0.8705529	-0.8111843	-0.7439882	-0.80631566	-0.8549064	-0.7833132	-0.771672	-0.89286613	-1.0878114	-0.9617074	-0.7317035	-0.77000785	-0.9231201	-0.948153
ENSG00000018236	-0.53916526	-0.58892006	-0.5792241	-0.49278829	-0.5187984	-0.5680509	-0.5653233	-0.72686565	-0.60685873	-0.7311625	-0.59461397	-0.51385784	-0.67404675	-0.41694307	-0.50332505	-0.61734813	-0.6575599	-0.40447274	-0.70394415	-0.5340258	-0.7157176	-0.45035738	-0.6562751	-0.42541236	-0.5757391	-0.649407	-0.8327772	-0.7253433	-0.9378601	-0.40018797	-0.706276	-0.7419062	-0.64928484	-0.43572012	-0.6942844	-0.7129479	-0.54852927	-0.6051712	-0.80363345	-0.65487087	-0.62536705	-0.6556645	-0.6953046	-0.6813527	-0.66052455	-0.63809663	-0.5754643	-0.6765386	-0.8248771
ENSG00000018280	-0.63112426	-0.59465915	-0.5028634	-0.46697152	-0.5846811	-0.5834479	-0.7170201	-0.6718394	-0.713626	-0.72604626	-0.6295364	-0.6040802	-0.75456953	-0.64727575	-0.5795871	-0.6376809	-0.70607114	-0.44606015	-0.57891864	-0.6139721	-0.76011026	-0.44364187	-0.5465882	-0.5342173	-0.699323	-0.70746315	-0.8531649	-0.7067386	-0.9725582	-0.5292381	-0.68782896	-0.71654534	-0.77261406	-0.51784164	-0.6210338	-0.647172	-0.5277276	-0.7430311	-0.7348844	-0.7913933	-0.71009845	-0.6095371	-0.7239274	-0.63171726	-0.7311278	-0.66476697	-0.5859668	-0.8889899	-0.9037107
ENSG00000018408	-0.8532624	-1.0377759	-0.75543857	-0.75244915	-0.8332432	-0.9172872	-0.7858134	-0.88937044	-0.96543753	-1.012422	-0.8159511	-0.62127006	-0.978296	-0.79669887	-0.7559309	-0.9730285	-1.003163	-0.74701965	-0.88544405	-0.8732375	-0.8773046	-0.6818741	-0.8244072	-0.78040886	-0.8442665	-0.78053147	-1.0644739	-0.9769275	-1.0580443	-0.83806074	-0.8418123	-1.0062512	-0.889176	-0.6887351	-0.9935769	-0.96153486	-0.807712	-0.87585366	-0.9890266	-0.983582	-1.0666409	-0.86169267	-0.9732076	-1.0171132	-1.041888	-0.91224855	-0.8795347	-1.059132	-1.0587668
ENSG00000018510	-0.65866256	-0.8321801	-0.62127155	-0.6725872	-0.9619434	-0.7404921	-0.79034704	-0.782252	-0.9186335	-0.9676799	-0.8621105	-0.5661697	-0.9233026	-0.7872333	-0.7135133	-0.9253375	-0.95852906	-0.6728234	-0.591452	-0.694398	-0.8473468	-0.506307	-0.7338065	-0.6914229	-0.8827492	-0.85360986	-1.0740073	-0.77051604	-1.0090903	-0.5621055	-0.7978394	-0.8949753	-0.82643193	-0.59031296	-0.8716429	-0.8818004	-0.7260301	-0.8413992	-0.9215852	-0.77792335	-0.8561141	-0.7565617	-0.8429628	-0.9846409	-1.0440772	-0.829637	-0.71373373	-0.9861536	-0.90406895
ENSG00000018610	-0.489572	-0.723039	-0.5003739	-0.6109998	-0.75728965	-0.5763198	-0.6216997	-0.7113846	-0.81090504	-0.84747744	-0.6550762	-0.48225516	-0.8032548	-0.53122467	-0.47733283	-0.7376261	-0.85724825	-0.5989707	-0.46278992	-0.564935	-0.6571676	-0.34514228	-0.62737936	-0.55234903	-0.75957996	-0.5735879	-0.95637846	-0.7160617	-0.771403	-0.489259	-0.6669299	-0.76798624	-0.705504	-0.49291614	-0.692165	-0.63308114	-0.57738805	-0.5618807	-0.76993084	-0.6256039	-0.7169792	-0.6547935	-0.805672	-0.8007705	-0.8814635	-0.6690354	-0.6528606	-0.7286647	-0.72794145
ENSG00000018625	-0.5076743	-0.4962865	-0.57722354	-0.4906432	-0.5724591	-0.6094148	-0.5622506	-0.70208377	-0.6064059	-0.72335863	-0.6628802	-0.44867086	-0.6762646	-0.39482278	-0.43082818	-0.60305876	-0.57486504	-0.37668914	-0.6885179	-0.49578813	-0.7434805	-0.4289659	-0.6776338	-0.4584067	-0.685133	-0.5752709	-0.75628185	-0.79236144	-0.8328386	-0.48989794	-0.7562249	-0.63410354	-0.6393126	-0.34387046	-0.54638606	-0.7097925	-0.43710655	-0.6087267	-0.74039495	-0.64848197	-0.565907	-0.54142505	-0.6393843	-0.6433562	-0.60546505	-0.6262981	-0.58341825	-0.85782725	-0.69663346
ENSG00000018699	-0.7535235	-0.89837277	-0.61839956	-0.7552282	-0.92272496	-0.730605	-0.7960924	-0.7875136	-0.97689444	-0.9569827	-0.8703408	-0.53297186	-0.8727107	-0.6614106	-0.65518975	-1.0170379	-0.99448186	-0.8710773	-0.58963376	-0.7285335	-0.83367443	-0.5159118	-0.84005624	-0.67239666	-0.95101327	-0.72044414	-1.1028637	-0.8952741	-0.97202283	-0.5620979	-0.8507229	-0.8370581	-0.80972046	-0.67670304	-0.7940977	-0.8002462	-0.67971295	-0.82980317	-0.8985367	-0.7820948	-0.87271714	-0.78035945	-0.8228211	-0.95736426	-1.037729	-0.74234426	-0.75661314	-1.0179801	-0.83986706
ENSG00000018869	-0.71098894	-0.86484903	-0.66403365	-0.7333251	-0.9784096	-0.69491124	-0.8266514	-0.8960139	-0.8138572	-0.94489807	-1.0798417	-0.5052188	-0.8869742	-0.8159917	-0.7530744	-0.9135775	-1.0472058	-0.5763883	-0.8181081	-0.69643486	-0.8561485	-0.56811297	-0.84570897	-0.6830839	-0.8531755	-0.7304806	-0.92315465	-0.95676196	-1.0234952	-0.65144575	-0.7832848	-0.9241332	-0.9260821	-0.57195556	-0.9244087	-0.8057799	-0.6171953	-0.76875633	-0.94422907	-0.8361747	-0.91042614	-0.6453374	-0.78649354	-1.0872097	-0.9322141	-0.9372374	-0.55835074	-1.0122355	-1.0072266
ENSG00000019102	-0.47256	-0.60634345	-0.5936289	-0.4465196	-0.52899396	-0.5828834	-0.51771986	-0.83775723	-0.7793219	-0.61630505	-0.703376	-0.5781072	-0.71895045	-0.4990632	-0.44693196	-0.67455876	-0.7021641	-0.4688144	-0.6336322	-0.53966117	-0.7657582	-0.4073283	-0.49090362	-0.46620575	-0.6241608	-0.5612134	-0.8507401	-0.6489658	-0.7955986	-0.4808339	-0.6581496	-0.69727683	-0.7163902	-0.49859244	-0.58113116	-0.65586764	-0.54952747	-0.66990036	-0.6408954	-0.7492132	-0.71819794	-0.60339737	-0.67653316	-0.665118	-0.73872495	-0.52651036	-0.59139407	-0.78062356	-0.8307931
ENSG00000019144	-0.69822055	-0.7835026	-0.80401707	-0.66010934	-0.7691915	-0.78752	-0.6431988	-0.9348965	-0.8587372	-0.9068545	-0.7330607	-0.52827984	-0.85425436	-0.7145777	-0.62328047	-0.87196475	-0.8627051	-0.5981996	-0.7845192	-0.6983107	-0.9105075	-0.5675806	-0.7165276	-0.63583976	-0.7462435	-0.66743195	-1.0571982	-0.91299856	-0.9973119	-0.60164624	-0.76276	-0.8503123	-0.74608564	-0.5822151	-0.7981248	-0.78541696	-0.7254952	-0.6984002	-0.8941733	-0.7854422	-0.7996815	-0.70919687	-0.8065819	-0.9334151	-0.7932695	-0.6805946	-0.6358614	-0.9868668	-0.89859766
ENSG00000019169	-0.5840888	-0.56786	-0.44979316	-0.42215765	-0.54047936	-0.5674351	-0.5461595	-0.6008876	-0.5913806	-0.65890855	-0.607663	-0.5111921	-0.6790211	-0.45160407	-0.4671732	-0.5178463	-0.647395	-0.45218343	-0.5087346	-0.5379234	-0.7409151	-0.35756615	-0.49771592	-0.4137276	-0.60010237	-0.6042903	-0.751974	-0.661019	-0.88281816	-0.44072664	-0.63881844	-0.6813902	-0.72749543	-0.4043473	-0.50035006	-0.5516157	-0.4018458	-0.6887301	-0.68972564	-0.687504	-0.65610456	-0.51600534	-0.6761637	-0.5637441	-0.69830316	-0.5265281	-0.5362924	-0.94369537	-0.78931284
ENSG00000019186	-0.45152727	-0.56359124	-0.5035629	-0.4670105	-0.5515708	-0.52708304	-0.500952	-0.56843805	-0.7096524	-0.6191639	-0.641615	-0.46849242	-0.71950686	-0.548178	-0.41906354	-0.5767117	-0.6927183	-0.45205787	-0.6329442	-0.62334144	-0.72216976	-0.37153393	-0.5185132	-0.41521636	-0.5635684	-0.6686907	-0.801301	-0.69513446	-0.77947557	-0.4075958	-0.6484274	-0.575492	-0.49679905	-0.40693673	-0.5630829	-0.61081934	-0.51844794	-0.48743734	-0.6302294	-0.6317412	-0.6475352	-0.5783266	-0.67476255	-0.6052951	-0.64135855	-0.5224276	-0.51261336	-0.8685013	-0.80738527
ENSG00000019485	-0.6733522	-0.77946705	-0.6394086	-0.7154659	-0.91433	-0.864453	-0.7887734	-0.9259057	-0.85902613	-0.9208497	-0.7494539	-0.53419614	-0.9006663	-0.74133164	-0.67137975	-0.9422134	-0.986414	-0.6449016	-0.7056937	-0.72374094	-0.83990544	-0.5576751	-0.7697516	-0.7366603	-0.81878024	-0.7729493	-1.0867106	-0.85798436	-0.9836617	-0.5716804	-0.8635884	-0.95208925	-0.8907045	-0.66723657	-0.96242034	-0.822303	-0.6906086	-0.6819214	-0.9414424	-0.87254256	-0.8308111	-0.7340574	-0.82414615	-0.98889035	-0.9256256	-0.9185197	-0.6875278	-0.83486426	-0.9642365
ENSG00000019505	-0.6995611	-0.78457433	-0.63795537	-0.615801	-0.71607065	-0.6512828	-0.65390897	-0.88534296	-0.9262412	-0.7781692	-0.7836052	-0.6379616	-0.9251304	-0.6578274	-0.7015372	-0.85627234	-0.7387588	-0.5452236	-0.8234463	-0.7077187	-0.7392003	-0.5510915	-0.7648749	-0.603497	-0.67342275	-0.7579047	-0.79515535	-0.726415	-1.0798651	-0.5108094	-0.78737605	-0.77619237	-0.81283504	-0.6894854	-0.80254835	-0.89526993	-0.7671707	-0.6976045	-0.80586743	-0.7472134	-0.90117264	-0.75757015	-0.7453761	-0.84172785	-0.7814583	-0.79668325	-0.7429792	-0.8123546	-0.98882663
ENSG00000019549	-0.69244325	-0.71849304	-0.6295993	-0.5145153	-0.59103703	-0.68000996	-0.54311097	-0.73149824	-0.7989488	-0.7477297	-0.7575762	-0.47353113	-0.64703864	-0.6327894	-0.6072796	-0.82104254	-0.7362789	-0.5733123	-0.6770295	-0.67508286	-0.67630124	-0.43111202	-0.5993788	-0.5320507	-0.6849737	-0.588575	-0.87528265	-0.74439967	-0.70159656	-0.47753367	-0.7080007	-0.6671676	-0.63214725	-0.40986654	-0.6076769	-0.7265722	-0.5209823	-0.65608627	-0.7380358	-0.740765	-0.83821887	-0.708347	-0.6156595	-0.71536595	-0.71387565	-0.59541345	-0.6652859	-0.85198903	-0.8014153
ENSG00000019582	-0.6894337	-0.73547006	-0.64409983	-0.48416033	-0.6206103	-0.6219182	-0.70122075	-0.6948796	-0.7698689	-0.83305097	-0.6559634	-0.53182036	-0.7380185	-0.6333623	-0.57319385	-0.76848197	-0.73270506	-0.5643705	-0.5942541	-0.6167868	-0.8367626	-0.45337057	-0.6236065	-0.57516676	-0.687726	-0.7314966	-0.8731581	-0.78276455	-0.9578604	-0.47830182	-0.69941276	-0.7079304	-0.86877555	-0.6554722	-0.7101781	-0.7513575	-0.5041975	-0.7109323	-0.7421781	-0.71260405	-0.7851389	-0.7098205	-0.7506214	-0.72009814	-0.74527514	-0.6231819	-0.71002156	-0.94703776	-0.9473552
ENSG00000019991	-0.5971973	-0.64792556	-0.5530898	-0.5368719	-0.6697387	-0.71802944	-0.6207413	-0.7869259	-0.8609959	-0.7772469	-0.8569514	-0.51996964	-0.804168	-0.70724875	-0.5384883	-0.6969071	-0.79076743	-0.56519383	-0.6047795	-0.6698859	-0.724847	-0.41246063	-0.5748695	-0.46484536	-0.74276567	-0.72284776	-0.946401	-0.74101293	-0.96153134	-0.5189665	-0.6521744	-0.86472857	-0.7819285	-0.51382196	-0.6913266	-0.63545066	-0.53044474	-0.6558395	-0.7282323	-0.772896	-0.7392957	-0.6840054	-0.6831141	-0.7864869	-0.8171585	-0.62880784	-0.6851588	-0.8245796	-0.8963187
ENSG00000019995	-0.5054652	-0.7431014	-0.59476876	-0.6484912	-0.8331869	-0.67516404	-0.7007238	-0.715107	-0.7887377	-0.8435628	-0.6952006	-0.43161458	-0.79722327	-0.62642	-0.4652643	-0.8182885	-0.8703516	-0.74149185	-0.6311194	-0.71477413	-0.76329076	-0.500349	-0.6551426	-0.65444213	-0.77513903	-0.6816666	-0.97011334	-0.7214002	-0.83411425	-0.4095381	-0.70484215	-0.73831165	-0.6851734	-0.5111843	-0.6256853	-0.7029686	-0.6182327	-0.6639311	-0.84354854	-0.7759257	-0.69345355	-0.5906179	-0.69452554	-0.83791924	-0.91968066	-0.7155762	-0.6680955	-1.026324	-0.7106227
ENSG00000020129	-0.70354974	-0.78703505	-0.68967026	-0.7460829	-0.85636646	-0.78767234	-0.69199365	-0.8487071	-0.82965463	-0.8547954	-0.8581227	-0.59020704	-0.99294513	-0.70250285	-0.75197035	-0.85850215	-0.8466001	-0.60401356	-0.8284838	-0.75664854	-0.8400606	-0.7431078	-0.74808097	-0.6700035	-0.73268497	-0.7743868	-0.97050315	-0.8147428	-0.9643234	-0.7586438	-0.81407505	-0.91016704	-0.86509454	-0.6192079	-0.92113554	-0.8697358	-0.76640266	-0.6704346	-0.9309411	-0.80666846	-0.81633866	-0.6810411	-0.8814891	-0.99939305	-0.8917672	-0.8426304	-0.7513252	-0.8279787	-0.946579
ENSG00000020181	-0.7250473	-0.78473985	-0.66304225	-0.57910997	-0.6417002	-0.73709965	-0.6324331	-0.8823145	-0.87252	-0.8255303	-0.8659106	-0.59375286	-0.78713137	-0.67252135	-0.65928805	-0.7926019	-0.83404356	-0.59810466	-0.7225526	-0.6130636	-0.7808841	-0.5010941	-0.6744177	-0.56338394	-0.7262016	-0.6178149	-0.9664823	-0.79963523	-0.9679158	-0.6014787	-0.6979492	-0.9318439	-0.7595521	-0.6020214	-0.7464173	-0.76865053	-0.6101951	-0.77808636	-0.7833139	-0.8396185	-0.8989782	-0.7090329	-0.84578854	-0.8982372	-0.8483649	-0.7137152	-0.74679613	-0.9592678	-0.897983
ENSG00000020256	-0.713598	-0.9384782	-0.67735	-0.79595834	-0.9242702	-0.63038576	-0.7605191	-0.8868158	-0.8465052	-0.92942846	-1.013514	-0.5450189	-0.9229636	-0.7045968	-0.6353978	-0.9847355	-1.047797	-0.862481	-0.73458815	-0.7935077	-0.8114207	-0.5682511	-0.9742362	-0.66996324	-0.89033544	-0.72569054	-0.9765526	-0.8717966	-0.9596004	-0.55470055	-0.79563093	-0.86818427	-0.8700641	-0.5981515	-0.8539943	-0.84314084	-0.80704105	-0.731757	-0.9705085	-0.7421653	-0.9292518	-0.740401	-0.8982645	-1.0906626	-1.0114279	-0.81693596	-0.8275571	-0.9072718	-0.87472075
ENSG00000020426	-0.69974476	-0.896604	-0.6144637	-0.75877047	-0.94882107	-0.79600877	-0.90258175	-0.8510861	-0.9954772	-0.9572639	-0.86805797	-0.51061445	-0.9102407	-0.7044952	-0.6301215	-0.9855441	-1.0565319	-0.7658659	-0.7421375	-0.90254724	-0.91290396	-0.61922234	-0.81693435	-0.8336841	-0.9465662	-0.8491574	-1.0695798	-0.9034856	-0.9997164	-0.71887416	-0.87365144	-0.9328732	-0.81345046	-0.69550467	-0.9078963	-0.8336591	-0.70353156	-0.80922425	-0.9446829	-0.8843596	-0.87511116	-0.70278966	-0.89756674	-1.0177753	-1.1033951	-0.8392693	-0.7729925	-1.0116217	-0.92109793
ENSG00000020577	-0.58160526	-0.61284864	-0.6347055	-0.55261624	-0.73430234	-0.70838535	-0.5785159	-0.75199467	-0.7730373	-0.81493574	-0.7589222	-0.4213766	-0.71827525	-0.5448431	-0.5374844	-0.75310135	-0.824103	-0.5211489	-0.6441321	-0.69169056	-0.7789885	-0.46615818	-0.54180276	-0.641744	-0.7810832	-0.60342675	-0.94677675	-0.7773803	-0.83474547	-0.50143826	-0.67869765	-0.7344049	-0.64070886	-0.45159104	-0.671805	-0.7587109	-0.59959126	-0.6325703	-0.78152645	-0.76479197	-0.62803406	-0.5539224	-0.5977692	-0.78038025	-0.7223259	-0.6723137	-0.5815532	-0.8105991	-0.80366665
ENSG00000020633	-0.63802046	-0.76076424	-0.6660213	-0.53214365	-0.64149976	-0.6956516	-0.60944766	-0.78581065	-0.84199053	-0.76326907	-0.6990922	-0.5829906	-0.71693826	-0.65916973	-0.51304847	-0.8534039	-0.8106075	-0.73744506	-0.6081894	-0.70663154	-0.8016597	-0.52708745	-0.59862596	-0.5621214	-0.77202505	-0.80755436	-0.9575963	-0.7462966	-0.7631944	-0.42072418	-0.7234141	-0.68170696	-0.7308902	-0.5756673	-0.71406597	-0.7680415	-0.66912097	-0.77571183	-0.80968803	-0.75512785	-0.7701584	-0.7358897	-0.8074623	-0.7620716	-0.7280046	-0.62415737	-0.71203446	-0.89491063	-0.8158094
ENSG00000020922	-0.63063085	-0.8496532	-0.5721072	-0.6088601	-0.8547573	-0.6427699	-0.75479305	-0.6682191	-0.7695557	-0.8430018	-0.67953634	-0.587909	-0.74666	-0.632328	-0.5846355	-0.8898285	-0.922691	-0.7136122	-0.518737	-0.6325256	-0.7497564	-0.45903915	-0.7889831	-0.5559948	-0.83655995	-0.6705226	-1.0403142	-0.8593822	-0.9225873	-0.4858952	-0.7199656	-0.77124566	-0.75942194	-0.6119563	-0.71534944	-0.73927975	-0.6471482	-0.74112535	-0.7752868	-0.71442795	-0.80971974	-0.7809805	-0.8607342	-0.92672676	-0.8832836	-0.6595157	-0.7045344	-0.8382404	-0.80028635
ENSG00000021300	-0.60812175	-0.7033668	-0.55317545	-0.5322121	-0.6174427	-0.61839175	-0.6618585	-0.79034626	-0.7645189	-0.7203433	-0.69486135	-0.54097944	-0.80319816	-0.59838223	-0.543951	-0.73531455	-0.6817867	-0.48197904	-0.74667746	-0.5704751	-0.76761705	-0.58515406	-0.7895455	-0.5001006	-0.5021144	-0.6849439	-0.8610834	-0.77022386	-0.9601269	-0.55492705	-0.79670745	-0.8298417	-0.7954759	-0.5990699	-0.7710081	-0.70500195	-0.5939202	-0.7408423	-0.8162995	-0.6967108	-0.7128399	-0.6839585	-0.8381824	-0.69466925	-0.7760576	-0.73398185	-0.6219826	-0.7973735	-0.9336107
ENSG00000021355	-0.73157036	-0.76154727	-0.6731226	-0.5852811	-0.69334674	-0.7154275	-0.625606	-0.80585796	-0.8674407	-0.84205407	-0.84331316	-0.69161856	-0.8107463	-0.76015574	-0.7387662	-0.8128239	-0.80152583	-0.5978414	-0.70994335	-0.60256875	-0.8248106	-0.61124974	-0.6792209	-0.59963745	-0.7152724	-0.7675511	-0.9086082	-0.8525458	-0.81221634	-0.6084529	-0.8826308	-0.7973181	-0.7551385	-0.59444404	-0.7790201	-0.816477	-0.65896696	-0.7192759	-0.814441	-0.82701695	-0.8595429	-0.8113006	-0.71052855	-0.8171892	-0.7475253	-0.7958775	-0.7242877	-0.9260249	-0.9598783
ENSG00000021461	-0.6199979	-0.7087717	-0.5453423	-0.55159783	-0.6443712	-0.63787776	-0.6710993	-0.6662829	-0.76945394	-0.69641733	-0.8751466	-0.5917585	-0.8022619	-0.7083542	-0.55998063	-0.7896039	-0.78088576	-0.61731046	-0.68541926	-0.6482725	-0.7333954	-0.5219165	-0.6730376	-0.5596632	-0.69152105	-0.7235173	-0.83309126	-0.7013162	-0.84839374	-0.54269075	-0.81643933	-0.73660666	-0.72440475	-0.5446153	-0.709536	-0.6588787	-0.72829884	-0.6885968	-0.7971335	-0.6379513	-0.77747566	-0.67627	-0.71416956	-0.7378819	-0.69057405	-0.7180722	-0.6705712	-0.9726403	-0.89957917
ENSG00000021488	-0.71163857	-0.65644956	-0.56806964	-0.5240782	-0.6541218	-0.58221126	-0.67505753	-0.7517701	-0.7796274	-0.7260487	-0.82216436	-0.5568206	-0.82420623	-0.66640055	-0.6287729	-0.76135963	-0.7170384	-0.6112125	-0.6533779	-0.70386255	-0.7357808	-0.50386703	-0.66078085	-0.56661785	-0.6892652	-0.6740447	-0.763781	-0.7982509	-0.9013828	-0.48595726	-0.7381059	-0.71745074	-0.8135876	-0.5021911	-0.7198805	-0.71584845	-0.64811313	-0.6910012	-0.74145395	-0.7922032	-0.7332583	-0.6733865	-0.8301767	-0.7044594	-0.745348	-0.6393672	-0.70057124	-0.91566575	-0.87541145
ENSG00000021574	-0.6505268	-0.83577377	-0.6368138	-0.789001	-0.8602162	-0.6849283	-0.75576216	-0.89269614	-0.8598242	-0.9375752	-0.85048133	-0.56159914	-0.8480947	-0.68476886	-0.66095924	-0.9176555	-1.0535889	-0.6598392	-0.6473475	-0.86649597	-0.83954173	-0.545421	-0.7861688	-0.69540286	-0.8044673	-0.82041186	-1.0613911	-0.81911737	-0.853985	-0.6254392	-0.79615045	-0.8763654	-0.78512007	-0.7180413	-0.87593853	-0.8831092	-0.77319276	-0.6928548	-0.91552734	-0.781116	-0.985226	-0.66978127	-0.82548344	-1.0407395	-0.9578364	-0.80111647	-0.69526905	-0.9296472	-0.8721178
ENSG00000021645	-0.6408408	-0.7715982	-0.72878265	-0.6228827	-0.7570791	-0.7711959	-0.6619165	-0.8043754	-0.8006155	-0.8901709	-0.8111119	-0.60725653	-0.86597407	-0.6043787	-0.63473815	-0.8050514	-0.81651783	-0.5450877	-0.7796979	-0.76317805	-0.81840503	-0.5553504	-0.7471871	-0.5794958	-0.7144611	-0.7563104	-0.90092057	-0.8199277	-1.0145091	-0.45429343	-0.8782595	-0.7901933	-0.82490695	-0.6173335	-0.9270739	-0.8623987	-0.73457384	-0.68608737	-0.90355885	-0.7920461	-0.82171184	-0.77878773	-0.7426243	-0.8119511	-0.81008285	-0.8819793	-0.8006102	-0.858076	-1.0237108
ENSG00000021762	-0.65893656	-0.83362675	-0.69555634	-0.6295683	-0.8072852	-0.8678053	-0.6990842	-0.8730831	-0.9516635	-0.9521389	-0.82889754	-0.55002874	-0.8832505	-0.7643647	-0.7098937	-0.83389527	-0.9206613	-0.6795822	-0.65702707	-0.7030458	-0.9242783	-0.53307426	-0.6719247	-0.65817255	-0.7490401	-0.73798525	-1.0458157	-0.8165875	-0.952254	-0.5509299	-0.81705153	-0.8421311	-0.7565008	-0.7668537	-0.8037858	-0.78044105	-0.77690554	-0.6869863	-0.8867818	-0.8461193	-0.7919409	-0.7291955	-0.8304036	-0.91857886	-0.8414609	-0.7700696	-0.73707604	-0.9152986	-0.91998035
ENSG00000021776	-0.74572974	-1.0488733	-0.64344877	-0.7547995	-1.0235893	-0.66651946	-0.80343777	-0.8309068	-0.90375537	-0.99473035	-0.9450604	-0.53495353	-0.9861215	-0.7780497	-0.796751	-1.0431279	-1.0597638	-0.8174029	-0.6136369	-0.8223438	-0.9252584	-0.5397092	-0.9041623	-0.7050621	-0.9794628	-0.8425086	-1.2006147	-0.8914527	-1.0273069	-0.6791546	-0.9089514	-0.94522566	-0.90590304	-0.61051583	-1.0420035	-0.97325563	-0.83860105	-0.82493114	-0.9546033	-0.7998999	-1.0443085	-0.8245738	-0.9702016	-1.1650211	-1.1609961	-0.7822125	-0.6632123	-1.0402069	-0.9028854
ENSG00000021826	-0.5570423	-0.58508784	-0.5531448	-0.49222752	-0.61592704	-0.6498399	-0.6151707	-0.7824587	-0.7010527	-0.71453375	-0.7997263	-0.5591086	-0.76429754	-0.66055274	-0.43788454	-0.66075706	-0.7086982	-0.5142304	-0.6985981	-0.5800378	-0.7398377	-0.41905445	-0.62262344	-0.46071908	-0.658724	-0.6375986	-0.86335266	-0.72096807	-0.7770725	-0.4457484	-0.74226904	-0.7192599	-0.585185	-0.43999192	-0.67364633	-0.6483178	-0.62453985	-0.6622565	-0.78860766	-0.6341972	-0.7219244	-0.62274885	-0.64308715	-0.72712034	-0.68304944	-0.6190301	-0.65679646	-0.88452846	-0.7716352
ENSG00000021852	-0.5532729	-0.7009362	-0.5570921	-0.5619763	-0.65077275	-0.63775635	-0.6318494	-0.7019129	-0.8032663	-0.6853643	-0.8213012	-0.6199952	-0.7847715	-0.6335398	-0.54721475	-0.70836854	-0.77442646	-0.55160314	-0.79798675	-0.70512044	-0.6784497	-0.46031713	-0.54866505	-0.55433893	-0.7341116	-0.7361408	-0.9743859	-0.71036977	-0.8137586	-0.4447335	-0.68761474	-0.76567966	-0.7527217	-0.5466423	-0.69547755	-0.68797755	-0.6425311	-0.82079214	-0.8294313	-0.62051517	-0.80655855	-0.6422162	-0.6687149	-0.798205	-0.72615635	-0.719384	-0.6899024	-0.9303933	-0.91214955
ENSG00000022267	-0.66001976	-0.7028778	-0.6564814	-0.5161056	-0.6535392	-0.7194694	-0.6779241	-0.8009325	-0.79654914	-0.79323745	-0.64045686	-0.48316187	-0.75807345	-0.49868625	-0.60078275	-0.8324904	-0.79346716	-0.5435439	-0.7825456	-0.70556766	-0.85765916	-0.6121468	-0.5575703	-0.6043173	-0.78411824	-0.57671064	-0.8695494	-0.8040841	-0.81175166	-0.5642719	-0.76234215	-0.7789888	-0.6665655	-0.5157631	-0.69084424	-0.77634406	-0.5788257	-0.63841295	-0.78542495	-0.7159596	-0.7137265	-0.6243277	-0.7527765	-0.7853479	-0.7531829	-0.6855529	-0.6904394	-0.9497181	-0.8222732
ENSG00000022277	-0.68173367	-0.9986357	-0.7365403	-0.78154945	-1.0426651	-0.8614608	-0.858824	-1.0146006	-1.0292261	-1.0420271	-0.9307471	-0.6638054	-1.0140136	-0.91016066	-0.84484977	-1.0499557	-1.1476536	-0.8355782	-0.7335287	-0.9735717	-0.91980785	-0.6913668	-0.8135972	-0.82534325	-0.9440267	-0.91244894	-1.2345694	-0.87940174	-1.0512123	-0.71173686	-1.0044631	-1.0041677	-0.93062663	-0.8407582	-0.93224764	-0.91916686	-0.89651155	-0.8254851	-1.1007497	-0.9906637	-0.92361856	-0.6722896	-0.9034265	-1.2159874	-1.1536558	-0.9985151	-0.82817566	-0.969903	-0.9098417
ENSG00000022355	-0.6930296	-0.931811	-0.8080803	-0.8873996	-0.8503653	-0.7489228	-0.6979592	-0.95370364	-0.8253897	-0.7516749	-0.8823324	-0.73362815	-1.097176	-0.6906701	-0.7775276	-0.8894973	-0.88031644	-0.6501139	-1.0203577	-0.8312242	-0.86277914	-0.72248703	-0.78508633	-0.71278054	-0.8477314	-0.92688495	-0.97794634	-0.95233476	-1.0102513	-0.63187	-1.0345472	-0.8433605	-0.8549646	-0.7278047	-0.91872114	-0.9260749	-0.84362864	-0.79845184	-0.9440976	-0.9083463	-1.0158939	-0.7615298	-0.87027484	-0.9008466	-0.86051124	-0.966921	-0.8633299	-1.0103146	-1.0454013
ENSG00000022556	-0.61385345	-0.64617467	-0.5266225	-0.48017305	-0.60216194	-0.47763592	-0.5517423	-0.6715554	-0.7183057	-0.5650172	-0.6808184	-0.53792274	-0.75141674	-0.569041	-0.5105191	-0.6698473	-0.76700497	-0.53952277	-0.62902653	-0.5686936	-0.7717064	-0.4101273	-0.6150847	-0.44412658	-0.6963069	-0.6564949	-0.8237525	-0.7044939	-0.7379772	-0.4572472	-0.7448223	-0.7053157	-0.67219865	-0.5639853	-0.62000537	-0.67757696	-0.56649196	-0.62311524	-0.6293317	-0.7681894	-0.76195985	-0.7634604	-0.6711148	-0.7079148	-0.6220387	-0.61647475	-0.6230376	-0.7675738	-0.8445277
ENSG00000022567	-0.5929728	-0.693014	-0.5089442	-0.5772006	-0.72335416	-0.64951026	-0.61354756	-0.795436	-0.78310114	-0.6946997	-0.75342727	-0.61075157	-0.76177204	-0.59961903	-0.60631585	-0.7071682	-0.84037703	-0.5396711	-0.7028956	-0.75665945	-0.71777356	-0.47205907	-0.6529452	-0.50757104	-0.69743425	-0.7615798	-0.90084755	-0.75089234	-0.8364692	-0.47725314	-0.7557506	-0.74722564	-0.7670962	-0.56954545	-0.8074474	-0.75230956	-0.71509665	-0.63443196	-0.7956654	-0.8853465	-0.7382897	-0.7047829	-0.66028374	-0.7498364	-0.7108558	-0.7134865	-0.5645431	-0.77958333	-0.9053307
ENSG00000022840	-0.7255576	-0.80778706	-0.62996185	-0.645098	-0.9470684	-0.74074847	-0.7441447	-0.9016927	-0.9538695	-0.9503251	-0.819525	-0.61903137	-0.9225561	-0.83459693	-0.80602324	-0.89047515	-0.91930324	-0.72398275	-0.6899761	-0.91984147	-0.83618593	-0.64283866	-0.7665231	-0.6990865	-0.8945905	-0.8655193	-1.0552219	-0.795928	-1.0054814	-0.5856989	-0.9588447	-0.8178516	-0.8907086	-0.7164471	-0.84171563	-0.8050053	-0.71841806	-0.81680983	-0.93968886	-0.8839238	-0.8608559	-0.69766164	-0.8159257	-1.0432224	-1.027025	-0.9127373	-0.76453924	-0.97300655	-0.9036629
ENSG00000022976	-0.7232429	-0.766854	-0.5188379	-0.64681673	-0.7987281	-0.6424033	-0.68679035	-0.8762185	-0.7762942	-0.85491836	-0.95012647	-0.5044067	-0.75894105	-0.6779764	-0.7072017	-0.9275828	-0.9364432	-0.70689064	-0.5286936	-0.7786251	-0.71269125	-0.439233	-0.79329115	-0.5793362	-0.83204997	-0.70142704	-1.0359086	-0.7263675	-0.9743566	-0.5614101	-0.8089448	-0.783767	-0.8399566	-0.6371037	-0.7123317	-0.80365354	-0.7616756	-0.80222213	-0.88762444	-0.6904154	-0.8057682	-0.67547464	-0.7993179	-0.97659755	-0.9147461	-0.7930182	-0.645247	-0.9249898	-0.831916
ENSG00000023041	-0.6338366	-0.89469665	-0.620437	-0.60744697	-0.93452734	-0.7339073	-0.7675115	-0.8799079	-0.87205136	-0.91800416	-0.84807616	-0.56150347	-0.902467	-0.8290264	-0.7061519	-0.9150749	-1.0056276	-0.728307	-0.53883547	-0.65071315	-0.8338251	-0.54098284	-0.78887385	-0.67865217	-0.9095359	-0.84824204	-1.0505686	-0.8509205	-0.96930647	-0.7145494	-0.74488235	-0.8611107	-0.864084	-0.6313644	-0.824028	-0.8539745	-0.6214665	-0.73324007	-0.8620642	-0.75470454	-0.8426953	-0.7574071	-0.9005131	-1.0246506	-0.97146606	-0.7073447	-0.591417	-0.90741986	-0.86656207
ENSG00000023171	-0.49150744	-0.691852	-0.5955804	-0.5486043	-0.6602687	-0.5243326	-0.5014444	-0.7225668	-0.74621785	-0.6556897	-0.6726829	-0.57807606	-0.7276496	-0.62768525	-0.5776425	-0.73111284	-0.6587136	-0.41307065	-0.78365445	-0.6053512	-0.6812837	-0.5397116	-0.6124356	-0.5012486	-0.65831745	-0.69308203	-0.87535983	-0.66828215	-0.93648964	-0.45825717	-0.8207422	-0.6656405	-0.69757956	-0.5327814	-0.7351929	-0.78566927	-0.59911627	-0.6189133	-0.82710147	-0.628615	-0.7396437	-0.5855665	-0.66123813	-0.6970286	-0.73453504	-0.71012694	-0.58325857	-0.84285855	-0.8724746
ENSG00000023191	-0.59023345	-1.0337833	-0.5912474	-0.6608843	-1.0241277	-0.82196075	-0.83263385	-0.80540085	-0.88917667	-1.0128391	-0.9198142	-0.5770121	-0.9834678	-0.80849093	-0.66636723	-0.9940233	-1.0239238	-0.7861552	-0.70593476	-0.785432	-0.9256069	-0.59981704	-0.81624615	-0.7197531	-0.83505934	-0.76586795	-1.1979628	-0.889759	-0.9306959	-0.657126	-0.7738216	-0.98051363	-0.9192277	-0.63836366	-0.89112294	-0.82281107	-0.77158785	-0.7941286	-0.9972645	-0.9231367	-0.90439135	-0.79926383	-0.8551154	-0.9791059	-1.0250055	-0.7856333	-0.8210102	-1.0180553	-0.8328588
ENSG00000023228	-0.80662155	-1.0145161	-0.82616687	-0.99426377	-0.9988985	-0.8527934	-0.8873759	-0.8630945	-1.1795591	-0.95583403	-0.98098135	-0.65156686	-1.1409681	-0.77201223	-0.7102361	-1.053769	-1.0519483	-0.86306524	-0.91304356	-0.8597242	-0.9163739	-0.6457393	-0.87659824	-0.82911193	-1.0218098	-0.95918685	-1.1154232	-0.9735222	-1.0793684	-0.7342873	-1.010364	-0.9816843	-0.9519307	-0.7581121	-0.92477983	-0.9850086	-0.8662034	-0.9946546	-1.0279344	-1.0109569	-1.0300732	-0.87463516	-0.9061714	-1.0994991	-1.1999741	-0.9659813	-0.7469388	-1.2360333	-1.0765066
ENSG00000023287	-0.6108811	-0.7325333	-0.560397	-0.6910491	-0.8933153	-0.748056	-0.74324465	-0.7844764	-0.8318316	-0.8732415	-0.7849203	-0.6357126	-0.8936505	-0.6694275	-0.58334243	-0.8861039	-0.9684392	-0.6754755	-0.7138924	-0.8570759	-0.8062239	-0.64682317	-0.73451674	-0.72960144	-0.7889677	-0.7476056	-0.97220844	-0.8749514	-0.8381094	-0.64165854	-0.82678425	-0.90006196	-0.83574665	-0.61926246	-0.7441924	-0.84096456	-0.7395996	-0.74147093	-0.8416293	-0.91251683	-0.82973206	-0.7117911	-0.75753355	-0.9937986	-0.93762934	-0.7806043	-0.6384006	-0.9765942	-0.93224096
ENSG00000023318	-0.69482374	-0.9928328	-0.651031	-0.7031004	-1.0061609	-0.85789096	-0.8293052	-0.9250189	-1.0290707	-1.0488802	-0.8981668	-0.6132855	-0.97692263	-1.0075871	-0.721755	-0.9445065	-0.940808	-0.8653548	-0.64506286	-0.7015916	-0.8222773	-0.64045197	-0.75503653	-0.7198619	-0.95642215	-0.8778347	-1.1021531	-0.79494494	-1.000948	-0.67090905	-0.8051819	-0.9314778	-0.90890855	-0.678198	-0.9008928	-0.9037505	-0.68935007	-0.84284353	-1.0723131	-0.85391796	-0.96756893	-0.7445165	-0.97605747	-1.0306717	-1.0492721	-0.90011346	-0.7153891	-0.938047	-0.8322779
ENSG00000023330	-0.6205317	-0.7962511	-0.6482327	-0.6876707	-0.7429133	-0.6625044	-0.60440797	-0.79138565	-0.96582246	-0.8149377	-0.8561055	-0.58933073	-0.87743384	-0.77924824	-0.5792248	-0.75582117	-0.8054536	-0.66418886	-0.7458185	-0.6651483	-0.7024649	-0.5438073	-0.64445657	-0.5670735	-0.7823055	-0.7246185	-0.9972255	-0.74774855	-0.90298593	-0.5898119	-0.81786865	-0.8198361	-0.75162506	-0.5202697	-0.70325977	-0.7628761	-0.6708541	-0.76741236	-0.93666	-0.7785811	-0.7881269	-0.61342704	-0.73583513	-0.82581884	-0.88858634	-0.81613314	-0.69877845	-0.91979545	-0.8655449
ENSG00000023445	-0.5930785	-0.63733727	-0.5789974	-0.5134461	-0.5787116	-0.679143	-0.5513913	-0.6417142	-0.738854	-0.7367211	-0.73424846	-0.5518023	-0.7031746	-0.63309425	-0.519677	-0.74969363	-0.6938037	-0.5852329	-0.5670499	-0.5148129	-0.6716297	-0.47411147	-0.5945654	-0.50678223	-0.62314564	-0.65837187	-0.8674052	-0.6438119	-0.87317157	-0.4849648	-0.67472845	-0.67982525	-0.6883563	-0.586462	-0.6426615	-0.7163859	-0.50501806	-0.67839736	-0.7503872	-0.6795608	-0.6899794	-0.70922965	-0.7614384	-0.70001227	-0.7216035	-0.5468153	-0.6137682	-0.8418391	-0.88005245
ENSG00000023516	-0.7937879	-0.8687477	-0.7057352	-0.8499285	-0.95767254	-0.81560796	-0.8340585	-0.8705137	-0.8691035	-1.0476602	-0.8437719	-0.5494393	-0.984345	-0.71974975	-0.81375873	-1.0207653	-1.0772748	-0.71017826	-0.67734283	-0.74722654	-0.8479925	-0.6369423	-0.7850169	-0.83798015	-0.8551339	-0.8144309	-1.0433401	-0.8811108	-1.0201877	-0.53434765	-0.9125259	-1.0612884	-0.98135614	-0.6497399	-0.8869732	-0.91309476	-0.80800235	-0.72894615	-0.8617873	-0.84845567	-0.89648986	-0.8050079	-0.95139307	-1.0833203	-1.0180995	-0.74629956	-0.7994416	-0.93248075	-0.9348243
ENSG00000023572	-0.6121343	-0.797492	-0.52003396	-0.75469697	-0.76060176	-0.6595514	-0.66378057	-0.70778376	-0.8080871	-0.86962503	-0.9408788	-0.62446713	-0.93546027	-0.60516703	-0.53774214	-0.8182053	-0.8955172	-0.60171777	-0.6309991	-0.8122123	-0.82732475	-0.47177157	-0.7001333	-0.7234321	-0.74154305	-0.6718676	-0.84325856	-0.8157576	-0.88553685	-0.4677293	-0.78876895	-0.75795996	-0.77981466	-0.6008695	-0.7285081	-0.7726817	-0.6313116	-0.75152224	-0.8939569	-0.82556814	-0.7299775	-0.6677931	-0.6521528	-0.87908727	-0.8463279	-0.82288617	-0.607922	-0.9900775	-0.79866904
ENSG00000023608	-0.5520331	-0.7618607	-0.534399	-0.6099465	-0.80207026	-0.68014276	-0.6677568	-0.7066807	-0.7353796	-0.85681146	-0.74460006	-0.56418693	-0.8441391	-0.5842823	-0.52193195	-0.76896155	-0.9321365	-0.6528897	-0.6522823	-0.8049851	-0.66212165	-0.5137609	-0.678425	-0.55371475	-0.75142276	-0.638887	-0.9877898	-0.86326706	-0.91955274	-0.44078302	-0.72853076	-0.799683	-0.7132543	-0.49970216	-0.70176286	-0.7284479	-0.6045981	-0.604401	-0.83680433	-0.7833502	-0.7895721	-0.61560005	-0.7309763	-0.79803634	-0.91992295	-0.65210277	-0.641527	-0.8542821	-0.77154446
ENSG00000023697	-0.6984249	-0.86532754	-0.64356345	-0.577725	-0.8458936	-0.7106744	-0.7524658	-0.7705412	-0.9332034	-0.87470883	-0.8689112	-0.6656319	-0.8350352	-0.8828951	-0.63328165	-0.8820733	-0.8724955	-0.66911536	-0.69545096	-0.68237394	-0.7637367	-0.52824783	-0.71101266	-0.64805156	-0.75863874	-0.90311533	-0.99510264	-0.8684033	-0.8744278	-0.6260318	-0.7294489	-0.8284211	-0.8994193	-0.5961366	-0.73147464	-0.84133524	-0.64128226	-0.8375183	-0.966925	-0.81497216	-0.8965656	-0.75744003	-0.8144779	-0.93159145	-1.0304462	-0.72288984	-0.7789191	-0.92946005	-0.8793971
ENSG00000023734	-0.6856416	-1.0398027	-0.68433064	-0.76741177	-1.0437783	-0.79577565	-0.79513717	-0.8209443	-0.97644794	-0.98590666	-0.86780983	-0.47455952	-1.0051967	-0.7799563	-0.614143	-0.94506526	-1.0115741	-0.8281474	-0.6513599	-0.79731905	-0.8964055	-0.54238874	-0.7222539	-0.75925523	-0.8762054	-0.7927947	-1.0279771	-0.89199364	-1.002878	-0.57695	-0.90743107	-0.9635389	-0.8546387	-0.6380286	-0.8735571	-0.8418593	-0.71775967	-0.820914	-0.93781316	-0.88027644	-0.9331192	-0.74837977	-0.91092867	-1.0758898	-1.1666402	-0.84473914	-0.7100558	-1.066834	-0.88621944
ENSG00000023839	-0.6893941	-0.7267566	-0.6092113	-0.57851076	-0.7246101	-0.6874777	-0.7030951	-0.82922673	-0.8099687	-0.833633	-0.8928184	-0.6240326	-0.74762034	-0.7467351	-0.6271257	-0.8200334	-0.8426143	-0.6585652	-0.6742033	-0.70365244	-0.70131874	-0.59739345	-0.69954664	-0.55213034	-0.86493206	-0.7506414	-1.0396888	-0.8071688	-0.7831833	-0.544829	-0.76782763	-0.7279293	-0.7091651	-0.56226623	-0.70696276	-0.7486964	-0.67269266	-0.8136017	-0.8660116	-0.71364415	-0.8489442	-0.71785533	-0.758853	-0.86386895	-0.8574018	-0.68232965	-0.6919392	-1.0019819	-0.9199389
ENSG00000023892	-0.81681454	-0.94734526	-0.7043123	-0.7198407	-0.7688186	-0.70352614	-0.72306085	-0.9196717	-0.8894652	-0.8782747	-0.76694816	-0.6787819	-0.91403097	-0.6548741	-0.7662991	-0.9400781	-0.9667502	-0.7367474	-0.7995575	-0.75982755	-0.8829972	-0.6584183	-0.68979675	-0.67414916	-0.84940976	-0.8713038	-1.0991198	-0.8353555	-0.9605269	-0.5732572	-0.93956834	-0.84336704	-0.871452	-0.7303764	-0.83984685	-0.9487513	-0.79573035	-0.8306983	-0.8969274	-0.8894056	-0.94224375	-0.9785482	-0.9574228	-1.0198063	-0.7819188	-0.75607455	-0.823186	-0.9073599	-1.004887
ENSG00000023902	-0.65634346	-0.6993908	-0.6395942	-0.55664986	-0.7104219	-0.7907862	-0.71536297	-0.79013383	-0.85499626	-0.9438606	-0.82456154	-0.60619277	-0.7646595	-0.61051965	-0.627398	-0.785258	-0.8974756	-0.5160545	-0.56234497	-0.72566336	-0.84565294	-0.56652534	-0.6024143	-0.6732766	-0.81038886	-0.7540648	-0.984527	-0.7956214	-0.8943284	-0.52882403	-0.86574304	-0.87979996	-0.7696856	-0.5600809	-0.8196315	-0.8216141	-0.6877801	-0.7423613	-0.9576384	-0.9008541	-0.7352707	-0.7781968	-0.7760462	-0.8750576	-0.7971341	-0.7964708	-0.75010395	-0.91826355	-0.89939564
ENSG00000023909	-0.60947526	-0.66533667	-0.58652884	-0.6071113	-0.79611444	-0.70143723	-0.6022661	-0.7237023	-0.9327801	-0.8071352	-0.8119614	-0.6183773	-0.82539934	-0.81426847	-0.55421555	-0.7605404	-0.7817208	-0.67607486	-0.7023803	-0.6826123	-0.7438042	-0.49875042	-0.61270666	-0.6136901	-0.7134307	-0.8460511	-1.0184604	-0.74713737	-0.7652716	-0.5797689	-0.8581076	-0.80846125	-0.6780677	-0.52467376	-0.76519006	-0.7649067	-0.68048775	-0.69315124	-0.83089775	-0.77759856	-0.84753555	-0.69076073	-0.75877064	-0.7918472	-0.86093575	-0.70758295	-0.61847246	-0.94369006	-0.83244693
ENSG00000024048	-0.7261092	-0.90046084	-0.6330388	-0.63655174	-0.88596046	-0.78249633	-0.8137647	-0.96375465	-0.9261181	-0.964386	-0.8783528	-0.56424767	-0.89193326	-0.82521427	-0.71379036	-0.9674471	-0.95333606	-0.79144186	-0.6578258	-0.8531793	-0.8185023	-0.57958215	-0.7673455	-0.6938078	-0.9007895	-0.85859114	-1.1583765	-0.81625617	-1.0424796	-0.6188398	-0.88249516	-0.896488	-0.84709966	-0.7223919	-0.8298835	-0.8004425	-0.7596451	-0.8587053	-1.0204277	-0.8093449	-0.8973572	-0.6688855	-0.9172019	-1.0622983	-1.011782	-0.85407007	-0.7207113	-0.9731214	-0.9076436
ENSG00000024422	-0.88914126	-0.98892665	-0.8227707	-0.6731919	-0.7069065	-0.87321264	-0.707448	-1.0243263	-0.94579387	-0.95374537	-0.9545576	-0.6356921	-0.883156	-0.6695427	-0.73835874	-0.95231295	-0.9649417	-0.67787606	-0.7902383	-0.7480719	-0.9516008	-0.63176185	-0.73593616	-0.7439394	-0.9113601	-0.7881586	-1.0646417	-0.9798314	-0.9692235	-0.7630989	-0.8194452	-0.9426782	-0.84307826	-0.6372713	-0.8685605	-0.9040146	-0.76017225	-0.85935414	-1.0160828	-0.87667066	-1.1318035	-0.85377973	-0.8632804	-0.9760414	-0.8923497	-0.8637507	-0.8665538	-1.1338046	-0.97787726
ENSG00000024526	-0.93236846	-0.957712	-0.78670007	-0.82997423	-0.8029579	-0.77923924	-0.8366659	-1.0014076	-0.97289646	-0.8847921	-1.029148	-0.85135496	-1.0401862	-0.6876311	-0.8039134	-1.1230808	-1.1305537	-0.8971743	-0.8937728	-0.8490087	-0.94310117	-0.7361484	-0.856254	-0.7570417	-0.9751382	-0.86064994	-1.0892261	-0.9946341	-0.94689924	-0.76121783	-0.9662441	-1.010581	-0.88182414	-0.7873778	-0.8770343	-1.0068477	-0.85486245	-0.8486879	-1.1206061	-0.9756259	-0.98604816	-0.93846375	-0.8891987	-1.034557	-0.9794652	-0.9791983	-0.9175008	-1.0707077	-0.9982832
ENSG00000024862	-0.6915032	-0.89747214	-0.6130092	-0.7460354	-0.8485423	-0.7373261	-0.74545795	-0.85665756	-0.78128755	-0.8914454	-0.86707926	-0.56616867	-0.8844711	-0.8491009	-0.68663764	-0.8378605	-0.9444997	-0.6262791	-0.68905014	-0.7811936	-0.74298835	-0.53246915	-0.7588422	-0.6591669	-0.7757089	-0.7660123	-0.9774525	-0.8008263	-0.9493418	-0.6742904	-0.84763485	-0.9064087	-0.8539178	-0.61534196	-0.8222441	-0.7979633	-0.7382296	-0.73966753	-0.9810118	-0.84093875	-0.8876844	-0.66991484	-0.84177524	-0.96250415	-0.8800896	-0.73497236	-0.65047646	-0.8306234	-0.9135778
ENSG00000025039	-0.5931677	-0.6538399	-0.5040567	-0.5769332	-0.6923423	-0.57529837	-0.4912006	-0.6964797	-0.8648632	-0.7706696	-0.68788594	-0.5555583	-0.7374359	-0.6159332	-0.5934365	-0.74472594	-0.8237782	-0.5139326	-0.68746907	-0.67576	-0.727359	-0.43932498	-0.6931116	-0.5246048	-0.7970745	-0.70373964	-0.91345876	-0.78525287	-0.78438735	-0.49139753	-0.78370935	-0.781176	-0.6514785	-0.51725894	-0.6909735	-0.7248542	-0.5497321	-0.65701526	-0.7425124	-0.76868534	-0.77882546	-0.66857284	-0.6797555	-0.79598916	-0.79006875	-0.7562872	-0.5499932	-0.8033813	-0.8089007
ENSG00000025156	-0.6653126	-0.7918853	-0.6011	-0.7741742	-0.8671829	-0.7562617	-0.73794866	-0.6867108	-0.8294724	-0.90285754	-0.7506936	-0.5489755	-0.8281664	-0.5901183	-0.59439075	-0.933273	-0.96990514	-0.7400543	-0.67726207	-0.78872925	-0.80717784	-0.625513	-0.78006417	-0.6703576	-0.8209106	-0.7136143	-0.980905	-0.8309168	-0.9785231	-0.47934753	-0.8074722	-0.8403778	-0.7480819	-0.61574876	-0.73551476	-0.7998934	-0.58861834	-0.7494218	-0.8395821	-0.9045694	-0.7857363	-0.70790774	-0.7546382	-0.933959	-0.93696505	-0.737748	-0.7637132	-0.97544986	-0.8529888
ENSG00000025293	-0.6061404	-0.8672442	-0.6481312	-0.7020962	-0.9259388	-0.76463026	-0.6896848	-0.7572673	-0.86750203	-0.94664526	-0.7883243	-0.5037557	-0.83707255	-0.7085449	-0.61967045	-0.91432023	-0.98000175	-0.7660239	-0.6328541	-0.82732487	-0.85879457	-0.4867192	-0.70115346	-0.7344356	-0.79488504	-0.71430403	-0.9729753	-0.8192779	-0.93471056	-0.5709194	-0.8519423	-0.8021594	-0.76936114	-0.6860731	-0.71644545	-0.7727054	-0.6585019	-0.6690115	-0.9434736	-0.8096609	-0.8125606	-0.5781184	-0.83505553	-0.99336684	-0.98553544	-0.83359146	-0.7692487	-0.96663016	-0.78688264
ENSG00000025423	-0.41749394	-0.48657343	-0.4060018	-0.39387435	-0.41944024	-0.4678948	-0.44497386	-0.5626997	-0.6053149	-0.64472145	-0.64091504	-0.4439445	-0.59383124	-0.42810035	-0.34457016	-0.4249456	-0.52045065	-0.28647622	-0.64312136	-0.47471654	-0.6208819	-0.2854831	-0.41097924	-0.33745027	-0.57349604	-0.5817174	-0.7187474	-0.6527077	-0.8025761	-0.481959	-0.6057389	-0.69965255	-0.70696527	-0.27001542	-0.5562443	-0.5199773	-0.42742446	-0.60553265	-0.6421223	-0.5704655	-0.5573067	-0.50669944	-0.5926818	-0.5469561	-0.58710426	-0.53565526	-0.5473581	-0.7952821	-0.7462175
ENSG00000025434	-0.656817	-0.74705976	-0.63661873	-0.60527325	-0.74664176	-0.6752857	-0.68702424	-0.8491439	-0.76193523	-0.83005434	-0.9042004	-0.61226654	-0.7369281	-0.73472065	-0.6051266	-0.79694283	-0.85489017	-0.5971535	-0.60463184	-0.69740987	-0.72235525	-0.45839995	-0.6422225	-0.5288671	-0.7328386	-0.7686675	-1.0016428	-0.71142805	-1.0142553	-0.56519866	-0.84556806	-0.73537886	-0.7753114	-0.5783704	-0.7855867	-0.8454806	-0.62057215	-0.77348465	-0.86347866	-0.78822356	-0.8034592	-0.7257699	-0.86283004	-0.85812354	-0.7590304	-0.62995243	-0.6958196	-0.9573702	-0.8857406
ENSG00000025708	-0.7656112	-0.70356846	-0.6051661	-0.5401879	-0.6140688	-0.670447	-0.7352959	-0.6672315	-0.80390495	-0.79215443	-0.82230765	-0.59418684	-0.7412114	-0.66531426	-0.53937227	-0.71391284	-0.6702462	-0.5354946	-0.5740139	-0.5957626	-0.77925116	-0.49364796	-0.5542496	-0.49282086	-0.67116433	-0.7574431	-0.90830857	-0.82157797	-0.9010436	-0.47562122	-0.69829524	-0.76902163	-0.7415688	-0.55856234	-0.70163107	-0.65586346	-0.5416977	-0.69261736	-0.68592024	-0.7485684	-0.7781686	-0.67336327	-0.75452155	-0.6788566	-0.66929424	-0.67324376	-0.6685173	-0.93805045	-0.87816936
ENSG00000025770	-0.6780695	-0.82927954	-0.6640153	-0.7262575	-0.94858044	-0.7351387	-0.7543489	-0.781077	-0.83224803	-0.95779204	-0.8571774	-0.5326321	-0.96766746	-0.761537	-0.69015205	-0.89916706	-1.0417329	-0.8018198	-0.6327459	-0.81409717	-0.94161594	-0.59192973	-0.8033298	-0.70749736	-0.8168924	-0.69736034	-1.0427072	-0.82170427	-0.96121955	-0.5162714	-0.77655035	-0.938303	-0.84080863	-0.70450264	-0.8954157	-0.9039253	-0.7320783	-0.72875535	-0.8475871	-0.7972098	-0.86740106	-0.6910716	-0.8911796	-1.0257541	-0.98443246	-0.88078123	-0.7432661	-0.8511111	-0.8102056
ENSG00000025772	-0.6679164	-0.7573952	-0.6277209	-0.7233258	-0.83521664	-0.7536799	-0.62674844	-0.82641035	-0.80232644	-0.83480954	-0.9157119	-0.5367517	-0.8854465	-0.6356399	-0.6388629	-0.8121007	-0.9145456	-0.6719517	-0.75397086	-0.72014385	-0.8433035	-0.57178575	-0.6925444	-0.5885587	-0.7985833	-0.6724069	-0.94296706	-0.8077	-0.90952253	-0.64761704	-0.7736417	-0.84064496	-0.84504175	-0.5816544	-0.80254585	-0.8521154	-0.7712822	-0.6535151	-0.8310705	-0.77706254	-0.7918147	-0.7162282	-0.7914943	-0.9285884	-0.82785714	-0.76178765	-0.7544218	-0.9232912	-0.86960083
ENSG00000025796	-0.7088364	-0.93690646	-0.6388471	-0.78250474	-1.0986587	-1.0011245	-0.87878954	-0.8925384	-0.9863622	-1.0771637	-0.8949647	-0.54168236	-0.9953856	-0.93364227	-0.865456	-1.0027937	-1.0318235	-0.8691374	-0.6984882	-0.7078435	-0.9406073	-0.56337917	-0.8216187	-0.7581479	-0.9408337	-0.78300834	-1.1389649	-0.8915054	-1.0676425	-0.64084953	-0.87880063	-1.0411577	-1.0581682	-0.7170081	-0.9735427	-0.9315948	-0.8691923	-0.8649183	-1.0011047	-0.8774804	-0.9138976	-0.83798516	-0.943178	-1.1089988	-1.0780175	-0.78813183	-0.73662335	-1.0504822	-1.008477
ENSG00000025800	-0.67485803	-1.0040818	-0.7288211	-0.7475097	-0.9914624	-0.7645842	-0.7708462	-0.872769	-0.92805284	-1.0454551	-0.93700606	-0.49048775	-0.9889732	-0.7229665	-0.63373464	-0.9934321	-1.0527304	-0.86681485	-0.6252556	-0.87535894	-1.0129322	-0.53270596	-0.8415174	-0.6965736	-0.8810613	-0.80341184	-1.1005459	-0.9093719	-1.0668583	-0.51800966	-0.8254456	-0.889815	-0.9199366	-0.7220526	-0.82513857	-0.8267687	-0.70752555	-0.8919426	-0.9981656	-0.8511136	-0.9555741	-0.6980666	-0.92707646	-1.1305462	-1.1819527	-0.9226071	-0.8264696	-1.0664276	-0.89936066
ENSG00000026025	-0.67577153	-0.7556654	-0.68245125	-0.5400561	-0.6322499	-0.7211224	-0.5989584	-0.80881876	-0.7888789	-0.7955516	-0.7506575	-0.5403538	-0.7132185	-0.6286802	-0.5197813	-0.77302325	-0.81076884	-0.50714993	-0.61523557	-0.6376256	-0.83643484	-0.4522251	-0.63780457	-0.6425056	-0.7064477	-0.7379279	-0.9079219	-0.8709025	-0.8976927	-0.62547547	-0.691619	-0.7358567	-0.7442197	-0.53135604	-0.7363019	-0.76673096	-0.5928436	-0.6948805	-0.8475601	-0.76354295	-0.90652144	-0.7293604	-0.8675303	-0.81963915	-0.7765222	-0.6946474	-0.7465534	-0.8641317	-0.8904153
ENSG00000026036	-0.18751818	-0.2029942	-0.16664234	-0.22108641	-0.1950731	-0.14690563	-0.17956105	-0.27644894	-0.3853372	-0.3523644	-0.44620818	-0.17330477	-0.43673232	-0.28976327	-0.26623207	-0.32208914	-0.2781564	-0.21396066	-0.21053308	-0.3825295	-0.40030402	-0.14139576	-0.15881428	-0.20300643	-0.24396367	-0.2853041	-0.22279882	-0.38455474	-0.49520904	-0.20432062	-0.3687363	-0.2664997	-0.27750555	-0.2410715	-0.26086816	-0.18445216	-0.23101723	-0.24994312	-0.3453528	-0.30277592	-0.30278638	-0.20552956	-0.3947644	-0.19184697	-0.34933776	-0.27452403	-0.3432034	-0.5526515	-0.3768497
ENSG00000026103	-0.6850548	-0.73691416	-0.64925086	-0.5441969	-0.6962334	-0.76852345	-0.7056712	-0.7664212	-0.8536792	-0.862103	-0.84282285	-0.6371681	-0.78760684	-0.6690933	-0.5704114	-0.7687153	-0.89362925	-0.5818844	-0.62917274	-0.69217515	-0.69571966	-0.45722607	-0.5909306	-0.59031373	-0.7276766	-0.74400127	-1.0326957	-0.76274234	-0.9415243	-0.54232603	-0.7199001	-0.8753152	-0.72799677	-0.51308864	-0.7377343	-0.7097409	-0.5710046	-0.7474419	-0.882519	-0.7918174	-0.80468786	-0.8007447	-0.8024106	-0.84519345	-0.8864615	-0.6835463	-0.777448	-0.93744016	-0.9384427
ENSG00000026297	-0.7598644	-0.7447116	-0.6400147	-0.50885355	-0.68412507	-0.6924805	-0.71238583	-0.7339325	-0.81858474	-0.7940688	-0.7327368	-0.5900032	-0.80997247	-0.7756384	-0.5843566	-0.77616584	-0.8386509	-0.54264283	-0.7008283	-0.6119571	-0.66655475	-0.50126314	-0.6696771	-0.54422694	-0.7138761	-0.8064648	-0.9770512	-0.8518167	-0.8996124	-0.5388391	-0.8580966	-0.87076676	-0.78722525	-0.6658392	-0.7661431	-0.78087157	-0.63065684	-0.66924554	-0.78588545	-0.899668	-0.8030697	-0.73031336	-0.87345624	-0.9065862	-0.7275479	-0.68506175	-0.72270334	-0.7818969	-0.94806916
ENSG00000026508	-0.70977753	-0.6978655	-0.7272947	-0.46759748	-0.579432	-0.6248008	-0.61798006	-0.696454	-0.7779202	-0.77930677	-0.77517277	-0.5895077	-0.68733096	-0.60772425	-0.66936487	-0.80243695	-0.6906665	-0.5742935	-0.6264254	-0.618468	-0.66457224	-0.43916216	-0.5240107	-0.55675524	-0.59308195	-0.7379165	-0.8130502	-0.8111315	-0.75451076	-0.58896697	-0.7318843	-0.6280193	-0.71214753	-0.5757317	-0.6166677	-0.7883413	-0.59793365	-0.7596159	-0.73319966	-0.7536135	-0.79113173	-0.78123474	-0.77254957	-0.70734316	-0.634194	-0.5871235	-0.64892054	-0.8096048	-0.84927684
ENSG00000026559	-0.59115016	-0.73585	-0.5725667	-0.4568511	-0.6217309	-0.5208376	-0.52651095	-0.8162784	-0.66928065	-0.6725188	-0.73247385	-0.6245231	-0.8570609	-0.56871045	-0.6359309	-0.722788	-0.7300495	-0.43993297	-0.64302516	-0.660494	-0.7146489	-0.45520216	-0.61431646	-0.5587001	-0.6251359	-0.61610484	-0.7928325	-0.76884156	-0.8796069	-0.42442966	-0.7252777	-0.7723626	-0.6959339	-0.44828033	-0.71755767	-0.72305524	-0.61068517	-0.6593134	-0.7086421	-0.80602473	-0.72319114	-0.6814786	-0.7345151	-0.72424674	-0.6568274	-0.67315817	-0.7031917	-0.78171813	-0.8332919
ENSG00000026652	-0.67565715	-0.76702565	-0.65700567	-0.70745355	-0.7699957	-0.74513555	-0.68078804	-0.8833745	-0.8373758	-0.8788888	-0.7849172	-0.6276499	-0.9699383	-0.692722	-0.70858115	-0.79711163	-0.94787794	-0.6022253	-0.77395535	-0.8182723	-0.83555377	-0.5927308	-0.6680158	-0.6504352	-0.67993915	-0.754583	-1.0284724	-0.85823286	-1.0358225	-0.58240056	-0.86113894	-0.9512028	-0.89274627	-0.69370466	-0.8099881	-0.8303486	-0.72509307	-0.69176835	-0.8610439	-0.8767625	-0.7376686	-0.70502096	-0.7939528	-0.9533338	-0.93136	-0.7130335	-0.75889194	-0.785045	-1.0070506
ENSG00000026751	-0.7094364	-0.77096987	-0.6494961	-0.5429596	-0.60921246	-0.57696307	-0.69700766	-0.7066612	-0.85650784	-0.75786847	-0.74784446	-0.63128287	-0.70180106	-0.6538653	-0.5146339	-0.73068523	-0.80992395	-0.7085163	-0.5915452	-0.63303995	-0.7141615	-0.48977885	-0.57831365	-0.51622355	-0.7411938	-0.7294829	-0.8811252	-0.70265824	-0.7956663	-0.52362674	-0.72742516	-0.814311	-0.758882	-0.58048826	-0.63428	-0.7742666	-0.5546898	-0.7251929	-0.68542695	-0.7710929	-0.6827996	-0.75345075	-0.8301487	-0.7297505	-0.6301099	-0.6172541	-0.77831507	-0.8803633	-0.8601893
ENSG00000026950	-0.7915733	-0.7765028	-0.7312446	-0.61808693	-0.784247	-0.7361766	-0.8385596	-0.7763516	-0.8814053	-0.78932333	-0.9579458	-0.65152305	-0.8102053	-0.7714555	-0.5881824	-0.84341294	-0.93531704	-0.671737	-0.5996008	-0.6909063	-0.74847484	-0.5702927	-0.6731946	-0.5922973	-0.7471496	-0.7201741	-0.9753004	-0.84054565	-0.93541586	-0.6211883	-0.82585806	-0.85718244	-0.88220465	-0.66053987	-0.7857227	-0.7833155	-0.553775	-0.70241815	-0.84980536	-0.85376567	-0.82083696	-0.73339283	-0.8152473	-0.9485507	-0.85421973	-0.69666696	-0.7327461	-0.96839815	-1.0347415
ENSG00000027001	-0.6726675	-0.7853466	-0.6365001	-0.7145335	-0.74973166	-0.7080042	-0.7267918	-0.7205846	-0.8605158	-0.7363302	-0.7789378	-0.5851871	-0.86720175	-0.6154525	-0.5954347	-0.89207906	-0.85870993	-0.7081339	-0.7072622	-0.6962121	-0.6920673	-0.5817212	-0.74910426	-0.6127998	-0.7842198	-0.66679853	-0.98795366	-0.93192667	-0.81215143	-0.55717164	-0.80579615	-0.7304234	-0.74090767	-0.6696997	-0.7354601	-0.8023064	-0.7098073	-0.78054506	-0.8224345	-0.821811	-0.8354163	-0.69013804	-0.7384976	-0.8380844	-0.9228639	-0.69204956	-0.6585141	-0.9171009	-0.87537193
ENSG00000027075	-0.8131594	-0.86566347	-0.7071622	-0.6525595	-0.7592453	-0.683047	-0.74169093	-0.7949611	-0.79474163	-0.80695444	-0.7701581	-0.5570808	-0.7932297	-0.7270418	-0.73138505	-0.8846608	-0.892074	-0.65103626	-0.72008663	-0.6951195	-0.8283301	-0.52444834	-0.70107627	-0.60655594	-0.7520482	-0.8383513	-1.0718502	-0.8318962	-1.007006	-0.60960764	-0.84628683	-0.8125039	-0.84763956	-0.74806803	-0.8416665	-0.85542315	-0.60305077	-0.7390551	-0.81776404	-0.81848866	-0.8357827	-0.8050552	-0.9112067	-0.8847168	-0.8637297	-0.7156172	-0.7443499	-1.0211016	-0.9953911
ENSG00000027644	-0.54229444	-0.57054716	-0.55264455	-0.569704	-0.6009992	-0.4947878	-0.4679348	-0.6788754	-0.71223307	-0.6714593	-0.6758385	-0.43828756	-0.702329	-0.61693287	-0.44351655	-0.7343425	-0.7185893	-0.50128955	-0.6624029	-0.6822409	-0.70092803	-0.46493778	-0.5457416	-0.41147515	-0.5795695	-0.57757616	-0.75963396	-0.68695855	-0.83055454	-0.43630028	-0.7007547	-0.60280997	-0.6339578	-0.5031968	-0.58929384	-0.62733144	-0.56202656	-0.6012044	-0.76745427	-0.5629523	-0.6807428	-0.5130447	-0.6360849	-0.62390137	-0.71248317	-0.5906678	-0.55021656	-0.7964861	-0.8238115
ENSG00000027697	-0.80162764	-0.84141314	-0.69838893	-0.6322529	-0.85352683	-0.7802485	-0.740222	-0.8901102	-0.8626881	-0.90540683	-0.8790814	-0.64515686	-0.80276424	-0.8553671	-0.68285835	-0.80380493	-0.8868806	-0.67317	-0.59887713	-0.8174817	-0.7186197	-0.5411948	-0.6035808	-0.6236188	-0.7290586	-0.81259084	-1.123954	-0.79715466	-0.9592014	-0.5591044	-0.8005112	-0.85562855	-0.9202216	-0.7767805	-0.8351064	-0.78360635	-0.6067362	-0.7605052	-0.88067496	-0.872839	-0.8961508	-0.67729515	-0.8303898	-0.9387094	-0.88501537	-0.6625053	-0.795576	-0.93908787	-0.98848337
ENSG00000027847	-0.69291025	-0.8412917	-0.6137874	-0.66861665	-0.90324795	-0.83127046	-0.7463793	-0.8689666	-0.8832349	-0.9915807	-0.95315623	-0.54507846	-0.97028	-0.9303426	-0.7657924	-0.9043159	-0.9429958	-0.7587247	-0.65718055	-0.73958397	-0.82874185	-0.5657414	-0.75223386	-0.64559335	-0.8624821	-0.6980041	-0.9987464	-0.77611077	-0.9215913	-0.7577563	-0.75500906	-0.91686976	-0.8345063	-0.6243529	-0.88145727	-0.9174762	-0.7373029	-0.7756623	-0.951304	-0.73455364	-0.7719045	-0.7752121	-0.8434506	-0.98951536	-1.0376894	-0.8124221	-0.78751147	-0.9028188	-0.8347644
ENSG00000027869	-0.6198491	-0.75909483	-0.579179	-0.47663125	-0.7567505	-0.6647772	-0.59614104	-0.6583301	-0.8212075	-0.71497256	-0.6472246	-0.5024742	-0.7768079	-0.75128025	-0.51378787	-0.7616548	-0.7541591	-0.6213647	-0.56953156	-0.627888	-0.68065	-0.44135436	-0.56074935	-0.5140572	-0.6702168	-0.7515856	-0.9115617	-0.71864676	-0.8168866	-0.45203036	-0.76246715	-0.75138307	-0.690132	-0.5993042	-0.651938	-0.7296226	-0.49806046	-0.662303	-0.7520945	-0.7853903	-0.6942416	-0.67875165	-0.7209207	-0.7086511	-0.8205381	-0.6352136	-0.7739198	-0.9240688	-0.8379394
ENSG00000028116	-0.6678173	-0.7910457	-0.6309978	-0.5885157	-0.8456829	-0.7343676	-0.82444406	-0.8133901	-0.81263226	-0.87299514	-0.76012313	-0.5407906	-0.77668095	-0.7142276	-0.5958275	-0.9365625	-0.92448145	-0.70240575	-0.66354287	-0.71609527	-0.8532875	-0.4968856	-0.7253204	-0.64066595	-0.8057018	-0.77727693	-1.1210606	-0.7935414	-0.9095769	-0.67723686	-0.8216991	-0.82730794	-0.8012064	-0.59619	-0.7197348	-0.8087122	-0.6861949	-0.7047364	-0.9022801	-0.77137744	-0.80910057	-0.76462156	-0.8089837	-0.8651428	-0.9471998	-0.72367823	-0.72851866	-1.0573198	-0.83185035
ENSG00000028137	-0.84583586	-0.75393265	-0.7029532	-0.57085353	-0.72201896	-0.76021665	-0.7185032	-0.8374341	-0.8792091	-0.91053945	-0.8359942	-0.612029	-0.7739945	-0.77706414	-0.6237419	-0.8519417	-0.84264255	-0.59532964	-0.6647428	-0.69219196	-0.83509505	-0.5353579	-0.67536974	-0.5973858	-0.8207118	-0.7571107	-0.9905968	-0.8796728	-0.9771385	-0.57959723	-0.8263238	-0.8091722	-0.8663049	-0.70932955	-0.8032005	-0.7865689	-0.57126576	-0.73674506	-0.85563457	-0.8377303	-0.78026056	-0.6951332	-0.8651788	-0.83840036	-0.8758898	-0.7087035	-0.81436324	-0.967306	-0.961619
ENSG00000028203	-0.62086934	-0.85658646	-0.6012667	-0.6503976	-0.9459016	-0.7693316	-0.84071046	-0.71862763	-0.86670864	-0.9450748	-0.72944736	-0.48965827	-0.8656102	-0.6170782	-0.5636356	-0.9361025	-0.97688246	-0.8474934	-0.66425884	-0.8666269	-0.7808995	-0.5750341	-0.8153765	-0.6327258	-0.81310445	-0.7503201	-1.0702965	-0.82344896	-1.0036122	-0.50258553	-0.7912742	-0.8262334	-0.7682552	-0.70570326	-0.8096798	-0.8446492	-0.63244843	-0.7292856	-0.8654752	-0.7587373	-0.8291734	-0.6926902	-0.84440166	-0.97509754	-1.0820372	-0.6827759	-0.63326657	-0.9713616	-0.96462816
ENSG00000028277	-0.64210945	-0.8668807	-0.7108857	-0.48572424	-0.7269686	-0.684301	-0.6231346	-0.6927982	-0.8200175	-0.86749953	-0.7959841	-0.6504918	-0.8057972	-0.72577626	-0.6240875	-0.8381586	-0.9002931	-0.6116386	-0.6956533	-0.8051985	-0.70272017	-0.5323513	-0.63768333	-0.5360306	-0.7114488	-0.8356428	-0.99700963	-0.8146439	-0.86107135	-0.4665675	-0.84131163	-0.8734422	-0.7457016	-0.6130495	-0.6781362	-0.72748476	-0.6592306	-0.7129524	-0.878117	-0.80740565	-0.83870894	-0.74581075	-0.8316185	-0.83987534	-0.7681716	-0.7947725	-0.72175	-0.87070656	-0.9192029
ENSG00000028310	-0.59310925	-0.87790656	-0.59290206	-0.6554689	-0.95041406	-0.6609745	-0.7424359	-0.8035804	-0.8673729	-0.846274	-0.81040007	-0.49191707	-0.940566	-0.6739344	-0.65957475	-0.9131768	-0.9658228	-0.7559565	-0.6139861	-0.8127063	-0.86955994	-0.48917243	-0.7239656	-0.6064437	-0.8122776	-0.6926612	-1.0158203	-0.74687856	-0.94510096	-0.41262886	-0.7554054	-0.8278388	-0.7877943	-0.55844474	-0.7889595	-0.84035015	-0.61428255	-0.7561658	-0.86073333	-0.6631233	-0.81264144	-0.6494764	-0.8586383	-1.0506442	-1.0312347	-0.7731972	-0.64441955	-0.9044237	-0.75994897
ENSG00000028528	-0.6522629	-0.826114	-0.59904194	-0.67511004	-0.9595737	-0.8260113	-0.85398436	-0.8063153	-0.8742551	-0.9656201	-0.74184614	-0.58926874	-0.859854	-0.9616503	-0.69708663	-0.8806012	-0.9350342	-0.7833461	-0.6493736	-0.73267436	-0.8334921	-0.4929115	-0.68552315	-0.6753757	-0.8098023	-0.84503466	-1.2560712	-0.8079098	-0.98801047	-0.5896038	-0.8139183	-0.9511027	-0.8874677	-0.7402397	-0.7589422	-0.7877459	-0.71221095	-0.745216	-0.9354495	-0.9098642	-0.77752	-0.75084066	-0.9060285	-1.0290807	-1.0307119	-0.8054816	-0.61929005	-0.8690271	-0.8681448
ENSG00000028839	-0.77263254	-0.9049899	-0.616097	-0.7456631	-0.89208823	-0.7384298	-0.78478503	-0.89978343	-0.80443853	-1.0261021	-0.9204922	-0.67412174	-0.95668465	-0.7261013	-0.6582657	-0.93491447	-1.0079695	-0.6713458	-0.714632	-0.8858009	-0.83157206	-0.6024537	-0.7796566	-0.69161576	-0.8183975	-0.7820982	-0.9288093	-0.88438267	-0.9957059	-0.5156618	-0.9093795	-0.97766155	-0.88395804	-0.63324994	-0.9390194	-0.8263194	-0.875026	-0.7836956	-0.92362565	-0.9109479	-0.8657588	-0.7013598	-0.8269779	-1.0397788	-0.93942285	-0.89469504	-0.7889041	-0.92804223	-0.9309427
ENSG00000029153	-0.6706659	-0.7408326	-0.6057524	-0.59579545	-0.67527235	-0.605082	-0.5375041	-0.7692742	-0.75637156	-0.8032732	-0.6881967	-0.5292608	-0.87438923	-0.5474695	-0.5433573	-0.75648344	-0.82793486	-0.5343487	-0.6543676	-0.65193254	-0.7814497	-0.4808905	-0.6446921	-0.586609	-0.6760062	-0.6729371	-0.9317937	-0.85914356	-0.6916803	-0.5914155	-0.6594719	-0.7867447	-0.6523791	-0.57539016	-0.68979114	-0.70347315	-0.6712634	-0.6437576	-0.71665955	-0.75335634	-0.7828827	-0.74017507	-0.6829574	-0.74542624	-0.6397547	-0.63685125	-0.7378986	-0.8240048	-0.82141423
ENSG00000029363	-0.6381965	-0.9155829	-0.6125012	-0.71717507	-0.94894654	-0.78870076	-0.7518329	-0.72256947	-0.8652995	-1.023629	-0.7116144	-0.4347467	-0.8057448	-0.6373435	-0.6266682	-0.9233715	-1.030369	-0.8318885	-0.6262261	-0.69127697	-0.7757112	-0.47416222	-0.72792697	-0.6241241	-0.80145687	-0.795971	-1.1150504	-0.8499068	-1.0193331	-0.48009926	-0.7527398	-0.8671563	-0.81067264	-0.71262133	-0.73109376	-0.7266269	-0.5824001	-0.78699327	-0.8561582	-0.70278066	-0.8095723	-0.71453124	-0.8854635	-0.98058707	-0.9821448	-0.6392715	-0.655005	-0.88592106	-0.7944996
ENSG00000029364	-0.6837777	-1.0155922	-0.6122517	-0.81390435	-1.0133351	-0.8046519	-0.81667936	-0.83153903	-0.94226325	-1.0696807	-0.9019628	-0.6836322	-1.0074902	-0.854166	-0.70173466	-0.96838665	-1.0494251	-0.8067714	-0.7049883	-0.7781112	-0.87916917	-0.57045937	-0.88256335	-0.72255546	-0.8569028	-0.892561	-1.133322	-0.86786443	-0.95512664	-0.643514	-0.80021256	-0.97757363	-0.98427635	-0.7123811	-0.88731384	-0.9640462	-0.8653213	-0.7430328	-0.97802687	-0.79872257	-1.0403961	-0.85441273	-0.9535972	-1.1785034	-1.0599384	-0.8075334	-0.76631993	-0.902886	-0.94167906
ENSG00000029534	-0.52227056	-0.6799414	-0.6244014	-0.56165874	-0.6887175	-0.6318772	-0.5426196	-0.7662206	-0.8762848	-0.72182316	-0.7405046	-0.6686127	-0.70782393	-0.5592713	-0.6660601	-0.7192058	-0.7310315	-0.5617862	-0.7490689	-0.6597403	-0.7396959	-0.46479508	-0.6687296	-0.5251998	-0.8184976	-0.73201394	-0.8680424	-0.7347061	-0.8576552	-0.49924347	-0.7612444	-0.7132554	-0.61486477	-0.59228605	-0.70301646	-0.7300107	-0.5412094	-0.6822437	-0.7311767	-0.7816218	-0.7544606	-0.6015417	-0.6713749	-0.7288994	-0.73794377	-0.7903319	-0.5883035	-0.84089077	-0.84296936
ENSG00000029559	-0.69384205	-0.7170554	-0.6359159	-0.7007412	-0.70042956	-0.65159273	-0.7291642	-0.7394854	-0.7662317	-0.764929	-0.7165455	-0.6088732	-0.8051419	-0.7431231	-0.6221127	-0.75885457	-0.7762561	-0.6787845	-0.67935133	-0.7470545	-0.68715143	-0.6060224	-0.7049201	-0.65948486	-0.6984988	-0.7344069	-0.83929545	-0.75665724	-0.89948267	-0.5871599	-0.744598	-0.80714864	-0.7553214	-0.6322247	-0.62472624	-0.72881234	-0.65745497	-0.72258	-0.8160775	-0.7231149	-0.8447102	-0.68783504	-0.79437035	-0.74254674	-0.76349837	-0.7160469	-0.73761195	-0.8402044	-0.87785035
ENSG00000029639	-0.5692979	-0.7645401	-0.52259153	-0.58368516	-0.76122636	-0.59915686	-0.6766688	-0.6630347	-0.83235186	-0.8580618	-0.90361774	-0.43629697	-0.8368959	-0.58487666	-0.4784315	-0.8982606	-0.8944621	-0.6639698	-0.516439	-0.7032429	-0.7172345	-0.4609979	-0.7155805	-0.57044184	-0.7952313	-0.6494608	-0.90038276	-0.81187636	-0.79950666	-0.4516845	-0.71261215	-0.769191	-0.6980912	-0.59020406	-0.67254215	-0.7019236	-0.65627784	-0.6704012	-0.85460085	-0.6421965	-0.8235276	-0.6264227	-0.69648683	-0.8810549	-0.9299979	-0.7011525	-0.51694226	-0.87155926	-0.79178625
ENSG00000029725	-0.6195966	-0.84793854	-0.67658025	-0.8047454	-0.93078727	-0.7425891	-0.7759277	-0.847741	-0.90842956	-0.9154649	-0.778905	-0.54081607	-0.9071119	-0.70748764	-0.6763694	-0.9313423	-0.9623409	-0.73470336	-0.71282995	-0.7911439	-0.833904	-0.5778903	-0.72685814	-0.7064714	-0.78835523	-0.80169636	-1.0156465	-0.8054895	-0.96107256	-0.6351989	-0.8349379	-0.8705695	-0.82878923	-0.7064033	-0.8128572	-0.85147285	-0.65390575	-0.7375862	-0.8715034	-0.79727346	-0.8749532	-0.65963215	-0.85276705	-1.0259439	-1.0168883	-0.7670178	-0.68311864	-0.9916294	-0.8883322
ENSG00000029993	-0.6223478	-0.70036656	-0.6484293	-0.5811605	-0.6147912	-0.53433466	-0.47752157	-0.7202184	-0.78644294	-0.75615746	-0.79835516	-0.6283656	-0.7785962	-0.67178446	-0.5285384	-0.7650164	-0.7409682	-0.59848017	-0.78913474	-0.57753956	-0.7383704	-0.43383121	-0.64081484	-0.55207485	-0.72222686	-0.6384494	-0.8705351	-0.78047377	-0.76459545	-0.53379375	-0.82368183	-0.8026022	-0.68653	-0.47314566	-0.7643683	-0.7061414	-0.6731493	-0.6475716	-0.72716314	-0.6630867	-0.8127196	-0.6612003	-0.77412367	-0.72425723	-0.67957264	-0.7115316	-0.70798624	-0.90360665	-0.8167302
ENSG00000030066	-0.7642954	-0.9689558	-0.7764809	-0.69574493	-1.0925034	-0.83450097	-0.8647412	-0.92320436	-1.0079812	-1.0335814	-0.93844306	-0.58842725	-0.9684025	-0.8693864	-0.8235377	-1.1210355	-1.0705396	-0.92402095	-0.8182414	-0.8396043	-0.9201795	-0.6335695	-0.85329664	-0.7484357	-1.0195603	-0.88018036	-1.2113465	-0.9798735	-1.1198988	-0.6603866	-0.84450656	-0.9782656	-0.9797173	-0.72421896	-0.9569403	-1.015645	-0.7475873	-0.8956658	-0.9821297	-0.85508054	-1.0284458	-0.8528038	-0.97994614	-1.1564704	-1.1551979	-0.82385683	-0.7930789	-1.0969217	-1.001067
ENSG00000030110	-0.707262	-0.85593337	-0.5642249	-0.64670324	-0.8205017	-0.6540601	-0.6740398	-0.673563	-0.8837296	-0.825619	-0.8277647	-0.5993915	-0.86969376	-0.6476827	-0.581031	-0.813859	-0.80566496	-0.66380763	-0.60565275	-0.63835466	-0.6975179	-0.50755924	-0.69079137	-0.59478605	-0.82756996	-0.7544092	-0.9785	-0.8124611	-0.86068255	-0.50024444	-0.7297319	-0.865416	-0.8063385	-0.6057273	-0.69813573	-0.8556408	-0.7068442	-0.7663105	-0.89216644	-0.72245884	-0.79212594	-0.747758	-0.6891234	-0.82344353	-0.88253075	-0.74360627	-0.7088727	-0.92368275	-0.7730363
ENSG00000030304	-0.51186717	-0.589793	-0.5318366	-0.4651568	-0.6136002	-0.4967698	-0.44149393	-0.64134884	-0.7421042	-0.57493764	-0.6132044	-0.41268212	-0.6535488	-0.4601406	-0.3688553	-0.55728185	-0.71148574	-0.5128622	-0.539607	-0.5715109	-0.7188465	-0.33459526	-0.5049537	-0.40779725	-0.6423945	-0.48962745	-0.7156617	-0.6119946	-0.7701821	-0.32842615	-0.64346224	-0.56849873	-0.5866978	-0.35545537	-0.52407396	-0.5678433	-0.46864486	-0.49947748	-0.68393373	-0.54308754	-0.61056495	-0.46910062	-0.5385003	-0.56786096	-0.5772858	-0.58489674	-0.58678126	-0.88774776	-0.6971009
ENSG00000030419	-0.76667523	-0.782412	-0.7069379	-0.67278165	-0.8000677	-0.66128635	-0.70984465	-0.69008106	-0.81134874	-0.84430933	-0.72605574	-0.553256	-0.75669676	-0.6135507	-0.6527718	-0.7529637	-0.8492737	-0.67700493	-0.75567096	-0.70587087	-0.73203814	-0.53447133	-0.7089917	-0.6442969	-0.7488587	-0.7554507	-0.9745414	-0.9031236	-0.8683258	-0.6260797	-0.65233797	-0.78466004	-0.78048235	-0.65415984	-0.69978887	-0.86175305	-0.6831609	-0.68648523	-0.72958124	-0.84456193	-0.91266906	-0.79381305	-0.7868689	-0.8796029	-0.7957832	-0.6709126	-0.75884646	-0.8451038	-0.8916001
ENSG00000030582	-0.8450079	-0.9540913	-0.78269154	-0.73735857	-0.8230435	-0.83825463	-0.81299424	-0.80409855	-0.9987178	-0.9305403	-1.0613246	-0.80801773	-0.9287937	-0.8661462	-0.74563897	-0.91727287	-0.9306457	-0.79418784	-0.74384063	-0.7855819	-0.84278226	-0.6416397	-0.7433982	-0.70394534	-0.85211813	-0.8831232	-1.0892651	-0.9138056	-0.97158355	-0.617616	-0.91116947	-0.9042763	-0.9155265	-0.83301836	-0.85001975	-0.87560827	-0.7359807	-0.8929102	-0.9192147	-0.8911946	-0.95831347	-0.93392557	-0.91773784	-0.995381	-0.8794017	-0.84365517	-0.8620687	-0.9959065	-0.99222326
ENSG00000031003	-0.6062677	-0.8103602	-0.58306074	-0.7003151	-0.84726804	-0.8883447	-0.7127074	-0.83429253	-0.7875194	-0.9424893	-0.6933115	-0.54042	-0.8208265	-0.68991196	-0.6121883	-0.85297036	-0.9882461	-0.60794264	-0.6027764	-0.64155364	-0.76034933	-0.48665088	-0.65186775	-0.6632349	-0.7406279	-0.70984256	-0.96412504	-0.75600606	-0.9644259	-0.5786821	-0.8101154	-0.859585	-0.77289283	-0.5750799	-0.75991315	-0.7901081	-0.7211187	-0.6669478	-0.984658	-0.7919693	-0.75933146	-0.72403365	-0.807814	-0.9394633	-0.8961448	-0.7740012	-0.6629421	-0.89958745	-0.8363068
ENSG00000031081	-0.86151063	-0.8332521	-0.7955417	-0.6820794	-0.83106005	-0.7860574	-0.7183923	-0.90308756	-0.93730223	-0.9023014	-0.82058865	-0.53063494	-0.9235031	-0.80151	-0.7044298	-0.980515	-0.94007117	-0.63657206	-0.7140719	-0.76403844	-0.77466625	-0.61235887	-0.6642033	-0.70396405	-0.8158463	-0.71292305	-1.1484658	-0.94604576	-1.0420501	-0.7087005	-0.83697623	-0.92671835	-0.9238661	-0.68420804	-0.88600975	-0.89807874	-0.6568566	-0.7408729	-0.8872779	-0.89363664	-0.8486962	-0.8195086	-0.85988593	-0.940102	-0.94927186	-0.737274	-0.7406763	-0.96387076	-0.9714999
ENSG00000031691	-0.5719929	-0.6700035	-0.51016986	-0.5863058	-0.804556	-0.6035114	-0.65246373	-0.62428	-0.74216264	-0.8170777	-0.65927905	-0.4311025	-0.74833894	-0.5930758	-0.52216685	-0.7528537	-0.88452816	-0.5650801	-0.5389587	-0.681168	-0.74949014	-0.4732182	-0.65174097	-0.58689636	-0.6906873	-0.6096899	-0.9554298	-0.7811978	-0.87255603	-0.5376636	-0.75476676	-0.7755571	-0.6952379	-0.57102007	-0.6447865	-0.81791586	-0.55230105	-0.65821636	-0.7672611	-0.67725086	-0.72081524	-0.5614741	-0.7293314	-0.78206635	-0.9293306	-0.57525116	-0.61787134	-0.84247583	-0.8716638
ENSG00000031698	-0.5402087	-0.8177091	-0.5088247	-0.6138758	-0.8534241	-0.7183611	-0.66604346	-0.74227774	-0.81409657	-0.8488732	-0.6831212	-0.4908658	-0.91830736	-0.72221303	-0.53844744	-0.7423323	-0.8200274	-0.7159008	-0.563514	-0.6051419	-0.75721705	-0.425246	-0.7135001	-0.5963586	-0.70625204	-0.6981857	-0.9093821	-0.80838996	-0.79813176	-0.42547244	-0.70471925	-0.8659586	-0.8123602	-0.5065239	-0.69072	-0.75783104	-0.63814956	-0.70572346	-0.86390996	-0.6560684	-0.81019825	-0.62328243	-0.78296345	-0.8341439	-0.8481297	-0.77105093	-0.6185822	-0.7257414	-0.7068274
ENSG00000031823	-0.62051624	-1.0092806	-0.7192434	-0.718494	-1.0661358	-0.8049718	-0.8061669	-0.8176848	-0.8966333	-1.060203	-0.92494506	-0.5233942	-0.96401215	-0.8771394	-0.8294799	-0.98886526	-1.1240808	-0.80558765	-0.6317692	-0.8895932	-0.929876	-0.5932195	-0.825095	-0.75745726	-0.9398083	-0.8564693	-1.0993557	-0.89385295	-1.0781125	-0.59850234	-0.8802743	-1.0645674	-0.95359015	-0.68487686	-0.85113686	-0.8475729	-0.7090035	-0.8125295	-1.0539155	-0.85185945	-0.9313681	-0.73681813	-0.93870896	-1.1908879	-1.1018535	-0.9386532	-0.7440632	-0.92946845	-0.930339
ENSG00000032219	-0.68329436	-0.8007865	-0.5703344	-0.75751644	-0.8906178	-0.77734613	-0.7688882	-0.77536476	-0.8029046	-0.94099367	-0.8631477	-0.57381195	-0.801999	-0.72735006	-0.7035487	-0.9535311	-1.0635866	-0.7272544	-0.6362058	-0.7583503	-0.7341542	-0.5026184	-0.7880088	-0.73895603	-0.87696344	-0.77404666	-1.1401436	-0.76752037	-1.0165312	-0.5515524	-0.7888536	-0.84125435	-0.8565978	-0.6328526	-0.79999536	-0.779181	-0.737106	-0.73726034	-0.9453125	-0.7710671	-0.8490293	-0.8103924	-0.8805348	-0.9993527	-0.91488105	-0.6971374	-0.7121282	-0.840667	-0.9071472
ENSG00000032389	-0.7272993	-0.8821838	-0.66879416	-0.81557673	-0.87853795	-0.6531805	-0.75551075	-0.8670316	-0.908298	-0.927615	-0.938695	-0.5395759	-1.0661302	-0.72231567	-0.7182526	-0.9102203	-1.0167612	-0.7274016	-0.75857824	-0.82283956	-0.7959868	-0.6077879	-0.81282294	-0.6818741	-0.8164461	-0.71614385	-0.9719478	-0.8289431	-0.91573554	-0.61346424	-0.7305203	-1.066083	-0.86280304	-0.7029324	-0.9291213	-0.9818124	-0.84831	-0.7190333	-0.85344285	-0.7350194	-0.9942922	-0.67962027	-0.88139755	-1.0847645	-1.0898509	-0.86168903	-0.7483906	-0.81107455	-0.9153617
ENSG00000032444	-0.67258096	-0.7658216	-0.6448143	-0.67200005	-0.92332363	-0.7308782	-0.71546835	-0.84633976	-0.87278914	-0.91043234	-0.93989325	-0.6107138	-0.8554682	-0.8425194	-0.6952973	-0.89176947	-0.9922813	-0.71196556	-0.6637052	-0.8343221	-0.83462757	-0.5990066	-0.66328424	-0.6574806	-0.81124586	-0.7608023	-1.0047166	-0.72734684	-0.994736	-0.65299726	-0.8300818	-0.9399922	-0.8305524	-0.71601176	-0.82896763	-0.87643534	-0.70479697	-0.6748926	-0.92578846	-0.8542848	-0.81450176	-0.71502966	-0.85117793	-1.0367498	-0.9293224	-0.92294884	-0.78869957	-0.9425326	-0.858739
ENSG00000032742	-0.7175455	-0.80774003	-0.6465939	-0.6829994	-0.9109885	-0.84042424	-0.69333553	-0.84942466	-0.84309864	-0.9164566	-0.9452589	-0.541998	-0.82330567	-0.8390304	-0.6685282	-0.9662664	-0.9990422	-0.5895715	-0.72069097	-0.7086531	-0.81746936	-0.57225657	-0.7280685	-0.64048547	-0.81642246	-0.7095569	-0.92244494	-0.7784318	-0.98683435	-0.66485417	-0.7827742	-0.9008273	-0.7559328	-0.5484913	-0.8077452	-0.8369647	-0.7450177	-0.8098753	-0.90157515	-0.7350736	-0.79117143	-0.7083888	-0.7031395	-0.9905718	-0.9438519	-0.8368552	-0.675798	-0.9704709	-0.94846666
ENSG00000033011	-0.5846452	-0.8115478	-0.65037143	-0.63995206	-0.90914446	-0.7627463	-0.7624054	-0.82172686	-0.88466233	-0.9370189	-0.9393524	-0.57888865	-0.9163725	-0.82577497	-0.7017008	-0.9118257	-0.9466816	-0.7842537	-0.58134043	-0.6897445	-0.7960255	-0.48389438	-0.786723	-0.6124535	-0.8149551	-0.68626064	-0.9896375	-0.79028785	-0.86392206	-0.6874277	-0.8054378	-0.837612	-0.79978997	-0.6320676	-0.97377247	-0.9083887	-0.78064716	-0.7648008	-0.9345173	-0.74695665	-0.91235375	-0.7485372	-0.8186921	-1.0045727	-1.0083146	-0.84592575	-0.6644274	-0.9417142	-0.8517141
ENSG00000033030	-0.62934136	-0.8270476	-0.6406132	-0.5635817	-0.83942944	-0.6862947	-0.6847576	-0.7586387	-0.830683	-0.95399386	-0.7750818	-0.43246078	-0.7544199	-0.69238406	-0.6366363	-0.9001469	-0.8934468	-0.71715194	-0.5606608	-0.7825873	-0.7273455	-0.4255149	-0.7276106	-0.57647794	-0.8004754	-0.7592618	-1.0866029	-0.8415803	-0.9520679	-0.45236608	-0.746847	-0.7675228	-0.66805273	-0.5828898	-0.77217895	-0.72659147	-0.60568714	-0.72931176	-0.770979	-0.6719884	-0.8458923	-0.67298317	-0.8175804	-0.9633396	-0.9084634	-0.6880681	-0.54991657	-0.89345986	-0.7843578
ENSG00000033050	-0.6521209	-0.9222792	-0.73182166	-0.71601	-0.93265754	-0.6660148	-0.66591364	-0.8060303	-0.9001158	-1.0045123	-0.8176453	-0.524204	-1.0273936	-0.7745447	-0.63436157	-0.9756159	-1.0003737	-0.80500233	-0.6721148	-0.8030413	-0.8666656	-0.56923985	-0.74421126	-0.695942	-0.86210734	-0.7520784	-1.0436743	-0.90235907	-0.951225	-0.537417	-0.9262904	-0.9137923	-0.7873975	-0.58454657	-0.8207698	-0.76940626	-0.6486143	-0.81346834	-0.922457	-0.78741384	-0.9060459	-0.72055465	-0.8515721	-1.0248882	-1.0733774	-0.9716647	-0.7148892	-1.0327816	-0.78683645
ENSG00000033100	-0.68858874	-0.8252351	-0.698811	-0.63960683	-0.9383187	-0.92631024	-0.8286829	-0.917541	-0.8929457	-0.899167	-1.0216367	-0.63159233	-0.96685326	-0.86062676	-0.6378056	-0.8970541	-0.88843155	-0.817534	-0.65258753	-0.6861394	-0.80517435	-0.6481116	-0.75716484	-0.6195499	-0.8786317	-0.8575477	-1.0686902	-0.80268365	-0.96779746	-0.63194007	-0.7623201	-0.96233827	-0.8266515	-0.67660505	-0.81220675	-0.8567805	-0.76752347	-0.7490899	-1.0165321	-0.8861959	-0.97658974	-0.78268397	-0.7611641	-0.98376125	-0.926407	-0.8462322	-0.7760321	-0.9140491	-0.8323107
ENSG00000033122	-0.6314129	-0.8652886	-0.7668017	-0.80598015	-0.8898226	-0.6692099	-0.6489248	-0.91493213	-0.9332772	-0.79644924	-0.8570742	-0.60838026	-1.0612165	-0.73649335	-0.7419483	-1.0159285	-0.88580656	-0.57290924	-0.848557	-0.8149069	-0.80139434	-0.594034	-0.7634854	-0.63385487	-0.69577974	-0.857472	-0.93905795	-0.8372257	-1.0330179	-0.5015529	-0.9179536	-0.89620894	-0.92112494	-0.69139516	-0.9257551	-0.8769099	-0.85443515	-0.7420357	-0.9271593	-0.90244055	-0.89812136	-0.74844956	-0.81839216	-0.87462616	-0.8418198	-0.81054413	-0.7712805	-1.0019819	-1.0586935
ENSG00000033170	-0.69373065	-0.7450113	-0.6783593	-0.6827765	-0.79906195	-0.64740646	-0.6363511	-0.7823258	-0.7886315	-0.80031383	-0.7614146	-0.5802456	-0.8105745	-0.73069584	-0.64929104	-0.8315341	-0.84440154	-0.5526158	-0.6355001	-0.6376299	-0.78196	-0.49405918	-0.7304935	-0.62709916	-0.7109109	-0.6713433	-0.93175346	-0.8671873	-0.993973	-0.58394665	-0.8572118	-0.87722045	-0.74341685	-0.60773265	-0.796552	-0.8886625	-0.6788863	-0.68873537	-0.8817055	-0.72427845	-0.7640108	-0.6456528	-0.82396305	-0.86150515	-0.84241724	-0.67757285	-0.70206475	-0.8613478	-0.82796764
ENSG00000033178	-0.77393425	-0.8958447	-0.70478064	-0.7184567	-0.9347166	-0.6860954	-0.74289834	-0.7510507	-0.83871895	-1.0277613	-0.7857682	-0.58635813	-0.92078733	-0.73351306	-0.7212995	-0.9567166	-1.0254543	-0.83878917	-0.6968643	-0.733291	-0.88331205	-0.617292	-0.87264323	-0.68237364	-0.9100543	-0.8224689	-1.1435037	-0.91341203	-1.055504	-0.66033655	-0.7956413	-0.9924201	-0.90622956	-0.7290567	-0.902966	-0.92476654	-0.72461003	-0.774008	-0.865185	-0.8433156	-0.95573854	-0.8010603	-0.8951174	-1.0297451	-1.0607136	-0.7391433	-0.80784005	-0.95758444	-0.9010148
ENSG00000033327	-0.6607802	-0.70987517	-0.55801797	-0.73550934	-0.732397	-0.74238324	-0.66085887	-0.7853128	-0.738117	-0.83774704	-0.6716958	-0.57222974	-0.78216374	-0.64931387	-0.5169278	-0.7068853	-0.8920336	-0.56193614	-0.6097767	-0.76421124	-0.8303787	-0.4475496	-0.6089872	-0.5829207	-0.65789926	-0.7180489	-0.98143816	-0.67432255	-0.8864589	-0.6096075	-0.7530818	-0.7474161	-0.79676133	-0.6171262	-0.7777637	-0.7324841	-0.63912076	-0.6508208	-0.8265784	-0.87550277	-0.6970918	-0.686047	-0.7046113	-0.88632745	-0.76212156	-0.6640129	-0.72888803	-0.7630435	-0.9347955
ENSG00000033627	-0.7073554	-0.8012273	-0.57639384	-0.79168993	-0.87416685	-0.6257351	-0.70853996	-0.7844056	-0.81181127	-0.85094357	-0.7615126	-0.6481512	-0.9791566	-0.7156994	-0.6357617	-0.81511754	-0.8948434	-0.68789196	-0.7496743	-0.883142	-0.80645084	-0.6294286	-0.7085982	-0.6966497	-0.70830655	-0.7390206	-0.9652113	-0.80693674	-0.9873817	-0.5069126	-0.7131757	-0.96508276	-0.86509573	-0.68405265	-0.78288877	-0.821863	-0.7205474	-0.6778022	-0.8138077	-0.79046667	-0.7954953	-0.6662142	-0.8066173	-1.0001444	-0.9168332	-0.7907094	-0.70447254	-0.8346298	-0.92899024
ENSG00000033800	-0.57240677	-0.79633117	-0.54584444	-0.566752	-0.83447474	-0.7774904	-0.7482009	-0.70864844	-0.8232711	-0.86165756	-0.6929278	-0.4537426	-0.7238736	-0.75273705	-0.56673086	-0.8645577	-0.8989729	-0.7096233	-0.51773876	-0.7557534	-0.7340444	-0.46697098	-0.6908973	-0.6149678	-0.81271195	-0.79414135	-1.0812219	-0.7448334	-0.9104467	-0.6255766	-0.783669	-0.8194091	-0.7457223	-0.61478186	-0.70402694	-0.71299696	-0.656502	-0.6516111	-0.9027964	-0.8171189	-0.7521402	-0.7173852	-0.80982494	-0.9179561	-0.84959275	-0.820481	-0.6380306	-0.84341383	-0.6832617
ENSG00000033867	-0.5123544	-0.6933503	-0.66672385	-0.54387915	-0.77876604	-0.8092179	-0.6892462	-0.71305305	-0.88796276	-0.73669624	-0.7031758	-0.46064174	-0.7666857	-0.72408473	-0.43767366	-0.7699213	-0.8359024	-0.6217107	-0.6007465	-0.77961904	-0.7010178	-0.431478	-0.5814657	-0.6469054	-0.661506	-0.6385251	-0.8598463	-0.7270133	-0.7763056	-0.509988	-0.69211686	-0.7034876	-0.67715186	-0.49048594	-0.6513162	-0.6725602	-0.64364463	-0.63785195	-0.85919756	-0.76568	-0.7932297	-0.66914535	-0.72051185	-0.7423812	-0.81556755	-0.6416304	-0.62199134	-0.8300061	-0.77426
ENSG00000034053	-0.55689025	-0.79481196	-0.5951129	-0.5252963	-0.688393	-0.6099958	-0.5456138	-0.8088851	-0.66788656	-0.67022103	-0.74515253	-0.5960607	-0.83714294	-0.6174912	-0.53259593	-0.7517606	-0.78123224	-0.4547996	-0.73638093	-0.6493702	-0.8089577	-0.47578472	-0.5891835	-0.49975175	-0.6031903	-0.7275284	-0.9031376	-0.67993844	-0.87616134	-0.51096225	-0.77487123	-0.7559556	-0.68070054	-0.527546	-0.6547359	-0.71507293	-0.6488393	-0.6676032	-0.78125525	-0.7376123	-0.74040973	-0.6581778	-0.76857054	-0.7088399	-0.69994736	-0.84671474	-0.62147415	-0.8212257	-0.9498797
ENSG00000034152	-0.7008689	-0.8634764	-0.5728477	-0.57613146	-0.7330087	-0.79689175	-0.6400404	-0.7444261	-0.88147426	-0.9210795	-0.83742034	-0.66639316	-0.8906527	-0.7625292	-0.6523137	-0.8234369	-0.8050818	-0.7180876	-0.7223194	-0.70974267	-0.69181436	-0.535302	-0.65671796	-0.5632373	-0.77895075	-0.88268834	-1.0191164	-0.84397686	-0.81272095	-0.5816092	-0.7621446	-0.7769523	-0.75741947	-0.68616176	-0.7738499	-0.8081026	-0.5718119	-0.83691216	-0.8584406	-0.85559666	-0.77010316	-0.7689057	-0.84657335	-0.8666395	-0.8254922	-0.75673074	-0.6930595	-0.89871025	-0.79788446
ENSG00000034239	-0.6729185	-0.7408105	-0.57129025	-0.64636207	-0.66847134	-0.6457666	-0.5932463	-0.8607809	-0.7357724	-0.7383058	-0.7348734	-0.5394133	-0.7940142	-0.6849847	-0.5954535	-0.8056547	-0.8791431	-0.55507547	-0.84060764	-0.7590547	-0.8216639	-0.5243199	-0.6559324	-0.5496427	-0.7031843	-0.70309806	-0.8755182	-0.7974677	-0.9686563	-0.60882473	-0.7320807	-0.82182854	-0.75469977	-0.5974171	-0.78954566	-0.75074404	-0.6382936	-0.61928874	-0.8525246	-0.7662392	-0.8437563	-0.6335071	-0.68326026	-0.8120011	-0.7727229	-0.6957363	-0.7022019	-0.90173644	-0.97632384
ENSG00000034510	-0.86648667	-0.9541403	-0.7687224	-0.66639096	-0.84100366	-0.8542591	-0.86276567	-0.9418595	-0.94507885	-0.94414514	-1.0089998	-0.7864243	-0.9296072	-0.80489844	-0.7847264	-0.8972265	-1.0066097	-0.69336504	-0.7106596	-0.81554914	-0.95362	-0.6000006	-0.66975576	-0.69923925	-0.84670717	-0.8715228	-1.0747133	-0.96129286	-1.080292	-0.66821694	-0.8794776	-1.041315	-0.91808045	-0.74605376	-0.92984384	-0.9315782	-0.8025707	-0.9017111	-0.92666256	-1.047143	-0.98922664	-0.83079004	-0.9815236	-1.0422446	-0.95515186	-0.8243021	-0.9642852	-1.0045927	-1.0660124
ENSG00000034533	-0.8357621	-0.9051669	-0.64269376	-0.76831734	-0.9373598	-0.7789606	-0.98476374	-0.9668447	-0.91943127	-1.0281328	-1.0897743	-0.63231987	-1.0166159	-0.9793059	-0.82464683	-1.074299	-1.0401939	-0.7365522	-0.7427518	-0.77574253	-0.83765465	-0.5953041	-0.85911196	-0.7853722	-0.975583	-0.7413007	-1.0941921	-0.88636154	-1.028788	-0.7765203	-0.85697967	-0.972102	-0.95781416	-0.6501587	-0.93751514	-0.9669496	-0.86275965	-0.840483	-0.9937487	-0.8667733	-0.9905704	-0.8846242	-0.95262307	-1.1454419	-0.98327935	-0.88694215	-0.76694673	-0.96148306	-0.9631395
ENSG00000034677	-0.7765466	-0.8189882	-0.5488853	-0.6540584	-0.8411067	-0.7764029	-0.72319055	-0.72944254	-0.75557613	-0.89926916	-0.764276	-0.51243407	-0.8172456	-0.6774662	-0.6845421	-0.99385333	-0.9271904	-0.789623	-0.6540349	-0.7711624	-0.8021067	-0.5474214	-0.70853424	-0.7382811	-0.83341014	-0.6548574	-0.9835395	-0.7854998	-1.0007313	-0.5817976	-0.77146566	-0.90051895	-0.89530534	-0.66644	-0.73682606	-0.857067	-0.66137254	-0.7621455	-0.85388094	-0.85065985	-0.8011053	-0.7605293	-0.78896564	-0.89957887	-0.88728917	-0.6884689	-0.7760312	-0.90216595	-0.9392425
ENSG00000034693	-0.66399705	-0.86810595	-0.60743815	-0.7101908	-0.8641062	-0.75944906	-0.80476743	-0.74359035	-0.8259248	-0.92987645	-0.8337137	-0.56779057	-0.88671553	-0.6828949	-0.61476153	-0.8770439	-0.9642682	-0.7293411	-0.69522697	-0.69546616	-0.7669266	-0.567623	-0.7799009	-0.62783664	-0.8632513	-0.7722487	-1.0542821	-0.9371904	-0.8441276	-0.5661917	-0.764922	-0.8716198	-0.808891	-0.5905898	-0.7791195	-0.82822967	-0.7608531	-0.6981124	-0.8735672	-0.6808883	-0.8833659	-0.7556776	-0.81060237	-0.94028956	-0.96099466	-0.6869889	-0.6914668	-0.9817236	-0.8708874
ENSG00000034713	-0.8186922	-0.93142664	-0.72334206	-0.8932442	-0.9912065	-0.8068222	-0.91538143	-1.0149666	-1.0651239	-0.9859431	-0.98923105	-0.72827333	-1.0537989	-0.9040747	-0.79516864	-1.0241945	-1.0803075	-0.78394765	-0.888303	-0.9430936	-0.92774206	-0.71597457	-0.89144987	-0.8159332	-0.8855884	-0.9193481	-1.1216619	-0.9322754	-1.1612957	-0.74022585	-0.87875307	-1.0386962	-1.0263488	-0.87260664	-0.9265037	-0.96371335	-0.8534301	-0.8339617	-1.0107075	-1.044037	-1.0037686	-0.7570655	-0.8982699	-1.1482103	-1.1065923	-0.9820161	-0.85045534	-0.9034479	-1.079501
ENSG00000034971	-0.5396787	-0.5473139	-0.5398601	-0.3607763	-0.47144964	-0.4907116	-0.43633762	-0.6486446	-0.55921817	-0.6349594	-0.5331553	-0.40419945	-0.60374343	-0.35764575	-0.4245537	-0.6176249	-0.51419216	-0.34807873	-0.41592973	-0.54100686	-0.7243852	-0.31050012	-0.51371294	-0.5714696	-0.67651296	-0.55176204	-0.66710705	-0.67234486	-0.8196946	-0.3877331	-0.55015486	-0.5392539	-0.64055574	-0.3689723	-0.44263458	-0.6437351	-0.4227651	-0.48327646	-0.66614395	-0.53071404	-0.7133258	-0.4675987	-0.65180326	-0.5440878	-0.692245	-0.48006868	-0.5775903	-0.86859566	-0.73833
ENSG00000035115	-0.6454889	-0.76410306	-0.6733509	-0.75464785	-0.7573315	-0.7097995	-0.73103464	-0.86542004	-0.8567347	-0.82951856	-0.8017531	-0.64874923	-0.91121197	-0.68013346	-0.72634506	-0.86147237	-0.93207604	-0.7645627	-0.78639495	-0.66288984	-0.82085794	-0.5644266	-0.78378683	-0.6001045	-0.7609446	-0.73563397	-1.0486481	-0.87481886	-0.89742017	-0.5894809	-0.73819304	-0.82695806	-0.8201881	-0.66623217	-0.8952203	-0.8681705	-0.7448931	-0.67293006	-0.8092009	-0.76447666	-0.8638188	-0.74289095	-0.8564113	-0.9432263	-0.8148928	-0.65028626	-0.6263361	-0.88117814	-0.9001139
ENSG00000035141	-0.6598097	-0.8555109	-0.6355308	-0.7097844	-0.8714366	-0.797538	-0.8353082	-0.8183924	-0.8844316	-0.8746535	-0.83182716	-0.58884305	-0.9974898	-0.79673207	-0.7149387	-0.85653096	-0.91622007	-0.7640694	-0.7045359	-0.764403	-0.8168495	-0.54746157	-0.79295933	-0.653147	-0.77285784	-0.80371964	-0.9507403	-0.8054932	-0.91087264	-0.48706773	-0.70779335	-0.87223274	-0.8953556	-0.61682296	-0.86236703	-0.88773644	-0.75801486	-0.76919657	-0.92458725	-0.7373629	-0.9098486	-0.80361223	-0.87631404	-1.0052376	-0.92393047	-0.79035014	-0.6536828	-0.9650779	-0.85133827
ENSG00000035403	-0.6635581	-0.90658826	-0.72921705	-0.7011367	-0.8079497	-0.9290797	-0.7826334	-0.84920216	-0.95370084	-0.88525146	-0.8248738	-0.65491945	-0.90209496	-0.86923766	-0.6229428	-0.9081205	-0.9529656	-0.63892186	-0.7647474	-0.8637884	-0.8161237	-0.6550063	-0.66537714	-0.7457378	-0.7835147	-0.82695985	-1.0367854	-0.8722618	-0.93035406	-0.58558106	-0.91358465	-0.7937308	-0.70596826	-0.60481054	-0.79355466	-0.80452263	-0.8055568	-0.86719877	-0.9965684	-0.8983478	-0.92371124	-0.75303566	-0.79599804	-0.9261269	-0.9136562	-0.8182387	-0.8023582	-1.06155	-0.97838104
ENSG00000035499	-0.81285477	-0.7803582	-0.641508	-0.70806056	-0.69950545	-0.635382	-0.7177095	-0.84720916	-0.86379766	-0.75795543	-0.8597103	-0.63364196	-0.81710243	-0.6729442	-0.70416194	-0.98331606	-0.9598791	-0.7576261	-0.67775965	-0.7115323	-0.7921039	-0.5170658	-0.7057026	-0.57946026	-0.8226382	-0.6654607	-0.9922073	-0.8412132	-0.7855526	-0.5292394	-0.80074906	-0.8243683	-0.77336943	-0.58717763	-0.76441604	-0.8797985	-0.77465165	-0.74560225	-0.8587586	-0.7838803	-0.8406745	-0.8711354	-0.81396735	-0.8554363	-0.83408785	-0.76609623	-0.8059251	-0.91109645	-0.86223435
ENSG00000035664	-0.5693105	-0.64922476	-0.5953989	-0.59308827	-0.6350872	-0.535188	-0.50110936	-0.74734753	-0.8169918	-0.62157583	-0.7705904	-0.5102949	-0.66230965	-0.6324506	-0.44749513	-0.794594	-0.7256634	-0.58605605	-0.6526231	-0.55524373	-0.7135958	-0.38519472	-0.6414805	-0.4110565	-0.68004453	-0.6543471	-0.9521319	-0.7003472	-0.8778797	-0.46102577	-0.7277293	-0.6070951	-0.6097571	-0.5520568	-0.6361351	-0.6398305	-0.49590436	-0.62865615	-0.70165235	-0.7202125	-0.68307215	-0.58906037	-0.62128633	-0.6933033	-0.68789244	-0.61654323	-0.50896335	-0.9361442	-0.85911745
ENSG00000035681	-0.80329156	-0.93342555	-0.6727294	-0.6630159	-0.93845475	-0.79389447	-0.83987886	-0.8242713	-0.8844695	-0.9805866	-0.92638963	-0.6356813	-0.9594048	-0.8722758	-0.810492	-0.95948523	-0.9942929	-0.8677878	-0.65891755	-0.7819811	-0.84894496	-0.6069347	-0.78779036	-0.75301576	-0.88236743	-0.93763685	-1.0952123	-0.8011348	-1.018908	-0.5431339	-0.8966696	-0.90246886	-0.9227155	-0.6778174	-0.7795566	-0.83778095	-0.66050625	-0.88502353	-0.9743974	-0.83997834	-0.9661187	-0.8733046	-0.9822504	-1.0054557	-1.0248969	-0.8308796	-0.80432576	-0.99473596	-0.9041611
ENSG00000035687	-0.5202429	-0.7782138	-0.5516166	-0.57023257	-0.8541244	-0.7582681	-0.70566756	-0.66160786	-0.7684749	-0.8308191	-0.55720025	-0.5309041	-0.8745648	-0.65004516	-0.5166487	-0.7897172	-0.9100559	-0.70441884	-0.5404528	-0.71939045	-0.7238572	-0.45442614	-0.66384655	-0.64044636	-0.70680153	-0.69844127	-0.9438244	-0.8444446	-0.7333751	-0.4973306	-0.7346817	-0.71746284	-0.6931781	-0.5103902	-0.7417605	-0.74144053	-0.785147	-0.5881169	-0.8668644	-0.733771	-0.81253374	-0.7063301	-0.76926744	-0.8570224	-0.86400235	-0.6680861	-0.6758142	-0.8256075	-0.7168034
ENSG00000035720	-0.68572426	-0.75004137	-0.6867629	-0.498086	-0.708105	-0.69412565	-0.6344574	-0.70387745	-0.78425765	-0.6838567	-0.8029409	-0.6042284	-0.7062309	-0.6245368	-0.4859443	-0.80408543	-0.86878204	-0.582266	-0.5799012	-0.75146574	-0.75307167	-0.5256296	-0.5820409	-0.5005942	-0.78806674	-0.7535869	-0.94813126	-0.7327915	-0.73644793	-0.4518964	-0.8268275	-0.791638	-0.72835225	-0.59762293	-0.6561048	-0.7267204	-0.6044517	-0.6885413	-0.8547669	-0.7490725	-0.7974809	-0.69154525	-0.8061408	-0.7807393	-0.716384	-0.6903848	-0.7055179	-0.8385247	-0.8649644
ENSG00000035862	-0.6857199	-0.8560775	-0.753942	-0.6066478	-0.74218833	-0.82136637	-0.6789082	-0.9616516	-0.88768226	-0.9362765	-0.8159333	-0.6171012	-0.8284093	-0.64333695	-0.7029556	-0.87402177	-0.9856932	-0.64729536	-0.77185327	-0.7702691	-0.9290121	-0.5767427	-0.7011442	-0.7418616	-0.78271353	-0.75946695	-0.9712438	-0.9802706	-1.0434072	-0.577332	-0.78901786	-0.8528968	-0.8137549	-0.65542233	-0.8971256	-0.87242466	-0.7380087	-0.8364302	-0.9304415	-0.9322536	-0.9645314	-0.8175301	-0.9074459	-1.0431956	-0.9227637	-0.8261231	-0.7774928	-0.9004807	-1.0151918
ENSG00000035928	-0.6862941	-0.9640945	-0.6283269	-0.73320544	-0.9900464	-0.8382374	-0.887133	-0.7732268	-0.8429949	-0.99850726	-0.85487837	-0.54298633	-0.92923623	-0.82100606	-0.7735778	-1.0372483	-1.058567	-0.8709214	-0.6815682	-0.6989608	-0.8660594	-0.5244374	-0.82113063	-0.68570024	-0.8547717	-0.8093881	-1.1682885	-0.8786584	-1.0469092	-0.63808584	-0.8386166	-0.9911157	-0.9816299	-0.7478618	-0.89723307	-0.8990947	-0.7120169	-0.8431455	-0.9575776	-0.77217734	-0.9428785	-0.85148	-0.9173118	-1.0342027	-1.0342513	-0.73558396	-0.7664833	-1.002091	-0.9478396
ENSG00000036054	-0.6468339	-0.93148875	-0.6053552	-0.73104143	-1.0009899	-0.8025233	-0.80805606	-0.8231381	-0.8927124	-1.0832553	-0.9215929	-0.58250356	-0.8593765	-0.7367488	-0.65417737	-0.9441142	-0.9714131	-0.82985574	-0.64616454	-0.695403	-0.7857802	-0.5757186	-0.76246244	-0.67768466	-0.90474266	-0.8901989	-1.2031423	-0.89097047	-1.0380573	-0.5235734	-0.8205867	-0.94602734	-0.87270474	-0.6671446	-0.8016338	-0.8813738	-0.7129147	-0.8048505	-0.95286036	-0.83204675	-0.9465707	-0.76022804	-0.8955384	-0.9976767	-1.0414191	-0.7499738	-0.7044771	-1.0687242	-0.8092077
ENSG00000036257	-0.8134945	-0.9689045	-0.69570035	-0.79618376	-0.9504975	-0.7869174	-0.8618804	-0.919228	-1.027634	-0.98005617	-0.98236156	-0.70458114	-0.97837096	-0.72761536	-0.765402	-1.0900785	-1.1330413	-0.8705433	-0.714363	-0.9842585	-0.93055856	-0.74238294	-0.8767794	-0.8318949	-0.96507955	-0.85037524	-1.1194348	-1.0062951	-1.0135345	-0.65833014	-0.99864703	-0.9222712	-0.97822547	-0.74606025	-0.988722	-1.0056361	-0.91082287	-0.9030959	-0.99566823	-0.91909844	-0.9822511	-0.7880156	-0.9174512	-1.1038167	-1.14313	-0.9829579	-0.84391797	-1.0973841	-0.9726812
ENSG00000036448	-0.53847957	-0.6272136	-0.54579026	-0.5803347	-0.6062006	-0.6247476	-0.5195381	-0.73894817	-0.8071318	-0.67378813	-0.69217986	-0.542548	-0.6457037	-0.5327226	-0.4605856	-0.7590195	-0.69512033	-0.46183246	-0.76189744	-0.55594283	-0.71061957	-0.4668115	-0.7423599	-0.5169111	-0.77253336	-0.6962463	-0.8460992	-0.72566915	-0.905365	-0.43661416	-0.8019644	-0.69825083	-0.60142	-0.5279616	-0.6121961	-0.7266599	-0.5463924	-0.6441465	-0.6500002	-0.72520465	-0.6913901	-0.6025509	-0.55080163	-0.69402164	-0.64853173	-0.7093003	-0.5766742	-0.91184855	-0.860507
ENSG00000036473	-0.5426657	-0.6117622	-0.48963007	-0.45287937	-0.5897146	-0.5797912	-0.6792234	-0.5895125	-0.80339813	-0.70791507	-0.74506706	-0.5256596	-0.781278	-0.6074641	-0.53072923	-0.6999101	-0.701171	-0.547659	-0.63407433	-0.56998885	-0.6573409	-0.4643273	-0.5765322	-0.44939902	-0.7093958	-0.7109775	-0.8238667	-0.7532299	-0.89106685	-0.4218087	-0.7525765	-0.63486075	-0.72208476	-0.4251107	-0.54109627	-0.74040246	-0.59531194	-0.7112027	-0.6955621	-0.6628757	-0.7201972	-0.6572997	-0.6451106	-0.68526816	-0.72203606	-0.6036582	-0.6653049	-0.90744257	-0.861744
ENSG00000036530	-0.7384507	-0.9491206	-0.73827493	-0.8299647	-0.86425847	-0.6825475	-0.71463627	-0.923172	-0.97198033	-0.83730066	-0.951081	-0.65702325	-1.061188	-0.82680106	-0.80150276	-0.9962574	-0.890281	-0.63914204	-0.9985319	-0.84238124	-0.8118082	-0.65273166	-0.8503963	-0.70933443	-0.7011388	-0.84999335	-1.0542569	-0.934725	-1.1016858	-0.76823956	-0.83110857	-0.9382038	-0.87879866	-0.6908048	-1.0438694	-0.8585739	-0.8525818	-0.7781049	-0.9616588	-0.9206805	-0.8927863	-0.75939035	-0.86197454	-1.0169477	-0.8868106	-0.9697266	-0.8733724	-0.92098904	-1.1981261
ENSG00000036549	-0.76493293	-1.0019888	-0.7022947	-0.80830127	-1.0233456	-0.8271912	-0.8783229	-0.9364314	-0.9374981	-1.0546836	-0.9597196	-0.57463324	-0.9446554	-0.8351257	-0.75494254	-1.0557907	-1.0680162	-0.82354224	-0.7027103	-0.75993043	-0.87618834	-0.58178425	-0.88415486	-0.7197468	-0.9344136	-0.8994138	-1.1681118	-0.9591837	-1.0930573	-0.5631478	-0.86311996	-0.9860182	-0.99953216	-0.675719	-0.90058655	-0.9034986	-0.75030494	-0.9965507	-0.9584811	-0.7907305	-0.93503255	-0.9068288	-1.0553592	-1.1224167	-1.1760557	-0.7688621	-0.7073827	-1.0396262	-1.0083852
ENSG00000036565	-0.48910117	-0.53411967	-0.51430243	-0.49233258	-0.6120443	-0.47521093	-0.5239218	-0.6109635	-0.6893469	-0.5903617	-0.7112589	-0.4326941	-0.6885117	-0.64551765	-0.41940272	-0.60016686	-0.6764424	-0.4661082	-0.57895726	-0.6384416	-0.5663828	-0.41105875	-0.4779454	-0.4445715	-0.63370043	-0.58360565	-0.65172493	-0.6202974	-0.6646554	-0.46665144	-0.6769382	-0.6045193	-0.6389531	-0.47114924	-0.4918923	-0.5964454	-0.48537767	-0.51502556	-0.8278312	-0.5723389	-0.731879	-0.45442602	-0.509056	-0.590411	-0.63227755	-0.53265953	-0.5808119	-0.91751	-0.72130495
ENSG00000036672	-0.54032177	-0.56034946	-0.53048813	-0.5936465	-0.65744185	-0.558957	-0.50168586	-0.7946517	-0.7157461	-0.6821826	-0.66020733	-0.48071688	-0.68653655	-0.54665005	-0.5523907	-0.7133019	-0.6183227	-0.5375678	-0.6913352	-0.5836682	-0.76309574	-0.49524432	-0.65000015	-0.53522295	-0.80239785	-0.62726516	-0.7656739	-0.74135816	-0.9283624	-0.40433902	-0.8663753	-0.62573636	-0.6575885	-0.48895964	-0.66640455	-0.6592242	-0.5399393	-0.6382579	-0.7091271	-0.71238875	-0.72682315	-0.64640427	-0.59176695	-0.68344414	-0.6121059	-0.7265596	-0.6612656	-0.8988605	-0.8435717
ENSG00000036828	-0.52107733	-0.61186796	-0.49141392	-0.540194	-0.63792145	-0.55237275	-0.5786947	-0.73135734	-0.65837294	-0.61149037	-0.63399655	-0.49954286	-0.7159333	-0.5739169	-0.46844837	-0.7267467	-0.7379189	-0.5000098	-0.62279916	-0.6565684	-0.68339324	-0.44317245	-0.55193275	-0.49314347	-0.6449018	-0.6863391	-0.759939	-0.6072926	-0.7282896	-0.46016213	-0.72233564	-0.6355261	-0.6657925	-0.52677333	-0.6102301	-0.63402987	-0.5827634	-0.5603433	-0.82523656	-0.55991006	-0.74700576	-0.51055294	-0.565899	-0.618182	-0.58341986	-0.5721491	-0.5449037	-0.8573907	-0.7766812
ENSG00000037042	-0.70377684	-0.7530975	-0.71772534	-0.81078213	-0.79447216	-0.8143208	-0.70523024	-0.8715435	-0.74899155	-0.89561975	-0.9092361	-0.5339815	-0.9590458	-0.82089126	-0.6628314	-0.77697045	-0.83395076	-0.65622294	-0.7663921	-0.7408639	-0.9576295	-0.5796519	-0.782209	-0.6712295	-0.64973044	-0.75091857	-0.91341424	-0.87368965	-1.0840982	-0.5824163	-0.8205602	-0.9685253	-0.8361288	-0.5832248	-0.9195296	-0.79458576	-0.79728204	-0.68387014	-0.9614541	-0.87615305	-0.7728665	-0.715931	-0.8831934	-0.9829003	-0.81731576	-0.76873356	-0.69671255	-0.8333538	-0.88218856
ENSG00000037241	-0.7490512	-0.9326575	-0.6736105	-0.7492833	-0.88302124	-0.7682974	-0.7498439	-0.79891956	-0.9341533	-1.0269982	-1.0124235	-0.56684273	-0.95332694	-0.7940167	-0.57247436	-1.0122061	-0.99182427	-0.74667877	-0.7341881	-0.79267603	-0.8568447	-0.537824	-0.7253056	-0.6688966	-0.8070027	-0.6791439	-0.9457345	-0.90133744	-0.915538	-0.522639	-0.7853605	-0.9262205	-0.8768478	-0.53546804	-0.8815522	-0.85455406	-0.7727641	-0.7507134	-1.0142958	-0.7613018	-0.8638544	-0.7797369	-0.81421715	-1.0190176	-1.059624	-0.88995105	-0.63815993	-0.9944725	-0.8369072
ENSG00000037280	-0.71476847	-0.71151555	-0.6360452	-0.504464	-0.6488454	-0.6529959	-0.6010743	-0.7707565	-0.74026185	-0.7394674	-0.7996985	-0.48209706	-0.72321945	-0.6290699	-0.5462745	-0.73920834	-0.8259321	-0.5971072	-0.64125705	-0.60801727	-0.83494985	-0.46958375	-0.6413534	-0.51256263	-0.70824677	-0.71171975	-0.9881595	-0.7728378	-0.9054902	-0.503561	-0.7838021	-0.8287234	-0.77245957	-0.56048316	-0.7534383	-0.72876805	-0.53906864	-0.7163881	-0.7669549	-0.79433113	-0.7091351	-0.77760744	-0.683972	-0.8092967	-0.77754354	-0.64199513	-0.63041806	-0.910612	-0.95983666
ENSG00000037474	-0.62762785	-0.8907938	-0.6562013	-0.6772116	-0.8491531	-0.6801487	-0.69879156	-0.7262568	-0.8417798	-0.9552945	-0.8156977	-0.4893805	-0.7657779	-0.65552026	-0.59024	-0.9116325	-0.8858471	-0.760969	-0.5655752	-0.7124922	-0.8162361	-0.52059454	-0.74103636	-0.604071	-0.85843813	-0.81024045	-1.0981057	-0.82538384	-0.9112019	-0.5004357	-0.7491922	-0.81092244	-0.72328043	-0.57318634	-0.7580091	-0.7841085	-0.6901654	-0.88724	-0.8258504	-0.72346413	-0.85543025	-0.74421144	-0.81202257	-1.016887	-1.0421941	-0.7495933	-0.7156835	-0.99637026	-0.8287801
ENSG00000037637	-0.5755832	-0.8968877	-0.55153954	-0.681352	-0.83777666	-0.7572145	-0.7669792	-0.68126863	-0.8164003	-0.9340031	-0.7109968	-0.42893207	-0.8039867	-0.6062393	-0.6098217	-0.8559271	-0.9634534	-0.78349584	-0.61293185	-0.86475956	-0.7480171	-0.54087716	-0.7610953	-0.68616503	-0.83230567	-0.73988163	-1.0201342	-0.78766936	-0.8922471	-0.37853092	-0.69682515	-0.80244774	-0.71822304	-0.66243744	-0.80033976	-0.7659455	-0.6712506	-0.71732014	-0.86741644	-0.7939334	-0.863995	-0.73455805	-0.84897345	-0.9731455	-0.8714512	-0.7579825	-0.60010684	-0.8315715	-0.73548275
ENSG00000037749	-0.69493806	-0.79633844	-0.6353787	-0.5936854	-0.8444311	-0.7252168	-0.62868696	-0.84439635	-0.9020031	-0.8344052	-0.99053067	-0.5320071	-0.9019688	-0.81028825	-0.572111	-0.9070614	-0.87662125	-0.7290306	-0.64168936	-0.7294111	-0.72602606	-0.57162625	-0.73440844	-0.68096787	-0.7935136	-0.7394412	-1.0507674	-0.75330424	-0.9720421	-0.53925985	-0.77203715	-0.7991558	-0.7658114	-0.56292284	-0.80023396	-0.8521397	-0.5893459	-0.70291287	-0.8407857	-0.8404989	-0.8243539	-0.6642159	-0.7883038	-0.90027165	-0.98365974	-0.6758484	-0.73204404	-0.9684237	-0.8136219
ENSG00000037757	-0.4701273	-0.59392416	-0.5756861	-0.55247456	-0.7471164	-0.6419475	-0.7055025	-0.5739442	-0.76706755	-0.7378846	-0.7022039	-0.42690954	-0.698932	-0.6194397	-0.4629807	-0.6849882	-0.68182623	-0.66549647	-0.5841368	-0.43219027	-0.66782624	-0.4247623	-0.6670176	-0.49393246	-0.7241046	-0.61955994	-1.004996	-0.633896	-0.79647905	-0.47696218	-0.58563066	-0.81484073	-0.72927403	-0.5088479	-0.63027364	-0.6352708	-0.47249794	-0.6213726	-0.7543335	-0.6366549	-0.66001105	-0.6932148	-0.74236697	-0.76986533	-0.733442	-0.59377736	-0.6240449	-0.7762826	-0.7457568
ENSG00000037897	-0.6542568	-0.7350966	-0.5364614	-0.66072804	-0.8248111	-0.70823133	-0.6474408	-0.71650434	-0.9018714	-0.8860605	-0.79367155	-0.4806725	-0.8649729	-0.7761402	-0.7053463	-0.88495386	-0.86038256	-0.7761524	-0.7374233	-0.6632272	-0.74032336	-0.47795564	-0.67390144	-0.554041	-0.79775816	-0.6277909	-0.9613718	-0.7908979	-0.835439	-0.49786437	-0.7512377	-0.80584854	-0.8621356	-0.5601639	-0.72350574	-0.8276574	-0.6922646	-0.71530896	-0.82188606	-0.72728825	-0.7785595	-0.72631705	-0.73728746	-0.8916633	-0.90927756	-0.6895492	-0.6201645	-0.91391563	-0.80322325
ENSG00000037965	-0.6141835	-0.71868557	-0.6749703	-0.57138413	-0.6940881	-0.59639144	-0.581198	-0.8199943	-0.7331669	-0.7814615	-0.7680466	-0.5627367	-0.6790701	-0.5872893	-0.5067155	-0.7574728	-0.76367426	-0.66284144	-0.6797271	-0.6839983	-0.7460844	-0.45053867	-0.63936216	-0.5507398	-0.72109866	-0.71601784	-0.958704	-0.79986393	-0.740893	-0.47180966	-0.76482046	-0.7641607	-0.66300094	-0.46244982	-0.660199	-0.6906775	-0.5682744	-0.5837951	-0.76491064	-0.7376549	-0.7317958	-0.6398963	-0.7258903	-0.6739335	-0.7077311	-0.6104784	-0.66873693	-0.9723339	-0.7201891
ENSG00000038002	-0.6966754	-0.76954424	-0.57753	-0.6469406	-0.7720144	-0.71681356	-0.8443838	-0.78079665	-0.800685	-0.82491904	-0.8814801	-0.7022655	-0.89537656	-0.7423588	-0.70227283	-0.8404049	-0.935699	-0.7514418	-0.7032679	-0.69232684	-0.81379473	-0.5323576	-0.67396647	-0.63912416	-0.76234144	-0.7737783	-0.9681739	-0.796145	-0.89087737	-0.6405871	-0.70960987	-0.80844027	-0.8291122	-0.6341058	-0.73870933	-0.8206101	-0.7582178	-0.7115077	-0.84964186	-0.82794446	-0.8345054	-0.770915	-0.8019083	-0.8891208	-0.8538524	-0.71955264	-0.7195364	-0.9428316	-0.8311836
ENSG00000038210	-0.7479333	-0.9186669	-0.7639841	-0.69827557	-0.8480748	-0.8426072	-0.8217076	-0.8449707	-0.8971433	-0.9591938	-0.83282745	-0.69456387	-0.8515762	-0.78927815	-0.71126443	-0.9830156	-0.9462353	-0.8325524	-0.7456312	-0.76334774	-0.8514299	-0.56536317	-0.81975996	-0.65686125	-0.9286472	-0.8894295	-1.1339903	-0.9898985	-0.94224197	-0.59775275	-0.7760072	-0.9116666	-0.9212917	-0.609278	-0.7935028	-0.85664016	-0.87075156	-0.80621797	-0.9402642	-0.87163454	-0.95776093	-0.86641216	-0.87707937	-0.97325253	-0.9272709	-0.78868777	-0.7454887	-0.9541802	-0.86941975
ENSG00000038219	-0.64555955	-0.90589887	-0.62627447	-0.73930496	-1.0354941	-0.7462211	-0.79392076	-0.8372811	-0.87794715	-1.0137359	-0.8697505	-0.54336137	-0.85402775	-0.8731424	-0.7850401	-1.1254902	-1.1451176	-0.8040625	-0.64579284	-0.7863524	-0.83083266	-0.5505449	-0.86562043	-0.75620604	-0.89710706	-0.83462775	-1.1783832	-0.84073913	-1.0347505	-0.65207726	-0.8906025	-0.9143981	-0.9109749	-0.6878221	-0.9489961	-0.8668221	-0.70745045	-0.8216748	-0.95876074	-0.87170994	-0.891235	-0.85693055	-0.9122358	-1.079463	-1.0261409	-0.7816042	-0.7978671	-0.9301869	-0.8289384
ENSG00000038274	-0.64871436	-0.9558326	-0.6608174	-0.72347575	-0.98055583	-0.7934695	-0.8574365	-0.9031725	-0.8547814	-1.0246694	-0.92598575	-0.6124948	-0.92087287	-0.8139272	-0.715307	-0.93481004	-1.0465919	-0.8171763	-0.60765445	-0.74033797	-0.77743053	-0.6038208	-0.8420862	-0.7504104	-0.91003186	-0.83653826	-1.1370565	-0.7890669	-0.97644603	-0.6235289	-0.86640817	-0.9859564	-0.9289357	-0.63670963	-0.8304679	-0.9397229	-0.70900834	-0.7906514	-0.9748903	-0.8788733	-0.930299	-0.7491669	-0.9333728	-1.0229518	-1.0530728	-0.8556522	-0.787137	-0.95950884	-0.8807133
ENSG00000038295	-0.5988896	-0.77713835	-0.6590278	-0.54296106	-0.6878725	-0.58450603	-0.53807014	-0.8156932	-0.7929419	-0.8065917	-0.70767653	-0.5508016	-0.74669266	-0.5927992	-0.52252305	-0.8157768	-0.8402745	-0.56934565	-0.7380308	-0.70992863	-0.7192515	-0.51687795	-0.69667304	-0.5357685	-0.71090347	-0.6341715	-0.96378314	-0.83416307	-0.93577087	-0.5182699	-0.6902289	-0.76946473	-0.6790387	-0.520609	-0.73375905	-0.7277356	-0.54550356	-0.6129023	-0.81778836	-0.72467446	-0.77470344	-0.6695527	-0.745707	-0.7945818	-0.7820285	-0.60420865	-0.62985706	-0.88870853	-0.92241496
ENSG00000038358	-0.6959936	-0.873083	-0.76491374	-0.7485482	-0.9284588	-0.82258284	-0.7846788	-0.85783154	-0.9675982	-1.0377	-0.8889848	-0.517185	-0.9473209	-0.8086776	-0.7708713	-1.0296321	-1.0292346	-0.85728663	-0.6540158	-0.8158967	-0.893949	-0.6856508	-0.78568923	-0.73070633	-0.9441702	-0.7655433	-1.1006763	-0.8872614	-1.1011534	-0.6186808	-0.84041816	-0.98723316	-0.93950355	-0.7215862	-0.94136137	-0.8742354	-0.6663341	-0.8360519	-0.9338451	-0.81251	-0.8907026	-0.74792105	-0.9080362	-1.1046247	-1.0297776	-0.92781377	-0.7614858	-0.93644816	-0.89302313
ENSG00000038382	-0.62646496	-0.78284955	-0.64061075	-0.562131	-0.8547828	-0.8053386	-0.66928697	-0.7346136	-0.87957567	-0.8674523	-0.82660246	-0.45522946	-0.8689904	-0.75295246	-0.5551149	-0.88200843	-0.86188716	-0.65729934	-0.6502834	-0.7847429	-0.6832067	-0.55386454	-0.68583995	-0.682663	-0.68142843	-0.722352	-0.94416577	-0.80376923	-0.827075	-0.5611102	-0.761429	-0.8086423	-0.75536585	-0.5725295	-0.71592695	-0.75769883	-0.6793572	-0.6914423	-0.7713083	-0.78514254	-0.72878206	-0.71481025	-0.7947292	-0.8993385	-0.86877227	-0.69963497	-0.73442787	-0.8140072	-0.83738977
ENSG00000038427	-0.6013718	-0.6081947	-0.5399146	-0.4906116	-0.56394535	-0.64838	-0.5856004	-0.7263587	-0.7566501	-0.7803799	-0.7622401	-0.68549556	-0.74289405	-0.5802394	-0.588534	-0.6553399	-0.7553681	-0.55024946	-0.66077155	-0.6717029	-0.7872289	-0.46598393	-0.525568	-0.53450024	-0.65878046	-0.7133225	-0.84592706	-0.7497575	-0.9345432	-0.50441015	-0.6749949	-0.73766047	-0.7602211	-0.48294172	-0.7059804	-0.67891234	-0.54137194	-0.7319058	-0.7040501	-0.8091808	-0.7308426	-0.5927028	-0.6953104	-0.7162955	-0.66372234	-0.6252666	-0.67578644	-0.82900405	-0.8534714
ENSG00000038532	-0.65798783	-0.8003487	-0.6650079	-0.8063585	-0.90946925	-0.65774965	-0.6334321	-0.7580058	-0.83841026	-0.89865637	-0.86329556	-0.5225794	-0.93312246	-0.77488726	-0.7492578	-0.91709226	-0.985758	-0.7781366	-0.69160813	-0.75951636	-0.8590105	-0.6294301	-0.7843	-0.6130879	-0.86069316	-0.7334966	-1.009767	-0.7929877	-1.0520248	-0.58430636	-0.71175665	-1.0041306	-0.81574905	-0.5969602	-0.8471852	-0.9446824	-0.7527524	-0.7568311	-0.8668243	-0.80699843	-0.8278126	-0.67673427	-0.81898165	-1.0788299	-0.9979395	-0.828694	-0.6873887	-0.9907086	-0.86866045
ENSG00000038945	-0.681797	-0.72807306	-0.5541334	-0.64127576	-0.8119673	-0.75070953	-0.7026135	-0.7005185	-0.7674302	-0.8330468	-0.7822678	-0.56469023	-0.7826348	-0.6456962	-0.6415122	-0.7367486	-0.8584044	-0.5805559	-0.5976099	-0.74301976	-0.8563063	-0.46624103	-0.5808168	-0.5367427	-0.79635483	-0.8362585	-1.0070168	-0.771718	-0.95304835	-0.50122213	-0.73001146	-0.79480153	-0.82803637	-0.5508064	-0.7916271	-0.7739422	-0.64214003	-0.691641	-0.86152595	-0.76890105	-0.85181534	-0.7287817	-0.7125806	-0.84967285	-0.8186806	-0.68604434	-0.64802146	-0.98341143	-1.0261866
ENSG00000039068	-0.61863357	-0.68997455	-0.6214357	-0.5523793	-0.60196066	-0.63205355	-0.5538244	-0.8567157	-0.7671341	-0.7396727	-0.7748958	-0.5551551	-0.82044286	-0.53920007	-0.5568958	-0.77071136	-0.75514376	-0.7081309	-0.7408035	-0.5443619	-0.74880576	-0.5741941	-0.6431853	-0.49552232	-0.70966333	-0.6676074	-1.050476	-0.8367585	-0.8497784	-0.44307765	-0.8294391	-0.73008317	-0.75973326	-0.5356506	-0.72541255	-0.7765712	-0.5850872	-0.7674648	-0.6549844	-0.7015031	-0.8596576	-0.74087614	-0.7424039	-0.7815091	-0.68148994	-0.6473045	-0.7677939	-0.8592378	-0.9208809
ENSG00000039123	-0.7404887	-0.9903023	-0.7379862	-0.7334432	-1.051517	-0.7943976	-0.84792364	-0.8862846	-1.0335863	-1.0247418	-0.98598987	-0.53062344	-0.9773456	-0.7903186	-0.7004288	-1.073998	-1.0821363	-0.9632435	-0.63080174	-0.8725006	-0.9243537	-0.58038473	-0.8056004	-0.7588037	-0.93472964	-0.8195071	-1.134953	-0.95754975	-1.0921441	-0.5271579	-0.92646354	-0.9660764	-0.934078	-0.70239717	-0.9558409	-0.91213876	-0.73717743	-0.9018607	-0.925628	-0.82234734	-0.9480575	-0.8278083	-0.9574534	-1.0457399	-1.1244801	-0.88434386	-0.7829791	-1.0742235	-0.9093377
ENSG00000039139	-0.6044714	-0.6853699	-0.6265055	-0.6478081	-0.7266728	-0.63993204	-0.6919674	-0.7767333	-0.87522435	-0.76023483	-0.7631407	-0.5821079	-0.896306	-0.8027482	-0.6360361	-0.8409449	-0.84617734	-0.6059319	-0.76768273	-0.768776	-0.75266254	-0.5409434	-0.63093907	-0.5832776	-0.6655405	-0.76426655	-0.89152056	-0.8304424	-0.9381188	-0.5682289	-0.6534276	-0.81959677	-0.768513	-0.5770019	-0.7349095	-0.71918976	-0.65253323	-0.7215134	-0.8545874	-0.72461194	-0.9259323	-0.6648501	-0.68050516	-0.7754941	-0.7365187	-0.7092733	-0.61250186	-0.8153353	-0.96914977
ENSG00000039319	-0.6982517	-0.7401139	-0.57397103	-0.7389568	-0.8983653	-0.7389902	-0.73050475	-0.89483756	-0.7920898	-0.9571125	-0.7715197	-0.5050678	-0.8457972	-0.80029005	-0.70945853	-0.9232499	-0.92866284	-0.6855364	-0.7223001	-0.76385355	-0.8100566	-0.61708385	-0.74083626	-0.704461	-0.74836653	-0.72818506	-1.1106398	-0.75545865	-1.0592248	-0.5795498	-0.8080736	-0.8611543	-0.8473514	-0.68538374	-0.81773853	-0.84627086	-0.6498814	-0.73728704	-0.8632548	-0.86593175	-0.79694617	-0.6881268	-0.77280736	-1.017773	-0.99986637	-0.68379754	-0.66727	-0.9392121	-0.95677227
ENSG00000039523	-0.6629833	-0.8523753	-0.62368387	-0.65526134	-0.8850734	-0.8890622	-0.73313326	-0.9734909	-0.9132603	-0.9352952	-0.94351864	-0.56330556	-0.92245054	-0.87655044	-0.7400618	-0.90346426	-0.9944881	-0.6594925	-0.66517586	-0.80606884	-0.90632564	-0.5784333	-0.68112147	-0.7623073	-0.78331953	-0.7929305	-1.1242776	-0.8492739	-1.0868495	-0.67643964	-0.88480884	-1.0132285	-0.9039751	-0.724189	-0.9391178	-0.82267165	-0.63856554	-0.69701177	-0.9103407	-0.93367445	-0.7639766	-0.75970894	-0.8622267	-1.0713636	-0.9321845	-0.8336085	-0.7154171	-0.92833877	-0.8989676
ENSG00000039537	-0.7158121	-0.696752	-0.5563449	-0.5465268	-0.6495299	-0.65417874	-0.53506535	-0.76089764	-0.73103434	-0.7412654	-0.8072499	-0.4843792	-0.74349403	-0.6824523	-0.49528456	-0.75512886	-0.7433667	-0.5302636	-0.65154994	-0.59053427	-0.77180034	-0.53076106	-0.61433905	-0.57385445	-0.7862876	-0.6884765	-0.9852168	-0.83050454	-1.0298485	-0.45802584	-0.7808137	-0.7233124	-0.7502151	-0.44705835	-0.68318236	-0.69481575	-0.6110025	-0.7784013	-0.7178813	-0.6765419	-0.78951526	-0.6742019	-0.7602561	-0.6931064	-0.81284714	-0.6279942	-0.68043804	-0.9981703	-0.946473
ENSG00000039560	-0.6576141	-0.82294893	-0.66153383	-0.61558545	-0.6686931	-0.8154137	-0.6426887	-0.74387664	-0.83712596	-0.94091314	-0.81443864	-0.60957366	-0.75624996	-0.6508349	-0.64664656	-0.82432806	-0.85163814	-0.6632916	-0.7020134	-0.70078963	-0.84620667	-0.5025774	-0.77822787	-0.6348008	-0.74844384	-0.6179541	-0.9394325	-0.8390156	-0.85563177	-0.55594337	-0.66898584	-0.8709377	-0.7385517	-0.5456239	-0.7292185	-0.75242144	-0.72039837	-0.7113333	-0.8923967	-0.7763379	-0.87739354	-0.76929915	-0.7889287	-0.85063624	-0.79768926	-0.6839636	-0.8211356	-0.92782223	-0.85692114
ENSG00000039600	-0.6655634	-0.75408256	-0.64678293	-0.5919746	-0.7412044	-0.7235363	-0.5743893	-0.88007045	-0.78634375	-0.84418535	-0.8658452	-0.5394295	-0.8390107	-0.5399293	-0.53851676	-0.82356745	-0.97179526	-0.5677495	-0.6112785	-0.8885541	-0.85430497	-0.6173618	-0.6069101	-0.6286546	-0.77368927	-0.6469529	-0.81177074	-0.76570827	-0.88091016	-0.39734614	-0.8962252	-0.77283365	-0.7953079	-0.61743253	-0.71345466	-0.61531156	-0.6922898	-0.75264513	-0.84675914	-0.775102	-0.77993006	-0.67719036	-0.6819858	-0.8007558	-0.75723135	-0.85380197	-0.78390175	-1.0242323	-0.9094304
ENSG00000039650	-0.711217	-0.85846996	-0.6547836	-0.6943148	-0.97981775	-0.8809069	-0.8272936	-0.8802468	-0.93407816	-0.9509687	-0.95154935	-0.5714646	-1.0054109	-0.9267789	-0.9503618	-1.0296063	-1.0267761	-0.90528923	-0.72205645	-0.73252654	-0.79480404	-0.6012897	-0.77521896	-0.6561567	-0.9841292	-0.80267984	-1.1964447	-0.7401313	-1.0347089	-0.75181895	-0.86767054	-0.9483503	-0.9478284	-0.7140983	-0.9036669	-0.9211037	-0.68566245	-0.7937938	-1.0022686	-0.82420653	-0.87750155	-0.76809865	-0.90327966	-1.0647908	-0.99583864	-0.78286505	-0.6916561	-0.9535613	-0.93578243
ENSG00000039987	-0.5837603	-0.61354434	-0.6815968	-0.5221661	-0.5268288	-0.5056023	-0.5254598	-0.75971776	-0.7786306	-0.59088457	-0.6596141	-0.5676061	-0.7369418	-0.46351966	-0.55299354	-0.67782557	-0.6967984	-0.5419136	-0.7080135	-0.59747547	-0.6757006	-0.46465337	-0.5384446	-0.4462409	-0.73196703	-0.61593753	-0.8050247	-0.65116423	-0.73176736	-0.41184005	-0.7208905	-0.5259671	-0.59604084	-0.512846	-0.56729674	-0.71906793	-0.5383629	-0.647485	-0.7605569	-0.63680345	-0.7206721	-0.6226069	-0.68167114	-0.6073944	-0.5369303	-0.6407907	-0.65526754	-0.8009519	-0.74809265
ENSG00000040199	-0.63667697	-0.7225239	-0.6867554	-0.6729363	-0.8706276	-0.76557	-0.649632	-0.7976318	-0.7953366	-0.8625432	-0.88612896	-0.5472254	-0.901336	-0.6938574	-0.5640139	-0.8546719	-0.90528095	-0.74757004	-0.7010817	-0.7121927	-0.778562	-0.6124843	-0.71780354	-0.6576151	-0.76063335	-0.70923	-0.9643254	-0.7960703	-1.0720924	-0.56195444	-0.73631763	-0.8757672	-0.78566635	-0.5242225	-0.84998506	-0.8241565	-0.6829924	-0.68638855	-0.8856025	-0.76546276	-0.80966204	-0.7554917	-0.75538695	-0.89910865	-0.85086906	-0.7272093	-0.78102964	-0.857847	-0.8710566
ENSG00000040275	-0.8065511	-0.9097722	-0.70989597	-0.73960483	-0.92807925	-0.68261844	-0.8173969	-0.7936227	-0.9282356	-0.95520383	-0.940677	-0.73460186	-0.9644382	-0.70209354	-0.6735624	-0.9540167	-1.0569365	-0.74710506	-0.7260081	-0.812464	-0.9589038	-0.6346453	-0.81711996	-0.7206326	-0.85688627	-0.7531707	-1.0699894	-1.0148066	-0.9686189	-0.64031374	-0.85289085	-0.92953277	-0.82148474	-0.69163555	-0.84606767	-0.99525803	-0.8369458	-0.837103	-0.8830256	-0.8956183	-0.95051074	-0.77327275	-0.8324956	-1.0189067	-1.0383631	-0.8625139	-0.78767085	-0.99988574	-0.94666594
ENSG00000040341	-0.72601044	-0.87349945	-0.6218601	-0.83416706	-0.93559253	-0.76465416	-0.7484748	-0.94129103	-1.0304754	-0.9080975	-0.9277244	-0.5507463	-1.039475	-0.6951103	-0.6762983	-0.8777502	-1.0041881	-0.77689856	-0.7687778	-0.8162795	-0.92732245	-0.58075535	-0.88423014	-0.78454447	-0.84345907	-0.81178963	-1.0395253	-0.9315237	-1.0276523	-0.6179133	-0.81855536	-0.9176848	-0.88919586	-0.75900507	-0.8713133	-0.9294044	-0.75927263	-0.86040974	-0.9470221	-0.9202473	-0.96466094	-0.6797395	-0.8930224	-1.0279883	-1.0633041	-0.8514716	-0.7201254	-1.0226668	-1.0548443
ENSG00000040487	-0.65235627	-0.7731932	-0.5443545	-0.7227531	-0.85966235	-0.730431	-0.7031382	-0.7880002	-0.8024278	-0.97198427	-0.9414638	-0.53836447	-0.87120414	-0.7919227	-0.6028905	-0.8748009	-0.8949772	-0.70848966	-0.71134293	-0.6716229	-0.74053246	-0.5119966	-0.7404938	-0.59160024	-0.8385917	-0.7115687	-0.9783462	-0.7586087	-0.96322036	-0.6015773	-0.7490555	-0.8672893	-0.71543026	-0.59610736	-0.79058886	-0.82354605	-0.6731459	-0.67701775	-0.87860334	-0.64380527	-0.81456053	-0.67120606	-0.76833624	-0.9676141	-0.9097766	-0.77564645	-0.640835	-0.9130523	-0.7975742
ENSG00000040531	-0.5289756	-0.67775315	-0.5263554	-0.5857407	-0.7923348	-0.6517666	-0.68881166	-0.759746	-0.78715295	-0.8172732	-0.86701316	-0.5617617	-0.7641571	-0.78079194	-0.54944664	-0.90157354	-0.84806824	-0.73017037	-0.5937613	-0.6377677	-0.7704076	-0.5409421	-0.6291785	-0.5069506	-0.7511921	-0.5847312	-1.0155064	-0.7398582	-0.9239505	-0.5793885	-0.7522563	-0.68105215	-0.7092348	-0.67465115	-0.6229787	-0.79473794	-0.65352494	-0.6808083	-0.8875925	-0.66855335	-0.7279823	-0.6398984	-0.6506899	-0.8799358	-0.8167665	-0.73136	-0.61647487	-0.94244045	-0.8143294
ENSG00000040608	-0.5507645	-0.6803716	-0.52618074	-0.6478471	-0.66505253	-0.5293069	-0.51929474	-0.7751633	-0.7449482	-0.6868808	-0.7176426	-0.59432626	-0.8684292	-0.5422077	-0.6088184	-0.7246896	-0.7158068	-0.5933696	-0.7833886	-0.6510624	-0.7760723	-0.46975243	-0.6657497	-0.4876328	-0.74740165	-0.65920335	-1.0149271	-0.7857665	-1.0009546	-0.44612765	-0.78900003	-0.8545748	-0.72413	-0.4632161	-0.83930063	-0.7827889	-0.6880729	-0.6319108	-0.718432	-0.81675225	-0.7855117	-0.79753315	-0.7625523	-0.7611199	-0.70521253	-0.6897398	-0.6057904	-0.8004286	-0.8505257
ENSG00000040633	-0.54331416	-0.84746516	-0.55446184	-0.5897856	-0.8754552	-0.7504239	-0.7086886	-0.75495684	-0.8677683	-0.957758	-0.7719585	-0.47497845	-0.84574574	-0.67404985	-0.58630896	-0.6849074	-0.8673199	-0.74769074	-0.56325746	-0.74234784	-0.7136647	-0.56952935	-0.7648763	-0.52532613	-0.7589824	-0.74577266	-0.99578714	-0.66927594	-0.75023735	-0.5373677	-0.8273705	-0.89727616	-0.72701824	-0.530635	-0.72180223	-0.71020466	-0.66115767	-0.6236923	-0.9564739	-0.79900414	-0.77389944	-0.65147585	-0.81195986	-0.9370328	-0.9605889	-0.7698417	-0.624466	-0.83298516	-0.69167894
ENSG00000040731	-0.6030757	-0.7861036	-0.7298539	-0.71812207	-0.74196196	-0.5797506	-0.5609676	-0.84194547	-0.75829846	-0.68082273	-0.8353243	-0.66235256	-1.0013644	-0.6128236	-0.6671513	-0.74104214	-0.7784203	-0.5689438	-0.9439805	-0.7358584	-0.7861149	-0.6142744	-0.6530843	-0.58480006	-0.7536791	-0.7780941	-0.8450595	-0.7434605	-0.97089595	-0.53034955	-0.8417691	-0.7634313	-0.7809366	-0.5667584	-0.82756156	-0.776762	-0.6912916	-0.68882793	-0.8201582	-0.7899094	-0.9087997	-0.58238125	-0.7672095	-0.80633134	-0.7577263	-0.8198121	-0.6832721	-0.8981061	-1.0111079
ENSG00000040933	-0.7252702	-0.88547206	-0.6683056	-0.7468562	-0.9220775	-0.7570252	-0.7087064	-0.90158814	-0.809671	-0.92587495	-0.82323897	-0.51743144	-0.95143753	-0.70629674	-0.7425437	-0.8934863	-1.0322304	-0.66362333	-0.6762806	-0.7322587	-0.79678416	-0.56152815	-0.77637184	-0.6634858	-0.7968993	-0.8147614	-1.0722184	-0.7516943	-1.0325692	-0.6028952	-0.9323303	-0.95496064	-0.92745745	-0.70999354	-0.8438788	-0.8031309	-0.78382987	-0.7561248	-0.94880193	-0.8521312	-0.8559462	-0.6797763	-0.88071835	-1.0559218	-0.93123436	-0.80510366	-0.67659414	-0.87525636	-0.94337475
ENSG00000041353	-0.7458327	-0.8845058	-0.63121593	-0.6302633	-0.7293702	-0.6463666	-0.6529961	-0.99671537	-0.8430976	-0.7986328	-0.80476016	-0.73709935	-0.9777638	-0.6120712	-0.75914	-0.92534906	-0.89863604	-0.6593104	-0.88130647	-0.68864	-0.9219526	-0.59519637	-0.75768536	-0.61159754	-0.7985641	-0.7842569	-1.0203611	-0.89964163	-0.901561	-0.6185408	-0.8731089	-0.85736215	-0.7556919	-0.64384687	-0.86301154	-0.8914778	-0.70396566	-0.82383674	-0.7814883	-0.92952305	-0.90902096	-0.8519589	-0.8064578	-0.90405786	-0.8089368	-0.7821342	-0.79278153	-0.962362	-1.063487
ENSG00000041357	-0.68742365	-0.9852262	-0.6450618	-0.63856995	-0.8529353	-0.6792168	-0.7692709	-0.7956914	-0.901112	-0.9563375	-0.92931926	-0.5592784	-0.9528562	-0.69667476	-0.59799016	-0.93462443	-0.9643609	-0.72194386	-0.63392425	-0.88688654	-0.91041356	-0.4929396	-0.7700224	-0.7363006	-0.86029255	-0.8094055	-0.979662	-0.8906463	-0.8995066	-0.5633974	-0.7675908	-0.77579015	-0.8190476	-0.64052314	-0.85125136	-0.8301555	-0.7060421	-0.82451266	-0.88177687	-0.7279079	-0.8824525	-0.6917946	-0.85920364	-0.99029857	-1.0627043	-0.85686713	-0.7387645	-1.0026504	-0.85623425
ENSG00000041515	-0.528335	-0.6598335	-0.5178703	-0.55651313	-0.64912635	-0.5507367	-0.5177425	-0.76815444	-0.75891423	-0.66722196	-0.792463	-0.4259571	-0.8091042	-0.6404703	-0.4924857	-0.6886057	-0.787476	-0.43078727	-0.73833865	-0.6954005	-0.64386654	-0.4558649	-0.58485436	-0.50974524	-0.67468387	-0.7404661	-0.83959615	-0.72671896	-0.87409043	-0.38204545	-0.70500267	-0.74698424	-0.66307306	-0.49077368	-0.7099156	-0.61888325	-0.55462706	-0.6203253	-0.85920686	-0.63130873	-0.76118875	-0.51964355	-0.6184745	-0.70567423	-0.6745962	-0.63101476	-0.56291294	-0.8678777	-0.89674395
ENSG00000041802	-0.60878515	-0.8901779	-0.6334874	-0.7673884	-0.8457674	-0.6484316	-0.6944905	-0.7367148	-0.9187388	-0.8560728	-0.87105227	-0.5166953	-0.8991343	-0.80678886	-0.67689544	-0.9838705	-0.9391345	-0.7823739	-0.6192916	-0.6963939	-0.7826638	-0.5392592	-0.7279052	-0.59685016	-0.83613837	-0.65814626	-1.0348766	-0.8453263	-0.89968026	-0.54203737	-0.81007725	-0.84302783	-0.79605126	-0.6090861	-0.7989991	-0.78660834	-0.6959464	-0.8654224	-0.8218259	-0.7401569	-0.8500618	-0.70930654	-0.8482749	-0.9608138	-0.97338367	-0.73524785	-0.593174	-0.9451402	-0.8609095
ENSG00000041880	-0.6793841	-0.86370915	-0.69081396	-0.69590455	-0.87620276	-0.8672363	-0.823556	-0.8760159	-0.87436	-0.85941124	-0.88280874	-0.5420897	-0.9653147	-0.73279065	-0.66471833	-0.91608	-0.9378482	-0.6968106	-0.76813775	-0.709792	-0.7671803	-0.52125555	-0.6896842	-0.6568759	-0.81664467	-0.7893884	-1.0470722	-0.8062682	-0.953016	-0.5949542	-0.7803344	-0.9318914	-0.92099625	-0.5861575	-0.8230212	-0.85141015	-0.69244397	-0.7808802	-0.9911285	-0.7600535	-0.83402956	-0.74545366	-0.9372816	-0.9745845	-1.0609703	-0.7450615	-0.74340135	-0.9728662	-0.89079154
ENSG00000041982	-0.4501575	-0.5376878	-0.5144731	-0.35246453	-0.43772832	-0.61388737	-0.44944414	-0.55147004	-0.6390537	-0.6160547	-0.49007636	-0.5853008	-0.6388404	-0.44859144	-0.517835	-0.5678717	-0.5407031	-0.3081191	-0.57382524	-0.44982678	-0.6485164	-0.33206537	-0.42017663	-0.4548236	-0.46613777	-0.637388	-0.61159307	-0.6932504	-0.7030896	-0.42827976	-0.54118556	-0.5705579	-0.6757361	-0.44358623	-0.4410315	-0.5359887	-0.43097103	-0.62101483	-0.64785296	-0.6182596	-0.71107066	-0.48986557	-0.7127834	-0.5194082	-0.65300083	-0.5236093	-0.6214945	-0.83159256	-0.7072824
ENSG00000041988	-0.5807082	-0.8263589	-0.54952115	-0.69399583	-0.89123994	-0.71864974	-0.7039498	-0.8316791	-0.7853842	-0.9619245	-0.8991134	-0.5036456	-0.81606025	-0.73491204	-0.6522285	-0.9084493	-0.95067346	-0.6827352	-0.58680785	-0.8226175	-0.8212358	-0.47981068	-0.74339986	-0.6934137	-0.85462767	-0.68392533	-0.96465045	-0.83173263	-1.0142767	-0.4517361	-0.7070759	-0.8617521	-0.8199793	-0.67066693	-0.78619474	-0.70439667	-0.6210877	-0.70287466	-0.8842741	-0.7604929	-0.7789498	-0.62819666	-0.88492996	-0.98923284	-0.93765616	-0.8143365	-0.6375889	-0.8366809	-0.83890337
ENSG00000042062	-0.57293904	-0.58940846	-0.55249745	-0.4278329	-0.5950842	-0.54972976	-0.48051375	-0.71439487	-0.66827905	-0.651823	-0.7225727	-0.38522905	-0.6272609	-0.5328651	-0.47199014	-0.61078376	-0.66565526	-0.4653677	-0.6847967	-0.5076717	-0.74121493	-0.42892835	-0.55013424	-0.5197736	-0.58435374	-0.6012312	-0.87116706	-0.60481095	-0.79499185	-0.4091355	-0.74094206	-0.56797945	-0.5940617	-0.45005727	-0.51886	-0.59314543	-0.48627427	-0.57470626	-0.7159169	-0.62454766	-0.6210252	-0.5915198	-0.6623948	-0.64302224	-0.6994219	-0.48668155	-0.5032858	-0.86324114	-0.78652894
ENSG00000042088	-0.7896934	-0.9131706	-0.72726804	-0.7985495	-0.9055815	-0.6968395	-0.74053925	-0.8651984	-0.8720157	-0.94271886	-0.91011894	-0.6539374	-0.9364555	-0.6932868	-0.68237984	-1.0131269	-1.1148721	-0.8215709	-0.7190001	-0.8580806	-0.87355703	-0.61703545	-0.884844	-0.6539274	-0.89722955	-0.7726605	-1.0400054	-0.91645604	-0.93508726	-0.605811	-0.88280255	-1.0264661	-0.86632603	-0.6812549	-0.9215166	-0.9557031	-0.8992613	-0.7818219	-0.97587377	-0.80274564	-0.97041184	-0.87675595	-0.93303204	-1.0943464	-1.0344846	-0.8735444	-0.82213455	-0.9711711	-0.89636594
ENSG00000042286	-0.64058864	-0.78999865	-0.5786635	-0.53738034	-0.7354435	-0.7287566	-0.5906428	-0.86846715	-0.81858337	-0.8675889	-0.8389964	-0.4988184	-0.77110624	-0.7246848	-0.57729286	-0.77045566	-0.84740734	-0.5146493	-0.64418924	-0.65220827	-0.7553935	-0.5250336	-0.6582659	-0.5936843	-0.7578876	-0.6911801	-1.0447475	-0.8195639	-0.8451644	-0.6069765	-0.7119706	-0.8279786	-0.75661653	-0.5554879	-0.7499316	-0.7359216	-0.58131355	-0.6729004	-0.90626884	-0.7078927	-0.75755554	-0.65170825	-0.7259915	-0.8026806	-0.85574037	-0.7194414	-0.712007	-1.0114794	-0.83123726
ENSG00000042304	-0.25660133	-0.2561639	-0.26894668	-0.2683759	-0.18718688	-0.1998087	-0.23871104	-0.3805861	-0.39904422	-0.41168827	-0.48628014	-0.25779563	-0.45844775	-0.31593564	-0.34714252	-0.35684648	-0.3694882	-0.2648671	-0.32198307	-0.3882533	-0.42287198	-0.1653387	-0.229301	-0.1948457	-0.31631652	-0.3309471	-0.26648197	-0.3861917	-0.5931739	-0.2795526	-0.4185713	-0.33284858	-0.27456114	-0.23069228	-0.30741277	-0.25741717	-0.28094575	-0.29113266	-0.41514248	-0.32153577	-0.32820833	-0.2521519	-0.41816732	-0.27738994	-0.41125163	-0.3107043	-0.37763876	-0.5956607	-0.42251548
ENSG00000042317	-0.8304659	-0.88952535	-0.6193768	-0.8267761	-0.90424454	-0.78874016	-0.7494264	-0.906049	-0.8072019	-0.95699584	-0.9998083	-0.59987205	-0.90874505	-0.783535	-0.75099087	-0.9899312	-0.9818495	-0.6682684	-0.6935286	-0.84795135	-0.8458756	-0.69370365	-0.875336	-0.7334694	-0.7944909	-0.6899621	-0.8830509	-0.94265276	-1.147679	-0.5807524	-0.7361337	-0.9796816	-0.98300856	-0.583788	-0.9044345	-0.8317643	-0.7469864	-0.7938934	-0.94745845	-0.9037054	-0.8305068	-0.6930648	-0.85195684	-1.0188525	-0.9814387	-0.8296706	-0.7300326	-0.8987803	-1.0826893
ENSG00000042429	-0.6265765	-0.90622914	-0.5842709	-0.64209384	-0.9371095	-0.64584976	-0.73679423	-0.85826904	-0.87576973	-0.98682845	-0.81554514	-0.43085763	-0.83471954	-0.75967085	-0.71088594	-0.95012075	-1.0128987	-0.7221514	-0.5386861	-0.7590782	-0.7376935	-0.5237309	-0.8021977	-0.6239007	-0.87221503	-0.8059826	-1.1356417	-0.8412928	-1.0058889	-0.5249788	-0.8337141	-0.8384377	-0.8218421	-0.6142823	-0.79368865	-0.7618091	-0.6778043	-0.7873644	-0.89430267	-0.7139812	-0.9116364	-0.643878	-0.8903589	-1.0956542	-1.0724016	-0.73752475	-0.61567515	-0.8363959	-0.7969475
ENSG00000042445	-0.7956198	-0.81097955	-0.68783635	-0.68124956	-0.82071966	-0.7639928	-0.731693	-0.85805553	-0.87492186	-0.9462687	-0.9168235	-0.68021476	-0.87026817	-0.81475097	-0.6910761	-0.8555203	-0.88132226	-0.66724706	-0.70097077	-0.6749378	-0.8851622	-0.52940995	-0.7290396	-0.68804806	-0.85885316	-0.8647677	-1.1024497	-0.9306828	-0.86882895	-0.60148406	-0.8557525	-0.7924572	-0.7928327	-0.6090691	-0.81313264	-0.86030394	-0.7522321	-0.84778756	-0.9461775	-0.8225153	-0.86554384	-0.744892	-0.813533	-0.98334193	-0.922814	-0.7548704	-0.6788836	-1.0391467	-0.99875516
ENSG00000042493	-0.6596458	-0.676713	-0.6506744	-0.49424407	-0.55423206	-0.58369416	-0.66130406	-0.6865971	-0.7739125	-0.77769166	-0.72917205	-0.60398066	-0.6944555	-0.5330376	-0.598849	-0.7182873	-0.7617851	-0.5350838	-0.6269102	-0.57418156	-0.789	-0.47287694	-0.5970235	-0.5531466	-0.6849617	-0.7195598	-0.8309367	-0.8183108	-0.80660325	-0.5107167	-0.7018481	-0.7391378	-0.74864656	-0.5946037	-0.6849266	-0.728857	-0.5873158	-0.7227424	-0.63789696	-0.77907264	-0.7701538	-0.7337057	-0.79070824	-0.83612794	-0.65486765	-0.61664236	-0.7237869	-0.79807806	-0.9081635
ENSG00000042753	-0.6482895	-0.96985894	-0.5288518	-0.68887067	-0.9031935	-0.7386703	-0.6580325	-0.79723203	-0.8538847	-0.84818536	-0.9155237	-0.57785827	-1.0370307	-0.6674716	-0.6454885	-0.79857814	-0.9043047	-0.7822192	-0.79239494	-0.7850473	-0.818515	-0.5557829	-0.75531906	-0.59556377	-0.7374264	-0.84623736	-0.916698	-0.8256781	-0.79515606	-0.61208445	-0.75764984	-0.892668	-0.8381159	-0.5414176	-0.8555021	-0.8113508	-0.7891554	-0.7268098	-0.9352427	-0.86505836	-0.90477496	-0.609663	-0.82988757	-0.97269744	-1.0153846	-0.85589725	-0.74477077	-0.8774834	-0.78430164
ENSG00000042781	-0.6938867	-0.8324786	-0.64303887	-0.7565106	-0.7156001	-0.6841779	-0.64142454	-0.7267606	-0.8635093	-0.808839	-0.9602272	-0.6084606	-0.85708815	-0.721044	-0.6637513	-0.8996501	-0.89632374	-0.69123137	-0.71768486	-0.84330237	-0.6559885	-0.61273444	-0.6608157	-0.66272783	-0.7030019	-0.8024586	-0.84505856	-0.7773501	-0.9673988	-0.6724917	-0.75804293	-0.8178789	-0.9362763	-0.6710614	-0.7648641	-0.77047294	-0.73035467	-0.8825717	-0.9500317	-0.70265096	-0.8422676	-0.711119	-0.6818271	-0.783408	-0.75386626	-0.7859104	-0.73613834	-1.0463564	-0.895282
ENSG00000042813	-0.6856286	-0.85408396	-0.6941066	-0.7173873	-0.7559128	-0.73709404	-0.7019101	-0.7709067	-0.7873553	-0.8067129	-0.927806	-0.6299526	-0.84523576	-0.6042207	-0.6064678	-0.8631155	-0.92100555	-0.67322755	-0.6288411	-0.9531181	-0.87240756	-0.6237571	-0.67578334	-0.6715436	-0.7520996	-0.6957382	-0.8216087	-0.8901283	-0.8913937	-0.5248996	-0.8381048	-0.74798244	-0.8927123	-0.6062711	-0.7563967	-0.7027152	-0.83311945	-0.76791286	-0.83907837	-0.88120323	-0.7896605	-0.7923692	-0.7043145	-0.8374429	-0.80024827	-0.8665737	-0.7512643	-1.030348	-0.9376109
ENSG00000042832	-0.5532164	-0.5730395	-0.5307416	-0.43552876	-0.5609539	-0.47830242	-0.5507478	-0.6237647	-0.64177924	-0.62948805	-0.7119106	-0.49689853	-0.6374934	-0.59445435	-0.38953224	-0.60237885	-0.55374146	-0.4470309	-0.5501664	-0.55255616	-0.6759045	-0.38686734	-0.5499708	-0.42277357	-0.60675675	-0.6356788	-0.8275541	-0.73869157	-0.78795063	-0.4863083	-0.62013996	-0.56897736	-0.7157409	-0.42903304	-0.5766816	-0.6213439	-0.48817867	-0.55703866	-0.6361541	-0.63017	-0.7517205	-0.6625882	-0.64643514	-0.6147842	-0.6027966	-0.5820105	-0.5541217	-0.7523502	-0.83358294
ENSG00000042980	-0.54276437	-0.6269709	-0.51586825	-0.5341917	-0.65707684	-0.65185845	-0.57795537	-0.73264503	-0.7783188	-0.7389127	-0.6734877	-0.52230567	-0.75984806	-0.57274115	-0.53186524	-0.74125254	-0.7542874	-0.63531715	-0.6530575	-0.5951458	-0.7766552	-0.46172404	-0.5853309	-0.4662377	-0.6174468	-0.743496	-0.9438948	-0.69883525	-0.83629626	-0.4404453	-0.7706009	-0.75731593	-0.6634798	-0.59159863	-0.69362736	-0.73364544	-0.5653815	-0.6307909	-0.706178	-0.71260947	-0.74242777	-0.6633316	-0.72981864	-0.72824144	-0.7659439	-0.61382985	-0.61147296	-0.8105425	-0.9287315
ENSG00000043039	-0.5936892	-0.7081331	-0.6029945	-0.57047534	-0.60753155	-0.5634805	-0.47540095	-0.80200326	-0.78844094	-0.7771433	-0.62885195	-0.6042373	-0.7322916	-0.42068738	-0.553444	-0.6533922	-0.74035305	-0.5369278	-0.73289686	-0.6544944	-0.74253106	-0.42133978	-0.60166806	-0.52871966	-0.6541096	-0.596181	-0.8839663	-0.69609433	-0.6723104	-0.45637614	-0.7987366	-0.5980516	-0.65204	-0.56358886	-0.62946415	-0.79242224	-0.5692738	-0.6717626	-0.6838798	-0.8181769	-0.8209361	-0.7782111	-0.6935702	-0.6898939	-0.63084894	-0.60355777	-0.7072103	-0.82961416	-0.86491317
ENSG00000043093	-0.7489705	-0.82870466	-0.68161815	-0.7322775	-0.9102857	-0.7057326	-0.7827118	-0.82514614	-0.8244495	-0.96116763	-0.9571857	-0.66583	-0.8936029	-0.68423635	-0.6409445	-0.94812685	-1.0288134	-0.71257097	-0.7465073	-0.9002217	-0.95222825	-0.6385792	-0.7983125	-0.7622349	-0.9079983	-0.752218	-1.01457	-0.8830929	-0.9063518	-0.56585926	-0.9095775	-0.8693249	-0.82877266	-0.70548517	-0.8482425	-0.9789836	-0.8238	-0.7923677	-0.91629463	-0.8319844	-0.93966633	-0.7066511	-0.8074724	-1.012667	-0.93333656	-0.9663521	-0.7358881	-1.1046257	-0.9288292
ENSG00000043143	-0.53718686	-0.6816266	-0.5517553	-0.58356375	-0.80440253	-0.6909455	-0.7223137	-0.74327034	-0.7788805	-0.8279804	-0.76138175	-0.46542954	-0.75648695	-0.7364865	-0.55814815	-0.7311576	-0.8937111	-0.7083411	-0.57414377	-0.70666414	-0.6567791	-0.45376816	-0.63262284	-0.57453865	-0.79254115	-0.7145385	-0.97379154	-0.6620041	-0.87838614	-0.4933984	-0.7646152	-0.8281964	-0.8285119	-0.5995461	-0.6652061	-0.688109	-0.5250005	-0.64039814	-0.88608366	-0.7083109	-0.6795836	-0.64477324	-0.79201835	-0.8779684	-0.81332844	-0.7018844	-0.56289995	-0.81024235	-0.8083856
ENSG00000043355	-0.63102764	-0.8054031	-0.6560731	-0.65365016	-0.76548266	-0.6371741	-0.6459498	-0.84164613	-0.8506069	-0.7261534	-0.78326625	-0.7338131	-0.9414772	-0.6036842	-0.65646744	-0.85128677	-0.81655216	-0.6131376	-0.85905695	-0.84907764	-0.8412549	-0.6297566	-0.6389056	-0.68887293	-0.7445124	-0.74480337	-0.94002503	-0.8562122	-0.99804527	-0.48557225	-0.89488477	-0.84013426	-0.80455065	-0.57952935	-0.84060687	-0.8130055	-0.7431694	-0.80757934	-0.8688761	-0.8994912	-0.88363963	-0.70958674	-0.7520365	-0.7620864	-0.7505331	-0.8195599	-0.7807191	-0.8863894	-0.9803845
ENSG00000043462	-0.8575876	-0.8392359	-0.73697054	-0.6423091	-0.8578955	-0.81651515	-0.8874119	-0.8624958	-0.9319392	-0.9010178	-0.7758784	-0.69061047	-0.9047032	-0.8554823	-0.7243229	-0.95240694	-1.0075263	-0.71354866	-0.6753634	-0.8716047	-0.94029015	-0.5771243	-0.7094667	-0.6894772	-0.8075433	-0.8942338	-1.1454189	-0.8907663	-1.0761724	-0.6124368	-0.9816021	-0.9698912	-0.9587781	-0.8018236	-0.88075083	-0.8832519	-0.6190851	-0.7861557	-0.9881215	-0.9555096	-0.9134598	-0.8434292	-0.8620742	-0.9558337	-0.84515977	-0.82116544	-0.8694422	-1.0440738	-1.1211653
ENSG00000043514	-0.7301684	-0.789114	-0.59307885	-0.74620646	-0.89935976	-0.7192266	-0.7206128	-0.6940259	-0.8293531	-0.9496954	-0.7637148	-0.52306294	-0.88013643	-0.65960246	-0.6214755	-0.9194026	-0.88354355	-0.7657509	-0.72386944	-0.73393863	-0.78235877	-0.61331147	-0.80769926	-0.6307137	-0.7788291	-0.7065934	-1.0303806	-1.0054086	-0.95391023	-0.4885311	-0.740061	-0.892523	-0.8336678	-0.6115402	-0.8359735	-0.8284924	-0.7139801	-0.7682775	-0.78327787	-0.7539868	-0.8687067	-0.7936168	-0.8660222	-0.9434474	-0.9450304	-0.715758	-0.6882445	-0.8691166	-0.885612
ENSG00000043591	-0.5674665	-0.6735869	-0.56472284	-0.5534237	-0.66101444	-0.6374196	-0.5388891	-0.77589744	-0.7406926	-0.71685857	-0.68034446	-0.54923004	-0.7605741	-0.56058115	-0.5433838	-0.69499606	-0.7021608	-0.4882793	-0.72854286	-0.5619718	-0.7229611	-0.46911362	-0.5724245	-0.47584358	-0.73223746	-0.70592636	-0.90454775	-0.69432694	-0.9773577	-0.53174245	-0.7938625	-0.76041603	-0.6932352	-0.5183022	-0.7106498	-0.7121442	-0.59265757	-0.6625155	-0.7000393	-0.81875396	-0.7032332	-0.5737828	-0.6026024	-0.74633795	-0.6243891	-0.6680532	-0.56402564	-1.0055549	-0.9149426
ENSG00000044012	-0.60491467	-0.69253474	-0.6537058	-0.5258477	-0.5991871	-0.63812006	-0.6027918	-0.8292129	-0.851662	-0.69653225	-0.64652485	-0.57225555	-0.73183775	-0.5458913	-0.56066567	-0.7518446	-0.73306894	-0.5509413	-0.6820705	-0.5745725	-0.7302655	-0.4776728	-0.53780836	-0.45271322	-0.6766333	-0.6927062	-0.84425265	-0.61789984	-0.84201133	-0.44692	-0.77306825	-0.57189274	-0.6673447	-0.5504085	-0.60808337	-0.73294824	-0.6082304	-0.6460305	-0.8534841	-0.6740016	-0.77893114	-0.6250336	-0.5922518	-0.72021556	-0.7621562	-0.62053394	-0.6773287	-0.84052175	-0.780438
ENSG00000044090	-0.5812724	-0.714493	-0.63263154	-0.6409698	-0.8887366	-0.7620826	-0.7549933	-0.8440188	-0.8854059	-0.81922543	-0.8854667	-0.44677386	-0.83071905	-0.7660332	-0.6537397	-0.8310918	-0.8509356	-0.79960597	-0.6539838	-0.6829881	-0.7759198	-0.5430784	-0.7835803	-0.5157359	-0.8110735	-0.70096385	-1.0316446	-0.7252849	-0.9877511	-0.53686434	-0.77231556	-0.81530786	-0.7563554	-0.6229334	-0.6954624	-0.8332708	-0.5937844	-0.69171053	-0.9232856	-0.72275645	-0.69788545	-0.700618	-0.8220643	-0.94420594	-0.98882526	-0.6563616	-0.625241	-0.89719	-0.82166123
ENSG00000044115	-0.7799237	-1.0715901	-0.79506284	-0.7963827	-1.0606949	-1.0533999	-0.90392405	-0.8778004	-1.0714781	-0.9949945	-0.82614547	-0.67500335	-1.0109183	-0.9630669	-0.76869327	-1.0659842	-0.9923998	-0.82372624	-0.8064881	-0.89048046	-0.83310175	-0.6840496	-0.8436185	-0.7929599	-0.80880517	-0.89418197	-1.2326989	-0.9998978	-1.0656419	-0.7224106	-0.94735646	-0.9943426	-1.0360419	-0.82149667	-0.9357582	-0.9749483	-0.8813505	-0.9080536	-1.0891423	-1.0293328	-1.003854	-0.8597021	-0.8996387	-1.0218161	-1.0920932	-0.99295384	-0.9099342	-1.0292544	-1.0183368
ENSG00000044446	-0.6245063	-0.6863023	-0.58667696	-0.64184576	-0.79922515	-0.795991	-0.7455632	-0.85114974	-0.9126781	-0.9054193	-0.8458326	-0.5221126	-0.82633966	-0.81997335	-0.6935822	-0.8618915	-0.8455886	-0.7177375	-0.64110833	-0.7095838	-0.72886384	-0.56239706	-0.7255102	-0.6150608	-0.8007845	-0.7244165	-1.1177516	-0.7127357	-0.9736554	-0.56887877	-0.85704887	-0.8121326	-0.6939011	-0.6076806	-0.7824336	-0.75916594	-0.64696205	-0.73239046	-0.8954688	-0.7380132	-0.769669	-0.6636576	-0.7073515	-0.90921736	-0.83202255	-0.73971486	-0.6328789	-0.9567554	-0.7699786
ENSG00000044459	-0.692485	-0.78179574	-0.6044833	-0.6248652	-0.9195169	-0.77918476	-0.83865815	-0.91387236	-0.8101634	-0.9524425	-0.8888427	-0.52988416	-0.79470867	-0.80724543	-0.696392	-0.96978295	-0.97768617	-0.6330387	-0.62407184	-0.68173814	-0.8085543	-0.53743845	-0.84445924	-0.675576	-0.8887531	-0.80396307	-1.1111774	-0.8159783	-1.0542701	-0.59463656	-0.8498886	-0.8706769	-0.7852312	-0.5356581	-0.8871859	-0.8453005	-0.6456562	-0.84902036	-1.0193977	-0.81061846	-0.83957547	-0.83763695	-0.8708095	-0.98341006	-0.92351675	-0.78972924	-0.7088432	-0.97835964	-0.98257774
ENSG00000044524	-0.5283451	-0.6614798	-0.630568	-0.49190396	-0.6466988	-0.67040735	-0.5096481	-0.8807203	-0.8001679	-0.7642606	-0.72889817	-0.4209181	-0.7341412	-0.6009562	-0.47888768	-0.7241075	-0.81284374	-0.49928597	-0.6419945	-0.6250757	-0.732735	-0.43759686	-0.63151634	-0.63051987	-0.6431418	-0.67912495	-0.98662204	-0.73563737	-0.9560677	-0.4078378	-0.72607493	-0.70510286	-0.66803676	-0.48552263	-0.7677017	-0.7286809	-0.5663269	-0.6024274	-0.76667315	-0.71701974	-0.7361288	-0.5592939	-0.731466	-0.7622218	-0.7969852	-0.6501087	-0.5840271	-0.9060854	-0.84583014
ENSG00000044574	-0.5317846	-0.64453536	-0.5220885	-0.5783959	-0.6422786	-0.6953585	-0.5686326	-0.6551822	-0.94787437	-0.72080326	-0.8415407	-0.60748994	-0.78595746	-0.8102974	-0.44757017	-0.6742689	-0.71573937	-0.66188955	-0.7041971	-0.65274984	-0.65065485	-0.40674394	-0.54904306	-0.50848943	-0.5994528	-0.63125014	-0.8772562	-0.6951835	-0.8368164	-0.48890492	-0.6903492	-0.7105964	-0.6679451	-0.4843446	-0.6101274	-0.6088668	-0.640886	-0.6084643	-0.73761594	-0.7663852	-0.730019	-0.6366183	-0.627843	-0.67426014	-0.7779964	-0.62586534	-0.51078975	-0.77058023	-0.69304717
ENSG00000046604	-0.71807104	-0.6706782	-0.6397074	-0.56419003	-0.62395144	-0.61018884	-0.61401415	-0.81234515	-0.8039462	-0.6546379	-0.8577801	-0.50019	-0.7235242	-0.6986389	-0.53143877	-0.8209371	-0.71988386	-0.6205797	-0.67057824	-0.5420971	-0.7433042	-0.48260888	-0.6690426	-0.47342265	-0.6268089	-0.5919117	-0.99190474	-0.78212255	-0.892162	-0.45640334	-0.683733	-0.63483	-0.73401695	-0.57330805	-0.7316931	-0.8314338	-0.58365744	-0.7217534	-0.71142626	-0.7077525	-0.83859146	-0.63350385	-0.64781916	-0.7095059	-0.71308625	-0.6441508	-0.7054654	-0.9101993	-0.9128875
ENSG00000046647	-0.5673105	-0.76949185	-0.5047892	-0.5901524	-0.85702527	-0.74528754	-0.7594258	-0.76366675	-0.7698317	-0.8805643	-0.6138868	-0.43286303	-0.9000095	-0.72807026	-0.6023547	-0.8245011	-0.8585744	-0.6541513	-0.60211796	-0.64971614	-0.7416545	-0.45019126	-0.6722303	-0.60014373	-0.7244167	-0.6349987	-1.0437891	-0.8061325	-0.9101648	-0.49057564	-0.63654166	-0.87024224	-0.86505425	-0.6341989	-0.72623056	-0.7622156	-0.5382503	-0.6320888	-0.7343736	-0.7178713	-0.7485628	-0.63206005	-0.835305	-0.8875561	-0.92777514	-0.6033536	-0.6429858	-0.8450335	-0.8202989
ENSG00000046651	-0.57746005	-0.69899696	-0.630059	-0.53645235	-0.77616113	-0.7017868	-0.6964884	-0.7109495	-0.80000985	-0.79530394	-0.73826855	-0.47986463	-0.76185656	-0.6568579	-0.65639484	-0.8871598	-0.89790887	-0.63444954	-0.6275801	-0.6519351	-0.7429535	-0.49966168	-0.6601838	-0.56186795	-0.8241086	-0.6715343	-0.9852183	-0.80480164	-0.8711937	-0.5707863	-0.6394682	-0.7893256	-0.8281267	-0.61584014	-0.7821867	-0.747203	-0.60738575	-0.559086	-0.75338656	-0.6696521	-0.74186194	-0.6941033	-0.7580113	-0.86964065	-0.8519338	-0.58754456	-0.62321335	-0.7265336	-0.83231175
ENSG00000046653	-0.63481885	-0.61669004	-0.61830765	-0.59035367	-0.59450746	-0.7433473	-0.6283069	-0.90633625	-0.71439475	-0.8437545	-0.70841384	-0.57095623	-0.7926813	-0.53787744	-0.5644131	-0.71692985	-0.72382385	-0.471656	-0.7425385	-0.60285616	-0.771414	-0.54982024	-0.6773616	-0.47767264	-0.6058433	-0.67089075	-0.9901995	-0.8667708	-0.98235226	-0.5180484	-0.808411	-0.87801194	-0.8262076	-0.59094834	-0.8059034	-0.79197985	-0.58587795	-0.6783654	-0.876609	-0.7975845	-0.62514806	-0.72815275	-0.81705815	-0.800891	-0.8504693	-0.61324966	-0.6437203	-0.87548935	-0.8858559
ENSG00000046774	-0.8447918	-0.94651926	-0.75753134	-0.8524212	-0.7734449	-0.8396186	-0.7291074	-0.8787089	-0.9387668	-0.94409	-1.0776254	-0.76274925	-0.9351998	-0.7565097	-0.7228865	-0.9996304	-1.046165	-0.81765014	-0.768369	-1.0527067	-0.88577414	-0.766708	-0.73718584	-0.78867674	-0.87643236	-0.7853728	-0.9116073	-0.94871265	-0.97684246	-0.6197364	-0.98358935	-0.94114614	-0.97929233	-0.7006934	-0.8947183	-0.85481274	-0.93028194	-0.8674989	-1.0027102	-0.9123444	-0.9193206	-0.8505678	-0.8317949	-0.94245607	-0.9056169	-0.98646706	-0.8734129	-1.1245326	-1.0531874
ENSG00000046889	-0.66506404	-0.7183479	-0.6650728	-0.6385561	-0.7830579	-0.77357817	-0.6164405	-0.89661807	-0.8694552	-0.82151604	-0.8294624	-0.53031635	-0.85153013	-0.6627707	-0.6887684	-0.86751914	-0.8578648	-0.5100299	-0.7319335	-0.7485311	-0.8423034	-0.49280083	-0.74834186	-0.65533614	-0.7492465	-0.7578864	-1.131729	-0.8740894	-1.0137929	-0.72447425	-0.8738526	-0.8427505	-0.80052185	-0.5716871	-0.8750232	-0.7842903	-0.6337241	-0.7068961	-0.8820627	-0.75187194	-0.7082478	-0.7014115	-0.77403104	-0.88057363	-0.82371897	-0.704141	-0.60195106	-0.9538811	-0.98294395
ENSG00000047056	-0.5576616	-0.7301814	-0.5333467	-0.6735798	-0.8715764	-0.6890666	-0.6270553	-0.80148137	-0.80389506	-0.86269695	-0.82597035	-0.49485067	-0.896543	-0.64793533	-0.5677451	-0.8172568	-0.87508327	-0.71784365	-0.6390087	-0.75005996	-0.7577728	-0.49107206	-0.74794	-0.56418985	-0.76697344	-0.71022844	-0.98397285	-0.8019594	-0.8913032	-0.48600158	-0.74645275	-0.79367155	-0.75251025	-0.5812059	-0.73145807	-0.776583	-0.6363552	-0.7128968	-0.80967253	-0.7019001	-0.8035613	-0.5547295	-0.73654544	-0.9224223	-0.9131393	-0.664731	-0.55846125	-0.91742766	-0.7403714
ENSG00000047188	-0.6004701	-0.7802362	-0.6170447	-0.65582895	-0.9160548	-0.776538	-0.7408614	-0.7020667	-0.85129094	-0.9491737	-0.91446865	-0.43301663	-0.8133887	-0.6711588	-0.6029721	-0.9720355	-0.9488754	-0.77524614	-0.56764793	-0.641938	-0.8552115	-0.4921527	-0.72098505	-0.58610284	-0.84893143	-0.74846905	-1.100491	-0.8910038	-1.0170774	-0.45781294	-0.7903438	-0.793933	-0.7675819	-0.57506394	-0.79878056	-0.85285693	-0.6260088	-0.80096734	-0.81079334	-0.68088925	-0.8728458	-0.7666325	-0.8608745	-0.96758944	-0.93042845	-0.6562432	-0.6027805	-0.97028726	-0.8238837
ENSG00000047230	-0.70170313	-0.84434944	-0.6298093	-0.7433403	-0.9104383	-0.81780857	-0.8708297	-0.81810963	-0.8150731	-0.9497226	-0.8424351	-0.5468121	-0.898843	-0.69033927	-0.6988854	-0.9768773	-0.91729635	-0.7600901	-0.6734174	-0.7625321	-0.8077946	-0.5275463	-0.83580494	-0.6843252	-0.86181754	-0.8363667	-1.1163019	-0.8890676	-1.0873677	-0.6432624	-0.7961405	-0.82615143	-0.964683	-0.69292176	-0.9207697	-0.93188715	-0.683563	-0.8058073	-0.93019927	-0.7578326	-0.8555021	-0.8890759	-0.9075928	-1.0318886	-1.0253339	-0.77413833	-0.7583691	-0.8837602	-1.0058123
ENSG00000047249	-0.7072885	-0.97062856	-0.5789289	-0.83286893	-0.984246	-0.8014323	-0.77873385	-0.81802154	-0.9093605	-0.97751975	-0.78179115	-0.52758956	-0.9900545	-0.80217123	-0.76959246	-0.8789139	-1.0406866	-0.7627098	-0.74257064	-0.8039587	-0.78515464	-0.8056181	-0.8435706	-0.745554	-0.82504237	-0.85431236	-1.0028712	-0.892753	-1.0784742	-0.64949983	-0.8380683	-0.9629698	-0.9718415	-0.74848074	-0.9591825	-0.9043167	-0.8277964	-0.7512321	-0.945265	-0.9020988	-0.9414631	-0.72926265	-0.9245897	-1.0938005	-1.0878758	-0.8661547	-0.70865244	-0.86613107	-0.98540205
ENSG00000047315	-0.65487885	-0.969452	-0.7614723	-0.7269049	-1.005785	-0.7551808	-0.82325184	-0.889181	-0.9552237	-0.9999512	-0.94452417	-0.59893733	-0.99396324	-0.7397217	-0.6415128	-1.0420619	-1.0219382	-0.8694932	-0.65658504	-0.87997186	-0.8103148	-0.55650735	-0.80498976	-0.7446017	-0.8682798	-0.8088823	-1.1046755	-0.9202636	-0.91359055	-0.6063022	-0.928621	-0.86764675	-0.87882155	-0.683151	-0.86316526	-0.8290881	-0.7182903	-0.89965904	-0.9738162	-0.8179028	-0.9960744	-0.7697418	-0.9222444	-0.9953199	-1.0457133	-0.91276455	-0.7735242	-0.9665632	-0.8995368
ENSG00000047346	-0.7495337	-0.788755	-0.684051	-0.63956	-0.8354349	-0.6909576	-0.7884386	-0.7395243	-0.834255	-0.9223682	-0.80323994	-0.5704124	-0.78642833	-0.7529365	-0.6729553	-0.94079477	-0.90336394	-0.74431264	-0.71240085	-0.77736324	-0.8644264	-0.63161725	-0.78904396	-0.7544083	-0.8019614	-0.78220195	-1.0721118	-0.79033035	-0.8402514	-0.5429163	-0.81021976	-0.78277194	-0.727335	-0.6911688	-0.74222046	-0.83290523	-0.73439336	-0.7270259	-0.8603827	-0.806494	-0.8674675	-0.74905384	-0.7872023	-0.9209916	-0.91809	-0.6850348	-0.71424174	-0.9843534	-0.91039485
ENSG00000047365	-0.9155337	-0.9543667	-0.7911259	-0.7433477	-0.84168714	-0.7469906	-0.7494743	-0.9905621	-0.92667556	-0.9337106	-0.83415943	-0.71665597	-1.0362539	-0.837102	-0.79209274	-1.0580306	-1.037419	-0.73936456	-0.81249464	-0.79894614	-0.9322611	-0.719907	-0.7878131	-0.705686	-0.88708925	-0.86981976	-1.1706778	-0.97173923	-1.0751444	-0.6971122	-0.8582444	-1.0468653	-1.0036806	-0.7083969	-0.99272144	-0.9304985	-0.8022613	-0.90183353	-0.8522941	-1.0236695	-1.0068653	-0.98825765	-0.95035195	-1.0858839	-0.8682275	-0.8164485	-0.86055756	-0.9086494	-1.2206517
ENSG00000047410	-0.58764726	-0.917165	-0.6811766	-0.62167627	-1.0407743	-0.80156314	-0.7580347	-0.85357666	-0.9319962	-0.8560494	-0.78051853	-0.5865629	-0.85470694	-0.7036355	-0.6288486	-0.9915564	-1.0057753	-0.8295077	-0.62528104	-0.8105175	-0.76713336	-0.56419253	-0.7887766	-0.71032053	-0.91733086	-0.7832058	-1.1393389	-0.9020922	-0.91463363	-0.6547137	-0.83603513	-0.83569103	-0.836663	-0.62654746	-0.8163456	-0.88400805	-0.69803625	-0.7546146	-0.94606364	-0.83065397	-0.9128491	-0.74093485	-0.87176996	-1.0117521	-1.0234842	-0.7510814	-0.72740513	-0.9600248	-0.81249326
ENSG00000047457	-0.4380795	-0.4704267	-0.4874969	-0.4311193	-0.46391383	-0.5866936	-0.5059675	-0.6645017	-0.6596038	-0.72846043	-0.7057694	-0.56235135	-0.6925127	-0.47208685	-0.35008308	-0.49111757	-0.5658529	-0.38026947	-0.67610633	-0.5184146	-0.7203367	-0.34830618	-0.45462337	-0.40154505	-0.5962927	-0.57815665	-0.82891625	-0.65410036	-0.7939184	-0.35776046	-0.56154025	-0.64332527	-0.700001	-0.34372598	-0.46552578	-0.5910163	-0.4538732	-0.6238033	-0.71189135	-0.52624553	-0.6024093	-0.52032346	-0.6109833	-0.5586845	-0.6109367	-0.46930066	-0.5915558	-0.81020916	-0.73786235
ENSG00000047578	-0.7541769	-0.9217104	-0.7025442	-0.68870914	-0.9462568	-0.8565069	-0.7673615	-0.9107822	-0.93511117	-0.9712716	-0.88855076	-0.5871868	-1.0154057	-0.8425057	-0.8275077	-1.0325888	-1.0566511	-0.82100797	-0.72561735	-0.78242636	-0.86774194	-0.663232	-0.83390826	-0.7313883	-0.89554846	-0.908871	-1.1122096	-0.9421392	-1.0796977	-0.6179331	-0.7827834	-0.97483367	-0.96353465	-0.7903644	-0.93432236	-0.9629317	-0.7977556	-0.7600412	-0.9657812	-0.90255284	-0.8967574	-0.83568233	-0.8817124	-1.0971724	-0.9683429	-0.8126647	-0.7976864	-0.9704874	-0.9545621
ENSG00000047579	-0.5947343	-0.7304172	-0.5316166	-0.69553864	-0.8624989	-0.8100508	-0.6953705	-0.8669554	-0.7947723	-0.8129197	-0.6897805	-0.56956196	-0.8788904	-0.6686075	-0.57641375	-0.77030665	-0.8505261	-0.5629418	-0.5532146	-0.72516924	-0.7578232	-0.53134334	-0.644876	-0.62263364	-0.72024477	-0.69234854	-0.93234056	-0.7163113	-0.87681645	-0.6859012	-0.7606335	-0.81521124	-0.834524	-0.6424794	-0.7596588	-0.70860386	-0.70584404	-0.6487344	-0.8454212	-0.84267515	-0.7098411	-0.6317117	-0.75891805	-0.97351587	-0.8087501	-0.70174223	-0.7132725	-0.78278136	-0.8441283
ENSG00000047597	-0.5620262	-0.68523407	-0.64727765	-0.5944151	-0.7487044	-0.7446649	-0.62410253	-0.8298998	-0.8928522	-0.74545115	-0.71979725	-0.5881253	-0.8309807	-0.62674326	-0.6466657	-0.75192624	-0.825672	-0.45877746	-0.70705074	-0.6368088	-0.7758715	-0.55229294	-0.6536761	-0.5343556	-0.74947476	-0.7522359	-0.8312074	-0.6897958	-0.8775563	-0.485755	-0.87346655	-0.7529654	-0.6893628	-0.64615077	-0.73556584	-0.7995517	-0.75494415	-0.68391496	-0.8330466	-0.8064095	-0.75654656	-0.6980518	-0.5801241	-0.7805475	-0.71051973	-0.76482135	-0.6488498	-0.8614908	-0.8878773
ENSG00000047617	-0.61974514	-0.70504415	-0.5631561	-0.6203975	-0.75442994	-0.6394326	-0.54364264	-0.862323	-0.75177085	-0.7725976	-0.8420766	-0.553857	-0.7835222	-0.6837827	-0.5823736	-0.8493997	-0.8964455	-0.49722832	-0.6464811	-0.6937543	-0.86642313	-0.4745996	-0.6556379	-0.6022949	-0.68559676	-0.6414785	-0.988182	-0.8717517	-1.046299	-0.5521261	-0.8620329	-0.7569743	-0.74637944	-0.59913844	-0.783082	-0.7529912	-0.5780474	-0.7278495	-0.82204956	-0.778697	-0.7471509	-0.64579403	-0.7122956	-0.81097007	-0.7724947	-0.6666458	-0.62912714	-1.0305909	-0.9660804
ENSG00000047621	-0.7175871	-0.83246803	-0.6362035	-0.6851763	-0.8902763	-0.6101186	-0.7580749	-0.76339257	-0.87820494	-0.9686679	-0.9795733	-0.57406616	-0.90579593	-0.68730277	-0.6636248	-0.9406106	-1.0065813	-0.70810014	-0.57079434	-0.81039417	-0.9119408	-0.5297063	-0.77604604	-0.7078279	-0.8531189	-0.6811898	-0.96476716	-0.92835164	-0.9381618	-0.49208444	-0.7443622	-0.93423855	-0.7615056	-0.58879066	-0.8414065	-0.7942732	-0.7318913	-0.7855179	-0.7848816	-0.72073805	-0.8682235	-0.6945382	-0.8245502	-1.0584679	-1.0171965	-0.8080752	-0.6062162	-0.9626852	-0.8405448
ENSG00000047634	-0.69555604	-0.7346864	-0.52382386	-0.6179356	-0.7883498	-0.77785444	-0.72143495	-0.77058595	-0.75068516	-0.905284	-0.79319936	-0.4800683	-0.7268457	-0.6171246	-0.59281313	-0.85278076	-0.8488928	-0.71824974	-0.6283714	-0.79120535	-0.80423665	-0.5228534	-0.68876004	-0.6101794	-0.82684255	-0.7400182	-1.0099646	-0.7504609	-0.99699974	-0.54231846	-0.7959487	-0.7979167	-0.72429967	-0.53943336	-0.69262505	-0.83790225	-0.60710245	-0.73884785	-0.80996335	-0.6918614	-0.74769723	-0.7021499	-0.72351325	-0.87328535	-0.8709105	-0.6960016	-0.6764335	-1.0439057	-0.89158857
ENSG00000047644	-0.5526091	-0.7072489	-0.5790218	-0.6226175	-0.8101893	-0.8137363	-0.68521637	-0.7725946	-0.8959023	-0.859858	-0.6283103	-0.44669673	-0.768795	-0.74032575	-0.5419485	-0.7860109	-0.85694027	-0.63125163	-0.5419532	-0.7047683	-0.8176773	-0.47893342	-0.58212215	-0.5553689	-0.6516653	-0.6978735	-1.044372	-0.7447607	-0.9234251	-0.5541584	-0.7915578	-0.8395054	-0.7472689	-0.6670794	-0.7180795	-0.71269345	-0.6202559	-0.678363	-0.9032581	-0.73933244	-0.6571648	-0.6967784	-0.7422052	-0.8709937	-0.85403496	-0.7476582	-0.73758477	-0.7872562	-0.7967623
ENSG00000047648	-0.5613261	-0.6225694	-0.63673675	-0.52291346	-0.6395522	-0.7010874	-0.5952457	-0.7547437	-0.81329936	-0.6663838	-0.66416216	-0.39751485	-0.7167249	-0.6304414	-0.49979854	-0.711301	-0.7415007	-0.4959047	-0.66649693	-0.6534381	-0.7233469	-0.40554714	-0.57889557	-0.52124894	-0.69522274	-0.5808725	-0.896933	-0.6190366	-0.8710487	-0.5696733	-0.7171434	-0.71820277	-0.7071306	-0.5853593	-0.6192894	-0.6887444	-0.5241396	-0.6269472	-0.77116495	-0.75973284	-0.6388074	-0.6319253	-0.7613987	-0.7747617	-0.883972	-0.6076213	-0.5256687	-0.8118346	-0.86526823
ENSG00000047662	-0.59053224	-0.7535722	-0.6755328	-0.7928802	-0.8460929	-0.5896565	-0.6320367	-0.8158167	-0.88743097	-0.7643997	-0.7834572	-0.56723523	-0.9140956	-0.6411644	-0.66674644	-0.844948	-0.87130195	-0.64571244	-0.75869334	-0.90952486	-0.8280078	-0.5645209	-0.7109685	-0.6732788	-0.82272196	-0.81533134	-0.87364924	-0.79807496	-0.90004337	-0.5867123	-0.76741016	-0.878751	-0.80922216	-0.68344307	-0.7943502	-0.8206111	-0.72651005	-0.72555226	-0.85804546	-0.7780544	-0.90350133	-0.63611996	-0.7511314	-0.86269236	-0.83032703	-0.6783829	-0.68674016	-0.9800378	-0.9798493
ENSG00000047849	-0.82192254	-0.85607517	-0.8294535	-0.85037166	-0.9845883	-0.90404344	-0.9311393	-0.91171	-0.926551	-0.97058606	-0.85362387	-0.64990026	-1.0310966	-0.7977799	-0.75238127	-1.072279	-1.0106611	-0.76970536	-0.8416005	-0.9705637	-1.0366923	-0.66659844	-0.82073545	-0.97154254	-0.94568187	-0.88896775	-1.1368568	-1.0215412	-1.0961473	-0.7421066	-0.93532354	-0.96638256	-0.96130645	-0.761011	-0.97483003	-1.0336561	-0.8259838	-0.8658245	-0.99607927	-1.06807	-0.88202995	-0.85606015	-0.89237416	-1.1432215	-0.9500295	-0.90314156	-0.9623393	-1.1289835	-0.92720884
ENSG00000047932	-0.6219962	-0.8213607	-0.6364921	-0.5697944	-0.96863663	-0.81178874	-0.75388825	-0.8655699	-0.86429346	-0.99624866	-0.89040565	-0.4864742	-0.85610944	-0.63273007	-0.55711645	-0.9671147	-0.98539925	-0.7317322	-0.5478226	-0.71260506	-0.7720704	-0.5285902	-0.8116948	-0.6722172	-0.7656123	-0.6910155	-0.9987719	-0.8673454	-1.0025812	-0.42078853	-0.73124725	-0.84255314	-0.76418775	-0.5465537	-0.7636199	-0.8133052	-0.6028082	-0.7869803	-0.8643645	-0.68022734	-0.84393215	-0.7541068	-0.84684217	-0.97120124	-0.99668324	-0.69759405	-0.6540782	-0.9518228	-0.83620244
ENSG00000047936	-0.627194	-0.68869686	-0.58031225	-0.5981189	-0.6394058	-0.60606986	-0.60245466	-0.7857568	-0.7871904	-0.7190506	-0.8131717	-0.63646764	-0.7337822	-0.5957995	-0.5580313	-0.7716475	-0.837266	-0.6543854	-0.6947484	-0.69832194	-0.7068058	-0.5229362	-0.5972704	-0.48268804	-0.7044053	-0.6347785	-0.8642737	-0.7434281	-0.93056107	-0.5218607	-0.69123954	-0.7660794	-0.7174633	-0.5251247	-0.70808923	-0.7272196	-0.62401956	-0.6346318	-0.74860734	-0.72450733	-0.77811074	-0.66772825	-0.7221268	-0.7655262	-0.76502085	-0.67102945	-0.75203454	-0.8464436	-0.92464125
ENSG00000048028	-0.5568656	-0.7087908	-0.55806726	-0.7440764	-0.84600294	-0.74345195	-0.6730544	-0.7259836	-0.83312225	-0.81051666	-0.7640523	-0.42184108	-0.83282113	-0.6427191	-0.51104695	-0.86029834	-0.8159863	-0.65186936	-0.6995658	-0.77214915	-0.73996913	-0.5409627	-0.6855727	-0.6077324	-0.7541865	-0.70882726	-0.9721453	-0.74471813	-0.91949075	-0.44825765	-0.76459014	-0.7672907	-0.7248368	-0.66506726	-0.7339893	-0.6930362	-0.6059967	-0.6940399	-0.8756684	-0.7548766	-0.7472254	-0.551362	-0.7178141	-0.8255331	-0.9233747	-0.77881134	-0.67774385	-0.91967857	-0.7381658
ENSG00000048052	-0.64176494	-0.6745795	-0.5772465	-0.5855454	-0.71115214	-0.72203237	-0.64658874	-0.77484596	-0.73151976	-0.79682904	-0.756386	-0.53759277	-0.7766999	-0.6699158	-0.51463884	-0.8173533	-0.846434	-0.5408123	-0.5888304	-0.8257242	-0.76990247	-0.519721	-0.645301	-0.59253997	-0.6890825	-0.7006041	-0.9240035	-0.73184144	-0.8819227	-0.4757557	-0.72151977	-0.72859854	-0.6908401	-0.54286	-0.65976024	-0.6977067	-0.6265642	-0.66192424	-0.86045474	-0.79518586	-0.71858644	-0.5927999	-0.6982934	-0.8367223	-0.7156735	-0.69386876	-0.6758323	-0.8494479	-0.79790545
ENSG00000048140	-0.54692423	-0.7201501	-0.5408565	-0.68674487	-0.8091115	-0.66820866	-0.56757253	-0.7830047	-0.84149915	-0.84356016	-0.96328413	-0.562386	-0.899672	-0.7258657	-0.5847786	-0.7649632	-0.7875784	-0.6988236	-0.6932422	-0.7327651	-0.877851	-0.5242451	-0.72244704	-0.5151299	-0.79179555	-0.7195423	-0.8845788	-0.80015177	-0.80061597	-0.5499739	-0.7648497	-0.77397066	-0.7150748	-0.5978421	-0.7853299	-0.8117609	-0.59096265	-0.66657746	-0.8700884	-0.6931787	-0.82276314	-0.6452546	-0.77543736	-0.91212416	-0.87687904	-0.7857628	-0.6292271	-0.94848454	-0.7679461
ENSG00000048162	-0.72360754	-0.93611586	-0.6597713	-0.72426295	-0.8242521	-0.69017905	-0.703507	-0.76959705	-0.8977854	-0.9791455	-0.7882417	-0.5653582	-1.013571	-0.7362814	-0.596634	-0.9047186	-0.9254342	-0.8337612	-0.7148073	-0.8105202	-0.8269011	-0.5396275	-0.76195586	-0.73863393	-0.84675723	-0.7342445	-1.0666327	-0.95621973	-0.79880947	-0.66059536	-0.79615045	-0.8753128	-0.76133204	-0.60665685	-0.76983213	-0.7696771	-0.7326539	-0.8628816	-0.81408167	-0.8735009	-0.8774096	-0.7695775	-0.84878135	-0.9267732	-0.96717197	-0.8469335	-0.6708964	-1.0817481	-0.8757997
ENSG00000048342	-0.71439695	-0.8417002	-0.7524145	-0.7119944	-0.8690858	-0.9457167	-0.8933176	-1.0263969	-0.9114746	-1.0051639	-0.8293831	-0.63697904	-0.9809359	-0.8100285	-0.8075073	-0.94192797	-1.0694059	-0.68986964	-0.80525905	-0.7959978	-0.90663785	-0.6744175	-0.76065564	-0.7363555	-0.8608004	-0.8425326	-1.0659935	-0.9620947	-1.1608286	-0.5955915	-0.89070916	-1.0157038	-0.8837913	-0.65038496	-1.0299162	-0.9334609	-0.82955647	-0.8611538	-1.0499612	-0.9198605	-0.8626596	-0.7929151	-0.9599836	-1.0925314	-1.0183383	-0.8976553	-0.84173006	-0.94739366	-0.9926989
ENSG00000048392	-0.63349473	-0.7332508	-0.5663016	-0.6705832	-0.8536952	-0.6995913	-0.7511389	-0.79165715	-0.88654804	-0.8759723	-0.9080176	-0.6082683	-0.8350109	-0.8136944	-0.56723005	-0.9068482	-0.91262335	-0.76614654	-0.6867988	-0.83606815	-0.7853558	-0.59031844	-0.7273965	-0.64478606	-0.8413538	-0.8072605	-0.9846016	-0.76966035	-0.9573627	-0.6458942	-0.7287833	-0.8334826	-0.8142395	-0.62014437	-0.7443209	-0.8192705	-0.62445426	-0.7248565	-0.84803396	-0.790652	-0.8728456	-0.6759928	-0.8022669	-0.84616935	-0.9194558	-0.749403	-0.6577	-0.8802333	-0.89237994
ENSG00000048405	-0.8005895	-0.9912776	-0.6897438	-0.7715436	-0.99406284	-0.83650166	-0.7496395	-0.8163939	-0.8977972	-1.0210696	-0.89684385	-0.6053486	-0.81257254	-0.8507143	-0.7801414	-1.0326227	-0.97646296	-0.8256152	-0.6854524	-0.7493716	-0.8868458	-0.59278417	-0.8265322	-0.69414467	-0.97530437	-0.79831606	-1.1738484	-0.9046682	-0.97556865	-0.67994606	-0.8017196	-0.9013764	-0.84211653	-0.6767491	-0.8572512	-0.89986515	-0.76661706	-0.81140053	-0.9869384	-0.82660747	-0.9899129	-0.80771303	-0.93235254	-1.0501256	-0.99027	-0.77923644	-0.77162325	-1.0918481	-0.90365934
ENSG00000048462	-0.6886082	-0.6587822	-0.64118505	-0.542101	-0.62005055	-0.55557793	-0.65082127	-0.66890687	-0.76503384	-0.5950151	-0.8100856	-0.5533646	-0.704182	-0.6246587	-0.46469927	-0.7738605	-0.782287	-0.6035612	-0.6292916	-0.64020085	-0.69553185	-0.45637238	-0.6094023	-0.4722314	-0.6952047	-0.71736217	-0.83151346	-0.75411654	-0.8010607	-0.5141155	-0.74961	-0.71923536	-0.76195854	-0.5872459	-0.5878632	-0.69017	-0.59428126	-0.65523994	-0.7426195	-0.66280967	-0.74909735	-0.74346507	-0.7071612	-0.7230327	-0.70389664	-0.63528687	-0.70700663	-0.8906058	-0.77884185
ENSG00000048471	-0.6158009	-0.7489052	-0.6650384	-0.6037358	-0.8370804	-0.6271691	-0.6876064	-0.726187	-0.728708	-0.7964724	-0.656398	-0.50768465	-0.77479386	-0.6551102	-0.60522234	-0.8379556	-0.884156	-0.6027836	-0.61055887	-0.7059692	-0.80406505	-0.47062752	-0.6745845	-0.6259414	-0.7074358	-0.70902276	-1.0012113	-0.75408256	-0.7962664	-0.56632036	-0.72470444	-0.74885833	-0.7066827	-0.5866619	-0.6601706	-0.74628866	-0.5943702	-0.61867213	-0.8769659	-0.6807127	-0.7668071	-0.57208806	-0.7939269	-0.9011548	-0.93153447	-0.6627347	-0.74902403	-0.87307864	-0.7918278
ENSG00000048540	-0.6510264	-0.56152874	-0.5764781	-0.4768932	-0.50562483	-0.6596077	-0.6794039	-0.8149306	-0.69408756	-0.7692315	-0.69385093	-0.45474622	-0.81108415	-0.5377322	-0.5625975	-0.64424115	-0.6736673	-0.4416676	-0.7221741	-0.5510027	-0.7035982	-0.5185996	-0.67814153	-0.4702505	-0.59729815	-0.60658747	-0.8295684	-0.6750976	-0.8863094	-0.6350735	-0.75777715	-0.8053974	-0.7224369	-0.5108712	-0.6840124	-0.71220225	-0.56880176	-0.7268246	-0.8393629	-0.68640083	-0.6507637	-0.704751	-0.75188553	-0.75619525	-0.75516665	-0.6848447	-0.61235255	-0.826038	-0.8314869
ENSG00000048544	-0.63728917	-0.8430049	-0.5606931	-0.7125841	-0.8723487	-0.6934602	-0.7843097	-0.82877684	-0.9542866	-0.95138586	-0.8566069	-0.54298127	-0.9750203	-0.6806524	-0.5720094	-0.90663135	-1.0078797	-0.7595275	-0.5648955	-0.80773276	-0.8835778	-0.4847097	-0.81129104	-0.77188545	-0.85752815	-0.75859165	-1.0386885	-0.81628054	-0.8890817	-0.5787285	-0.8601313	-0.8497757	-0.7888654	-0.61399823	-0.8514924	-0.85366845	-0.6155703	-0.80324394	-0.8721256	-0.7689076	-0.88034856	-0.6526795	-0.78962535	-0.9410634	-1.0803843	-0.806216	-0.71687514	-1.0757874	-0.83697474
ENSG00000048545	-0.5622807	-0.7537908	-0.6708338	-0.62924445	-0.7610039	-0.60816896	-0.5580776	-0.7873831	-0.75908536	-0.7119566	-0.847168	-0.48802412	-0.9000429	-0.60819036	-0.5929313	-0.8349839	-0.83879733	-0.43953323	-0.829539	-0.81217414	-0.8145418	-0.5531191	-0.61948615	-0.58377224	-0.7732535	-0.7250069	-0.7201585	-0.7233444	-0.8880178	-0.56667477	-0.8472608	-0.75170714	-0.71317804	-0.5809662	-0.7799765	-0.7394506	-0.69126064	-0.6365802	-0.8411527	-0.81306666	-0.78909045	-0.56031626	-0.7010012	-0.7347564	-0.7084533	-0.77148265	-0.67735827	-0.9246137	-0.926405
ENSG00000048649	-0.7428737	-1.0202266	-0.7285581	-0.78259426	-1.0668528	-0.9104	-0.9330198	-0.84215397	-0.8570373	-1.0827171	-0.8975189	-0.59172785	-0.9073468	-0.75210524	-0.76204836	-1.0516781	-1.1620221	-0.8498289	-0.6851668	-0.7969262	-0.9670753	-0.60269785	-0.89237547	-0.83664364	-1.0121462	-0.85969967	-1.1626445	-0.9319312	-1.1277653	-0.6147813	-0.8966294	-1.0184134	-0.8901999	-0.64389575	-1.009002	-0.9215765	-0.7897269	-0.8393967	-1.0782596	-0.84980524	-1.0259811	-0.9479384	-1.0271226	-1.156791	-1.1593755	-0.860745	-0.79593796	-1.0380313	-0.96776325
ENSG00000048707	-0.58399826	-0.8651477	-0.614752	-0.7255623	-0.9421159	-0.79766536	-0.7169451	-0.7745148	-0.85601664	-0.90102047	-0.6624144	-0.52521753	-0.84743863	-0.6271109	-0.6235324	-0.9565902	-0.9682327	-0.75026536	-0.74398845	-0.72223	-0.8950392	-0.6256214	-0.7834272	-0.6804065	-0.800694	-0.7302201	-1.1339046	-0.8979022	-0.9314067	-0.55940694	-0.87761116	-0.85499245	-0.77916574	-0.71478724	-0.8717945	-0.81001294	-0.7180782	-0.7274264	-0.81946784	-0.84234685	-0.8607123	-0.7939968	-0.84571064	-1.0118978	-0.9319429	-0.7560389	-0.6906765	-0.9488834	-0.8704998
ENSG00000048740	-0.6525286	-0.79374504	-0.6575109	-0.5549023	-0.711074	-0.6815964	-0.64182556	-0.7759095	-0.8195285	-0.84256	-0.77753824	-0.57328165	-0.769514	-0.6328063	-0.63862324	-0.8291436	-0.83624375	-0.531551	-0.57846415	-0.69200474	-0.6239326	-0.41556153	-0.600501	-0.58229333	-0.6802036	-0.7456782	-0.9772824	-0.8211978	-0.92909884	-0.62821734	-0.86274165	-0.79637057	-0.7856965	-0.5901605	-0.7969756	-0.7687803	-0.6265579	-0.723678	-0.7964015	-0.85622597	-0.7823123	-0.73972887	-0.77528834	-0.8312198	-0.7784556	-0.7750266	-0.65952706	-0.84356314	-0.9405232
ENSG00000048828	-0.6279735	-0.945756	-0.6449694	-0.6942726	-0.9824045	-0.7980021	-0.81384605	-0.8209807	-1.0268754	-0.96622103	-0.8665278	-0.5598937	-0.9341745	-0.86656964	-0.6059226	-0.8983075	-0.9292348	-0.8176958	-0.6823686	-0.686927	-0.8061809	-0.53624386	-0.72813785	-0.69589204	-0.8721383	-0.9114967	-1.0557303	-0.73756886	-0.9634894	-0.538419	-0.8323602	-0.8586502	-0.8417413	-0.647471	-0.78852725	-0.78042126	-0.6220259	-0.85617816	-1.0165203	-0.7984746	-0.91346943	-0.7313609	-0.88382536	-1.0108244	-1.0944297	-0.83020794	-0.6221216	-1.0406461	-0.8491705
ENSG00000048991	-0.6680538	-0.81808084	-0.62689275	-0.7352169	-0.88774383	-0.71346545	-0.69786274	-0.80269843	-0.857527	-0.86176556	-0.84306395	-0.4729015	-0.91563654	-0.64418924	-0.6654825	-0.87798667	-0.90863353	-0.81618	-0.6975785	-0.8512542	-0.88908887	-0.555692	-0.7835099	-0.70367825	-0.79483855	-0.75319654	-0.9567898	-0.8227911	-0.8905967	-0.48648244	-0.8586074	-0.90850264	-0.78748596	-0.69831276	-0.79689956	-0.8326384	-0.76968956	-0.64951587	-0.85531914	-0.8226499	-0.80423015	-0.67208606	-0.81823975	-0.9733279	-0.93237865	-0.8381931	-0.67864275	-0.8641691	-0.8599129
ENSG00000049089	-0.81362766	-0.7398794	-0.63206965	-0.5831468	-0.688489	-0.690792	-0.7840998	-0.8634549	-0.854855	-0.9091978	-0.7634664	-0.7319422	-0.8253936	-0.7318813	-0.6173973	-0.7466346	-0.7987744	-0.5969724	-0.8146207	-0.7010364	-0.88720423	-0.58965856	-0.7131881	-0.61022264	-0.78072697	-0.8659458	-0.93315566	-0.91828823	-0.9939085	-0.61393464	-0.74268705	-0.946983	-0.8801608	-0.7066368	-0.8039948	-0.80353606	-0.6709651	-0.7675812	-0.8582377	-0.8399687	-0.8899923	-0.7997261	-0.8218169	-0.80689347	-0.8903974	-0.71548486	-0.7796936	-0.7628642	-1.0099227
ENSG00000049130	-0.71145654	-0.84342283	-0.7636821	-0.6077364	-0.7284638	-0.7501379	-0.7064709	-0.95815367	-0.85215473	-0.84693116	-0.8802081	-0.64570236	-0.89156663	-0.64907223	-0.7009188	-0.8492573	-0.8582898	-0.5905313	-0.6817141	-0.6815691	-0.78451866	-0.5552885	-0.76223516	-0.6308344	-0.7388497	-0.6348023	-0.9207559	-0.8350709	-0.95672673	-0.61914825	-0.7684191	-0.90788764	-0.8396429	-0.55470276	-0.7983536	-0.81344545	-0.66461074	-0.788753	-0.87471694	-0.88272095	-0.91019785	-0.7735243	-0.83558464	-0.8461576	-0.8504103	-0.7553682	-0.76294345	-0.908757	-0.98472995
ENSG00000049167	-0.60717565	-0.76168877	-0.57895976	-0.59410435	-0.8537311	-0.65734154	-0.72697973	-0.7357673	-0.8043724	-0.87656343	-0.93397737	-0.4420576	-0.8855931	-0.7577841	-0.60336465	-0.9035801	-0.97875696	-0.58942896	-0.5232772	-0.70297074	-0.83061725	-0.42875743	-0.7312215	-0.5907545	-0.7988371	-0.679856	-0.983574	-0.7603986	-0.95132124	-0.52401197	-0.7198024	-0.8214999	-0.7935328	-0.54086053	-0.8095215	-0.76970315	-0.64595443	-0.70430154	-0.8433195	-0.6940486	-0.81028026	-0.6416377	-0.8489085	-0.97981715	-0.9433722	-0.71601784	-0.5679852	-0.95044744	-0.8216716
ENSG00000049192	-0.71264	-0.73603004	-0.60459536	-0.55928326	-0.7421669	-0.7308766	-0.72041214	-0.81860054	-0.7884566	-0.77889526	-0.866843	-0.57957274	-0.8337607	-0.7416334	-0.56490487	-0.83511066	-0.8591532	-0.6203494	-0.70731235	-0.7824227	-0.8916119	-0.5285184	-0.7032601	-0.62615037	-0.8170435	-0.74275553	-0.90882045	-0.824584	-0.9854393	-0.51224893	-0.78700626	-0.82253593	-0.7669517	-0.54241145	-0.76597095	-0.7446966	-0.6779894	-0.71499586	-0.8043234	-0.85341537	-0.75381786	-0.75979304	-0.7946004	-0.84220964	-0.85383093	-0.6906635	-0.81191826	-0.9642428	-0.84722435
ENSG00000049239	-0.6342081	-0.75163025	-0.60917735	-0.61924034	-0.758908	-0.8697183	-0.68205184	-0.745699	-0.818167	-0.82630724	-0.8126518	-0.5435439	-0.741851	-0.7944432	-0.5866626	-0.8119452	-0.8062266	-0.70781785	-0.6231359	-0.62137127	-0.73975074	-0.518106	-0.6022806	-0.57553476	-0.7966936	-0.7152251	-1.0806335	-0.71633446	-0.8798104	-0.54641706	-0.8280635	-0.7736907	-0.6726584	-0.5171756	-0.65900505	-0.7291492	-0.642497	-0.7608203	-0.89462566	-0.7832349	-0.76570207	-0.69937587	-0.6752306	-0.80025977	-0.8583046	-0.6555788	-0.62504566	-1.0274025	-0.78251106
ENSG00000049245	-0.7901818	-0.98772264	-0.729326	-0.81684273	-1.0527793	-0.9757802	-0.97666514	-1.0070659	-0.929202	-1.0550184	-0.87829137	-0.7038315	-0.97190344	-0.9664854	-0.78760785	-1.0673133	-1.1088554	-0.79608136	-0.80065215	-0.9334547	-1.0302188	-0.636984	-0.8240072	-0.84054595	-0.82397145	-0.9714361	-1.2309655	-0.9689425	-1.1246183	-0.78243184	-0.97968495	-0.9995278	-1.0064131	-0.8174968	-0.9579088	-1.0037439	-0.8190508	-0.88821787	-1.0748161	-1.0801817	-0.9062615	-0.8903905	-0.94233406	-1.0867511	-1.1298823	-0.8775161	-0.92594725	-1.0694685	-1.0541211
ENSG00000049246	-0.568932	-0.54635864	-0.5698609	-0.52825975	-0.5988189	-0.6510894	-0.5536049	-0.6804151	-0.7237476	-0.8696769	-0.60747373	-0.43974283	-0.6675976	-0.47597727	-0.5271496	-0.6516757	-0.7023818	-0.4966592	-0.6333403	-0.64436245	-0.7999696	-0.43807632	-0.65300035	-0.50917614	-0.7011697	-0.5927243	-0.86488086	-0.76057243	-0.918409	-0.44948158	-0.697026	-0.70163786	-0.67676735	-0.4760964	-0.67529637	-0.682275	-0.62412965	-0.5452242	-0.8523681	-0.7473944	-0.6203825	-0.7152461	-0.65901464	-0.70914495	-0.6143465	-0.59919775	-0.60778123	-0.7534361	-0.80459607
ENSG00000049247	-0.58088005	-0.6068378	-0.5767197	-0.54165596	-0.6450867	-0.5601773	-0.678685	-0.5970138	-0.7227474	-0.64737946	-0.66497827	-0.5551089	-0.72964036	-0.6480565	-0.51396286	-0.58978546	-0.7464163	-0.6023155	-0.60406685	-0.7198868	-0.63740605	-0.48640412	-0.58482534	-0.5094842	-0.6502643	-0.7037279	-0.80002207	-0.664366	-0.84000593	-0.47950655	-0.7298482	-0.69961363	-0.70043784	-0.4809362	-0.5580169	-0.6354573	-0.5297583	-0.61172515	-0.7471359	-0.6957234	-0.68419445	-0.5646401	-0.6968271	-0.63480777	-0.717267	-0.61862963	-0.648391	-0.8374306	-0.82943213
ENSG00000049249	-0.5757874	-0.67256224	-0.622686	-0.5541936	-0.71037287	-0.6322538	-0.73125607	-0.6321201	-0.76317954	-0.618413	-0.8427119	-0.57230574	-0.75962013	-0.745305	-0.55368793	-0.72066903	-0.8692963	-0.5827607	-0.5323766	-0.78340757	-0.5683017	-0.53754133	-0.526893	-0.55354553	-0.78089607	-0.8526604	-0.9516953	-0.5786978	-0.65786797	-0.5249148	-0.796628	-0.80972415	-0.7767253	-0.5744592	-0.6056385	-0.612868	-0.5323181	-0.62173176	-0.84743786	-0.6824181	-0.74704105	-0.5856891	-0.6611784	-0.7491917	-0.70825094	-0.65902126	-0.769795	-0.8792094	-0.781134
ENSG00000049283	-0.6629411	-0.747009	-0.6809409	-0.68826765	-0.6943267	-0.57911843	-0.55339295	-0.8789094	-0.8274148	-0.76459855	-0.77851194	-0.62326664	-0.8198126	-0.6713342	-0.62872916	-0.7800735	-0.7643795	-0.64264596	-0.81907773	-0.546984	-0.8059078	-0.507592	-0.7455977	-0.54130495	-0.7218813	-0.62192476	-0.9590552	-0.81611794	-0.87906176	-0.4728599	-0.8524468	-0.6847194	-0.7098939	-0.5848052	-0.68059605	-0.86762697	-0.6570011	-0.72033906	-0.82825154	-0.7799182	-0.8585518	-0.76192796	-0.6947686	-0.7850296	-0.7208754	-0.7131048	-0.7255832	-0.95059943	-0.8524165
ENSG00000049323	-0.59052205	-0.8242766	-0.64007896	-0.5950596	-0.6583376	-0.7879717	-0.6367023	-0.9086897	-0.78514063	-0.7761741	-0.8004442	-0.67616355	-0.7666067	-0.691019	-0.589767	-0.7981892	-0.81711805	-0.52201015	-0.73952514	-0.67534065	-0.7833004	-0.5933089	-0.61064273	-0.6736634	-0.74781704	-0.77154857	-0.8900533	-0.8282768	-0.80405086	-0.5415187	-0.6878809	-0.7613586	-0.66392493	-0.5291599	-0.78188264	-0.752612	-0.6452563	-0.6855618	-0.90170246	-0.81174827	-0.86023647	-0.69576	-0.73056984	-0.7945153	-0.7939306	-0.68808985	-0.7592287	-0.9290299	-0.8715693
ENSG00000049449	-0.81518227	-0.84180504	-0.6828263	-0.68451	-0.85066366	-0.9097267	-0.8009209	-0.92269915	-0.9166907	-0.96545625	-0.9538065	-0.5338652	-0.8849351	-0.85753125	-0.6976965	-0.86516213	-0.9251371	-0.71646285	-0.873587	-0.8693829	-0.8202059	-0.5708384	-0.76546305	-0.716216	-0.9116297	-0.84579825	-1.0590446	-0.889767	-0.97674143	-0.62837136	-0.78708875	-1.0407755	-0.88161725	-0.53734493	-0.84586376	-0.82346654	-0.76732475	-0.75571233	-0.9680671	-0.8234838	-0.86563903	-0.76618713	-0.93663347	-0.9318911	-1.0587982	-0.7468871	-0.82479006	-0.94835913	-0.93712115
ENSG00000049540	-0.64112896	-0.66686887	-0.6310874	-0.44877383	-0.5060736	-0.6456956	-0.56150186	-0.80248475	-0.70245343	-0.73756796	-0.7209645	-0.607508	-0.7418786	-0.5112501	-0.5570908	-0.7691015	-0.70680964	-0.53539765	-0.6707245	-0.58813214	-0.8910641	-0.49806204	-0.56864834	-0.5734092	-0.76654893	-0.72435695	-0.84097743	-0.8261923	-0.8831695	-0.5179297	-0.74374455	-0.7064953	-0.7702196	-0.5144299	-0.61881137	-0.74002606	-0.65430075	-0.7621822	-0.6823602	-0.7327278	-0.88334596	-0.66739583	-0.6453994	-0.74811566	-0.6929795	-0.66877115	-0.73590493	-0.9651065	-0.8235266
ENSG00000049541	-0.5378731	-0.9055881	-0.59380996	-0.64194274	-0.7796431	-0.61977226	-0.68910694	-0.6669694	-0.8839122	-0.94227624	-0.7880264	-0.64921075	-0.9179622	-0.67240363	-0.57339406	-0.79610276	-0.923791	-0.7423862	-0.59918284	-0.7252353	-0.79212254	-0.5549866	-0.72072476	-0.6100978	-0.7309647	-0.7408509	-0.97606146	-0.9002157	-0.77404803	-0.550263	-0.7553835	-0.8723985	-0.705153	-0.6561343	-0.8080563	-0.77792996	-0.71528506	-0.74101955	-0.8507764	-0.7464323	-0.83667535	-0.66108865	-0.8231769	-0.8882243	-0.9497921	-0.7533026	-0.66373324	-0.9107571	-0.70213723
ENSG00000049618	-0.75747734	-0.9631648	-0.75086176	-0.8172529	-0.9785968	-0.79388905	-0.9162453	-0.87228656	-0.9626944	-1.0068375	-0.86691195	-0.53490055	-0.9382401	-0.77341354	-0.75894076	-1.0344944	-1.0139794	-0.9449816	-0.66959035	-0.9088178	-0.8749348	-0.584111	-0.8946169	-0.79398435	-0.9289887	-0.8093209	-1.217089	-0.8872378	-1.1099752	-0.52710867	-0.7997634	-0.9214269	-0.9085374	-0.7709646	-0.9232754	-0.9168442	-0.7586253	-0.93805027	-0.9736233	-0.8747491	-0.9946063	-0.8233512	-0.99837494	-1.1225185	-1.1153357	-0.8736936	-0.7706905	-1.0168501	-0.9737172
ENSG00000049656	-0.6013211	-0.8991472	-0.6540581	-0.6974868	-0.9526631	-0.8402703	-0.7690096	-0.91013926	-0.9079244	-0.934344	-0.90873194	-0.5715743	-0.9306133	-0.9093637	-0.7015835	-0.851169	-0.9305654	-0.74871737	-0.6467199	-0.65158796	-0.8516109	-0.59246737	-0.7588274	-0.70492643	-0.9100921	-0.84936404	-1.0372248	-0.81263894	-0.8870669	-0.72729206	-0.8044615	-0.85777247	-0.826066	-0.59792715	-0.84975624	-0.8874076	-0.8275189	-0.7922099	-0.9701204	-0.73894036	-0.86760485	-0.7295279	-0.8075485	-0.969645	-0.9141545	-0.87926286	-0.7351094	-0.90437853	-0.81596035
ENSG00000049759	-0.6474456	-0.73373526	-0.7735437	-0.5812125	-0.70945823	-0.63853145	-0.55651885	-0.87090963	-0.8632008	-0.7463312	-0.78334445	-0.5304052	-0.81883335	-0.7164701	-0.6656997	-0.8878525	-0.8094241	-0.60018855	-0.81567186	-0.6494441	-0.7339395	-0.56403255	-0.7545653	-0.5464363	-0.6642108	-0.68783325	-0.88328296	-0.80489457	-0.92021674	-0.53211236	-0.8460347	-0.7355374	-0.7227921	-0.62402654	-0.8066225	-0.8263653	-0.631703	-0.7697472	-0.8516673	-0.74185693	-0.86424726	-0.6549456	-0.72304696	-0.8363441	-0.79919034	-0.7839735	-0.6392483	-0.8608898	-0.97424936
ENSG00000049768	-0.67970383	-0.7661897	-0.60043037	-0.56419295	-0.6957831	-0.59436464	-0.59233737	-0.78441143	-0.6828207	-0.74757046	-0.741872	-0.54095864	-0.92382646	-0.64120924	-0.56497586	-0.8379722	-0.8784257	-0.63331735	-0.62970287	-0.7506276	-0.7131708	-0.5044773	-0.58271027	-0.4520379	-0.79056567	-0.72191715	-0.9113312	-0.73416126	-0.75078607	-0.42827216	-0.6687616	-0.8312152	-0.7595494	-0.5574227	-0.70245934	-0.71800774	-0.6515938	-0.6611116	-0.811341	-0.7063339	-0.8623843	-0.65975356	-0.7474419	-0.7801587	-0.71561515	-0.6806218	-0.7030975	-0.82246923	-0.78491765
ENSG00000049769	-0.7340693	-0.80809826	-0.7092459	-0.90549916	-1.0030327	-0.8217731	-0.7618163	-0.8622532	-0.96772933	-0.9287702	-0.9428751	-0.62141675	-1.0911908	-0.81740963	-0.8082803	-0.94077176	-0.8093245	-0.73321575	-0.9486133	-0.8559574	-0.9748943	-0.7372688	-0.9204743	-0.84100604	-0.8316355	-0.84217256	-1.0767792	-0.9117186	-1.102427	-0.5918236	-0.9267712	-1.0543536	-0.9101687	-0.7980387	-0.9555888	-0.9061648	-0.7739055	-0.8751768	-0.96843284	-0.9994601	-0.900906	-0.71787363	-0.8835027	-1.0533602	-0.92956114	-1.0072602	-0.8100261	-0.99945694	-1.027999
ENSG00000049860	-0.60389835	-0.86886925	-0.64216876	-0.6047379	-0.90736395	-0.8958042	-0.7885102	-0.92077607	-0.94250274	-0.86344993	-0.90437114	-0.53999937	-0.8965683	-0.87785095	-0.57032573	-0.789765	-0.89392936	-0.70071363	-0.63395256	-0.72495115	-0.7488184	-0.49885792	-0.7421739	-0.609018	-0.7757047	-0.8136253	-0.9965981	-0.7419486	-0.91049546	-0.60014427	-0.7949879	-0.8975726	-0.80729556	-0.6717853	-0.7616727	-0.77829	-0.61626816	-0.7383377	-1.0199777	-0.8650986	-0.8442278	-0.7523223	-0.8815021	-0.9657469	-0.94874114	-0.77504843	-0.6304083	-0.866142	-0.8854911
ENSG00000049883	-0.7610685	-0.92419237	-0.6084982	-0.70276874	-0.8721382	-0.6224989	-0.7489886	-0.8435879	-0.8983119	-0.9204594	-1.0533363	-0.4855337	-0.9336498	-0.77428883	-0.7284603	-0.9828563	-1.0305688	-0.71538085	-0.6158278	-0.7244111	-0.878507	-0.51563364	-0.9408205	-0.65499014	-0.9451412	-0.7347403	-1.0213922	-0.90239906	-1.0339543	-0.5580611	-0.7910361	-0.85365814	-0.82649994	-0.65092784	-0.8963409	-0.8487753	-0.69511664	-0.811419	-0.96980155	-0.7169939	-0.96003157	-0.6434717	-0.9430766	-1.0772026	-1.1008872	-0.770093	-0.6427039	-1.0684369	-1.040225
ENSG00000050030	-0.7309572	-0.8589101	-0.6967766	-0.88081974	-0.94484526	-0.79696923	-0.8394177	-0.8089414	-0.9228471	-0.917471	-0.8562047	-0.59423786	-1.023001	-0.7834508	-0.6978637	-0.8415049	-0.91654116	-0.6142337	-0.7975425	-0.8274535	-0.8567499	-0.6536225	-0.88760084	-0.65765655	-0.7030544	-0.8698622	-0.8555256	-0.9606702	-1.0477747	-0.51766616	-0.86572456	-0.8409623	-0.9438268	-0.66523737	-0.9013293	-0.8458389	-0.79483813	-0.76377404	-0.95160925	-0.7729166	-1.004012	-0.81994206	-0.87265676	-0.89628893	-0.85008985	-0.81514376	-0.70215833	-0.90029246	-1.0771265
ENSG00000050130	-0.6851063	-0.860295	-0.6300868	-0.6703959	-0.94567806	-0.7459316	-0.7868808	-0.8667625	-0.89183253	-1.0527797	-0.9244245	-0.62847614	-0.90841573	-0.7940415	-0.70522994	-0.9458607	-1.0146362	-0.685789	-0.6760692	-0.7433329	-0.8532018	-0.56444573	-0.73600405	-0.6888512	-0.8706151	-0.8317738	-1.0837417	-0.94245523	-0.97024727	-0.6194149	-0.74773264	-1.0044307	-0.8317801	-0.6049897	-0.8921357	-0.9321399	-0.70554703	-0.736932	-0.8961026	-0.7143557	-0.92475516	-0.7523034	-0.76159006	-1.0894747	-1.0537297	-0.77685887	-0.71783465	-0.8911512	-0.88692105
ENSG00000050165	-0.5587242	-0.60889363	-0.58115166	-0.48084423	-0.557832	-0.7279526	-0.57947904	-0.837764	-0.7246508	-0.7762292	-0.67291486	-0.60824335	-0.77141434	-0.47220266	-0.49199784	-0.63330483	-0.6316853	-0.46124515	-0.74064547	-0.5380459	-0.79667073	-0.49144155	-0.6394555	-0.48463202	-0.70556664	-0.56864566	-0.9176857	-0.7373576	-0.98514104	-0.4784834	-0.7317546	-0.7325381	-0.75208086	-0.51598495	-0.7735023	-0.68786913	-0.56942564	-0.61387384	-0.7760553	-0.8051321	-0.6575751	-0.6025327	-0.64121425	-0.7636822	-0.71316177	-0.63207597	-0.61602896	-0.81803924	-0.7935195
ENSG00000050327	-0.72779334	-0.84416026	-0.61875343	-0.7092757	-0.715989	-0.7303211	-0.73059183	-0.8740166	-0.8736222	-0.8993855	-0.8518358	-0.6302	-0.83166766	-0.6459052	-0.78860056	-0.9242503	-0.9020431	-0.8033692	-0.7316794	-0.6907923	-0.8212205	-0.6133868	-0.79257977	-0.56350607	-0.7853754	-0.778166	-1.1161038	-0.9543719	-0.8510833	-0.62976444	-0.77773243	-0.7860704	-0.8022747	-0.66925627	-0.72960603	-0.9577321	-0.7550978	-0.7951711	-0.80845857	-0.82757825	-0.91130495	-0.8993034	-0.776796	-0.91408294	-0.8092795	-0.68449455	-0.77425706	-0.87253046	-0.98709977
ENSG00000050344	-0.73195904	-0.683584	-0.6038309	-0.6510389	-0.76028347	-0.6333487	-0.7497793	-0.64589524	-0.8319198	-0.8244514	-0.7789096	-0.54072976	-0.75181556	-0.61727715	-0.63905036	-0.84247285	-0.7800298	-0.75317055	-0.6030185	-0.56708544	-0.7118763	-0.5264731	-0.6760553	-0.55286604	-0.7600492	-0.6845003	-1.0050421	-0.7407268	-0.8704722	-0.48313716	-0.76370984	-0.7755131	-0.7149352	-0.6310873	-0.67574817	-0.82787997	-0.6238134	-0.6585584	-0.80617213	-0.74076176	-0.8607207	-0.7932621	-0.73738056	-0.900243	-0.7234217	-0.5674797	-0.559805	-0.81282294	-0.82357836
ENSG00000050393	-0.79318434	-0.80654407	-0.6425994	-0.89105266	-0.89139193	-0.76802653	-0.74321514	-0.92533463	-0.94455475	-0.9134605	-0.90002126	-0.6703687	-1.0000193	-0.72594136	-0.7194984	-0.9061927	-0.97965825	-0.8408949	-0.86698496	-0.77434313	-0.9128731	-0.6213521	-0.853114	-0.6870035	-0.77820575	-0.82526505	-1.1796892	-0.87396854	-1.0354658	-0.57886493	-0.7911491	-0.9652127	-0.88125426	-0.7133465	-0.92061716	-0.9449005	-0.75284106	-0.8199763	-0.87126255	-0.9120613	-0.94889694	-0.78185093	-0.9175506	-1.0905837	-0.99830985	-0.7559319	-0.77034366	-0.9659126	-0.96852195
ENSG00000050405	-0.6959952	-0.8048406	-0.7749535	-0.610885	-0.75155175	-0.83028907	-0.6987829	-0.79274356	-0.97735995	-0.91938746	-0.90398115	-0.60372823	-0.79350847	-0.75319093	-0.6719845	-0.89872503	-0.8789785	-0.7228713	-0.68402535	-0.78838444	-0.8055146	-0.52789646	-0.674838	-0.6949808	-0.8002113	-0.74239385	-1.0230714	-0.95041776	-0.9407184	-0.5515381	-0.7255925	-0.90291506	-0.79480463	-0.5734717	-0.77781224	-0.8468549	-0.7077054	-0.7502702	-0.95088166	-0.85923654	-0.9079349	-0.8395884	-0.83087975	-0.9009798	-0.8119383	-0.7271502	-0.7058509	-0.95546085	-0.94248354
ENSG00000050426	-0.6668434	-0.85472697	-0.7091919	-0.75630075	-0.93465585	-0.7790196	-0.8395956	-0.8698272	-0.8684149	-0.9357856	-0.76524144	-0.62205184	-0.9535136	-0.8475496	-0.694637	-0.8451841	-0.9751289	-0.7667495	-0.6542239	-0.7555385	-0.7789483	-0.5366745	-0.80503505	-0.6942361	-0.91760707	-0.78831315	-1.0717486	-0.8189529	-0.9682571	-0.617385	-0.79388136	-0.9590643	-0.9356321	-0.58996004	-0.93435705	-0.85527587	-0.7667292	-0.7634909	-0.92666876	-0.7872226	-0.8320871	-0.77151316	-0.9998958	-1.0423697	-0.98119855	-0.7884801	-0.6625536	-0.8498009	-0.9162292
ENSG00000050438	-0.6633005	-0.87776464	-0.697055	-0.7634298	-0.7944334	-0.6191431	-0.6267785	-0.7822999	-0.7609299	-0.74898106	-0.8249775	-0.6746552	-0.9358591	-0.69707954	-0.73139846	-0.9224086	-0.8599331	-0.55630535	-0.9147611	-0.8056571	-0.81572396	-0.6309025	-0.6953287	-0.6070168	-0.61843663	-0.76906973	-0.8357539	-0.83017206	-0.9509801	-0.59838355	-0.80371106	-0.8375007	-0.8037023	-0.6289039	-0.84575695	-0.79297113	-0.7511318	-0.6991674	-0.9563421	-0.7770222	-0.9053819	-0.66003585	-0.79785043	-0.7867097	-0.8371316	-0.8611016	-0.76453584	-0.8967757	-1.1123577
ENSG00000050555	-0.58697057	-0.6762534	-0.53329253	-0.48597583	-0.6257375	-0.6174575	-0.5324688	-0.7184706	-0.65326273	-0.75515825	-0.70352745	-0.5568354	-0.6850066	-0.5977842	-0.5535495	-0.7195592	-0.8400308	-0.58717054	-0.6993488	-0.71023774	-0.8558803	-0.5159468	-0.5859576	-0.48448405	-0.7226518	-0.7428936	-0.9027296	-0.7865127	-0.9150372	-0.46020856	-0.72169787	-0.7383584	-0.78739804	-0.5226188	-0.6811905	-0.7035886	-0.55650204	-0.71038634	-0.748379	-0.75206184	-0.80179024	-0.76133865	-0.6609551	-0.69747007	-0.6166007	-0.6320019	-0.68535763	-0.88253707	-0.92788404
ENSG00000050628	-0.5579074	-0.5946825	-0.53387386	-0.45438582	-0.55337113	-0.57312316	-0.4746156	-0.762425	-0.6602061	-0.714838	-0.6933986	-0.45357764	-0.6038451	-0.45697466	-0.46944535	-0.688596	-0.7505645	-0.44781864	-0.6142726	-0.68532455	-0.75260913	-0.38891634	-0.5896825	-0.3954228	-0.6878502	-0.5608223	-0.8231352	-0.7275036	-0.7365833	-0.48254415	-0.6825681	-0.62505937	-0.63308287	-0.44819677	-0.60877866	-0.6367773	-0.5785442	-0.5720566	-0.68434584	-0.6378637	-0.6488572	-0.6319785	-0.650855	-0.6866679	-0.64856046	-0.5531783	-0.50731236	-0.8794713	-0.819271
ENSG00000050730	-0.49847096	-0.60000324	-0.47307888	-0.52519894	-0.60648113	-0.4922621	-0.508068	-0.5783931	-0.653599	-0.6345599	-0.6824239	-0.41139284	-0.7937957	-0.5347199	-0.4487005	-0.687678	-0.7428339	-0.5644802	-0.4642764	-0.6308078	-0.59495	-0.4138132	-0.49192145	-0.4734384	-0.614243	-0.6107321	-0.80517596	-0.5787972	-0.8039101	-0.35235435	-0.61913055	-0.6659135	-0.6488394	-0.49090943	-0.5211898	-0.60019994	-0.5288168	-0.529646	-0.7580222	-0.58762085	-0.7874402	-0.5706038	-0.6279298	-0.5962819	-0.615691	-0.46434706	-0.5026487	-0.7810948	-0.6807435
ENSG00000050748	-0.75646913	-0.948532	-0.75440025	-1.0173352	-0.95602167	-0.781497	-0.7902078	-0.9698315	-1.0027045	-0.94415575	-1.0494037	-0.6158097	-1.0644047	-0.808688	-0.7344162	-0.9399532	-1.0283762	-0.7708628	-0.8886029	-0.76527536	-1.0350846	-0.6623464	-0.8638545	-0.7290961	-0.9258417	-0.8531301	-0.9497988	-0.8881048	-1.1099155	-0.72743964	-0.9212915	-0.9440359	-0.93712854	-0.74236107	-0.9170357	-0.95943004	-0.8289004	-0.7911552	-0.8938157	-0.88046443	-0.98386425	-0.735418	-0.9241783	-1.1856258	-1.058554	-0.9792641	-0.7456544	-1.0067395	-1.037758
ENSG00000050767	-0.88322216	-0.8660552	-0.7544428	-0.69105405	-0.74143237	-0.6934878	-0.702387	-0.96235454	-0.8632705	-0.78114665	-0.95137054	-0.69681114	-0.9158615	-0.81043786	-0.6897106	-0.982139	-0.8422315	-0.77576435	-0.7740839	-0.793409	-0.9008888	-0.61694366	-0.78905016	-0.6453958	-0.8364583	-0.76052654	-1.044451	-0.9222331	-1.1656601	-0.6171394	-0.89096105	-0.9289431	-0.9354044	-0.7073291	-0.8533535	-0.85587895	-0.7537913	-0.80133635	-0.7753855	-0.8995937	-1.0085251	-0.81642777	-0.83472884	-0.9102995	-0.8979598	-0.7760204	-0.77274275	-0.89752734	-0.9976104
ENSG00000050820	-0.6709278	-0.7851389	-0.71643716	-0.6546511	-0.8506045	-0.848742	-0.7495998	-0.8784004	-0.96261716	-0.90589255	-0.9508727	-0.5763198	-0.9308059	-0.76826805	-0.61669385	-0.91407454	-0.873621	-0.77476674	-0.7765388	-0.808603	-0.9069825	-0.5895011	-0.69810367	-0.73014253	-0.8123483	-0.7293975	-1.0637476	-0.83640236	-0.91022116	-0.55999744	-0.8272469	-0.8866946	-0.8224153	-0.6148672	-0.89365476	-0.85339063	-0.7504678	-0.7871126	-0.8721307	-0.86531365	-0.808593	-0.76357764	-0.74679786	-0.993364	-0.84298784	-0.81620526	-0.76150066	-0.99725646	-0.8624835
ENSG00000051009	-0.6351591	-0.7457429	-0.5750377	-0.6271554	-0.8881088	-0.77485144	-0.7830843	-0.86743397	-0.84057415	-0.8329068	-0.86338776	-0.5152495	-0.7918311	-0.8190491	-0.72090155	-0.8463346	-0.8938185	-0.7421036	-0.5884935	-0.67123675	-0.7010233	-0.5195741	-0.72747827	-0.6370865	-0.81536984	-0.730762	-1.0344415	-0.76198494	-0.99485165	-0.62108463	-0.81220263	-0.8427234	-0.83539623	-0.63638186	-0.7673575	-0.7795216	-0.68577135	-0.6926319	-1.0135249	-0.8371138	-0.7617582	-0.7820435	-0.76273125	-0.88225055	-0.7562254	-0.7856647	-0.6874104	-0.8802813	-0.78497535
ENSG00000051108	-0.61448956	-0.6783891	-0.5930042	-0.63704956	-0.7716501	-0.7814439	-0.7347615	-0.7485128	-0.9366576	-0.7234802	-0.85663277	-0.5769403	-0.78917354	-0.875761	-0.61934155	-0.6844227	-0.77894133	-0.815433	-0.6723475	-0.6756639	-0.70251447	-0.504125	-0.6710074	-0.54852116	-0.70625913	-0.70401216	-0.9843253	-0.6666744	-0.9278579	-0.5430388	-0.7702752	-0.7303445	-0.8529508	-0.6260415	-0.69606423	-0.7575906	-0.61392045	-0.75818956	-0.8168239	-0.79021555	-0.7835957	-0.6449798	-0.72771513	-0.85523885	-0.7828421	-0.6608536	-0.5402405	-0.9087881	-0.8207384
ENSG00000051128	-0.60623604	-0.6821649	-0.66556853	-0.5844879	-0.6990792	-0.68393695	-0.640446	-0.85097456	-0.83072937	-0.8183211	-0.8152095	-0.6134464	-0.7776375	-0.6581202	-0.5617696	-0.7935754	-0.8363335	-0.6429686	-0.70322645	-0.6749709	-0.8043813	-0.49771985	-0.562677	-0.58647263	-0.70719427	-0.6403595	-1.0104343	-0.7471927	-0.9493239	-0.53436065	-0.74201083	-0.7171488	-0.6458954	-0.6221272	-0.6899044	-0.7102414	-0.6183104	-0.65377605	-0.7473438	-0.8249462	-0.7281153	-0.6514502	-0.78047085	-0.8195979	-0.7766117	-0.7262287	-0.58645356	-0.8759518	-0.80151093
ENSG00000051180	-0.82838714	-0.8521492	-0.72444594	-0.7487837	-0.73700935	-0.62296546	-0.73658484	-0.86884606	-0.9472298	-0.8106514	-0.97176796	-0.6731481	-0.91416955	-0.5440202	-0.53943723	-0.99493814	-1.0196079	-0.79141134	-0.6745115	-0.78844637	-0.94516724	-0.5758888	-0.8175277	-0.625792	-0.89533085	-0.7455723	-1.0256953	-0.9726294	-0.8554454	-0.5613498	-0.8701448	-0.8014772	-0.76538867	-0.645479	-0.79442537	-0.8163236	-0.85050565	-0.7349337	-0.9537841	-0.7217668	-0.86512077	-0.79062855	-0.8129701	-0.9480701	-0.92715925	-0.83325535	-0.75690186	-0.98004574	-0.8317112
ENSG00000051341	-0.9339005	-0.98185986	-0.7924218	-0.79912823	-0.84159714	-0.74777704	-0.75635064	-0.95019615	-1.0207652	-0.88986063	-1.0463959	-0.82026666	-1.0702243	-0.68628526	-0.70400923	-1.1448209	-1.141888	-0.8301876	-0.8290307	-0.88853127	-0.94128335	-0.6816966	-0.85058755	-0.7462335	-1.0322818	-0.8638243	-1.1077183	-0.9514184	-0.9996736	-0.6650974	-0.90705633	-0.9226469	-0.87109095	-0.6821168	-0.8596703	-0.988566	-0.84196746	-0.87529993	-1.0867796	-0.8801441	-0.9710737	-0.86136556	-0.97762597	-1.0497648	-1.016249	-0.9080462	-0.8565366	-1.1314895	-0.98828524
ENSG00000051382	-0.6335355	-0.80692136	-0.61348444	-0.70194376	-0.8068776	-0.6633138	-0.6885645	-0.79391277	-0.9314804	-0.8473189	-0.8178759	-0.61927724	-0.90201265	-0.69832057	-0.6059039	-0.8873864	-0.9138437	-0.69279677	-0.75499904	-0.7268898	-0.7479901	-0.56408525	-0.7610764	-0.6334588	-0.7354167	-0.81344926	-1.0399288	-0.8251667	-0.85559005	-0.48388648	-0.8219841	-0.8297635	-0.81188333	-0.7047727	-0.847506	-0.7908482	-0.78762263	-0.72719085	-0.85120285	-0.80450773	-0.8805943	-0.63292706	-0.8328366	-0.9520649	-0.9556744	-0.713896	-0.6190808	-0.8563704	-0.8998528
ENSG00000051523	-0.84731245	-0.8511694	-0.7551777	-0.5990556	-0.72873116	-0.7707611	-0.8865929	-0.8884083	-0.9870911	-0.82772356	-0.9983353	-0.73581487	-0.8850969	-0.8351451	-0.6832082	-0.8877689	-0.83972627	-0.67424	-0.6758621	-0.73074573	-0.84525716	-0.647444	-0.68838394	-0.67982006	-0.8179704	-0.83627474	-1.0496365	-0.90083915	-0.9556596	-0.6147179	-0.8527592	-0.8824256	-0.90207106	-0.7197385	-0.8435515	-0.848899	-0.6770045	-0.83008647	-0.86005294	-0.95099175	-0.9046148	-0.79203033	-0.8800277	-0.95083827	-0.8841295	-0.8512435	-0.85443085	-1.0039212	-1.0326438
ENSG00000051596	-0.50678843	-0.7245483	-0.51509047	-0.64463466	-0.71716535	-0.54985595	-0.6213381	-0.6746019	-0.6994228	-0.6731139	-0.69654995	-0.51384836	-0.87071544	-0.5372751	-0.5864643	-0.7653883	-0.8236276	-0.6216637	-0.66649365	-0.73779815	-0.62583184	-0.49710387	-0.71637946	-0.56102264	-0.70463914	-0.6171673	-0.8529831	-0.86432815	-0.7565255	-0.47165233	-0.66439486	-0.74198735	-0.7183736	-0.5489072	-0.77793866	-0.7534036	-0.6959209	-0.59863806	-0.7038256	-0.78438395	-0.77488333	-0.6102096	-0.8384719	-0.7683134	-0.83658683	-0.6034559	-0.5958839	-0.82279307	-0.7460908
ENSG00000051620	-0.8290321	-0.9434463	-0.67537546	-0.66965395	-0.9207404	-0.83972275	-0.71908325	-0.9330635	-0.9155077	-1.0128138	-0.8932705	-0.637498	-0.8688121	-0.8842786	-0.67012966	-0.89245784	-0.943305	-0.67849356	-0.8162885	-0.8291488	-0.8902261	-0.61167973	-0.75174075	-0.73722976	-0.8379333	-0.8519296	-1.1271069	-0.9269005	-0.9116083	-0.66098315	-0.90936136	-0.849728	-0.8488425	-0.7349621	-0.83804417	-0.8683447	-0.72986436	-0.8421044	-0.9720772	-0.9415938	-0.94048494	-0.78124857	-0.8520148	-0.9906272	-0.9594127	-0.8428735	-0.7634292	-1.0638151	-0.96440655
[truncated: 18,693 more rows]
[truncated: 207 more columns]
