# Supplementary material for: Evaluation of input data modality choices on functional gene embeddings
Source: NAR Genom Bioinform. 2023 Nov 2;5(4):lqad095. doi: 10.1093/nargab/lqad095 (PMC10629286; doi:10.1093/nargab/lqad095)
Supplement: lqad095_Supplemental_Files [file lqad095_supplemental_files.zip › Supplementary_Table_S5_STRING_256.tsv]

gene_id	node2vec_STRING_0	node2vec_STRING_1	node2vec_STRING_2	node2vec_STRING_3	node2vec_STRING_4	node2vec_STRING_5	node2vec_STRING_6	node2vec_STRING_7	node2vec_STRING_8	node2vec_STRING_9	node2vec_STRING_10	node2vec_STRING_11	node2vec_STRING_12	node2vec_STRING_13	node2vec_STRING_14	node2vec_STRING_15	node2vec_STRING_16	node2vec_STRING_17	node2vec_STRING_18	node2vec_STRING_19	node2vec_STRING_20	node2vec_STRING_21	node2vec_STRING_22	node2vec_STRING_23	node2vec_STRING_24	node2vec_STRING_25	node2vec_STRING_26	node2vec_STRING_27	node2vec_STRING_28	node2vec_STRING_29	node2vec_STRING_30	node2vec_STRING_31	node2vec_STRING_32	node2vec_STRING_33	node2vec_STRING_34	node2vec_STRING_35	node2vec_STRING_36	node2vec_STRING_37	node2vec_STRING_38	node2vec_STRING_39	node2vec_STRING_40	node2vec_STRING_41	node2vec_STRING_42	node2vec_STRING_43	node2vec_STRING_44	node2vec_STRING_45	node2vec_STRING_46	node2vec_STRING_47	node2vec_STRING_48
ENSG00000000003	0.048727	-0.0235967	-0.101857	0.197629	-0.259518	0.0942236	-0.0936813	0.224271	0.225202	0.175885	0.0346918	0.0544032	0.127799	-0.0785654	-0.228333	0.108931	-0.0816829	-0.378147	0.1944	-0.186011	0.0268964	-0.108663	0.22551	0.0953416	0.152873	0.0448093	-0.0367905	-0.00479562	0.107762	-0.100554	-0.224569	0.191303	-0.170727	-0.241634	-0.161827	-0.0176182	0.083706	0.211389	-0.20337	-0.0377596	-0.0420221	-0.0214015	0.0273501	0.0169813	0.0621928	-0.10364	-0.0348561	0.181266	-0.277426
ENSG00000000005	0.0533676	-0.136473	-0.123004	-0.00652114	-0.405079	0.0679772	-0.238956	0.323162	0.265277	0.229986	-0.0480357	0.0494205	0.0644779	-0.064909	-0.128363	0.0714678	-0.109435	-0.390306	0.291823	-0.185314	-0.00792365	-0.0968331	0.0950126	-0.019065	0.062899	-0.0307165	-0.0210201	-0.168225	-0.105166	0.107162	-0.245805	0.0831517	-0.317596	-0.225127	-0.275746	-0.142542	0.00593039	0.12178	-0.246649	0.0551285	0.0121543	-0.0524129	-0.138461	0.0131108	-0.0688511	-0.0536201	-0.198674	0.488649	-0.536893
ENSG00000000419	-0.00335171	-0.058923	-0.224524	0.168674	-0.316835	0.187886	-0.104933	0.271728	0.354803	0.0581254	0.0358405	0.0917984	0.111009	-0.108012	-0.252576	-0.00777448	-0.0685046	-0.371513	0.1664	-0.311052	-0.0201359	-0.238504	0.372146	0.129331	0.0570177	0.0308191	-0.0239971	-0.0741335	0.0547076	-0.302354	-0.130914	0.256185	-0.286525	-0.11094	-0.00689229	-0.050485	0.0141451	0.0810418	-0.217942	0.051207	-0.0252593	-0.0712856	-0.130042	-0.0398232	0.010832	-0.174159	-0.112627	0.0796443	-0.25773
ENSG00000000457	-0.0609636	0.111577	-0.159858	0.109212	-0.359285	0.151157	-0.178562	0.277919	0.237688	0.0921878	0.0637892	0.0494191	0.189941	-0.107993	-0.287138	0.122802	-0.0575371	-0.331767	0.216229	-0.198552	-0.0568054	-0.149876	0.161217	0.219003	0.0422565	-0.0225029	-0.0805509	-0.0204366	0.196969	-0.198209	-0.104313	0.193108	-0.28351	-0.086859	-0.162683	-0.0792246	-0.0482782	0.160011	-0.282048	0.0166662	-0.0318371	-0.124209	-0.112449	0.116871	0.173248	-0.25611	-0.169526	0.0404188	-0.126477
ENSG00000000460	0.267476	0.140644	-0.020111	-0.0935437	-0.279677	0.203694	-0.195566	0.429884	0.187878	0.223789	0.0244487	0.0951724	0.332964	-0.225153	-0.188892	0.0678388	0.184549	-0.13579	0.22787	-0.239879	0.0666171	-0.203039	0.171946	0.0595708	-0.235969	-0.141792	-0.0407297	0.0417495	0.259792	-0.095357	0.0346634	0.0944695	-0.278298	0.0954598	-0.15248	-0.164976	-0.247735	0.339808	-0.426985	0.120404	-0.261743	-0.253406	-0.319716	-0.141862	0.106306	-0.129131	-0.149147	-0.0567828	-0.109733
ENSG00000000938	0.0401953	-0.216383	-0.0783557	0.0194338	-0.212785	0.20844	-0.0994726	0.349396	0.194518	0.370917	0.138329	0.0873319	0.225003	-0.0240013	-0.316819	0.191049	-0.22779	-0.42556	0.323539	-0.0853993	0.117207	-0.0953708	-0.0940537	-0.0115673	0.135086	0.00295534	-0.155983	-0.135226	-0.0180543	0.0558799	-0.190924	0.175532	-0.172687	-0.0769233	-0.313649	0.147656	-0.10397	0.323882	-0.226994	-0.183349	-0.106957	0.0157953	0.0850073	-0.122847	0.0380599	-0.145863	0.00940572	0.150595	-0.352578
ENSG00000000971	0.281131	-0.183385	-0.0432793	-0.0615096	-0.258297	0.0955356	-0.131902	0.251771	0.220089	0.15472	-0.116938	0.0508579	0.00756654	-0.0812236	-0.159631	0.0498726	0.0718135	-0.438887	0.368056	-0.353401	-0.0107714	-0.0243894	0.280742	0.0485093	0.020192	-0.0780219	-0.129937	-0.0106975	-0.197954	0.120059	-0.181567	0.158934	-0.0599442	-0.26555	-0.175873	0.00677792	0.0778982	0.267497	-0.124142	0.0263968	-0.105235	0.0166316	-0.0402805	-0.0100181	0.0253703	-0.0218024	0.022225	0.2608	-0.579666
ENSG00000001036	0.00775631	0.0131602	-0.0679462	0.163122	-0.312326	0.0565501	-0.123936	0.263956	0.228488	0.199305	0.0288939	-0.0101548	0.0230212	-0.0600355	-0.257569	0.0348155	-0.0455715	-0.447393	0.253138	-0.292727	-0.00166797	-0.170398	0.287113	0.0732224	0.0793381	0.0857235	-0.0391976	-0.0724736	0.03226	-0.127432	-0.204055	0.213806	-0.255845	-0.217221	-0.0986696	0.113185	0.058085	0.215245	-0.190479	0.0383263	-0.117551	-0.0636254	-0.0921111	0.00199697	0.0661089	-0.140089	-0.0888219	0.0935847	-0.478749
ENSG00000001084	0.165157	-0.0827567	0.0362443	0.201282	-0.308278	-0.0584167	0.0630344	0.395869	0.0389729	0.275493	-0.198651	0.00220343	0.0413863	-0.179386	-0.117107	0.125037	-0.031484	-0.381049	0.265377	-0.209079	-0.0558447	-0.334313	0.269307	0.0997696	0.240732	-0.0638376	-0.0752705	-0.0743516	0.00578299	0.0224376	-0.077131	0.274335	-0.1874	-0.189554	-0.192942	0.108536	0.174228	0.180546	-0.260545	-0.112534	-0.17254	-0.145395	-0.0263502	-0.0321784	0.0585247	-0.011493	-0.0147764	0.00443181	-0.591868
ENSG00000001167	0.00399629	-0.133219	-0.0416886	0.118248	-0.431224	0.145205	-0.0829983	0.300024	0.134581	0.166775	-0.241849	0.12802	0.106344	-0.115453	-0.159417	0.220166	0.0202656	-0.347534	0.281944	-0.00893363	-0.0304015	-0.144675	0.14955	0.120662	0.0841907	-0.165212	-0.183331	0.106315	0.269837	0.0842136	-0.120703	0.175878	-0.347884	-0.025474	-0.227549	-0.0948773	0.0373041	0.153619	-0.372364	-0.068491	-0.0465048	-0.081095	-0.0219014	0.00284963	0.234853	-0.0397025	-0.0269972	-0.0267899	-0.328223
ENSG00000001460	-0.0125695	0.0641195	-0.184762	0.20539	-0.374434	0.137551	-0.151138	0.308618	0.270936	0.116808	0.0453811	0.113124	0.169849	-0.111115	-0.280146	0.101508	-0.0596649	-0.310424	0.175365	-0.12498	-0.0544425	-0.220175	0.17726	0.18185	0.0742484	-0.00302669	-0.0571046	0.0308528	0.191411	-0.123225	-0.127892	0.158907	-0.318078	-0.218997	-0.162121	-0.0475635	0.0399624	0.154002	-0.284386	-0.00124828	4.73907e-05	-0.0637079	-0.0546607	0.0335936	0.19572	-0.21583	-0.129704	0.068178	-0.197084
ENSG00000001461	-0.163565	0.052934	-0.184344	0.138981	-0.259345	0.0188608	-0.15799	0.22384	0.231655	0.237302	0.163456	0.0783788	0.0901918	-0.0465949	-0.255093	0.207422	-0.0421345	-0.401095	0.182113	-0.20488	-0.0316464	-0.090877	0.0715046	0.166846	-0.0198966	0.0530062	-0.0594369	0.0187851	0.141265	-0.175309	-0.171128	0.127366	-0.344532	-0.212446	-0.157828	-0.0530253	-0.0272041	0.13161	-0.150478	0.00135692	0.00119537	-0.0656247	-0.0267776	0.117191	0.144822	-0.23079	-0.178904	0.126197	-0.315653
ENSG00000001497	-0.0242056	0.0118906	0.0162162	0.31878	-0.416365	0.158474	-0.103934	0.324787	0.0931734	0.280947	-0.0218994	0.266359	0.18053	-0.121864	-0.0909218	0.0360289	-0.0166643	-0.493849	-0.0412734	0.00851117	-0.0268886	-0.399234	0.212626	0.0880992	0.139315	-0.030381	-0.0124067	0.22373	0.176757	-0.0590615	-0.166731	0.243819	-0.441166	-0.189924	-0.0708595	0.108927	-0.0908048	0.371659	-0.357974	0.0332075	0.0914389	-0.115662	-0.0222004	0.00162849	0.314042	-0.0459766	-0.038165	-0.115572	-0.254699
ENSG00000001561	-0.00767078	-0.056581	-0.128072	0.0975141	-0.221939	0.055628	-0.039899	0.265875	0.233944	0.196688	0.0506253	0.102811	0.0696215	-0.107623	-0.22104	0.160406	-0.0291932	-0.396705	0.233273	-0.250431	-0.0174166	-0.161695	0.143525	0.105808	0.0514364	-0.00663987	-0.0586012	-0.0452059	0.0517652	-0.145968	-0.0641754	0.0906849	-0.236025	-0.144638	-0.142261	0.0047742	0.0428566	0.206835	-0.135504	0.00758169	-0.120202	-0.0316277	-0.0839418	0.0470874	0.0616537	-0.201325	-0.138604	0.0516744	-0.466153
ENSG00000001617	-0.0307887	-0.0845501	-0.0876004	0.138586	-0.511694	0.0657066	-0.062037	0.228476	0.221987	0.376343	-0.0816875	0.253989	0.18848	-0.00666404	-0.310957	0.100137	-0.289258	-0.257903	0.276085	-0.172188	-0.0288142	-0.229281	0.0936212	0.0504176	0.357235	0.119111	0.134455	-0.192659	0.0247135	0.000418272	-0.250304	0.14411	-0.339982	-0.102023	-0.34347	-0.0388078	0.0419762	0.295991	-0.35764	-0.0965847	-0.114349	-0.0796523	0.00465513	0.102995	-0.00986018	-0.16661	-0.143516	0.410396	-0.223302
ENSG00000001626	0.197534	0.0892821	-0.0972628	0.208213	-0.416608	-0.0191217	-0.144926	0.334638	0.29957	0.110456	0.0442084	0.205662	0.199344	-0.0528658	-0.306	0.0505069	-0.164589	-0.2007	0.294792	-0.379608	-0.064783	-0.143731	0.116176	0.204248	0.0806741	0.0988903	-0.12657	-0.0953436	0.086381	-0.142421	-0.137894	0.256685	-0.139581	-0.374656	-0.222141	-0.0646671	0.202694	0.0807186	-0.119437	-0.0942498	-0.0963314	0.160226	0.0691685	0.0336693	0.028031	-0.209281	-0.163941	0.070422	-0.38128
ENSG00000001629	-0.149392	0.158507	-0.221905	0.167441	-0.364976	-0.0038356	-0.184388	0.291406	0.442307	0.221885	0.226217	0.227136	0.354844	-0.193305	-0.234623	0.264662	-0.0949193	-0.426489	0.150477	-0.136672	0.0895489	0.0431609	0.150558	0.175504	0.134489	0.0404379	-0.193182	0.0306803	0.171754	-0.198656	-0.080582	0.194397	-0.199235	-0.434757	-0.0981287	-0.2561	-0.0141793	0.147026	-0.262054	0.000662833	0.0203635	-0.121549	0.0137649	0.0432224	0.169347	-0.363827	-0.155961	0.121665	-0.131922
ENSG00000001630	-0.0837326	-0.116795	-0.222858	0.205484	-0.246208	0.0349167	0.0816063	0.29093	0.323258	0.118545	-0.125895	0.0454834	2.28035e-05	-0.131972	-0.173641	0.164492	-0.0297429	-0.34041	0.300989	-0.230953	-0.175376	-0.195329	0.185356	0.132555	0.167322	-0.102152	-0.0963059	0.00794705	-0.0238836	-0.0444957	-0.0196513	0.098437	-0.220763	-0.0551601	-0.0705202	0.00852279	0.203436	0.188632	-0.230523	-0.0113943	-0.10066	-0.0880197	-0.150751	0.16317	0.215057	-0.217591	-0.0274886	-0.108221	-0.719666
ENSG00000001631	-0.0295514	0.0056556	-0.197822	0.117851	-0.392751	0.210952	-0.204946	0.375396	0.226362	0.195629	0.0269282	0.100933	0.204322	0.00133753	-0.279055	0.0265439	-0.199045	-0.297553	0.288886	-0.0876558	-0.0274354	-0.278119	-0.0394887	0.110589	0.164778	0.0362334	-0.0356639	-0.159549	-0.063608	0.00596707	-0.182175	0.122409	-0.343206	-0.152116	-0.329683	0.0288205	-0.0316201	0.154737	-0.297093	-0.0414884	0.00108535	-0.00624908	-0.080013	0.0296082	0.0693135	-0.211971	-0.140947	0.234008	-0.256626
ENSG00000002016	0.187131	0.0278337	0.0895347	-0.0589872	-0.290151	0.0588558	-0.213428	0.43588	0.0996002	0.165625	-0.210957	0.106671	0.281572	-0.185527	-0.0766739	0.146387	0.0988246	-0.399312	0.262092	-0.150121	0.16976	-0.247843	0.129568	0.473402	0.189282	-0.205406	-0.235957	0.152886	0.127071	-0.126979	-0.216907	0.337403	-0.369595	-0.109293	-0.161781	-0.362801	-0.0896998	0.193803	-0.430314	0.151022	-0.141658	-0.174877	-0.243349	0.0493574	0.0326441	-0.202448	-0.161255	-0.0124739	-0.0749753
ENSG00000002330	0.145006	0.0299498	-0.118047	0.175435	-0.273784	0.116764	-0.0762399	0.43862	0.169887	0.272469	-0.0241147	0.0120704	0.174401	-0.0573522	-0.368698	0.234114	-0.147034	-0.303095	0.434455	0.0219565	0.0728794	-0.282953	-0.0210371	0.163069	0.177602	0.062417	-0.222636	-0.132686	0.0841115	0.126592	-0.229469	0.37579	-0.291649	-0.143485	-0.532968	0.108111	0.146353	-0.00725804	-0.364112	-0.277832	0.0394253	0.0581818	0.0619467	-0.13359	0.143779	-0.0766749	0.0684131	0.134392	-0.249648
ENSG00000002549	0.066092	-0.133798	-0.16553	0.159156	-0.100701	0.0480744	0.036565	0.282084	0.165557	0.15527	-0.000751858	-0.00331151	0.0444607	-0.252523	-0.167049	0.18596	-0.121809	-0.378604	0.100039	-0.237815	-0.0821231	-0.252995	0.310877	0.0953477	0.206779	-0.107081	-0.0101333	-0.0517659	0.0870339	-0.269675	-0.00574859	0.151617	-0.170068	-0.171856	-0.130971	0.0994427	0.177458	0.196682	-0.120058	-0.0556014	-0.193086	-0.164593	-0.119702	0.0351943	0.0219976	-0.136345	-0.087505	0.0221123	-0.454832
ENSG00000002586	0.146697	-0.0993418	-0.0382585	0.0984404	-0.28126	0.131301	-0.0848603	0.265949	0.131999	0.239086	-0.0495331	0.135138	0.165444	-0.117846	-0.227054	0.183494	-0.0644862	-0.418258	0.279276	-0.136525	0.068455	-0.0628409	0.18601	-0.0110263	0.128675	0.00709038	-0.0844311	-0.0571848	0.142889	0.00321157	-0.142902	0.188813	-0.130727	-0.227699	-0.245526	-0.039648	0.0823323	0.249593	-0.18332	-0.0802212	-0.147689	-0.00656387	0.0158681	-0.053178	0.0554788	-0.0657611	-0.0162433	0.155343	-0.316493
ENSG00000002587	0.0419008	-0.0799609	-0.0906685	0.0848322	-0.333215	0.082962	-0.163942	0.175329	0.28345	0.290206	0.0981202	0.125497	0.0946457	-0.0544751	-0.24081	0.0667294	-0.121793	-0.40132	0.221932	-0.274383	0.0125631	-0.0418373	0.245663	-0.0448171	0.0679892	0.118346	0.0927739	-0.140287	0.0715107	-0.060395	-0.251781	0.131637	-0.265646	-0.235585	-0.13938	-0.0987369	0.0171651	0.286071	-0.2013	0.028954	-0.0902344	-0.0570673	-0.0867017	0.0432539	-0.00983621	-0.118093	-0.140484	0.382716	-0.423462
ENSG00000002726	0.0480352	-0.0778777	-0.112894	0.128177	-0.21272	0.0279556	-0.0355765	0.307971	0.116987	0.195342	-0.0881423	0.0884797	0.00960476	-0.0787719	-0.18626	0.162519	-0.0024673	-0.303526	0.235325	-0.212077	-0.0500056	-0.199365	0.112321	0.11895	0.0747622	-0.0373352	-0.00956412	-0.00898121	0.119788	-0.0913413	-0.0916619	0.0482946	-0.231931	-0.194682	-0.196176	0.0366018	0.127364	0.233614	-0.129198	-0.00798768	-0.204935	-0.0852412	-0.0413687	0.0288165	0.0305436	-0.0892176	-0.117814	0.0444239	-0.478862
ENSG00000002745	0.0364728	-0.0513141	-0.16279	-0.058667	-0.453526	0.047519	-0.22217	0.379502	0.453115	0.414673	-0.0545161	0.118449	0.168876	-0.0878347	-0.212199	0.08573	-0.322585	-0.214369	0.310242	-0.119876	0.00514169	-0.259837	0.0376411	0.13558	0.142528	-0.000664839	-0.0235595	-0.147804	0.0640618	0.107036	-0.283154	0.091742	-0.473426	-0.112062	-0.254817	-0.204836	0.0131482	0.0915152	-0.469403	0.0332383	-0.111956	-0.0580713	-0.14095	0.00164636	0.0229081	-0.0531239	-0.257268	0.433459	-0.382643
ENSG00000002746	-0.0495696	0.134748	-0.157616	0.215944	-0.361599	0.0161709	-0.0926709	0.233467	0.344065	0.240211	0.167163	0.259982	0.293508	-0.154875	-0.265098	0.223703	-0.149481	-0.299731	0.132039	-0.122277	0.0682789	-0.0270965	0.164249	0.117854	0.111822	0.0721614	-0.0716305	0.0120517	0.255871	-0.110509	-0.132821	0.193959	-0.237972	-0.41106	-0.149314	-0.215526	0.00755121	0.170135	-0.271975	-0.0452403	0.0189623	-0.0237394	0.073357	0.0326347	0.146732	-0.279525	-0.162673	0.152467	-0.14866
ENSG00000002822	0.0984394	0.127063	-0.166097	0.0704972	-0.350246	0.19616	-0.143344	0.340007	0.267284	0.161829	0.0488138	0.106143	0.206065	-0.171255	-0.260698	0.12662	0.0308313	-0.168751	0.212045	-0.0744283	-0.106412	-0.202469	0.0732372	0.154631	-0.122114	-0.138596	-0.0529772	0.0680014	0.32677	-0.0371861	-0.0165597	0.0891321	-0.319112	-0.0200297	-0.226653	-0.135329	-0.0969931	0.191012	-0.420092	-0.01803	-0.0146752	-0.157239	-0.184683	0.0372893	0.272524	-0.171764	-0.136711	0.0398898	-0.129403
ENSG00000002834	-0.119338	0.02772	-0.242979	0.122386	-0.25623	0.230142	-0.250333	0.437591	0.113555	0.0343696	0.0986597	0.153495	0.20818	-0.0419824	-0.209922	0.106756	-0.104455	-0.331938	0.256697	-0.0215376	-0.0419592	-0.155932	-0.133513	0.205835	0.0808598	-0.0946843	-0.0614914	-0.135624	-0.0302538	-0.0854205	-0.00965655	0.106284	-0.240049	-0.25509	-0.335696	0.0775214	-0.0227489	0.260288	-0.168025	-0.0532003	0.0148568	-0.0932089	-0.0484568	0.0840681	0.0214397	-0.316462	-0.148477	0.0515351	-0.298207
ENSG00000002919	-0.122975	0.205392	-0.166286	0.13475	-0.4001	0.105958	-0.294934	0.265569	0.258788	0.129794	0.0876447	-0.0575574	0.176445	-0.103138	-0.384375	0.0585143	-0.071454	-0.356734	0.330216	-0.374894	-0.0359752	-0.101529	0.244798	0.238526	0.0575626	0.152075	-0.0610914	-0.0138172	0.16079	-0.190045	-0.190085	0.264392	-0.290349	-0.136817	-0.122612	-0.0127014	-0.000721761	0.1338	-0.27684	0.0143616	-0.0889421	-0.161005	-0.0430666	0.0906652	0.139129	-0.256256	-0.144361	0.0288953	-0.129791
ENSG00000002933	0.0930477	-0.115575	-0.067825	0.0769591	-0.190173	0.0838717	-0.145591	0.208453	0.216611	0.316833	0.115123	0.0438878	0.116277	-0.114241	-0.245305	0.161846	-0.0578317	-0.489021	0.290042	-0.232507	0.0631986	0.0123846	0.162206	-0.0198637	-0.0140331	0.0388236	-0.122555	-0.0528201	0.10322	-0.026841	-0.182916	0.152685	-0.150469	-0.24215	-0.202087	0.00935544	0.0807304	0.262487	-0.0923893	-0.0639266	-0.110174	0.0221984	0.00337134	-0.0478597	0.0807916	-0.133174	-0.0058257	0.184702	-0.41316
ENSG00000003056	0.0277798	0.0905716	-0.0364105	0.140272	-0.529896	0.124299	-0.244399	0.213524	0.300421	0.116569	-0.0195305	0.0154553	0.234041	-0.0730847	-0.45649	-0.000392561	-0.158704	-0.393301	0.41858	-0.449912	0.0649631	-0.0172956	0.425316	0.20739	0.148928	0.274319	-0.092724	-0.133963	0.032816	-0.0946938	-0.239673	0.344492	-0.156595	-0.239827	-0.157468	-0.00139913	0.117707	0.0883329	-0.182068	-0.0691289	-0.147539	-0.0140848	0.00132882	0.0223925	0.0451447	-0.18084	-0.0337793	0.0890954	-0.187673
ENSG00000003096	-0.0827787	0.113045	-0.278794	0.158791	-0.317922	0.123066	-0.108327	0.352756	0.410469	0.137401	0.179185	0.0971585	0.303821	-0.160108	-0.212089	0.110135	-0.0914135	-0.366592	0.186073	-0.171381	-0.0733069	-0.117042	0.0668904	0.129838	0.066053	-0.00511468	-0.140982	0.0132255	0.122547	-0.217867	-0.0609778	0.123375	-0.215744	-0.316329	-0.0375945	-0.113164	-0.0275455	0.14146	-0.327897	0.0130724	-0.0130092	-0.0592886	-0.00540175	0.0373229	0.161004	-0.312963	-0.136906	0.0882937	-0.235124
ENSG00000003137	-0.103626	-0.173058	-0.0888405	0.133275	-0.297364	-0.080602	-0.0233849	0.290286	0.199928	0.301854	-0.125707	0.0611579	-0.0916171	-0.117428	-0.136911	0.208937	-0.0706941	-0.350107	0.268969	-0.259851	-0.151077	-0.173245	0.0795492	0.134601	0.122796	-0.0858195	-0.102295	0.0995306	0.0840675	0.0434528	-0.115414	0.0838916	-0.313917	-0.0668046	-0.0846385	-0.0961042	0.0834814	0.269926	-0.273365	0.0803494	-0.171355	-0.200162	-0.075447	0.133141	0.188253	-0.130752	-0.150634	-0.0205942	-0.742756
ENSG00000003147	-0.10203	0.058521	-0.067952	0.227828	-0.295304	0.107566	-0.165597	0.179407	0.132869	0.180658	0.0680271	0.0704231	0.137802	-0.0389901	-0.309894	0.0300689	-0.0411689	-0.409368	0.173499	-0.270016	-0.00209089	-0.151655	0.196095	0.127976	0.102573	0.134674	0.0351854	0.0454254	0.183046	-0.129088	-0.222793	0.159276	-0.305208	-0.238527	-0.0743995	-0.00192676	0.0258211	0.273577	-0.15882	0.00646564	-0.0750223	-0.0368744	0.0430737	0.0880231	0.132764	-0.190261	-0.109352	0.041754	-0.20387
ENSG00000003249	-0.0551336	0.0625413	-0.190201	0.254573	-0.277037	0.104052	-0.105342	0.234783	0.269719	0.132921	0.0890908	0.154012	0.189572	-0.0862419	-0.290019	0.129626	-0.0473795	-0.316085	0.133352	-0.19543	-0.0151747	-0.152962	0.211453	0.173005	0.100783	0.0489765	0.0224426	0.0415812	0.244892	-0.219387	-0.139738	0.128617	-0.271038	-0.306204	-0.0906218	-0.0998862	0.0553613	0.22673	-0.192129	0.0162581	-0.0693457	-0.052483	0.00548498	0.068627	0.130073	-0.253349	-0.143383	0.0504885	-0.195759
ENSG00000003393	0.0699943	0.186376	-0.154889	0.218105	-0.397007	0.202382	-0.142514	0.260784	0.206515	0.188667	0.0827192	0.0522143	0.257542	-0.170143	-0.430295	0.0550615	-0.140826	-0.160277	0.253295	-0.220448	-0.170209	-0.264638	0.107797	0.186069	0.00868234	0.106175	0.0280129	0.00316361	0.316134	-0.0533046	-0.132327	0.16499	-0.354801	-0.0959012	-0.226796	0.00471787	0.047947	0.226274	-0.304466	-0.108117	-0.0117818	-0.0140568	0.00938045	0.16005	0.319482	-0.294	-0.166536	-0.0198361	-0.0500968
ENSG00000003400	0.324922	0.0350358	-0.119896	0.177299	-0.319865	0.102342	-0.0612407	0.371367	0.173943	0.245424	-0.0674946	-0.0389272	0.313942	-0.192251	-0.299723	0.209633	-0.0833877	-0.321468	0.405237	-0.00269849	0.0808388	-0.196476	0.0905366	0.0922366	0.154481	0.00613653	-0.20518	-0.195636	0.157817	0.0725698	-0.0911759	0.360424	-0.138294	-0.242162	-0.421808	0.0141444	0.260872	0.0754656	-0.338576	-0.229257	-0.0331501	0.000356943	-0.0280544	-0.113447	0.174131	-0.0999012	0.0806908	0.188059	-0.0826997
ENSG00000003402	0.315958	-0.0308058	-0.0518109	0.155058	-0.222546	0.0698186	-0.0567595	0.370982	0.175822	0.373649	-0.0382321	-0.0514406	0.277489	-0.198643	-0.264773	0.241294	-0.107035	-0.392091	0.441283	-0.0422125	0.114756	-0.0682602	0.0946226	0.00384203	0.104089	0.0024869	-0.257222	-0.155577	0.124163	0.122107	-0.132391	0.339379	-0.110038	-0.223941	-0.459535	0.00675275	0.242497	0.0786305	-0.26406	-0.273012	-0.0568006	0.0338483	0.0260234	-0.137999	0.122727	-0.0987936	0.145442	0.212557	-0.198469
ENSG00000003436	0.266741	-0.0349011	0.0236614	-0.140949	-0.411233	0.140771	-0.163976	0.375276	0.117856	0.0907617	-0.226527	0.139732	0.117694	-0.0888421	-0.109273	0.0779144	0.140744	-0.347396	0.360314	-0.275647	-0.0130818	-0.0696996	0.293587	0.127344	0.00456769	-0.129846	-0.163719	-0.0131083	-0.115228	0.073164	-0.10038	0.219137	-0.0989318	-0.0790322	-0.254725	-0.126543	-0.0458458	0.244978	-0.285218	0.0675207	-0.159467	-0.141006	-0.19702	0.0132052	0.0517099	-0.0724493	-0.036018	0.141368	-0.35596
ENSG00000003509	0.0247843	-0.0477029	-0.111811	0.342431	0.00938802	0.1573	-0.180957	0.438545	0.0231019	0.156139	-0.0228468	-0.404063	-2.62495e-05	-0.0302399	-0.031761	0.0267648	0.120278	-0.476164	0.092722	-0.0835868	-0.0588025	-0.333104	0.265359	0.0725444	0.112152	-0.136705	-0.0316803	0.249455	0.279738	-0.289656	-0.442921	0.23645	-0.2867	-0.150721	-0.0250485	0.173053	0.0404918	0.067627	-0.383097	0.0907749	-0.0990251	-0.121874	-0.0210093	-0.183472	-0.00941684	0.0467321	0.0745197	0.0942993	-0.323776
ENSG00000003756	0.0112749	0.195641	-0.112379	0.188871	-0.552949	0.0637528	-0.0679531	0.296583	0.347842	0.178159	-0.00261075	0.175613	0.224997	-0.0489575	-0.130362	0.110581	-0.0357	-0.344859	0.0734568	0.0166303	0.0204429	-0.304256	0.131935	0.0794327	0.165172	-0.00548548	-0.0275561	0.0614583	0.242438	-0.155539	-0.131487	0.185308	-0.414256	-0.258867	-0.0838026	-0.0429789	-0.0814285	0.203298	-0.49851	0.15427	0.0242922	-0.166148	-0.240048	0.138493	0.280872	-0.094305	-0.174054	0.0949055	-0.125045
ENSG00000003987	-0.163718	0.110529	-0.161148	0.192411	-0.260427	0.0915845	-0.175898	0.252896	0.351452	0.173612	0.161996	0.000231452	0.144205	-0.0198461	-0.366969	0.112899	-0.0666703	-0.43041	0.268006	-0.184348	0.0332005	-0.123088	0.0322523	0.237966	0.11759	0.143149	-0.0839491	0.062037	0.181155	-0.155008	-0.292426	0.154194	-0.381237	-0.177689	-0.14987	0.0153391	0.00699307	0.156409	-0.236147	0.0117983	-0.0325357	0.00547286	0.0133853	0.0486911	0.167218	-0.279701	-0.167884	0.0132242	-0.292855
ENSG00000003989	-0.00491717	-0.0483406	-0.0284191	0.1361	-0.258137	0.0256572	0.0177093	0.229443	0.139291	0.208209	-0.0276554	0.113832	-0.0145124	-0.0446526	-0.211392	0.202775	0.0475842	-0.434961	0.214306	-0.229794	-0.0393033	-0.154097	0.169108	0.0464859	0.074067	-0.00212803	-0.0258989	0.031809	0.176382	-0.0984748	-0.128568	0.0897498	-0.232839	-0.201219	-0.133343	0.0551536	0.106744	0.301713	-0.137488	0.0284945	-0.181737	-0.0442286	-0.0204424	0.0403903	0.144222	-0.143937	-0.123142	0.0266034	-0.466794
ENSG00000004059	-0.154234	0.0134434	-0.230348	0.152604	-0.35655	0.257945	-0.250858	0.271195	0.20508	0.0520111	0.0912117	-0.0453803	0.236833	-0.0578245	-0.5026	-0.0739544	-0.142272	-0.461838	0.353729	-0.282653	0.00100099	-0.26584	0.176998	0.275424	0.189792	0.133078	-0.0728181	-0.100072	0.00217187	-0.159409	-0.129801	0.199567	-0.306941	-0.106443	-0.223676	0.0429671	0.0607226	0.0971364	-0.143347	0.00363029	-0.171938	0.00448263	-0.0950081	-0.0180742	0.113462	-0.31912	-0.053454	-0.0197539	0.00852729
ENSG00000004139	0.177515	-0.0452084	-0.120692	0.157678	-0.210406	0.0424054	-0.0377304	0.225082	0.249113	0.364503	0.0698363	-0.0069906	0.223198	-0.190641	-0.279553	0.262575	-0.0897155	-0.490157	0.328442	-0.0542361	0.107001	-0.0078344	0.156877	-0.0518035	0.10131	0.0715634	-0.193202	-0.074996	0.206166	0.066089	-0.19915	0.246031	-0.116319	-0.310886	-0.369948	-0.0383061	0.243046	0.0930916	-0.165717	-0.196366	-0.000384633	0.0470436	0.0725815	-0.0544005	0.227761	-0.0351774	0.091144	0.240652	-0.1634
ENSG00000004142	0.06997	-0.0273917	-0.154447	0.197867	-0.0628029	0.14238	-0.19471	0.40686	0.123981	0.0923451	0.0632056	-0.241018	0.110539	-0.0962312	-0.11349	0.0043035	0.0464448	-0.428527	0.137234	-0.149855	-0.00140672	-0.266603	0.202904	0.163316	0.139181	-0.103814	-0.00902184	0.0468062	0.10456	-0.241382	-0.251751	0.167222	-0.232314	-0.140095	-0.0880931	0.0409871	0.0204582	0.0880373	-0.282781	0.0754253	-0.0685087	-0.0804384	-0.10607	-0.0827871	-0.0465119	-0.0905806	-0.0527754	0.158075	-0.263324
ENSG00000004399	-0.14764	-0.0884883	-0.180264	0.132195	-0.410488	0.145488	-0.141624	0.259847	0.228797	0.315234	0.0330746	0.14485	0.170573	0.0204484	-0.312754	0.103628	-0.25671	-0.349363	0.274973	-0.170435	-0.0576165	-0.184559	0.0150315	0.0653805	0.252862	0.0787743	0.11013	-0.124651	0.0399163	-0.00162147	-0.248384	0.0963993	-0.377622	-0.121446	-0.324103	-0.0446991	0.002995	0.260515	-0.301337	-0.0725612	-0.0185255	-0.0289482	0.00834275	0.10381	0.0599733	-0.207542	-0.177799	0.386497	-0.265039
ENSG00000004455	0.00103148	-0.124763	-0.105491	0.184441	-0.0424607	0.232706	-0.0151898	0.400693	0.106676	0.14145	0.0570395	-0.0357082	0.0588819	-0.1869	-0.192272	0.0710877	-0.0736238	-0.439206	0.0976006	-0.218429	0.00162687	-0.41845	0.264853	0.0503804	0.195435	-0.0767936	0.0404246	0.0206266	0.104068	-0.262501	-0.167706	0.090147	-0.29667	-0.0738141	-0.210092	0.173432	0.104104	0.130478	-0.201063	0.0729421	-0.25832	-0.0306553	-0.0907917	-0.172342	-0.127495	-0.0856004	-0.0963787	0.106926	-0.25625
ENSG00000004468	0.236803	-0.222981	0.0863896	0.0570585	-0.281185	0.175247	-0.113022	0.349799	-0.0141245	0.364667	-0.0903304	0.162508	0.139258	-0.0972141	-0.213031	0.32011	-0.129264	-0.558498	0.372456	0.037021	0.0662574	-0.0484389	0.0672007	-0.162639	0.0763489	-0.0223309	-0.176166	-0.173615	0.23788	0.13904	-0.199217	0.232869	-0.137655	-0.117201	-0.451643	0.0369568	0.0801307	0.206168	-0.148572	-0.199624	-0.221069	0.0683715	0.0617812	-0.147345	-0.0280274	0.0955976	0.00527759	0.274345	-0.381658
ENSG00000004478	0.25691	-0.00701327	-0.172012	0.267218	-0.30954	0.100836	-0.0507282	0.340179	0.259881	0.152221	-0.0295516	0.182537	0.174054	-0.212727	-0.267957	0.0862889	-0.0673025	-0.244327	0.113807	-0.158769	-0.129069	-0.341374	0.168824	0.187664	0.0588719	0.0312277	-0.0102337	0.00940438	0.045381	-0.0715161	-0.0595535	0.28094	-0.237434	-0.146846	-0.19009	0.0110565	0.0688688	0.19564	-0.210534	-0.124155	0.164469	-0.0337301	0.0170966	0.0223135	0.253514	-0.140444	-0.0602005	0.0423787	-0.338671
ENSG00000004487	-0.148267	-0.0839262	-0.0133825	0.0481327	-0.432893	0.0417221	-0.237679	0.376327	-0.0676168	0.220691	-0.254407	0.221599	0.131871	-0.10402	-0.122129	0.311297	-0.00314287	-0.492562	0.17903	-0.0185579	0.0512851	-0.146351	0.237406	0.255286	0.280389	-0.165499	-0.177737	0.166919	0.257595	-0.0457478	-0.185888	0.256718	-0.298891	-0.0694482	-0.269197	-0.285188	-0.0781445	0.129271	-0.300894	-0.027942	-0.0905859	-0.264558	-0.0166869	0.0361283	0.177239	0.00616825	-0.0544604	0.0475749	-0.167374
ENSG00000004534	0.0747882	0.150606	-0.167946	0.266763	-0.48585	0.149545	-0.0217288	0.286481	0.300371	0.115528	0.0344647	0.235655	0.200703	-0.0616409	-0.224889	0.076872	-0.0255837	-0.30101	0.0520396	0.0116149	-0.0755171	-0.376098	0.145936	0.0593859	0.11124	-0.0134804	0.0274421	-0.00234266	0.180155	-0.112752	-0.0795244	0.159566	-0.380843	-0.24137	-0.125257	0.0538877	-0.0407434	0.258607	-0.345782	0.0752041	0.0301132	-0.0776941	-0.223597	0.13501	0.293004	-0.164659	-0.144464	0.0134457	-0.180175
ENSG00000004660	0.0514525	0.0687791	-0.212765	0.195887	-0.168809	0.136576	-0.116988	0.363068	0.191125	0.158771	0.106021	0.0112201	0.145357	-0.077961	-0.355887	0.103581	-0.019284	-0.294309	0.246426	-0.0742104	-0.0297357	-0.269122	-0.00492444	0.159425	-0.0174082	0.0291934	0.0133534	-0.0368935	0.216884	0.00108027	-0.147665	0.144112	-0.394009	-0.181328	-0.293429	-0.000130156	0.0408331	0.130956	-0.229414	-0.0600534	0.0129484	0.0557542	-0.0357774	0.00468159	0.166637	-0.181754	-0.158961	0.0772483	-0.272703
ENSG00000004700	0.183968	0.0716072	0.0912586	-0.0397751	-0.299323	0.0625606	-0.184871	0.409334	0.121449	0.186989	-0.147511	0.0317177	0.276947	-0.169607	-0.120009	0.028936	0.103535	-0.436543	0.229244	-0.173038	0.1739	-0.300174	0.126958	0.410782	0.113343	-0.146896	-0.168754	0.0975125	0.139532	-0.129964	-0.140558	0.265916	-0.399457	-0.0750674	-0.112714	-0.250833	-0.140561	0.209307	-0.388334	0.206407	-0.115303	-0.119055	-0.301396	0.0894819	0.0608678	-0.193069	-0.20846	-0.00745813	-0.112308
ENSG00000004766	-0.103265	0.179337	-0.200304	0.21883	-0.44074	0.116737	-0.22281	0.193411	0.285462	0.118124	0.120255	0.0382131	0.21877	-0.0777039	-0.447296	0.0548787	-0.138012	-0.364252	0.26853	-0.375823	-0.0432371	-0.105408	0.290018	0.219699	0.101824	0.242718	-0.0260189	-0.0600142	0.206978	-0.25031	-0.189708	0.270109	-0.264462	-0.241077	-0.0966347	-0.0183977	0.0418723	0.111802	-0.209201	-0.0341628	-0.0769029	-0.0645346	0.00654676	0.104466	0.163102	-0.29164	-0.142797	0.0797338	-0.0370581
ENSG00000004776	0.0714077	-0.0470331	-0.296293	0.213409	-0.296909	0.124263	-0.17278	0.410884	0.173548	0.0293823	0.0534322	0.0790115	0.174748	-0.0517195	-0.213824	0.109168	-0.0328756	-0.266431	0.204285	-0.0697942	-0.144789	-0.2019	-0.00609034	0.154147	-0.0128064	-0.0558406	0.0164376	-0.133077	-0.0915489	-0.0237803	-0.141088	0.132553	-0.292411	-0.291272	-0.333204	-0.0333349	0.073094	0.0641828	-0.122023	-0.112869	0.224824	0.0348725	-0.0419404	0.0546276	0.0508679	-0.249529	-0.157154	0.286333	-0.418852
ENSG00000004777	-0.0808618	0.0627155	-0.172943	0.215806	-0.289015	0.192671	-0.154539	0.26944	0.228961	0.181563	0.207257	0.171592	0.246113	-0.0622187	-0.335775	0.0609167	-0.151426	-0.343738	0.185594	-0.150483	-0.0270284	-0.199307	0.0412667	0.153958	0.11231	0.0749329	0.0117143	-0.0422162	0.0954024	-0.091038	-0.155967	0.101271	-0.264128	-0.212295	-0.251879	0.0431741	0.00635878	0.305714	-0.186247	-0.0612713	-0.00134898	0.00973128	0.0387854	0.0627169	0.136115	-0.290904	-0.109557	0.0968075	-0.139483
ENSG00000004779	0.127722	-0.120205	-0.178069	0.409256	-0.0445379	0.2318	-0.0620206	0.40725	0.136763	0.0510575	0.0122457	-0.250654	0.127657	-0.099461	-0.138713	-0.111838	0.0828478	-0.424377	0.0585997	-0.129929	-0.0335211	-0.414591	0.34585	0.101215	0.275131	-0.083805	0.117995	0.132868	0.157734	-0.288252	-0.297088	0.123596	-0.210219	-0.138574	-0.0287022	0.119925	0.0949721	0.126241	-0.214306	0.0779969	-0.183337	-0.00903737	-0.0342737	-0.209087	-0.0417642	-0.0339765	-0.00210346	0.0727575	-0.298907
ENSG00000004799	-0.151836	-0.135331	-0.25687	0.130114	-0.0231526	0.0969392	-0.0596197	0.395123	0.184433	0.173011	-0.068386	-0.177129	0.0510482	-0.162482	-0.198095	0.191855	-0.0560827	-0.396832	0.361291	-0.126891	-0.0180052	-0.226671	-0.0800714	0.073267	0.105987	-0.107772	-0.167968	0.0444346	0.112042	-0.00472211	-0.139376	0.0951907	-0.373761	-0.177691	-0.234776	0.118924	0.184769	0.078045	-0.259447	-0.0458134	-0.105261	-0.0101854	-0.0231267	-0.0895319	0.148398	-0.146108	-0.0264762	-0.0827508	-0.658682
ENSG00000004809	0.0141885	-0.0185659	-0.0356837	0.16845	-0.150395	-0.00383159	-0.0515171	0.265076	0.100588	0.196807	-0.0136367	-0.00969907	-0.00321312	-0.0729995	-0.214767	0.0924902	0.0895243	-0.395919	0.293802	-0.377234	-0.0654455	-0.115465	0.180674	0.0975966	0.0535158	0.0265566	-0.0124863	0.0343823	0.112429	-0.0862483	-0.106231	0.0780799	-0.154694	-0.217807	-0.0843208	0.0409591	0.141713	0.321132	-0.100511	0.0362901	-0.245618	-0.0708637	0.0102621	0.0289779	0.0685707	-0.176382	-0.0831816	-0.0452414	-0.523695
ENSG00000004838	0.0685248	0.0464249	-0.202599	0.140306	-0.340218	0.158988	-0.153177	0.334974	0.246126	0.16543	0.08642	0.0775298	0.149507	-0.139606	-0.263032	0.144275	-0.0220355	-0.239172	0.159645	-0.1633	-0.159879	-0.28251	0.120228	0.141753	-0.0697434	-0.0781128	0.0152985	-0.00193005	0.241593	-0.117262	-0.0802986	0.128657	-0.37676	-0.0394708	-0.186217	-0.0868776	-0.0628567	0.192877	-0.321305	-0.00706282	0.0184085	-0.128667	-0.186782	0.0636801	0.222459	-0.212514	-0.194488	0.139431	-0.28323
ENSG00000004846	-0.0469149	-0.057005	-0.0493628	0.142311	-0.346792	0.035154	-0.0955981	0.318833	0.136983	0.219357	-0.0921368	0.0738858	0.0871403	-0.111316	-0.204019	0.143879	-0.0869437	-0.413814	0.329828	-0.255106	-0.0214501	-0.120061	0.124435	0.0749285	0.168538	-0.00875207	-0.102744	-0.0245119	0.0763798	0.0012537	-0.129811	0.195996	-0.218214	-0.19104	-0.157497	-0.0438133	0.0908507	0.255903	-0.257014	-0.00452655	-0.192107	-0.126334	-0.00782091	0.01942	0.047389	-0.17721	-0.0823763	0.00577408	-0.498341
ENSG00000004848	-0.0978816	0.00223674	-0.100966	0.116972	-0.437457	0.0151957	-0.116843	0.21278	0.161701	0.282595	-0.0601481	0.250967	0.115186	-0.0800156	-0.226864	0.239117	-0.0542997	-0.247087	0.151773	-0.11599	-0.0166842	-0.110486	0.115308	0.106925	0.0334625	-0.0379888	0.0053205	0.0637548	0.338848	-0.0416815	-0.116968	0.0472747	-0.406805	-0.200814	-0.142753	-0.209143	-0.0541404	0.222519	-0.236704	0.01216	-0.0799379	-0.100143	0.00781479	0.10424	0.194259	-0.14389	-0.245812	0.167062	-0.304152
ENSG00000004864	0.0116508	-0.0295801	-0.1855	0.275951	-0.0462604	0.11074	-0.0763148	0.333291	0.137547	0.129473	0.00948851	-0.163687	0.0797726	-0.108264	-0.123819	0.121223	0.0341645	-0.328779	0.137299	-0.157351	-0.0617681	-0.178415	0.236393	-0.0108562	0.106814	-0.0882566	0.0263997	0.0387833	0.221213	-0.232472	-0.217376	0.121598	-0.186046	-0.233466	-0.0483743	0.090052	0.137687	0.131525	-0.217763	-0.0207887	-0.162441	-0.0765746	0.00438024	-0.144778	-0.0267218	-0.0877722	-0.0190931	0.090939	-0.40129
ENSG00000004866	-0.0875266	0.0484467	-0.174789	0.175526	-0.37483	0.100913	-0.186341	0.287651	0.274741	0.152575	0.0343458	0.0550586	0.151533	-0.0613554	-0.240715	0.0638769	-0.0729479	-0.333552	0.226882	-0.204899	-0.048728	-0.171726	0.153001	0.163327	0.0917751	0.0440046	-0.0622231	0.0121604	0.0899121	-0.130793	-0.184201	0.157048	-0.300451	-0.167173	-0.118877	-0.0635683	-0.00822059	0.112162	-0.281981	0.0208839	-0.0188876	-0.0529754	-0.0460004	0.0475093	0.121457	-0.220942	-0.137024	0.107779	-0.264196
ENSG00000004897	0.109232	0.136187	-0.142338	0.0561279	-0.412289	0.205007	-0.168695	0.402525	0.373085	0.122366	0.10063	0.216944	0.271061	-0.217837	-0.243375	0.12258	0.0265875	-0.251117	0.174713	-0.10935	0.0684875	-0.268458	0.223523	0.159508	-0.0330021	-0.146771	-0.162978	0.153478	0.251284	-0.0349568	-0.046046	0.208263	-0.235888	-0.0905065	-0.208113	-0.209729	-0.184591	0.0710211	-0.48315	0.0572798	0.0321507	-0.147674	-0.16649	-0.139381	0.296623	-0.103723	-0.0237625	-0.0275996	-0.0399795
ENSG00000004939	0.0222729	-0.033434	-0.033743	0.159791	-0.259072	0.0962282	-0.116916	0.308087	0.0931381	0.165252	-0.00737822	0.0936409	0.023324	-0.0630206	-0.269432	0.0788651	0.0235426	-0.387391	0.279961	-0.333789	-0.057098	-0.0787277	0.170118	0.0561139	-0.0167285	0.049189	-0.0347345	0.0124298	0.0930204	-0.0274886	-0.110296	0.110314	-0.201195	-0.352434	-0.151292	0.0767743	0.104461	0.282978	-0.039017	0.0112364	-0.167211	-0.0101356	0.0841432	-0.0779237	0.0113584	-0.182998	-0.0946462	-0.0116622	-0.489929
ENSG00000004948	0.148562	-0.11307	-0.00256111	0.139765	-0.36299	-0.000120718	-0.0862855	0.284674	0.175739	0.366846	-0.0542732	0.160176	0.0867424	0.00925605	-0.217886	0.132338	0.0129414	-0.43552	0.309215	-0.168271	0.0813948	-0.167817	0.152019	0.0194099	-0.00320102	0.0831156	-0.160509	0.0561589	-0.0304525	0.166155	-0.303852	0.102829	-0.229425	-0.292875	-0.332195	0.0238107	0.0860311	0.138729	-0.120821	-0.0681173	-0.00883598	0.147438	0.0813981	-0.11794	0.0907561	-0.00905097	0.0152425	0.272593	-0.448741
ENSG00000004961	0.138339	0.038676	-0.173013	0.324289	-0.260506	0.149913	-0.0423957	0.345198	0.226526	0.0295755	-0.0292145	-0.0702655	0.129573	-0.0607614	-0.195881	-0.02359	-0.00855241	-0.298862	0.0873724	-0.114441	-0.0811295	-0.348977	0.31094	0.0797904	0.218164	-0.0223882	0.0467698	0.035352	0.174705	-0.268919	-0.247105	0.163008	-0.206731	-0.219876	-0.0154511	0.0214377	0.118934	0.0700818	-0.330587	0.045809	-0.114298	0.0106431	0.000257998	-0.0659888	0.0329801	-0.114129	-0.0572955	0.168124	-0.153956
ENSG00000004975	-0.0580818	0.14042	-0.25549	-0.0573125	-0.364123	0.120351	-0.310102	0.406908	0.495758	0.330269	0.00753393	0.106378	0.265648	-0.0812896	-0.253616	0.0535059	-0.382378	-0.216068	0.327997	-0.126469	0.0966529	-0.370443	-0.0056169	0.343693	0.238446	0.0349368	-0.115224	-0.148395	-0.0337172	0.057668	-0.245678	0.103196	-0.39206	-0.162542	-0.245219	-0.0698096	0.0981648	0.0849928	-0.396207	-0.00198324	-0.168246	-0.0124024	-0.104934	0.0424973	0.0716766	-0.079838	-0.213545	0.172917	-0.18472
ENSG00000005001	0.0590158	-0.0260077	-0.116931	0.107989	-0.294933	0.0498342	-0.141286	0.243136	0.238683	0.203194	0.0146854	0.0297311	0.0683084	-0.102812	-0.240829	0.0828265	-0.0375414	-0.393112	0.284666	-0.275122	-0.0152149	-0.0671707	0.23095	0.0381521	0.0528178	0.0682871	-0.0258293	-0.101677	0.0174708	-0.0287063	-0.157251	0.14906	-0.199457	-0.243649	-0.174787	-0.000628385	0.105382	0.211644	-0.141449	-0.0017385	-0.131256	-0.0795687	-0.0821196	-0.00894659	0.0604756	-0.151922	-0.0896265	0.169299	-0.48923
ENSG00000005007	0.161158	0.101869	-0.0124241	0.112825	-0.513213	0.137318	-0.147339	0.268011	0.33631	-0.0515389	-0.00549984	0.227122	0.157927	-0.095286	-0.191123	0.0432832	0.0322603	-0.344487	0.136047	-0.073873	-0.0372447	-0.437699	0.273211	0.177789	0.170368	-0.0858483	-0.184633	0.00188877	0.184955	-0.0662866	-0.13638	0.241329	-0.353005	-0.317789	-0.123964	-0.0106423	0.119112	0.257435	-0.397648	0.231475	-0.0508509	-0.0548155	-0.307934	0.0659419	0.227244	-0.244672	-0.15976	-0.0574949	-0.107588
ENSG00000005020	0.0796466	-0.0321895	-0.138925	0.118291	-0.191695	0.160678	-0.143671	0.276474	0.212426	0.209546	0.148854	0.0419048	0.181202	-0.0824266	-0.277545	0.140741	-0.0557928	-0.408332	0.218868	-0.0790007	0.022348	-0.105987	0.111962	0.000892543	0.0448477	0.00647146	-0.0374025	-0.0580484	0.142481	-0.0880152	-0.161407	0.154275	-0.16515	-0.138337	-0.256938	0.0439237	0.0100301	0.239235	-0.198076	-0.0610191	-0.0818864	-0.0152168	-0.0218133	-0.0552704	0.108252	-0.140175	-0.0287669	0.166407	-0.241796
ENSG00000005022	-0.0143057	-0.0501219	-0.157303	0.331896	-0.164423	0.310946	-0.0998665	0.405037	0.0870658	0.0767543	0.0124773	0.0512256	0.149529	-0.0616765	-0.165859	0.0582349	-0.0966543	-0.218114	0.113105	-0.122503	-0.0546498	-0.370188	0.24924	0.143809	0.160084	-0.0669168	-0.0144423	0.0721736	0.127138	-0.169106	-0.234426	0.166337	-0.231153	-0.281584	-0.150615	0.166531	0.142587	0.150242	-0.251092	-0.045766	-0.099699	-0.0817554	0.00906515	-0.168395	-0.0389554	-0.193978	0.0738138	-0.0352916	-0.165908
ENSG00000005059	0.0172854	0.0555607	-0.158716	0.311097	-0.20794	0.148185	-0.133399	0.375391	0.127952	0.140518	0.0120431	-0.0704895	0.187327	-0.0730063	-0.250644	0.0461173	-0.0215864	-0.310858	0.200383	-0.166644	-0.0458585	-0.29109	0.168357	0.155012	0.109576	0.00707565	0.00761106	0.0591224	0.205804	-0.163358	-0.244576	0.196505	-0.297957	-0.194682	-0.150113	0.0614789	0.0645671	0.128347	-0.292553	-0.0332325	-0.0604502	-0.0298821	0.0313543	-0.0574471	0.0525023	-0.147131	-0.0472259	0.0541692	-0.210198
ENSG00000005073	0.00844872	-0.155641	-0.0257064	0.00922214	-0.49979	0.0325321	-0.18488	0.307893	0.214831	0.392319	-0.159318	0.082708	0.0771105	-0.0967696	-0.212606	0.140061	-0.163833	-0.363393	0.285072	-0.0814431	0.0182029	-0.198136	0.10057	0.0821035	0.037315	-0.0851586	-0.146543	0.0321793	0.251682	0.108828	-0.260371	0.111046	-0.48348	-0.129757	-0.22633	-0.25041	-0.0305281	0.0709325	-0.411038	0.0518336	-0.117984	-0.0734331	-0.0534216	-0.0407933	0.165998	-0.0566475	-0.195118	0.315759	-0.407737
ENSG00000005075	0.0606082	-0.062488	-0.0630695	0.267561	-0.369747	0.202978	0.0822899	0.41455	0.38057	0.0629288	-0.073804	0.20571	0.141472	-0.0828565	-0.015277	-0.00630841	-0.183221	-0.31715	0.112138	0.027903	-0.0259678	-0.275825	0.110853	0.195188	0.129274	-0.130647	-0.131263	0.193858	0.235945	-0.264557	-0.190357	0.106719	-0.263539	-0.136097	-0.109597	-0.0170617	-0.131317	0.180137	-0.623073	0.0945753	0.18556	0.135285	0.0957817	0.156088	0.104669	0.0164243	-0.102082	0.0632085	-0.281184
ENSG00000005100	0.163814	0.0518836	-0.0541479	0.324985	-0.310812	0.0465444	-0.0952699	0.340803	0.17872	0.320697	0.0628525	0.0325236	0.233771	-0.212339	-0.10307	0.0111463	0.00848912	-0.542136	-0.0133006	-0.0782757	-0.00548049	-0.360098	0.159333	0.00751869	0.152167	0.0129296	0.0277765	0.123942	0.123137	-0.0829283	-0.185091	0.269274	-0.426291	-0.317056	-0.0610864	0.0441772	0.0206641	0.308679	-0.322549	0.101493	0.05414	-0.121147	-0.184845	0.0235126	0.259004	-0.0223501	-0.112037	-0.0450363	-0.230514
ENSG00000005102	-0.0792434	-0.2035	-0.0668372	0.0566639	-0.507862	0.0521567	-0.248367	0.298422	0.196271	0.378479	-0.151441	0.0963686	0.0434831	-0.12207	-0.19085	0.117566	-0.198701	-0.36074	0.261606	-0.12412	-0.00488161	-0.105312	0.118824	0.0422207	0.0839955	-0.0956371	0.0101768	0.0245201	0.27631	0.112994	-0.277028	0.0309701	-0.534358	-0.174057	-0.204315	-0.294852	-0.0317609	0.144796	-0.38129	0.0703377	-0.160232	-0.130759	-0.025623	-0.0305759	0.0527916	-0.0549439	-0.297036	0.383343	-0.49282
ENSG00000005108	-0.0262587	-0.0727456	-0.137333	0.0773783	-0.290164	0.10547	-0.160933	0.224797	0.180578	0.121364	0.0309644	0.0917456	0.0119914	-0.0286263	-0.14352	0.112695	-0.0138411	-0.355196	0.189461	-0.281555	-0.0697043	-0.116164	0.233733	0.099421	0.0518078	-0.0200759	0.0670073	-0.083916	-0.038788	-0.123715	-0.205987	0.143174	-0.248366	-0.183023	-0.156786	-0.0382883	0.00679043	0.262975	-0.169226	0.0131183	0.0366121	-0.14155	-0.136741	0.127166	-0.0125284	-0.153833	-0.12564	0.282662	-0.446292
ENSG00000005156	0.237117	0.0513438	0.107593	-0.0370981	-0.235673	0.115097	-0.150907	0.465878	0.145927	0.181505	-0.169912	0.0509632	0.308698	-0.136057	-0.0573694	0.0655356	0.11558	-0.357867	0.286024	-0.117717	0.216102	-0.260198	0.0448402	0.463254	0.0893203	-0.22169	-0.232472	0.160244	0.163697	-0.142532	-0.182825	0.270368	-0.370893	-0.0510832	-0.175294	-0.285128	-0.155008	0.180939	-0.466232	0.186782	-0.117073	-0.108067	-0.266615	0.0605819	0.0307703	-0.158428	-0.130821	-0.0460612	-0.109318
ENSG00000005175	0.191821	0.00940804	-0.19217	0.234519	-0.330707	0.176286	-0.0312442	0.335112	0.422028	0.176804	0.133879	0.149309	0.254236	-0.206721	-0.275684	0.0269399	-0.149701	-0.239736	0.0470346	-0.16495	-0.0918434	-0.377862	0.202972	0.145311	0.0541201	-0.0126208	-0.0294179	0.0908187	0.18007	-0.138609	-0.16094	0.221651	-0.332508	-0.0478584	-0.114188	-0.0838284	-0.01655	0.11041	-0.422113	-0.0459905	0.147288	0.0482977	-0.0415413	-0.0495613	0.265173	-0.184953	-0.121773	0.125402	-0.179818
ENSG00000005187	-0.185687	-0.11819	-0.228902	0.0875281	-0.0868497	0.0583888	-0.0330605	0.322041	0.213674	0.122058	0.00471878	0.0146379	-0.0393892	-0.137138	-0.102502	0.218584	-0.0292417	-0.348098	0.223005	-0.234841	-0.145869	-0.109732	0.108566	0.173415	0.125869	-0.166377	-0.0590588	0.0537451	0.0313217	-0.15624	-0.0317906	0.0506613	-0.229744	-0.110358	-0.134103	0.0733141	0.125314	0.259948	-0.163962	-0.00603866	-0.169756	-0.222654	-0.0830982	0.0889697	0.0853589	-0.221479	-0.0955112	-0.0942631	-0.688668
ENSG00000005189	0.174537	0.119597	0.118653	0.245167	-0.343357	0.0804448	-0.0893825	0.317657	0.180723	0.247528	0.0440324	0.147751	0.205438	-0.178138	-0.0982015	-0.148549	0.0322821	-0.454777	-0.0411889	-0.148562	0.0706485	-0.476099	0.312066	0.118649	0.0926009	-0.010536	0.0661317	0.175491	0.192112	-0.132766	-0.17043	0.219363	-0.437362	-0.158795	0.0393885	0.0719344	-0.114056	0.430462	-0.419275	0.213569	-0.0221068	-0.0914397	-0.203483	-0.00983767	0.182522	-0.0957577	-0.138642	-0.10567	-0.22744
ENSG00000005194	0.132961	-0.0396493	-0.0556127	0.116863	-0.198196	0.110654	-0.076126	0.420609	0.193814	0.121115	-0.0168771	-0.046218	0.125311	-0.101958	-0.126739	0.0778598	0.0586683	-0.398894	0.156138	-0.123839	0.0443447	-0.300146	0.238247	0.21635	0.126874	-0.115805	-0.116722	0.134504	0.151071	-0.222888	-0.239395	0.238829	-0.259632	-0.0912793	-0.117517	-0.0514221	-0.0115378	0.102732	-0.39864	0.0902611	-0.112111	-0.107915	-0.110069	-0.108864	0.00404916	-0.0604591	-0.0395404	0.0463593	-0.216498
ENSG00000005206	0.0137944	0.0509473	-0.135239	0.21752	-0.348322	0.0870539	-0.0772529	0.215221	0.366239	0.16596	0.0882723	0.143429	0.166974	-0.0738581	-0.305674	0.0442389	-0.0857002	-0.323405	0.185265	-0.295253	0.00160757	-0.160728	0.287843	0.144679	0.115328	0.148572	0.0104823	-0.04213	0.0735774	-0.175572	-0.180403	0.186707	-0.257683	-0.237618	-0.0851347	-0.0679401	0.0498028	0.160395	-0.217283	0.00383046	-0.0226305	-0.017816	-0.0436275	0.0351062	0.0577649	-0.226819	-0.124215	0.138449	-0.272223
ENSG00000005238	-0.0517553	0.0788024	-0.156496	0.147709	-0.396896	0.0603458	-0.129455	0.223488	0.280924	0.193135	0.0560935	0.12066	0.138833	-0.0618144	-0.244777	0.151759	-0.0832134	-0.326739	0.158472	-0.150486	-0.0261053	-0.154973	0.154869	0.143317	0.0733492	0.0385969	-0.0457682	0.0163549	0.17664	-0.140075	-0.177526	0.184316	-0.319212	-0.19672	-0.127668	-0.0717744	-0.0244605	0.152313	-0.297996	0.00782898	0.00812545	-0.089796	-0.0781475	0.0958038	0.189444	-0.163971	-0.141257	0.136569	-0.21233
ENSG00000005243	-0.169427	0.0237822	-0.223363	0.173955	-0.51233	0.226026	-0.305131	0.258064	0.287025	0.0187206	0.0387358	0.0341843	0.185094	-0.0309863	-0.424502	-0.124864	-0.153891	-0.442591	0.323256	-0.428848	-0.0451343	-0.170858	0.375487	0.190936	0.090053	0.182041	-0.0420278	-0.151549	-0.0464775	-0.203406	-0.181126	0.232386	-0.333561	-0.216388	-0.0707599	-0.0871649	0.0164809	0.00802428	-0.190993	0.0733647	-0.0607336	-0.027631	-0.123421	0.00655408	-0.00531301	-0.305561	-0.142912	0.127964	-0.137209
ENSG00000005249	-0.0410985	0.02477	-0.165903	0.11051	-0.217454	0.135721	-0.124937	0.3348	0.244233	0.107865	0.186165	0.0612001	0.0984628	-0.0289448	-0.377964	0.148756	-0.0393831	-0.334737	0.265434	-0.093835	-0.00269103	-0.280576	0.107931	0.222258	0.0704738	-0.0337052	-0.0941747	-0.0282568	0.101504	-0.00983622	-0.182706	0.131231	-0.339357	-0.0719671	-0.404166	0.0500595	0.0346478	-0.0190118	-0.236126	-0.0391468	-0.044272	0.0609956	-0.0810862	-0.0134316	0.135546	-0.230488	-0.0862357	0.152678	-0.196986
ENSG00000005302	-0.134239	-0.0829003	-0.183545	0.157872	-0.354312	0.219306	-0.287757	0.305166	0.0236142	0.104574	0.00859574	0.291583	0.109963	-0.0995445	-0.0962703	0.34116	0.0630582	-0.482676	0.0629117	-0.0103585	-0.129908	-0.168203	0.171826	0.312882	0.124869	-0.13431	-0.196051	0.294747	0.233335	-0.0521742	-0.254047	0.268946	-0.331135	-0.108004	-0.309794	-0.0926895	0.0553958	0.22809	-0.197492	-0.143913	0.144996	-0.239426	0.0584841	0.0394005	0.25116	-0.0656453	-0.0295852	0.0156882	-0.0487199
ENSG00000005339	-0.0403401	-0.196412	-0.131521	0.0303378	-0.332914	0.138639	-0.0596441	0.331703	0.178926	0.204309	-0.207955	0.111104	0.15161	-0.0772548	-0.132237	0.27557	-0.0674364	-0.421406	0.274772	0.00144235	-0.0168501	-0.127201	0.00304077	0.207848	0.194673	-0.194378	-0.268824	0.128789	0.165701	0.0765072	-0.164491	0.190648	-0.350046	-0.0954359	-0.286659	-0.108179	0.0968391	0.160692	-0.347745	-0.0876174	0.0481454	-0.00723363	0.0617523	0.101511	0.227215	-0.0554704	-0.0549435	-0.00378763	-0.378415
ENSG00000005379	-0.0185144	0.127176	-0.144841	0.38419	-0.297902	0.0990045	-0.0669083	0.178847	0.166132	0.176171	0.137039	0.229972	0.243711	0.0228023	-0.41597	0.0762413	-0.0407494	-0.299435	0.15143	-0.188758	0.000708166	-0.14821	0.115013	0.160495	0.12019	0.241228	0.151119	0.00629655	0.285402	-0.121585	-0.187441	0.0766038	-0.265842	-0.39121	-0.140153	-0.0494682	0.0821492	0.269694	-0.0679674	-0.047402	-0.0821553	0.122924	0.146007	0.116953	0.11099	-0.246261	-0.171473	0.0777303	-0.144408
ENSG00000005381	0.216613	-0.305557	0.0188717	0.0490363	-0.280633	0.0622596	-0.0392895	0.320758	0.00694407	0.298498	-0.133035	0.0936587	0.0941315	-0.0852219	-0.15754	0.274209	-0.0204269	-0.482723	0.406368	-0.11503	0.0352813	-0.015506	0.173316	-0.0179815	0.184941	-0.0583763	-0.254592	-0.0567738	-0.0484806	0.155537	-0.125113	0.20131	0.0189677	-0.237641	-0.373329	-0.00178187	0.139189	0.20096	-0.0839702	-0.161313	-0.218429	-0.0169991	0.0683169	-0.0585873	0.0557686	0.0127564	0.12611	0.153835	-0.448662
ENSG00000005421	0.191305	-0.0808575	-0.0482837	0.0231587	-0.33049	-0.00341567	-0.0448652	0.3178	0.196385	0.148899	-0.243579	0.0428242	-0.0262877	-0.0788884	-0.192241	0.109242	0.0946328	-0.34172	0.447928	-0.388203	-0.108288	-0.115612	0.21263	0.155628	0.0360707	-0.0304055	-0.219109	0.0670905	-0.186097	0.150554	-0.113228	0.188445	-0.0951875	-0.258175	-0.175104	0.0393957	0.177525	0.223112	-0.156067	0.0103682	-0.15616	-0.0424818	-0.0140196	0.0455386	0.190569	-0.0908431	0.0296346	-0.0127123	-0.737847
ENSG00000005436	0.0145956	0.0659776	-0.178967	0.184669	-0.42647	0.0310341	-0.0907521	0.252341	0.331546	0.170889	0.00389638	0.126436	0.125764	-0.0479135	-0.19437	0.0866886	-0.0289357	-0.351516	0.0910529	-0.0739694	-0.00684307	-0.247099	0.0933166	0.125647	0.155258	0.0141846	0.0526503	0.0509083	0.170827	-0.12594	-0.163107	0.124612	-0.439469	-0.224985	-0.103605	-0.110474	-0.0665236	0.182105	-0.350335	0.130358	0.0504807	-0.0629087	-0.189146	0.1551	0.223098	-0.0946686	-0.235211	0.159628	-0.272291
ENSG00000005448	-0.0264536	0.0303563	-0.148049	0.184786	-0.326011	0.152156	-0.174678	0.327261	0.24842	0.166877	0.056137	0.101132	0.186309	-0.110181	-0.239252	0.0844416	-0.0734589	-0.359598	0.171338	-0.10394	-0.00356671	-0.210242	0.144017	0.150647	0.103789	-0.0130243	-0.0642671	0.0533376	0.188608	-0.0789625	-0.179163	0.150332	-0.321027	-0.230445	-0.188959	-0.0418225	0.0225973	0.181633	-0.294656	0.001913	-0.0124533	-0.0498126	-0.0193415	-0.0259513	0.139947	-0.161957	-0.109479	0.0894098	-0.198185
ENSG00000005469	-0.30425	-0.0715263	-0.264631	0.22863	-0.112778	0.00852975	0.0717353	0.194911	0.264095	0.151254	-0.0945794	-0.046239	0.00138181	-0.126316	-0.115661	0.307183	0.0249883	-0.414773	0.267278	-0.176474	-0.0955354	-0.0392806	0.149296	0.0923324	0.185911	-0.131913	-0.0884019	0.0983002	0.246468	-0.219226	-0.103938	0.0873186	-0.289582	-0.11675	-0.0416843	-0.0377837	0.141579	0.15183	-0.264925	-0.0260646	-0.114233	-0.160647	-0.0941736	0.186373	0.207628	-0.135158	-0.0686672	-0.137596	-0.694336
ENSG00000005471	-0.133619	0.0180474	-0.0418196	0.145482	-0.36564	-0.0749322	-0.0742212	0.288849	0.218098	0.196943	-0.123609	-0.0250262	0.0162984	-0.108266	-0.211994	0.0959098	0.0466813	-0.471747	0.361923	-0.355325	-0.0834486	-0.128901	0.200574	0.186329	0.180493	0.0237614	-0.144001	0.102049	0.0244184	0.00140503	-0.145227	0.163398	-0.256929	-0.182797	-0.0733525	-0.0535019	0.137785	0.186921	-0.269964	0.0463661	-0.113203	-0.0923494	-0.0337407	0.115015	0.197247	-0.222633	-0.0985628	-0.0825257	-0.611106
ENSG00000005483	-0.129934	-0.12687	-0.100608	0.0893654	-0.387377	0.221972	-0.248776	0.334983	-0.0184386	0.0876144	0.00569024	0.273976	0.149815	-0.183952	-0.0968075	0.379837	0.0673088	-0.593059	0.0910738	0.0387398	-0.0696386	-0.0934188	0.341473	0.174527	0.198576	-0.215335	-0.197617	0.184458	0.24463	-0.035112	-0.176579	0.295512	-0.20178	-0.0616354	-0.334816	-0.154503	-0.0233533	0.19327	-0.202446	-0.103418	0.064831	-0.277414	-0.0454163	-0.0379634	0.259509	-0.0557169	0.0377039	0.0188615	-0.106366
ENSG00000005486	-0.10436	0.0622019	-0.17746	0.186325	-0.292406	0.0927853	-0.154666	0.234782	0.292937	0.179589	0.119328	0.0144717	0.214324	-0.137791	-0.273457	0.100025	-0.0809441	-0.403727	0.198492	-0.246104	0.00605385	-0.0993458	0.230423	0.133164	0.101376	0.0474606	-0.0654847	0.0379524	0.200714	-0.237655	-0.155713	0.227849	-0.26084	-0.158362	-0.0685066	-0.0755855	-0.00884111	0.158619	-0.289757	-0.0114571	-0.0395767	-0.122842	-0.0383527	0.0427904	0.156505	-0.22228	-0.0937165	0.057661	-0.171727
ENSG00000005513	-0.0273411	-0.154115	-0.0489407	0.156202	-0.39935	0.0211272	-0.0777539	0.168466	0.144362	0.365064	-0.127957	0.204475	0.0405612	-0.0485551	-0.250134	0.182846	-0.132969	-0.271859	0.177605	-0.11768	0.00876646	-0.0898034	0.132953	0.0150959	0.0555304	-0.00442067	0.0712518	0.0379119	0.372578	0.0500555	-0.261181	0.0514707	-0.439573	-0.176987	-0.153492	-0.281831	0.00414059	0.226377	-0.289968	-0.0164974	-0.111512	-0.0797598	0.0629868	0.0234329	0.129855	-0.0758201	-0.24519	0.288462	-0.410439
ENSG00000005700	0.083673	0.0561884	-0.201093	0.146078	-0.302829	0.233778	-0.169065	0.326103	0.301674	0.160101	0.197928	0.0859622	0.284414	-0.152774	-0.319041	0.069097	-0.106452	-0.324056	0.210928	-0.0785418	-0.102873	-0.258985	-0.00705696	0.101393	-0.0174533	-0.00653707	-0.0999012	-0.0555382	0.150189	-0.0374315	-0.041823	0.0977031	-0.264603	-0.155665	-0.258024	0.0279833	0.0286739	0.209073	-0.195242	-0.0624379	-0.0274781	0.0264702	-0.0758725	-0.0189754	0.2487	-0.295286	-0.0951957	0.0531898	-0.155251
ENSG00000005801	-0.118575	0.0544042	-0.162931	0.171621	-0.329342	0.0938104	-0.180213	0.257352	0.236199	0.164405	0.0951234	0.129277	0.133109	-0.0845341	-0.251124	0.143546	-0.0526323	-0.368643	0.131603	-0.101063	-0.0285521	-0.122787	0.14789	0.199646	0.0603919	-0.00160948	-0.0450772	0.0699559	0.229369	-0.111931	-0.160603	0.135735	-0.35658	-0.226333	-0.15393	-0.0778761	0.00401799	0.178897	-0.215055	0.00185499	0.0271049	-0.0851079	-0.0236195	0.0693935	0.190621	-0.216314	-0.159093	0.0859404	-0.203667
ENSG00000005810	-0.120434	0.153121	-0.223176	0.174454	-0.302308	0.0806256	-0.0839103	0.265148	0.376807	0.233749	0.224915	0.19252	0.30943	-0.167207	-0.275145	0.21509	-0.150465	-0.286486	0.167069	-0.0965383	-0.0443763	-0.0921109	0.0887255	0.14423	0.113908	0.0395742	-0.0571481	-0.00440581	0.24918	-0.113606	-0.0828403	0.0859705	-0.23395	-0.272005	-0.187753	-0.0951859	0.0337482	0.169345	-0.258711	-0.0934464	0.0170133	-0.0423429	0.0743891	0.0481599	0.236366	-0.331588	-0.148202	0.111196	-0.114668
ENSG00000005812	0.00152752	0.00527799	-0.150249	0.0134525	-0.307211	0.102776	-0.090866	0.327511	0.414706	0.200894	0.0704691	0.217568	0.234496	-0.212727	-0.234131	0.181186	-0.112706	-0.354065	0.1981	-0.12465	0.0457469	-0.200886	0.118931	0.230029	0.0492545	-0.0412703	-0.257361	0.0960576	0.162617	-0.0418137	-0.0982066	0.154123	-0.312093	-0.170843	-0.181588	-0.169403	-0.0051663	0.101565	-0.356461	-0.0334906	0.039656	0.00966364	-0.00785978	-0.0323592	0.198077	-0.186732	-0.0814086	0.058091	-0.264886
ENSG00000005844	0.148409	-0.205575	0.0353818	0.0147239	-0.250427	0.235574	-0.155028	0.321702	0.0811059	0.278356	0.0292132	0.150805	0.214023	-0.0512748	-0.235166	0.186293	-0.115996	-0.622642	0.408302	-0.0823958	0.166776	0.0235388	0.03613	-0.129778	0.0895136	-0.00870195	-0.219303	-0.175092	0.0032223	0.109283	-0.148437	0.160536	-0.000131036	-0.222553	-0.402128	0.111221	0.0112532	0.301591	-0.0900739	-0.134026	-0.160437	0.130415	0.091249	-0.107489	-0.0332549	-0.0644835	0.0557801	0.224276	-0.351716
ENSG00000005882	-0.135977	-0.0631112	-0.235169	0.16477	-0.106913	0.0848514	-0.0299613	0.363992	0.23008	0.209255	0.0512814	-0.0267856	0.0886973	-0.115189	-0.216487	0.250135	-0.130139	-0.391826	0.23357	-0.100963	-0.0535821	-0.288705	-0.0203425	0.10052	0.248567	-0.0261711	-0.104093	-0.000441621	0.105013	-0.115699	-0.222166	0.187734	-0.313965	-0.0768658	-0.296885	0.105072	0.110262	0.130837	-0.306035	-0.107364	-0.0583462	-0.0978997	-0.00453119	-0.048611	0.0929453	-0.16255	-0.0635376	0.0389175	-0.450533
ENSG00000005884	-0.0673573	-0.030361	-0.0313927	0.0358727	-0.418347	0.252353	-0.300339	0.324599	0.0523079	0.12116	-0.0181029	0.121678	0.140054	0.045216	-0.149546	0.086468	-0.118537	-0.38306	0.338608	-0.198951	-0.0174967	-0.0933016	0.0533043	0.0251961	0.147504	-0.0629865	0.0126695	-0.270672	-0.179728	0.0348375	-0.249928	0.181896	-0.205082	-0.104512	-0.346053	0.00628754	-0.132489	0.27982	-0.25398	-0.0512403	0.0726796	-0.110243	-0.0945143	0.0918963	-0.182818	-0.171486	-0.113565	0.444313	-0.391626
ENSG00000005889	-0.162333	-0.104729	-0.0877202	0.0343662	-0.427324	0.108436	-0.170324	0.292026	0.16415	0.224318	-0.059235	0.157162	0.0740016	-0.107073	-0.171855	0.21313	-0.0752566	-0.433442	0.134031	-0.05339	-0.018293	-0.150456	0.205622	0.139796	0.104154	-0.148505	-0.14396	0.128818	0.277121	-0.0403155	-0.183001	0.114107	-0.382916	-0.158145	-0.14813	-0.144097	-0.0161505	0.176461	-0.335333	0.0582671	-0.0924027	-0.151893	-0.0214473	0.000834516	0.179124	-0.132067	-0.124041	0.107037	-0.234532
ENSG00000005893	0.0954719	0.189216	0.0106125	0.258598	-0.404706	0.0369972	-0.198644	0.402809	0.0885104	0.188518	-0.0758972	-0.153643	0.19683	-0.134063	-0.320514	0.135617	-0.0259706	-0.369907	0.421768	-0.303246	-0.013496	-0.0205422	0.242886	0.0908082	0.0959711	0.172598	-0.0967222	-0.0578164	0.232562	0.0185524	-0.275466	0.423083	-0.195601	-0.218212	-0.291348	0.0832208	0.106182	0.0476257	-0.252946	-0.151684	-0.0141893	-0.0436752	0.138696	-0.0762455	0.10628	-0.0881557	-0.103041	0.0752438	-0.254729
ENSG00000005961	-0.0030139	-0.146792	0.031903	-0.0509021	-0.351952	0.224536	-0.207443	0.337179	-0.0196338	0.0998522	0.0131063	0.297519	0.0630482	0.0482848	-0.124982	0.296707	-0.0672581	-0.491105	0.325266	0.010837	0.0693314	0.0451506	0.0843963	0.00773622	0.139194	-0.111633	-0.21487	-0.0894387	-0.0483391	0.0419067	-0.229324	0.231892	-0.0454644	-0.0531776	-0.552002	-0.0282479	-0.150563	0.241879	-0.154301	-0.11556	0.0278642	-0.0622919	0.0268745	-0.0463267	-0.0637143	-0.0699646	0.0519548	0.274496	-0.386687
ENSG00000005981	-0.0238854	0.0190306	-0.29667	0.0998416	-0.269895	0.156065	-0.223549	0.341781	0.328766	0.119087	0.153197	0.11574	0.22885	-0.178864	-0.32136	0.129921	-0.0765476	-0.344862	0.22822	-0.198167	-0.103591	-0.145356	0.0410187	0.225964	0.0210993	0.0154492	-0.15897	0.0464292	0.13656	-0.0725968	-0.116287	0.153571	-0.319694	-0.331579	-0.204866	-0.138918	0.090513	0.0856373	-0.19347	-0.0603842	0.0308877	0.00241407	0.00405496	-0.00709723	0.17565	-0.287172	-0.151975	0.104213	-0.241075
ENSG00000006007	-0.0214714	-0.00106354	-0.177642	0.160162	-0.167989	0.0506444	-0.121739	0.271639	0.229615	0.233259	0.111979	0.00448794	0.0926053	-0.108425	-0.266286	0.132432	-0.0102171	-0.356786	0.21713	-0.223341	-0.0071504	-0.171525	0.158594	0.109933	0.02983	0.0219956	-0.0820442	0.0248043	0.110309	-0.0984903	-0.16941	0.117297	-0.262991	-0.186285	-0.181073	0.0323461	0.0863956	0.123	-0.160005	-0.049584	-0.0759567	-0.0203783	-0.0216821	-0.0799279	0.107094	-0.188863	-0.0722084	0.0981348	-0.364412
ENSG00000006015	0.0493253	0.00562902	-0.148088	0.23993	-0.251599	0.161372	-0.0957393	0.294839	0.307682	0.100817	0.0779088	0.0411222	0.174985	-0.117886	-0.255922	-0.0404097	-0.0569355	-0.323221	0.149983	-0.238618	-0.0236983	-0.255504	0.267206	0.130544	0.118642	0.0361162	0.021575	0.0433921	0.122838	-0.166113	-0.181029	0.121538	-0.246525	-0.227961	-0.0642425	-0.00288658	0.078106	0.183875	-0.249171	0.0571836	-0.0945643	-0.00139849	-0.033351	-0.0616146	0.058397	-0.203414	-0.0818844	0.0705215	-0.235484
ENSG00000006016	0.0320572	-0.108889	-0.0887327	0.0504484	-0.342838	0.0651785	-0.166879	0.243008	0.221332	0.298042	0.043055	0.181623	0.124826	-0.0598026	-0.269905	0.15914	-0.107912	-0.428115	0.283733	-0.125792	0.0379111	-0.0905598	0.0632639	0.0784089	0.0418614	0.0654414	-0.105649	-0.0376006	0.0169815	0.11593	-0.211838	0.109268	-0.273168	-0.228521	-0.340399	-0.0232393	0.0809001	0.233611	-0.122864	-0.0845489	-0.0318097	0.00355555	0.00258783	-0.00130323	0.11977	-0.128426	-0.0603173	0.209166	-0.380407
ENSG00000006025	-0.165437	0.0954191	-0.222099	0.191049	-0.292147	0.11971	-0.164693	0.283774	0.262982	0.176283	0.115012	0.0249629	0.171664	-0.0942771	-0.317335	0.106445	-0.116407	-0.382162	0.227147	-0.200164	-0.0598218	-0.193721	0.0892225	0.213339	0.0817429	0.0686565	-0.0970019	3.5816e-05	0.122009	-0.172679	-0.118085	0.19074	-0.344364	-0.186084	-0.144452	0.0502454	0.0525305	0.16161	-0.218047	-0.0411116	-0.0245129	-0.0662805	-0.0362273	0.0974709	0.220481	-0.280012	-0.114451	-0.0441107	-0.235721
ENSG00000006042	-0.0883469	0.0748781	-0.13319	0.188581	-0.352452	0.0939388	-0.203711	0.229688	0.212469	0.239179	0.115286	0.0593577	0.165699	-0.0774579	-0.344663	0.081575	-0.0905135	-0.39699	0.233887	-0.255257	-0.0225609	-0.106631	0.156553	0.125393	0.0374913	0.117379	0.0157852	-0.0112898	0.218583	-0.117334	-0.195807	0.135865	-0.334731	-0.21022	-0.156445	-0.0522923	-0.00902702	0.21694	-0.207808	0.00117192	-0.0745556	-0.0457549	-0.00549382	0.0755185	0.146312	-0.223351	-0.179716	0.142648	-0.215906
ENSG00000006047	0.0716311	0.0271629	-0.110322	0.175482	-0.378912	0.0790354	-0.136564	0.295574	0.220476	0.119442	0.0134715	0.125099	0.0963116	-0.114393	-0.224358	0.0268302	0.0425943	-0.312937	0.0775065	-0.0580583	-0.0375664	-0.315019	0.227902	0.132026	0.0267348	-0.0857934	-0.0147297	0.0282489	0.155967	-0.0406757	-0.09263	0.0927753	-0.377333	-0.171455	-0.152081	0.0210186	0.0224288	0.284509	-0.297844	0.095455	-0.0535466	-0.143899	-0.252415	0.00315052	0.234166	-0.145339	-0.139405	0.0198401	-0.277587
ENSG00000006059	0.082952	0.00278422	-0.153046	0.13856	-0.399766	0.141233	-0.207014	0.359692	0.292663	0.24432	0.0634249	0.13148	0.192966	-0.114412	-0.254115	0.0874035	-0.0829844	-0.339001	0.239092	-0.175427	-0.0525662	-0.15565	0.117193	0.0933149	0.000928648	-0.0211249	0.00552599	-0.102611	0.097488	-0.026361	-0.154218	0.104763	-0.325997	-0.243507	-0.231217	-0.0871487	-0.00861468	0.253596	-0.252463	0.0058111	-0.0419271	-0.0811241	-0.134871	0.0176789	0.0863454	-0.23705	-0.208062	0.245403	-0.435777
ENSG00000006062	0.127487	-0.0633772	-0.436693	0.0208469	-0.237944	0.150437	-0.129475	0.209386	0.405204	0.149644	0.217996	0.110146	0.164469	-0.209418	-0.433426	0.187821	-0.178747	-0.378441	0.296409	-0.212033	0.0409215	-0.268826	0.0978652	0.0502727	0.0740175	0.0484102	-0.234194	-0.117581	0.103692	-0.120269	-0.134308	0.263078	-0.250116	-0.196211	-0.2826	-0.134552	0.181376	0.0424458	-0.21359	-0.107878	-0.0322138	0.0600513	-0.0902502	-0.0856298	0.373772	-0.209438	0.00546016	0.113295	-0.0979937
ENSG00000006071	0.0345004	0.0230666	-0.0347412	0.323983	-0.273529	-0.0252706	-7.90676e-05	0.160561	0.115296	0.257034	-0.0319739	0.214094	0.0728591	-0.0264192	-0.356163	0.155324	0.055346	-0.315014	0.208641	-0.221884	0.0314269	-0.106564	0.1261	0.0761645	0.0180944	0.171107	0.0743675	0.0967116	0.352329	0.000823866	-0.200914	0.0877145	-0.32476	-0.379934	-0.0961928	-0.10602	0.167901	0.308417	-0.107867	-0.0776729	-0.123307	0.115766	0.156958	0.0220018	0.169364	-0.153833	-0.14189	-0.00635584	-0.459122
ENSG00000006116	0.0540164	0.14631	-0.104188	0.408878	-0.231492	0.0954856	-0.0284302	0.172638	0.150543	0.183234	0.139301	0.323729	0.213916	0.0567335	-0.408641	0.192363	0.0111782	-0.228825	0.0818966	-0.126864	0.0486197	-0.122256	0.164815	0.127222	0.0360826	0.238108	0.186799	0.0397544	0.407748	-0.11947	-0.211328	0.117188	-0.312701	-0.4356	-0.174894	-0.127271	0.0396763	0.288129	-0.0771994	-0.0567262	-0.0423885	0.164318	0.12644	0.13207	0.0838958	-0.175047	-0.178169	0.102797	-0.162675
ENSG00000006118	0.0762791	0.0144039	-0.091687	0.154624	-0.352771	0.106698	-0.136135	0.246482	0.261765	0.228092	0.0575686	0.155582	0.173543	-0.0859706	-0.268534	0.0236162	-0.102295	-0.310023	0.181206	-0.196216	0.0208691	-0.195742	0.18752	0.0617739	0.0796844	0.0832402	0.0413169	-0.081163	0.0668369	-0.0351908	-0.161138	0.134704	-0.289144	-0.231183	-0.175481	-0.0328916	0.0330417	0.249759	-0.224147	0.00618656	-0.047537	-0.0251666	-0.0849932	0.00308372	0.0678676	-0.174712	-0.131618	0.177304	-0.287534
ENSG00000006125	-0.0477877	0.127757	-0.0700874	0.102553	-0.415529	0.183432	-0.274323	0.262841	0.299824	0.178824	0.0705188	0.103843	0.349622	-0.00656873	-0.392336	-0.0128176	-0.284418	-0.33025	0.279583	-0.264164	0.162871	-0.205201	0.169967	0.384122	0.27031	0.178737	-0.0882541	-0.0329631	0.0458958	-0.0926607	-0.239114	0.219264	-0.257183	-0.213869	-0.223006	0.0528184	0.0662498	0.238476	-0.235247	-0.0314672	-0.196387	-0.0343567	-0.00343657	0.0965159	0.0391348	-0.138464	-0.00100094	-0.080995	0.00636086
ENSG00000006128	0.173793	-0.0686635	-0.00984133	0.262716	-0.431223	-0.0568968	0.0402351	0.198547	0.0579395	0.376161	-0.147372	0.334831	0.131675	0.0188578	-0.315661	0.181662	-0.00364411	-0.330517	0.282659	-0.262611	0.0835304	-0.223281	0.165373	0.0405427	0.0793975	0.180455	-0.0408392	0.0750748	0.10691	0.106197	-0.236922	0.0820065	-0.169846	-0.393234	-0.287305	-0.0225012	0.135021	0.275571	-0.0304768	-0.133393	-0.138084	0.178975	0.180939	-0.0014663	0.110151	-0.00449757	-0.0216568	0.155619	-0.411267
ENSG00000006194	-0.117013	-0.131868	-0.0855306	0.0891527	-0.342574	0.133528	-0.187567	0.302172	0.151502	0.181575	-0.0589706	0.101703	0.061983	-0.086797	-0.145647	0.213191	-0.0239611	-0.426498	0.169003	0.000307021	-0.0309571	-0.096785	0.176619	0.158155	0.0649387	-0.160457	-0.159545	0.190123	0.313253	-0.0411252	-0.213612	0.112437	-0.331855	-0.110513	-0.193121	-0.135217	-0.00193635	0.150646	-0.316072	-0.0051306	-0.0552798	-0.124648	0.0217387	-0.0225399	0.191834	-0.0682652	-0.0718016	0.101568	-0.272579
ENSG00000006210	0.373733	-0.290251	0.0656436	0.0457737	-0.285828	0.0632433	0.010478	0.227628	0.121398	0.430739	-0.126736	0.123886	0.157229	-0.0863424	-0.200087	0.195781	-0.0912204	-0.514151	0.396723	-0.151066	0.119803	-0.0788508	0.161933	-0.134695	0.115413	0.0601358	-0.178003	-0.116429	-0.0174978	0.205841	-0.275138	0.233831	-0.0785334	-0.268789	-0.411928	-0.0184319	0.201069	0.227198	-0.114413	-0.171025	-0.1171	0.146477	0.032148	-0.0551273	0.00665767	0.11075	0.139326	0.352227	-0.427536
ENSG00000006282	-0.0399341	0.0187689	-0.155734	0.179949	-0.116165	0.130329	-0.14227	0.336155	0.191542	0.153346	0.0964842	-0.0392287	0.0996791	-0.137077	-0.198745	0.0473162	-0.0146266	-0.291159	0.133526	-0.214299	-0.0486376	-0.285085	0.155541	0.194834	0.0479624	-0.0501263	0.0186911	0.0726106	0.155494	-0.184947	-0.170784	0.122349	-0.338013	-0.108361	-0.0993616	0.0358815	0.0314089	0.210494	-0.253242	0.0187388	-0.0687469	-0.114031	-0.0933903	-0.0378417	0.070042	-0.20194	-0.1109	-0.00135634	-0.328996
ENSG00000006283	0.143106	0.0530422	-0.016192	0.36881	-0.319122	0.0893918	-0.180698	0.412053	0.0597362	0.208506	0.0467526	0.232402	0.244527	0.0512248	-0.346996	0.042131	0.093492	-0.345243	0.179363	-0.128972	0.0320493	-0.183217	0.00138785	0.146619	-0.0790965	0.228101	0.116019	0.0773022	0.244835	0.100476	-0.271801	0.0327384	-0.415136	-0.476063	-0.282648	-0.109223	-0.0255786	0.158897	-0.0511188	0.011597	0.000289899	0.295397	0.170182	-0.0956092	-0.0349538	-0.148522	-0.296334	0.165098	-0.345875
ENSG00000006327	0.227588	-0.107934	-0.0890445	0.0191703	-0.330291	0.0999221	-0.167481	0.364641	0.256302	0.34178	-0.0449229	-0.0187925	0.220149	-0.131206	-0.238967	0.155365	-0.132715	-0.422469	0.468688	-0.0821369	0.106963	-0.0445264	0.0672501	-0.084354	0.088866	0.00185205	-0.200808	-0.227119	0.0017556	0.197647	-0.198857	0.192602	-0.141059	-0.277643	-0.451028	-0.0739269	0.186279	0.104324	-0.26107	-0.1069	-0.100001	0.0428652	-0.0486831	-0.14599	0.040361	-0.0386288	0.0288702	0.36976	-0.376607
ENSG00000006377	-0.111575	-0.168357	-0.0226628	0.157686	-0.544099	-0.032131	-0.106401	0.202608	0.185167	0.446918	-0.146492	0.203594	0.0430241	-0.0826377	-0.252353	0.194832	-0.221171	-0.316881	0.166232	-0.0722246	0.0156146	-0.14363	0.14254	0.0303059	0.120201	-0.00846969	0.00917094	0.0965786	0.395855	0.0547633	-0.27318	0.0692296	-0.53847	-0.199445	-0.190438	-0.256499	-0.00965095	0.126231	-0.342614	0.0146028	-0.136348	-0.073619	0.0676938	0.00987517	0.159226	-0.0455406	-0.255572	0.321394	-0.376972
ENSG00000006432	-0.0478445	0.0386673	-0.287566	0.0834468	-0.237336	0.13867	-0.10156	0.340073	0.340082	0.259747	0.182235	0.0917939	0.219408	-0.0912037	-0.339039	0.219368	-0.180362	-0.340988	0.234325	0.0129137	0.000308524	-0.253721	-0.0673923	0.134635	0.103373	0.0254903	-0.095174	-0.0910821	0.129875	-0.0327929	-0.143762	0.134617	-0.348303	-0.154776	-0.353656	0.00866466	0.0379065	0.128513	-0.308195	-0.11482	0.055056	-0.025701	-0.042907	0.00484266	0.23385	-0.213882	-0.104195	0.163997	-0.165589
ENSG00000006451	-0.0894603	0.132134	-0.208244	0.15046	-0.378004	0.204185	-0.197443	0.31312	0.175524	0.0880901	0.0240346	-0.0186233	0.222455	0.0302624	-0.459892	0.0121979	-0.120044	-0.32058	0.407362	-0.234589	-0.00062881	-0.300865	0.0861555	0.259517	0.242213	0.127524	-0.0906151	-0.0709941	0.0252991	-0.0867113	-0.174393	0.201447	-0.26219	-0.0863945	-0.338223	0.0979979	0.00859587	0.137345	-0.338503	-0.0723257	-0.119669	-0.0629331	-0.0218537	0.0330225	0.182986	-0.304265	-0.0197261	0.0160184	0.0370439
ENSG00000006453	-0.103006	0.0771671	-0.15706	0.16878	-0.328854	0.167333	-0.213769	0.305931	0.210524	0.215466	0.117786	0.0692342	0.255649	-0.0480436	-0.343055	0.0546004	-0.187362	-0.359839	0.25418	-0.119757	0.0560225	-0.165194	-0.0115798	0.180403	0.182044	0.0790531	-0.0212602	-0.0582721	0.128742	-0.095255	-0.186324	0.141713	-0.311483	-0.17674	-0.246254	-0.0186639	-0.0143166	0.230549	-0.270058	-0.0175453	-0.100021	-0.0545002	0.00900382	0.04231	0.0715467	-0.249522	-0.117478	0.118257	-0.115652
ENSG00000006459	-0.201029	-0.0702808	-0.115072	0.1207	-0.435985	0.143344	-0.22381	0.328432	0.146466	0.0459424	0.0391578	0.300535	0.168237	-0.044882	-0.075333	0.319633	0.0334798	-0.605166	0.0729679	0.0634516	-0.0395503	-0.106612	0.20178	0.324945	0.332923	-0.116794	-0.150282	0.257205	0.138622	0.00709902	-0.231913	0.2177	-0.291308	-0.0920669	-0.357021	-0.194738	-0.0675868	0.204851	-0.310169	0.0220004	0.110917	-0.272686	-0.00527588	0.115017	0.163723	-0.0792907	-0.0434347	0.0425972	-0.117845
ENSG00000006468	-0.0243491	-0.13	-0.00965578	0.150863	-0.481741	0.0221429	-0.0248739	0.197556	0.161613	0.409403	-0.165742	0.172898	0.114104	-0.0842107	-0.278621	0.182562	-0.170323	-0.307376	0.238118	-0.0449848	0.103868	-0.147906	0.131938	-0.0185263	0.18119	0.0180417	0.00700779	0.0593615	0.404483	0.0846228	-0.196926	0.0759153	-0.437058	-0.169637	-0.214418	-0.207931	-0.0066755	0.190767	-0.380422	-0.0142521	-0.234238	-0.0704469	0.064989	-0.0312295	0.175063	-0.0462764	-0.147557	0.197569	-0.307721
ENSG00000006530	-0.147126	0.0558146	-0.171711	0.235715	-0.12939	0.13823	-0.160894	0.29825	0.199267	0.0476853	0.0158872	-0.167848	0.0483307	0.0576534	-0.147477	0.117147	0.0290739	-0.399283	0.201199	-0.0709529	-0.00511128	-0.212496	0.171638	0.170697	0.218983	-0.0606608	-0.0939998	0.089109	0.143588	-0.225117	-0.339544	0.206467	-0.276543	-0.0959138	-0.112612	0.121476	0.0305884	0.0880965	-0.324712	0.0273061	-0.0558063	-0.0492382	-0.0392009	0.0131002	0.0590786	-0.148002	0.0188284	0.0211241	-0.410065
ENSG00000006534	-0.0743367	-0.174725	-0.120244	0.123098	-0.167693	0.0576936	0.131198	0.374292	0.126708	0.121433	-0.139098	0.0787206	-0.0454864	-0.164114	-0.0990123	0.270268	-0.0493987	-0.376426	0.175006	-0.203523	-0.113623	-0.308828	0.20777	0.158976	0.260907	-0.165714	-0.0363147	-0.020084	0.0952821	-0.211741	0.00919929	0.0955863	-0.193634	-0.0463096	-0.145634	0.0414114	0.117252	0.240536	-0.215331	0.016537	-0.296853	-0.238981	-0.139321	0.0759376	-0.00141834	-0.135964	-0.12162	-0.0779984	-0.591889
ENSG00000006555	-0.00385634	-0.00127478	-0.112492	0.105923	-0.285578	0.0814548	-0.134582	0.296506	0.187402	0.216889	0.0256751	0.0939103	0.151541	-0.0984366	-0.230046	0.170976	-0.0279813	-0.373226	0.228294	-0.14181	0.0156426	-0.133027	0.119787	0.119412	0.0685988	-0.011891	-0.0645678	0.00920399	0.150445	-0.0589005	-0.161395	0.154744	-0.281027	-0.158437	-0.227352	-0.0820034	-0.00430087	0.187325	-0.239755	-0.0231754	-0.0495505	-0.0772596	-0.043178	0.0177123	0.123684	-0.142706	-0.109664	0.131025	-0.283188
ENSG00000006576	-0.0472528	0.0182107	-0.146893	0.0997051	-0.291636	0.141017	-0.199454	0.292828	0.19972	0.198766	0.0739485	0.112341	0.162253	-0.099268	-0.228047	0.114768	-0.00192268	-0.321942	0.173445	-0.167261	0.000134882	-0.157603	0.0842331	0.156195	-0.01119	-0.0383787	-0.0146368	0.0639717	0.214996	-0.103198	-0.132778	0.0908255	-0.364864	-0.151809	-0.141622	-0.103457	-0.0740554	0.271479	-0.263111	0.0552616	-0.0590214	-0.122885	-0.0908605	0.0308991	0.133649	-0.183924	-0.18891	0.0704359	-0.231792
ENSG00000006606	0.303266	-0.283335	0.0748746	0.0122434	-0.259413	0.0748861	-0.122498	0.274322	0.150674	0.469365	-0.022683	0.0453111	0.127543	-0.131392	-0.232518	0.184665	-0.0702255	-0.651997	0.421481	-0.153963	0.142204	-0.0137358	0.147326	-0.114024	0.0135295	0.0604302	-0.264734	-0.0927803	-0.0177508	0.241058	-0.264316	0.223755	-0.0985134	-0.249095	-0.434636	0.04656	0.193151	0.245721	-0.0704169	-0.165127	-0.137614	0.0921156	0.0081213	-0.142841	0.066284	0.0834842	0.130601	0.290536	-0.50098
ENSG00000006607	-0.161143	0.116125	-0.149617	0.188552	-0.359692	0.137794	-0.159747	0.249219	0.219699	0.254211	0.13731	0.169171	0.240536	0.0329578	-0.325327	0.0402745	-0.225864	-0.291335	0.219196	-0.174378	-0.0103374	-0.223079	-0.0382388	0.138751	0.183112	0.134013	0.0745079	-0.135122	0.0494066	-0.135595	-0.186581	0.111195	-0.326129	-0.185466	-0.2332	0.0374324	-0.0389108	0.340598	-0.267732	-0.0163789	-0.048194	-0.0591074	0.00869003	0.130928	0.0470216	-0.302946	-0.169345	0.165188	-0.174169
ENSG00000006611	-0.0825757	0.115009	-0.237617	0.24107	-0.264204	0.149996	-0.260191	0.316156	0.247493	0.211482	0.189082	0.138582	0.164287	-0.0306186	-0.329351	0.0173702	-0.171782	-0.2104	0.190359	-0.228184	-0.113644	-0.19286	-0.0686676	0.183474	0.0258648	0.0591772	0.114698	-0.0396326	0.0723163	-0.0420775	-0.120995	-0.0375461	-0.312457	-0.255334	-0.240514	0.0912558	0.020937	0.303627	-0.114146	-0.0361779	0.0152843	0.0680748	0.0754642	0.0885504	0.101259	-0.298067	-0.227222	0.173569	-0.343456
ENSG00000006625	0.0643695	-0.0570595	-0.139937	0.102767	-0.239154	0.0749002	-0.0772643	0.321775	0.194409	0.219433	-0.0446233	0.0663464	0.0576568	-0.166915	-0.19195	0.127398	-0.0540005	-0.290739	0.198372	-0.222762	-0.0791734	-0.254572	0.16587	0.106993	0.0439525	-0.0640627	-0.0243019	-0.0332933	0.0976199	-0.0928163	-0.0735233	0.123642	-0.295561	-0.106914	-0.146669	-0.000156122	0.0768638	0.206666	-0.226207	-0.00179173	-0.129696	-0.126929	-0.113059	-0.000939168	0.0986228	-0.121063	-0.132495	0.0507207	-0.449321
ENSG00000006634	0.280248	0.100864	-0.0550062	-0.0372013	-0.308794	0.239505	-0.176374	0.491209	0.312072	0.139413	-0.055024	0.0282313	0.34109	-0.209248	-0.185611	0.048693	0.202479	-0.233069	0.280246	-0.172238	0.0898215	-0.280965	0.156844	0.179051	-0.0624977	-0.163052	-0.135507	0.154435	0.191264	-0.0225982	-0.0980678	0.168176	-0.364138	0.0136821	-0.152391	-0.248055	-0.174667	0.20536	-0.527868	0.164143	-0.149253	-0.159489	-0.3218	-0.126669	0.140594	-0.103914	-0.122949	-0.0707401	-0.0860025
ENSG00000006638	0.057814	-0.116585	-0.105726	0.126902	-0.257024	0.0963483	-0.139405	0.281147	0.273696	0.283215	0.117129	0.21888	0.148053	0.023282	-0.314024	0.11118	-0.0795259	-0.433602	0.291621	-0.121805	0.0850931	-0.248302	0.0608282	0.154066	0.0858056	0.128148	-0.158919	0.00260091	-0.179426	0.120418	-0.234878	0.0654659	-0.179668	-0.296665	-0.402134	0.153798	0.103594	0.190789	-0.0163442	-0.150676	0.007746	0.150986	0.102049	-0.133086	0.118372	-0.183391	0.0900329	0.159205	-0.391345
ENSG00000006652	0.101258	-0.116138	-0.0537043	0.298799	-0.250875	0.320192	-0.063529	0.351797	0.33228	0.0720384	0.085299	0.128093	0.251993	-0.203933	-0.249801	-0.116716	-0.0633961	-0.466811	0.128988	-0.0976622	0.0695815	-0.308682	0.285848	0.0127836	0.246126	0.0149485	0.0309387	0.0829397	0.153073	0.075386	-0.166217	0.00180845	-0.316217	-0.414391	-0.129664	0.0494706	0.205608	0.270722	-0.201245	0.109227	-0.123119	0.119058	-0.0385764	-0.20686	0.0802455	-0.146525	-0.048738	-0.0143199	-0.253014
ENSG00000006659	-0.0528337	-0.0962626	-0.153175	0.145097	-0.208345	0.0930786	-0.107776	0.301561	0.183967	0.210327	0.0191059	0.0197979	0.0527111	-0.116345	-0.189609	0.131856	-0.0638772	-0.383448	0.20844	-0.171811	-0.0699192	-0.198917	0.0978747	0.0826343	0.0739174	-0.0722155	-0.0102102	0.0111213	0.13511	-0.0623745	-0.149241	0.0834025	-0.314055	-0.147523	-0.169692	-0.000325347	0.0406723	0.222879	-0.233604	-0.00077659	-0.0711814	-0.0888258	-0.0551375	0.0132495	0.0890958	-0.144563	-0.137625	0.115844	-0.48234
ENSG00000006695	0.0841048	-0.0236883	-0.0901992	0.370003	-0.0318887	0.126487	-0.064032	0.411179	-0.0478636	0.187958	-0.0961395	-0.300164	0.0200334	-0.0559605	-0.0893146	0.0769749	0.0861077	-0.346735	0.112091	-0.173195	-0.0922158	-0.428188	0.251399	0.0362482	0.124178	-0.123036	0.0253346	0.163468	0.308094	-0.274514	-0.349462	0.242045	-0.318693	-0.145439	-0.015869	0.182276	0.0819524	0.148213	-0.347524	0.0278715	-0.149775	-0.129451	-0.0295634	-0.127139	-0.0315434	0.0342117	0.0314519	0.0550361	-0.297988
ENSG00000006704	-0.0630589	0.00127717	-0.105556	0.178356	-0.260559	0.0987763	-0.15658	0.295848	0.165657	0.151204	0.0748408	0.0992784	0.0990968	-0.0823639	-0.216259	0.0907834	0.0311449	-0.39002	0.136822	-0.0856266	-0.0360771	-0.218624	0.108685	0.192313	0.0194519	-0.0304499	-0.0434162	0.0866463	0.157808	-0.0608872	-0.125022	0.0677284	-0.355449	-0.17341	-0.194027	0.0108032	0.00888976	0.199191	-0.162476	0.0351543	0.000318922	-0.0393633	-0.0335641	0.0180947	0.185514	-0.194456	-0.146506	0.0252874	-0.293724
ENSG00000006712	0.0208091	-0.11134	-0.090731	0.115232	-0.376495	0.211898	-0.0969404	0.364016	0.340475	0.0514951	0.0406779	0.301993	0.160215	-0.13464	-0.0670469	0.184521	-0.0497208	-0.408742	0.108532	-0.0172273	-0.0819964	-0.149283	0.157325	0.288989	-0.0133741	-0.192671	-0.249102	0.236727	0.255416	-0.124693	-0.209275	0.129524	-0.24991	-0.100398	-0.247668	-0.129006	-0.0876284	0.119145	-0.375733	0.00655644	0.234323	0.0419298	0.0442573	0.0996164	0.188714	-0.037065	-0.0705576	0.0805865	-0.129945
ENSG00000006715	-0.141947	0.230701	-0.155983	0.202444	-0.4953	0.144542	-0.27827	0.221736	0.232889	0.092242	0.0525506	-0.0682359	0.219594	-0.0582407	-0.479518	0.0268205	-0.124692	-0.404699	0.324088	-0.386518	-0.0256548	-0.141615	0.305458	0.292522	0.116549	0.244179	-0.0895883	-0.00598826	0.254686	-0.244292	-0.250664	0.354734	-0.308807	-0.189744	-0.108373	-0.042153	0.00658906	0.0768938	-0.304607	-0.0143928	-0.0654224	-0.097682	0.0217442	0.126528	0.203575	-0.275169	-0.120893	0.0094124	0.062662
ENSG00000006740	-0.149794	0.070115	-0.236698	0.217303	-0.262592	0.182173	-0.178348	0.262407	0.205012	0.213359	0.160282	0.110369	0.247308	-0.00900706	-0.370115	0.088452	-0.206247	-0.324981	0.268849	-0.177407	-0.0121928	-0.177971	-0.0585399	0.190869	0.166795	0.10413	0.0155976	-0.105436	0.096224	-0.123909	-0.157961	0.0972589	-0.289709	-0.212957	-0.238437	0.0302437	0.0189322	0.273899	-0.193766	-0.0855845	-0.0494212	-0.0182045	0.0513673	0.113037	0.091102	-0.298447	-0.132858	0.115137	-0.160662
ENSG00000006744	0.0620896	0.113981	0.0223419	0.269744	-0.319498	0.00708943	-0.11373	0.362955	0.13946	0.200316	-0.0248292	-0.0567459	0.132142	-0.130416	-0.0777161	-0.0923705	0.063843	-0.523926	-0.00356443	-0.0416225	0.0216924	-0.431293	0.264498	0.113436	0.205861	-0.0185894	0.0676843	0.145097	0.198794	-0.184032	-0.255985	0.216793	-0.421124	-0.130772	-0.0169396	0.159627	-0.0798986	0.306068	-0.446702	0.187119	-0.0356281	-0.143125	-0.174733	-0.00208246	0.19444	-0.0704228	-0.13761	0.0166809	-0.279399
ENSG00000006747	0.0344626	-0.0206032	-0.183516	0.132813	-0.213635	0.243172	-0.268274	0.370318	0.105198	0.0835065	0.0392959	0.0633143	0.139654	-0.0538283	-0.222672	0.0467625	-0.0473487	-0.329935	0.280609	-0.132356	-0.0638539	-0.156457	-0.00555845	0.206483	0.0460452	-0.0569189	-0.0555258	-0.069375	-0.0680234	-0.00537365	-0.118181	0.133974	-0.171897	-0.196241	-0.308644	0.149339	0.0739361	0.290945	-0.0793439	-0.0839259	-0.000874691	-0.0619186	0.0157407	0.0117361	0.0494996	-0.1792	-0.0317018	0.0505356	-0.287106
ENSG00000006756	-0.125503	-0.0266106	-0.193654	0.177345	-0.292532	0.0569225	-0.151086	0.305932	0.232151	0.146764	0.0392832	0.0405553	0.0623446	-0.0999931	-0.191041	0.177408	-0.0318436	-0.415646	0.170081	-0.168421	-0.07322	-0.138109	0.215376	0.149401	0.106896	-0.0558813	-0.0596415	0.0484965	0.157218	-0.174427	-0.168162	0.133588	-0.283727	-0.205187	-0.127306	-0.0398457	0.0497533	0.142488	-0.206312	0.032872	-0.0397344	-0.128612	-0.0327567	0.0379132	0.135275	-0.168205	-0.12682	0.0983502	-0.384924
ENSG00000006757	-0.144391	-0.0575953	-0.217686	0.145061	-0.206775	0.000119182	-0.0828721	0.274542	0.289642	0.151345	0.0182826	-0.0683381	-0.0285637	-0.0733695	-0.178884	0.155191	0.0242278	-0.370037	0.230922	-0.275881	-0.107648	-0.12989	0.173775	0.14948	0.0481719	-0.0505387	-0.0590949	0.0582551	0.0680924	-0.135307	-0.145762	0.0535614	-0.285505	-0.151651	-0.0621026	-0.0277284	0.0506353	0.106821	-0.189089	0.0720835	-0.0723827	-0.103558	-0.0980855	0.072722	0.119604	-0.189713	-0.146486	0.0820857	-0.63471
ENSG00000006788	-0.0704693	0.0185658	-0.342817	0.196285	-0.121248	0.261152	-0.335459	0.477375	0.103468	0.0420416	0.147621	-0.0424352	0.195339	-0.127279	-0.316608	0.003054	-0.0436338	-0.267019	0.294229	-0.0624573	-0.157316	-0.235361	-0.231865	0.243139	-0.144305	-0.113451	-0.00602478	-0.02791	0.117396	0.0461684	-0.0131837	-0.0540005	-0.361899	-0.307503	-0.361388	0.079051	0.110156	0.225121	-0.0585852	-0.0464723	0.0761297	0.0244986	0.0203607	0.00970188	0.166199	-0.327705	-0.187859	-0.0112475	-0.321968
ENSG00000006831	-0.0333416	-0.109076	-0.0879382	0.13843	-0.308448	-0.000579114	0.0173873	0.300869	0.243886	0.235885	-0.212208	-0.0510198	0.0275669	-0.0600726	-0.260973	0.142094	0.0196328	-0.416686	0.50001	-0.227487	-0.0435633	-0.150707	0.0446919	0.0932226	0.14106	0.0201104	-0.242513	0.0406821	-0.00976901	0.170341	-0.203898	0.153566	-0.288419	-0.154134	-0.235678	0.0561436	0.188596	0.116377	-0.257116	-0.0483533	-0.110564	0.0631399	0.0127859	0.0168665	0.221014	-0.104344	-0.0107752	-0.0147718	-0.756395
ENSG00000006837	-0.0875655	0.161671	-0.186718	0.172425	-0.281514	0.12469	-0.155673	0.258951	0.276426	0.161055	0.130053	0.0174049	0.172865	-0.125139	-0.282823	0.0996953	-0.0540294	-0.327247	0.204468	-0.22114	-0.0558086	-0.159978	0.125443	0.162689	0.0171447	0.0164334	-0.0414352	0.0129137	0.25415	-0.211928	-0.109291	0.142503	-0.29684	-0.162538	-0.0823523	-0.0508537	-0.0205925	0.198091	-0.280602	0.0343378	-0.0588654	-0.110838	-0.0721724	0.0878747	0.195128	-0.275519	-0.169204	0.0381859	-0.23149
ENSG00000007001	0.0129888	-0.0683246	-0.0476968	0.0996501	-0.0281675	0.0784285	0.0202631	0.419076	0.151347	0.220185	0.0563571	0.0223893	0.0644885	-0.236785	-0.104498	0.115368	-0.0132541	-0.418905	0.112874	-0.25199	-0.0531202	-0.342652	0.130391	0.0899885	0.0960106	-0.114877	0.0184944	0.0140567	0.0285818	-0.206142	-0.00771861	0.0246505	-0.261477	-0.0843744	-0.115175	0.136304	0.0238287	0.326414	-0.181616	0.139196	-0.272362	-0.142021	-0.146895	-0.0231759	-0.037045	-0.177661	-0.172843	-0.0587226	-0.527232
ENSG00000007038	0.054328	-0.0911751	-0.124683	0.0597493	-0.273757	0.142195	-0.135697	0.284693	0.191642	0.102794	-0.0190697	0.0939352	0.0449629	-0.0599444	-0.25166	0.0858882	-0.0110017	-0.342116	0.293611	-0.22823	-0.0428412	-0.124535	0.180802	0.117025	0.0338683	-0.0111787	-0.0495275	-0.0674326	-0.0448125	-0.00991812	-0.1166	0.0992116	-0.185309	-0.152909	-0.243626	0.0521106	0.0763205	0.225406	-0.113388	-0.0229673	-0.101435	-0.0635869	-0.0874224	-0.0076668	0.0517804	-0.184962	-0.0606849	0.0924939	-0.484098
ENSG00000007047	-0.0754602	0.168826	-0.281073	0.117576	-0.270813	0.127024	-0.166457	0.30112	0.353543	0.183019	0.122127	0.0643943	0.183898	-0.114372	-0.349806	0.161916	-0.11091	-0.197531	0.274401	-0.146394	-0.0391512	-0.195517	0.013043	0.201767	0.0474048	0.0087527	-0.0992076	-0.0221024	0.219277	-0.0661897	-0.11215	0.134504	-0.320913	-0.132515	-0.22857	-0.0488333	0.0249	0.148787	-0.326918	-0.0682902	-0.0130313	-0.0690199	-0.053859	0.0450395	0.267532	-0.256763	-0.132256	0.0736227	-0.236589
ENSG00000007062	0.165122	-0.145224	0.0119963	0.0833301	-0.474506	-0.0239146	-0.145965	0.360133	0.0977205	0.433421	-0.17935	0.0693469	0.111623	-0.0889527	-0.213514	0.183044	-0.179836	-0.323033	0.352466	-0.169702	-0.0216713	-0.164321	0.0797352	0.0362358	0.173035	0.00563162	-0.0646448	-0.0639731	0.0808257	0.171355	-0.240345	0.205082	-0.245148	-0.0237889	-0.445474	-0.108794	0.00332591	0.133781	-0.357063	-0.0769371	-0.134179	-0.0810571	-0.0759817	-0.0283051	0.015365	-0.0275402	-0.118837	0.352086	-0.420285
ENSG00000007080	0.152682	-0.0814201	-0.0402085	0.348747	-0.325963	0.454375	-0.0747494	0.374541	0.438518	-0.0323653	0.14431	0.220727	0.287049	-0.164369	-0.281706	-0.307771	-0.0742941	-0.419408	0.0733808	-0.160604	0.115006	-0.40299	0.387529	0.0255029	0.293432	0.0819062	0.0656496	0.112801	0.10214	-0.0097711	-0.229913	0.0107434	-0.262095	-0.449534	0.00681775	0.0786208	0.147792	0.33246	-0.298033	0.193649	-0.203899	0.163632	-0.02446	-0.324036	-0.00261847	-0.192324	-0.0370654	-0.042157	-0.141167
ENSG00000007129	0.11045	-0.108363	-0.0824673	0.0933726	-0.131775	0.157333	-0.15034	0.228081	0.186237	0.33194	0.193397	0.0281249	0.177634	-0.104962	-0.277226	0.135399	-0.0928845	-0.554506	0.24516	-0.146091	0.0970472	-0.0787507	0.0557729	-0.0534727	0.0143466	0.0415285	-0.0923682	-0.0800657	0.129299	-0.0451931	-0.179239	0.155649	-0.18683	-0.215116	-0.212363	0.0862368	0.0311408	0.322225	-0.0858076	-0.0569437	-0.128141	0.0470669	-0.0206416	-0.0463069	0.12043	-0.117043	-0.0108309	0.141922	-0.265947
ENSG00000007168	0.0270733	0.235268	-0.212284	0.208879	-0.398879	0.155435	-0.135564	0.291995	0.325745	0.167784	0.0863726	0.14729	0.244528	-0.0994845	-0.345647	0.081388	-0.146026	0.0547252	0.171263	-0.109832	-0.216436	-0.285051	0.0271173	0.240729	0.0283032	0.00788496	0.0561364	-0.0197907	0.281174	-0.0715368	0.00564029	0.081434	-0.283852	-0.0315019	-0.24602	-0.0180646	-0.00683149	0.273655	-0.33626	-0.136218	0.0343354	-0.135952	-0.0420519	0.183309	0.243968	-0.288079	-0.111503	0.0561792	-0.0944797
ENSG00000007171	0.110234	-0.208529	-0.0797893	0.204877	-0.111781	0.0571744	0.0114285	0.273138	0.100043	0.320686	-0.0417668	-0.0680706	0.122558	-0.127924	-0.212663	0.207196	-0.0649857	-0.523395	0.37155	-0.183078	0.0024872	-0.120733	0.142659	-0.00746523	0.181631	0.00590104	-0.136806	-0.0754829	0.018461	0.0627048	-0.19691	0.185671	-0.100453	-0.216115	-0.336908	0.0178736	0.26976	0.125108	-0.0659941	-0.186783	-0.127263	0.0893363	0.00252167	0.0130287	0.0545477	-0.0155908	0.110649	0.14003	-0.458577
ENSG00000007174	0.160138	0.109138	-0.295147	0.159195	-0.249239	0.177069	-0.21812	0.276779	0.309876	0.147889	0.242434	0.0735089	0.108053	-0.178429	-0.323784	0.102696	-0.0266589	-0.0950855	0.0947189	-0.183354	-0.241125	-0.297592	0.0514248	0.18343	-0.228331	-0.0944338	0.0807678	0.0349514	0.301851	-0.0942951	-0.0208507	0.0491079	-0.337319	-0.0436666	-0.213798	-0.0396929	-0.0159257	0.261239	-0.225542	-0.0234409	0.0890388	-0.12873	-0.175324	0.103355	0.283262	-0.230428	-0.193971	0.153028	-0.194643
ENSG00000007202	-0.155724	-0.0160158	-0.154894	0.190903	-0.151283	0.101146	-0.0933057	0.305498	0.255534	0.082295	0.0446962	-0.0667756	0.044209	-0.114255	-0.153231	0.0709104	0.0245847	-0.46003	0.162801	-0.182024	-0.0428289	-0.208545	0.191343	0.216394	0.130572	-0.0782265	-0.0589149	0.120944	0.15428	-0.203618	-0.169084	0.10747	-0.322531	-0.134311	-0.0590847	0.0356635	0.0287903	0.15333	-0.277191	0.094878	-0.0468222	-0.0845203	-0.102136	0.0509064	0.115738	-0.175656	-0.117198	-0.0498866	-0.411625
ENSG00000007216	-0.026851	0.00104859	-0.0512141	0.156624	-0.315215	0.0217118	-0.0706086	0.306965	0.232877	0.144329	-0.0345677	0.0996665	0.0202114	-0.0719108	-0.215582	0.109084	0.0693264	-0.404902	0.290026	-0.354151	-0.0147439	-0.117039	0.239652	0.0900195	0.080621	0.0440212	-0.0619288	0.046948	0.0791808	-0.0646924	-0.156647	0.110772	-0.210924	-0.282541	-0.0970694	-0.037067	0.0995486	0.243222	-0.189358	0.0637078	-0.140164	-0.0512601	0.00487925	-0.0228998	0.0606533	-0.163795	-0.135166	0.0312504	-0.545242
ENSG00000007237	-0.150459	0.0627541	-0.246493	0.218546	-0.201508	0.199525	-0.271958	0.379067	0.14635	0.131733	0.216514	0.089789	0.261477	-0.0975633	-0.301448	0.0677223	-0.134131	-0.36632	0.181303	-0.105452	0.01178	-0.180829	-0.0896542	0.268051	0.0856552	-0.0155408	-0.0387468	0.060896	0.137369	-0.107983	-0.135621	0.144228	-0.324203	-0.370356	-0.174313	-0.0685628	0.0136269	0.271058	-0.190553	0.0111418	0.00895569	-0.0725766	0.048011	0.0802319	0.149481	-0.327801	-0.14539	0.000961213	-0.114275
ENSG00000007255	-0.111677	0.131618	-0.158999	0.171123	-0.526335	0.107142	-0.291371	0.129196	0.272081	0.116811	0.0822502	0.0134247	0.153203	-0.0536191	-0.45434	-0.030577	-0.123507	-0.475404	0.307635	-0.493654	-0.0484572	-0.0297393	0.474663	0.180135	0.0718433	0.286124	-0.0491618	-0.13508	0.124684	-0.275919	-0.200134	0.340593	-0.250024	-0.19671	-0.0475538	-0.0615398	0.0257441	0.0823236	-0.180716	0.0322982	-0.114221	-0.100495	-0.0861672	0.0970865	0.110058	-0.276904	-0.129074	0.0898732	-0.0610414
ENSG00000007264	0.00342027	-0.20267	-0.0913637	0.00414086	-0.223846	0.250766	-0.132241	0.322048	0.190921	0.26279	0.0488299	0.107514	0.159019	-0.0537172	-0.265031	0.196089	-0.230951	-0.430932	0.314192	-0.00448643	0.0771064	-0.0917039	0.0251414	-0.0156257	0.238699	-0.0412671	-0.081405	-0.122728	0.145477	0.0290669	-0.21379	0.167003	-0.242766	-0.0338882	-0.362134	-0.0150395	0.00913457	0.226199	-0.287847	-0.11576	-0.156001	-0.0739079	-0.0129494	-0.0947186	0.00979015	-0.0733597	-0.013176	0.206325	-0.28386
ENSG00000007306	0.0551826	-0.0754773	-0.10738	0.132022	-0.266004	0.0698686	-0.0987816	0.237335	0.209163	0.233174	0.0379876	0.0980472	0.0771757	-0.0957624	-0.241796	0.135459	-0.0331611	-0.38506	0.2289	-0.230387	-0.0163154	-0.110493	0.192904	0.0339984	0.0293266	0.0278463	-0.0119744	-0.0405941	0.104451	-0.0356834	-0.163152	0.102287	-0.229301	-0.22036	-0.178816	-0.0395607	0.0761698	0.243326	-0.135718	-0.0123477	-0.108321	-0.0336338	-0.0428451	0.00547065	0.0731856	-0.125483	-0.110696	0.171637	-0.440805
ENSG00000007312	0.0836369	-0.232759	0.0102292	0.0189116	-0.229342	0.247987	-0.144167	0.346929	0.0910523	0.35717	0.120012	0.155438	0.234053	-0.0829242	-0.284875	0.302174	-0.187487	-0.609365	0.37203	0.0069932	0.193839	0.00714722	-0.00372689	-0.106183	0.152851	-0.0392662	-0.261089	-0.120238	0.203666	0.0861636	-0.157457	0.213801	-0.0966132	-0.0994219	-0.401885	0.0489712	-0.0210308	0.286442	-0.150136	-0.196433	-0.241035	0.0442687	0.126167	-0.214486	0.0539093	-0.0783321	0.0581003	0.13545	-0.281599
ENSG00000007314	0.0322418	0.0665807	-0.137222	0.408346	-0.336956	0.1802	-0.230275	0.43098	0.116091	0.128214	0.1137	0.232973	0.297571	-0.0313233	-0.384487	-0.0790588	0.017964	-0.338	0.203231	-0.157112	-0.0492465	-0.198669	-0.0502331	0.143849	-0.0768264	0.209757	0.0683244	0.0518884	0.163622	0.0747088	-0.128827	-0.037796	-0.374835	-0.529333	-0.23971	0.00651101	0.0583313	0.2236	0.0329021	0.00218117	-0.00474445	0.296815	0.205001	-0.112118	0.0195388	-0.287475	-0.254911	-0.0145213	-0.334881
ENSG00000007341	0.00547207	-0.0347799	-0.147831	0.132581	-0.227113	0.118981	-0.17934	0.270937	0.208373	0.21216	0.0831704	0.0261386	0.118612	-0.0847638	-0.214878	0.0984928	-0.0599734	-0.366834	0.187001	-0.157455	-0.00231002	-0.141338	0.150767	0.0510516	0.037668	-0.00471535	-0.039214	-0.0082031	0.140969	-0.106317	-0.200181	0.131322	-0.25555	-0.198876	-0.141508	-0.0157947	0.0265591	0.196116	-0.211292	-6.59306e-05	-0.0714958	-0.0423858	-0.035001	-0.0383492	0.0635316	-0.122211	-0.078138	0.167933	-0.279
ENSG00000007350	-0.110878	-0.139915	-0.16539	0.127017	-0.112022	0.0758974	0.0369697	0.365479	0.0914095	0.140371	-0.00391399	0.0659537	0.0139808	-0.228026	-0.152228	0.266936	-0.0986652	-0.413988	0.108095	-0.200826	-0.0646264	-0.289207	0.282162	0.116154	0.268456	-0.134024	0.0575185	-0.0503807	0.105993	-0.251326	-0.0335498	0.142859	-0.229509	-0.0574098	-0.208477	0.137682	0.117118	0.239684	-0.174515	-0.0594903	-0.194004	-0.254834	-0.117481	-0.0151112	-0.0264205	-0.122872	-0.106347	-0.0464615	-0.498531
ENSG00000007372	0.0120812	-0.157967	0.00423527	0.153062	-0.542677	-0.0698018	-0.0969527	0.25108	0.090287	0.364139	-0.23952	0.202567	0.086166	-0.0831396	-0.233834	0.139772	-0.194209	-0.220471	0.220802	-0.131221	-0.0225956	-0.131201	0.113169	0.14507	0.199372	-0.0174816	0.0498131	0.105931	0.352103	0.0225934	-0.244844	0.0660284	-0.395007	-0.0856341	-0.277528	-0.204245	-0.0222239	0.207886	-0.354472	-0.0292861	-0.113624	-0.0574476	0.146669	0.059879	0.121995	-0.0285899	-0.200929	0.276918	-0.259775
ENSG00000007376	0.096992	-0.0105461	0.00830913	0.283304	-0.164369	0.128496	-0.0924537	0.38194	0.231079	0.155246	0.12119	-0.0916608	0.153036	-0.221632	-0.158015	-0.172939	0.0267876	-0.532827	-0.0542538	-0.134515	0.0715368	-0.417486	0.387323	0.131841	0.261414	-0.0333498	0.212045	0.102528	0.195486	-0.209846	-0.238329	0.119843	-0.40639	-0.0522539	-0.0287312	0.0629371	-0.0208515	0.325689	-0.337141	0.202941	-0.0572792	-0.0678417	-0.202196	-0.113233	0.0594902	-0.10197	-0.168722	0.0652614	-0.286258
ENSG00000007384	-0.0183655	0.0218907	-0.135842	0.165226	-0.292611	0.104009	-0.170541	0.307935	0.239724	0.141706	0.0511789	-0.0140886	0.0827856	-0.0488673	-0.22651	0.0428552	-0.0753727	-0.343894	0.20838	-0.192953	0.0051886	-0.206843	0.180976	0.106124	0.137085	0.0231684	0.0354846	-0.0548894	0.0409504	-0.111191	-0.259403	0.180302	-0.293759	-0.162462	-0.202331	0.0182462	0.0133628	0.12939	-0.280392	0.0422533	-0.0151721	-0.102888	-0.0717284	-0.0330535	0.00179722	-0.130523	-0.108538	0.236134	-0.295859
ENSG00000007392	0.126579	0.0610375	-0.323561	0.187991	-0.446074	0.101228	0.0223957	0.248716	0.400475	-0.00550759	-0.0718787	0.228655	0.113414	-0.0470432	-0.148869	0.220639	0.0784343	-0.303531	0.0624803	0.00645929	-0.0611083	-0.200042	0.193616	0.051179	0.148214	-0.0314429	0.0257827	0.0288394	0.166012	-0.209928	-0.0898828	0.125708	-0.274151	-0.246676	-0.0967458	-0.149933	0.00447548	0.126309	-0.336903	0.134031	0.0402874	-0.0736162	-0.232875	0.159022	0.270295	-0.00412645	-0.17298	0.166215	-0.204317
ENSG00000007402	0.00338517	0.0682688	-0.149409	0.289909	-0.256513	0.0915878	-0.219486	0.378012	0.229768	0.189484	0.179717	0.264246	0.194204	0.0704158	-0.338716	0.114555	0.0466405	-0.353913	0.185026	-0.132271	0.0551204	-0.168328	-0.0225678	0.173774	-0.0723808	0.21315	-0.00613555	0.0925858	0.100138	0.00264592	-0.26626	0.038399	-0.349435	-0.443448	-0.304757	-0.0351197	-0.0450375	0.0872351	-0.0160782	-0.0114525	0.0140823	0.243137	0.17191	-0.083108	0.0237433	-0.196371	-0.187422	0.137775	-0.325708
ENSG00000007516	-0.0282332	0.0930178	-0.0953213	0.219103	-0.323056	0.0581497	-0.124617	0.172831	0.161107	0.225449	0.0807069	0.161279	0.154817	-0.0377125	-0.337111	0.134961	-0.0253333	-0.35629	0.220441	-0.271621	0.00916231	-0.0914239	0.176105	0.131792	0.0408469	0.150693	0.0243535	0.00140591	0.214976	-0.10795	-0.172516	0.145175	-0.265562	-0.278207	-0.16255	-0.0405999	0.0306923	0.263866	-0.131877	-0.0384242	-0.091106	-0.0159673	0.0426621	0.0901539	0.141064	-0.19903	-0.145568	0.0818813	-0.23618
ENSG00000007520	0.110509	0.0832427	0.0505873	0.268135	-0.265127	0.0820156	-0.150702	0.300784	0.153415	0.260239	0.0539814	-0.00581987	0.126738	-0.15111	-0.123419	-0.16194	-0.0337478	-0.467029	0.0735694	-0.244362	0.0193862	-0.369599	0.278064	0.0562874	0.0932681	0.0619679	0.0430314	0.0569158	0.0267541	-0.106294	-0.213118	0.246183	-0.343177	-0.220724	0.00145049	0.21448	-0.00506192	0.355177	-0.290225	0.0984067	-0.00509226	-0.0668372	-0.113226	-0.0614388	0.10508	-0.0974768	-0.0568149	-0.0237655	-0.384811
ENSG00000007541	-0.137178	0.0150459	-0.166483	0.157835	-0.146041	0.118138	-0.151716	0.332083	0.169308	0.124044	0.0866763	-0.0103069	0.11131	-0.148562	-0.243002	0.162645	-0.0295407	-0.38049	0.237066	-0.275649	-0.0475789	-0.143489	0.205003	0.223313	0.078452	-0.0231481	-0.0796838	0.032821	0.173021	-0.227812	-0.125807	0.195013	-0.248766	-0.115076	-0.168751	0.0351975	0.051493	0.144731	-0.182868	-0.0394192	-0.0955491	-0.149156	-0.0182848	-0.0120665	0.0214237	-0.235102	-0.0983974	-0.0423764	-0.328896
ENSG00000007545	-0.104122	0.0222115	-0.171977	0.0858487	-0.359168	0.0742404	-0.187094	0.308893	0.216203	0.186095	-0.00179162	0.100521	0.105432	-0.0826594	-0.162453	0.241617	-0.0390371	-0.353409	0.206678	-0.128876	-0.0747704	-0.139093	0.0836118	0.207633	0.0477843	-0.0935282	-0.138727	0.0946782	0.199027	-0.121524	-0.174594	0.19187	-0.335303	-0.130824	-0.182817	-0.135665	-0.0580126	0.134104	-0.334029	0.00204636	0.0316455	-0.144946	-0.0530858	0.107449	0.199361	-0.142231	-0.145554	0.108611	-0.289831
ENSG00000007866	-0.125059	-0.0363846	-0.237141	0.023169	-0.345229	0.110695	-0.181907	0.328257	0.27873	0.283142	0.0160367	0.0975889	0.116557	-0.0786014	-0.24992	0.233674	-0.219954	-0.316601	0.270221	-0.031346	0.00844506	-0.158956	-0.00881315	0.112709	0.0919832	-0.0857699	-0.154891	-0.0718945	0.171591	0.0183441	-0.142069	0.0841393	-0.358517	-0.160879	-0.302094	-0.113183	-0.00110925	0.0551664	-0.31997	-0.068083	-0.0894736	-0.0649166	-0.0175762	-0.028128	0.157915	-0.15849	-0.141081	0.211621	-0.293697
ENSG00000007908	0.260018	-0.236136	-0.00693877	0.0147324	-0.282981	0.0570044	-0.0549636	0.312714	0.147643	0.336265	-0.0967428	0.0665081	0.0989483	-0.0927259	-0.175422	0.189542	-0.0770484	-0.529141	0.426538	-0.152969	0.0685105	-0.0336287	0.144055	-0.0858493	0.0827239	0.00404576	-0.237564	-0.154964	-0.11364	0.198611	-0.217228	0.252742	-0.039224	-0.228925	-0.405106	0.0206221	0.117829	0.214877	-0.175102	-0.165032	-0.086373	0.0581446	-0.0212913	-0.0687702	0.0232381	0.0231348	0.101081	0.273025	-0.568285
ENSG00000007923	0.182045	0.0547212	-0.145824	0.317127	-0.164609	0.113983	-0.136953	0.377816	0.149776	0.108981	0.0700356	-0.144424	0.229047	-0.166651	-0.16733	0.0481513	0.102811	-0.314353	0.0541889	-0.169831	-0.0681149	-0.250197	0.301068	0.140712	0.0567085	-0.0651144	0.0845177	0.0893335	0.189803	-0.226567	-0.211347	0.243997	-0.29355	-0.149837	-0.0649163	-0.0266782	0.00287857	0.0811638	-0.277366	-0.00141274	0.071383	-0.123214	-0.122386	-0.0803967	0.0696651	-0.152609	-0.0636501	0.136507	-0.170547
ENSG00000007933	-0.0596953	-0.126404	-0.115852	0.130921	-0.221103	-0.0423779	-0.0269942	0.327663	0.211853	0.231426	-0.1013	-0.0272436	-0.0517034	-0.115471	-0.14768	0.181011	-0.00283652	-0.379139	0.30882	-0.298375	-0.116665	-0.199028	0.179446	0.134076	0.133513	-0.0908984	-0.142767	0.0523692	-0.0110153	-0.0244057	-0.0959818	0.110546	-0.218232	-0.162789	-0.104342	0.029737	0.161423	0.182165	-0.1867	0.0350691	-0.216664	-0.157995	-0.0652628	0.0228664	0.11667	-0.173732	-0.056029	-0.0156191	-0.717827
ENSG00000007944	-0.13393	0.0511445	-0.229414	0.0727199	-0.325667	-0.00339307	-0.0565516	0.276947	0.421645	0.187378	0.0368557	0.108369	0.176353	-0.204381	-0.19815	0.256158	-0.0116716	-0.38767	0.291171	-0.192692	-0.0637204	-0.00900391	0.104856	0.119467	0.0640451	-0.0708029	-0.231943	0.0254176	0.0694332	-0.0707119	0.0357996	0.128034	-0.182038	-0.204742	-0.100205	-0.129913	0.0519341	0.159288	-0.253383	-0.0217612	-0.00424811	-0.0972511	-0.0667775	0.11848	0.317506	-0.291218	-0.0922159	-0.018174	-0.509735
ENSG00000007952	0.150365	-0.0605754	-0.0767215	0.142634	-0.255724	0.0378313	-0.0914309	0.404946	0.0903215	0.249282	-0.0475488	-0.0728947	0.144123	-0.0928801	-0.252018	0.171841	0.000572021	-0.419137	0.454057	-0.156703	-0.0129309	-0.1626	0.0622055	0.16932	0.125014	-0.0375302	-0.1907	-0.110379	-0.0913884	0.156359	-0.112869	0.201395	-0.126445	-0.243856	-0.431481	0.0433645	0.177155	0.0741671	-0.124589	-0.135785	-0.0367831	0.0251846	-0.00435994	-0.0105748	0.110375	-0.127741	0.020088	0.188186	-0.362534
ENSG00000007968	0.180049	0.0296301	0.0631696	-0.074601	-0.425271	0.194269	-0.18865	0.420876	0.134519	0.220216	-0.170562	0.0501298	0.23433	-0.155923	-0.16609	0.161427	0.0675426	-0.285219	0.30778	-0.0400712	0.0821044	-0.212273	0.213214	0.0620688	-0.000176625	-0.197283	-0.180187	0.0827599	0.323489	0.101974	-0.123614	0.211314	-0.26212	0.0743914	-0.292319	-0.11226	-0.195727	0.153898	-0.585084	-0.00871899	-0.169202	-0.168879	-0.151582	-0.199648	0.131472	0.0922883	-0.00505199	0.0346814	-0.15167
ENSG00000008018	0.196147	-0.0915461	-0.393019	0.268602	-0.298366	0.270541	-0.111822	0.236411	0.391936	-0.0753105	0.0255168	0.227614	0.210506	-0.19925	-0.27886	-0.0629668	-0.245189	-0.127602	0.108059	-0.258727	-0.0781902	-0.375648	0.313813	0.119492	0.170878	-0.0490182	-0.0902727	0.0192421	0.090335	-0.353632	-0.140394	0.208319	-0.133077	-0.300907	0.0318028	-0.106811	0.214664	0.146818	-0.224852	-0.0153292	-0.11842	0.120594	0.0304392	-0.09988	0.110317	-0.168552	-0.00445131	0.0332037	-0.172241
ENSG00000008056	0.0237533	0.104258	-0.0890321	0.335134	-0.288851	-0.00489127	-0.007287	0.101918	0.0936897	0.300069	-0.00650781	0.249656	0.192491	0.0115186	-0.418257	0.153959	-0.142374	-0.214785	0.141579	-0.162423	0.0592758	-0.168343	0.169259	0.180197	0.247617	0.196852	0.193377	-0.00379559	0.343563	-0.113944	-0.240389	0.142809	-0.288096	-0.314638	-0.201655	-0.0592785	0.113799	0.303211	-0.145385	-0.108951	-0.125723	0.049278	0.159442	0.228091	0.105887	-0.10871	-0.117377	0.150903	-0.0712349
ENSG00000008083	-0.17166	-0.213622	-0.0585723	0.217646	-0.297467	0.217055	-0.224574	0.424198	-0.0588245	0.0564455	-0.0541621	0.0595525	0.0895383	-0.0964478	-0.163509	0.214671	0.0521753	-0.520561	0.088181	0.023514	-0.0627415	-0.18377	0.329946	0.162535	0.213964	-0.172496	-0.0840485	0.242409	0.355489	-0.0741918	-0.307752	0.157053	-0.291149	-0.101979	-0.31067	-0.113015	0.0569523	0.0755003	-0.199436	-0.0245688	-0.0367163	-0.18444	0.0856097	-0.173368	0.0619004	-0.0148689	-0.0215672	0.124399	-0.110422
ENSG00000008086	-0.162041	0.064209	-0.108953	0.25372	-0.375996	0.0187159	-0.0750205	0.170605	0.0984588	0.214917	0.0407889	0.271013	0.146582	-0.00355985	-0.296531	0.234936	-0.0577841	-0.336584	0.0859225	-0.165234	-0.0182365	-0.13797	0.186271	0.142419	0.177006	0.100668	0.0750358	0.0339132	0.331694	-0.174394	-0.169992	0.117007	-0.323761	-0.213761	-0.14837	-0.118225	-0.0297247	0.236946	-0.171356	-0.0309071	-0.0652578	-0.0558557	0.0697891	0.11103	0.11427	-0.172068	-0.219025	0.135556	-0.179784
ENSG00000008118	0.0280403	0.0638663	-0.197512	0.270605	-0.203589	0.141424	-0.104696	0.226806	0.17463	0.111428	0.111064	0.218084	0.150222	-0.0154064	-0.383921	0.156493	0.050419	-0.235164	0.184717	-0.157131	0.0246196	-0.10954	0.104128	0.24364	-0.0319763	0.114009	0.10139	0.0211089	0.222571	-0.03969	-0.195911	0.119831	-0.342356	-0.285618	-0.270912	-0.154336	0.035867	0.218742	-0.0820092	-0.120674	0.0739531	0.0173074	0.0373716	0.0616146	0.120943	-0.232347	-0.146985	0.0882052	-0.158932
ENSG00000008128	0.109537	0.0208413	-0.141223	0.0288145	-0.369574	0.168241	-0.12728	0.349384	0.305797	0.103696	-0.0191172	0.194487	0.144629	-0.120698	-0.204309	0.0994242	-0.0771211	-0.262137	0.176005	-0.0822529	-0.0212876	-0.351308	0.159257	0.161208	0.0243145	-0.101885	-0.120197	-0.0158717	0.147754	-0.0924819	-0.102279	0.208912	-0.329041	-0.0425315	-0.194687	-0.0424467	-0.0380506	0.170465	-0.435092	0.00259744	0.0230002	-0.0525658	-0.169224	0.00178757	0.175822	-0.11496	-0.0952407	0.0457674	-0.215657
ENSG00000008130	-0.0312743	-0.0655701	-0.120429	0.144368	-0.11559	0.104354	-0.0129166	0.406611	0.121382	0.168426	-0.000385075	-0.0502766	0.0663546	-0.180428	-0.222001	0.113129	-0.07953	-0.461284	0.140688	-0.139048	0.00369392	-0.39796	0.229799	0.104331	0.274685	-0.0593781	0.0615016	-0.0826285	0.139043	-0.241254	-0.14827	0.183501	-0.343574	0.014815	-0.197831	0.142058	0.0909428	0.208431	-0.264563	0.00891525	-0.199668	-0.115887	-0.146822	-0.0672079	-0.00910021	-0.113724	-0.128114	-0.000821533	-0.434793
ENSG00000008196	-0.130822	-0.0679054	-0.0160995	0.146632	-0.451328	0.00212944	-0.129172	0.226928	0.164922	0.396321	-0.121217	0.101641	0.0919659	-0.0870449	-0.25776	0.0947949	-0.147922	-0.340976	0.231055	-0.106649	0.0417359	-0.128189	0.129928	0.0476722	0.102223	0.0276299	-0.00766132	0.0384895	0.301152	0.0676253	-0.209315	0.0520466	-0.46157	-0.184599	-0.183203	-0.154783	-0.000929617	0.151338	-0.336841	0.000953331	-0.15115	-0.0727093	0.0580334	-0.0202594	0.131279	-0.123473	-0.213104	0.227118	-0.40359
ENSG00000008197	-0.0550737	-0.158296	-0.0882961	0.140133	-0.36581	0.0352645	-0.0957569	0.208765	0.204051	0.313917	-0.07129	0.135643	0.0431573	-0.063661	-0.209806	0.160979	-0.0802624	-0.395486	0.18883	-0.120476	-0.00628146	-0.114203	0.170659	0.0576914	0.120208	-0.007012	-0.00316397	0.0829512	0.225097	0.0270555	-0.253765	0.0550071	-0.377825	-0.193066	-0.16969	-0.162861	0.0135268	0.191672	-0.241896	0.0102322	-0.102455	-0.0533987	0.0333642	0.0302788	0.130677	-0.0641469	-0.146264	0.255696	-0.437131
ENSG00000008226	-0.0098013	-0.0468503	-0.106762	0.0933408	-0.341817	0.10377	-0.164888	0.290731	0.256171	0.17021	0.0325568	0.124842	0.1048	-0.0826476	-0.202386	0.0990578	-0.0926293	-0.305315	0.213055	-0.211457	-0.0188556	-0.153293	0.193962	0.125162	0.0614697	-0.0205774	-0.0231271	-0.0461399	0.0609274	-0.0750566	-0.169502	0.12267	-0.297675	-0.17211	-0.168211	-0.103252	0.0067492	0.150919	-0.235585	0.0109206	-0.0338012	-0.0859134	-0.0791137	0.00326578	0.0104341	-0.182452	-0.151457	0.226186	-0.387473
ENSG00000008256	-0.245076	0.0665502	-0.2009	0.175371	-0.396066	0.199646	-0.209326	0.234491	0.25223	0.137666	0.139634	0.107496	0.194211	0.0455007	-0.424679	0.0831659	-0.199462	-0.467345	0.291627	-0.173285	0.0104622	-0.225553	0.00311151	0.272495	0.185321	0.165424	-0.120631	-0.0738012	0.0356721	-0.14938	-0.213602	0.203807	-0.343997	-0.155679	-0.242438	0.123056	-0.00985024	0.208259	-0.223299	-0.0526371	-0.0216273	-0.0175435	-0.00710639	0.127445	0.178015	-0.329962	-0.0820814	-0.0277337	-0.103827
ENSG00000008277	0.0956743	-0.00292101	-0.12645	0.258004	-0.219773	0.120175	-0.0135494	0.139034	0.144584	0.219823	0.0453123	0.247189	0.164204	-0.00616283	-0.332195	0.151505	-0.0555143	-0.274789	0.153317	-0.175404	0.0381231	-0.0929615	0.137023	0.0143074	0.109856	0.134782	0.18355	-0.0719039	0.305546	-0.0988741	-0.197118	0.0734908	-0.219286	-0.300905	-0.150523	-0.116318	0.0687763	0.348759	-0.105721	-0.0577296	-0.124573	0.095153	0.0917605	0.100969	0.0114754	-0.0972001	-0.148195	0.235673	-0.213566
ENSG00000008282	-0.102313	0.0686694	-0.163883	0.168805	-0.256085	0.110811	-0.181952	0.276272	0.230084	0.130585	0.0944527	0.00551825	0.11856	-0.084277	-0.277508	0.0660652	-0.031908	-0.382337	0.214081	-0.233923	-0.0181648	-0.158052	0.194654	0.156242	0.0698242	0.0395928	-0.0302837	0.0167439	0.157519	-0.139349	-0.185517	0.145366	-0.300198	-0.190725	-0.127322	0.00873487	0.0404426	0.187203	-0.201161	0.024851	-0.0803687	-0.0817665	-0.0434232	0.0246996	0.115821	-0.196408	-0.126858	0.0237453	-0.28268
ENSG00000008283	-0.0397314	0.00714961	-0.166433	0.139445	-0.274323	0.0341878	-0.133841	0.282943	0.258792	0.185236	0.0071941	0.0235083	0.066645	-0.0704205	-0.21125	0.149697	0.00130445	-0.354123	0.269155	-0.241579	-0.0452183	-0.121229	0.123681	0.13822	-0.014461	-0.0152774	-0.0975722	0.0312088	0.109622	-0.0886431	-0.155114	0.128093	-0.294873	-0.225549	-0.124461	-0.0561971	0.0254997	0.131946	-0.20869	0.029567	-0.0270817	-0.0506971	-0.0549179	0.0710974	0.137574	-0.163083	-0.126187	0.0987256	-0.445861
ENSG00000008294	0.0425371	0.0936365	-0.186334	0.150341	-0.337657	0.178899	-0.167825	0.274301	0.243114	0.223146	0.102149	0.0685879	0.205861	-0.0979091	-0.408287	0.137973	-0.173326	-0.245946	0.259239	-0.138613	-0.0235305	-0.23252	0.104672	0.139153	0.0209881	0.0604796	-0.0441223	-0.0962884	0.24162	-0.0686607	-0.134409	0.195418	-0.287192	-0.0772022	-0.324751	0.0345138	0.0300088	0.150466	-0.27573	-0.146201	0.0159745	-0.0327524	-0.00925233	0.00824368	0.237544	-0.195955	-0.0590685	0.124494	-0.0837463
ENSG00000008300	-0.0733331	0.046067	-0.167708	0.0822107	-0.305107	0.114905	-0.23464	0.235206	0.293544	0.343418	0.111715	0.183388	0.211016	-0.0797675	-0.303675	0.0767332	-0.18691	-0.225306	0.166255	-0.178642	0.0221258	-0.246143	0.0450905	0.170426	0.125683	0.0547199	0.102028	-0.0402599	0.180915	-0.0309697	-0.234077	0.0321491	-0.419761	-0.134402	-0.176817	-0.151923	-0.0267	0.300715	-0.272826	-0.000279618	-0.105583	-0.0716801	-0.0370028	0.0469568	0.0936758	-0.21094	-0.255074	0.270862	-0.185242
ENSG00000008311	-0.0718604	-0.108965	-0.143236	0.201629	-0.0986765	0.111908	0.047766	0.344381	0.146699	0.116117	-0.0201922	0.0155789	-0.0108742	-0.158217	-0.124548	0.129904	-0.0383676	-0.419192	0.0650248	-0.162483	-0.0839354	-0.345552	0.279041	0.0751887	0.26954	-0.113703	0.033221	0.0628998	0.152214	-0.24395	-0.101061	0.0954509	-0.241051	-0.0962166	-0.10877	0.205922	0.168521	0.251429	-0.209475	0.0138675	-0.220637	-0.168601	-0.0814015	-0.050918	0.0609796	-0.0756776	-0.0625479	-0.0958384	-0.473164
ENSG00000008323	-0.164931	0.160845	-0.282731	0.100586	-0.33942	0.289663	-0.254962	0.330868	0.262786	0.115743	0.161028	0.0864467	0.283426	0.0160566	-0.384602	0.004312	-0.148825	-0.227314	0.305468	-0.22322	-0.0231032	-0.272363	-0.0592998	0.193727	0.0985981	0.071223	0.0136351	-0.170527	-0.0255546	-0.15276	-0.122563	0.101787	-0.333988	-0.0736858	-0.252507	0.0617767	-0.0900644	0.282447	-0.316071	-0.0213202	-0.0688269	-0.132312	-0.11817	0.0686664	0.104848	-0.349107	-0.148106	0.0633581	-0.0865312
ENSG00000008324	0.103086	-0.0166501	-0.165172	0.319567	-0.272556	0.254586	-0.130428	0.342732	0.265914	0.0245634	0.0824681	0.0463502	0.167783	-0.112796	-0.159597	-0.0710818	0.0206589	-0.367653	0.00574512	-0.0917593	-0.0319827	-0.334542	0.300144	0.10063	0.130337	-0.0448077	0.048103	0.16471	0.193336	-0.186623	-0.221258	0.0937197	-0.280722	-0.261644	-0.0208552	0.0157477	0.0227784	0.203541	-0.279159	0.126675	-0.036596	-0.00921469	-0.0565689	-0.108026	0.101283	-0.0993049	-0.0701377	0.0711185	-0.12613
ENSG00000008382	-0.0284813	-0.0860596	-0.376527	0.202519	-0.249416	0.253809	-0.145257	0.31462	0.354331	-0.0432417	0.143105	0.219883	0.218473	-0.218668	-0.297465	0.0945626	-0.216956	-0.304722	0.070519	-0.254519	-0.106508	-0.303984	0.253332	0.192268	0.251006	-0.0564035	-0.116098	0.0774214	0.0702826	-0.280087	-0.0640865	0.189923	-0.173115	-0.318543	-0.0102016	-0.0569375	0.208332	0.225961	-0.166175	-0.0456487	-0.109725	-0.0141922	0.0615729	-0.0666569	0.172449	-0.335245	-0.0305407	-0.0582854	-0.128179
ENSG00000008394	-0.0473026	-0.104274	-0.0888044	0.132109	-0.28607	0.0123719	-0.0163431	0.365108	0.0712249	0.17175	-0.142262	-0.0159829	0.0217079	-0.132572	-0.194701	0.180139	-0.0921342	-0.324565	0.344239	-0.21977	-0.101499	-0.266749	0.114253	0.251135	0.288466	-0.129766	-0.139088	-0.0197334	-0.0247293	-0.00947986	-0.0117628	0.199714	-0.146739	-0.0510411	-0.237686	-0.0123689	0.14727	0.207785	-0.261703	-0.0475036	-0.219277	-0.241982	-0.0470315	0.10157	0.116777	-0.189591	-0.0172543	-0.0702399	-0.440891
ENSG00000008405	0.00810699	-0.00887559	-0.0737712	0.0497562	-0.228279	0.00494822	-0.0510485	0.339131	0.286033	0.201977	-0.0463314	0.123325	0.142296	-0.138752	-0.195108	0.175591	0.0540714	-0.37705	0.288076	-0.13235	0.0769872	-0.227639	0.0815551	0.253632	0.134017	-0.0392526	-0.212364	0.142068	0.142048	0.087087	-0.121884	0.0882052	-0.319058	-0.213653	-0.229636	-0.112655	0.0807902	0.135332	-0.241303	0.0227411	-0.124823	-0.00909925	-0.0191748	-0.0340804	0.216063	-0.0946403	-0.0800269	-0.0323795	-0.440437
ENSG00000008438	0.236143	-0.118575	-0.139353	0.0803985	-0.190201	0.0620094	-0.0983312	0.270908	0.24217	0.279884	0.0893363	0.0520624	0.162743	-0.173433	-0.256119	0.2185	-0.0173433	-0.540459	0.335213	-0.179547	0.0422463	0.0458662	0.162012	-0.00835274	0.0188945	0.0158419	-0.176791	-0.117654	-0.0450985	0.1051	-0.111482	0.178903	-0.0244487	-0.357715	-0.347594	0.0343388	0.210181	0.236315	0.0197145	-0.144733	-0.036993	0.0638645	0.00596341	-0.0289698	0.150403	-0.111324	0.0505422	0.20949	-0.441718
ENSG00000008441	-0.0969196	-0.146045	-0.057929	0.152913	-0.451228	0.0713138	-0.0895583	0.289478	0.169753	0.262411	-0.16823	0.176755	0.0127136	-0.0289034	-0.141894	0.135256	-0.16881	-0.327391	0.163435	-0.0245224	-0.0752837	-0.205659	0.0568938	0.125438	0.0223389	-0.107153	-0.0428851	0.111094	0.284572	-0.0172347	-0.235372	0.0554282	-0.464445	-0.113202	-0.214804	-0.111259	-0.0740926	0.117512	-0.3998	0.0269558	0.0964202	0.021118	0.076017	0.101303	0.138963	-0.0161341	-0.197047	0.250422	-0.418826
ENSG00000008513	0.0302803	-0.00561032	-0.140931	0.092271	-0.27358	0.0854454	-0.198356	0.219553	0.276174	0.204805	0.148473	0.11489	0.0747085	-0.120594	-0.224487	0.11012	-0.0580318	-0.419696	0.199785	-0.324899	0.0143456	-0.0271094	0.252006	0.0267197	-0.0465293	0.0755135	0.024967	-0.142155	0.0483685	-0.148438	-0.134249	0.166346	-0.215978	-0.190299	-0.10792	-0.0710991	-0.0114101	0.305471	-0.125025	0.0419264	-0.085265	-0.134634	-0.132409	0.0521905	-0.0142609	-0.18795	-0.155161	0.22162	-0.439347
ENSG00000008516	0.198849	-0.131974	-0.0267883	0.00816039	-0.419226	0.0441424	-0.126312	0.2683	0.219231	0.290393	-0.130095	0.0782627	0.0720092	-0.0587162	-0.183686	0.0981997	-0.103638	-0.377262	0.383534	-0.240763	0.0512763	-0.110728	0.217089	-0.0519282	0.091506	0.017374	-0.0992276	-0.17513	-0.119762	0.169962	-0.259072	0.187553	-0.1481	-0.192919	-0.315226	-0.0670807	0.0792001	0.151074	-0.236019	-0.0559652	-0.0895223	-0.00270572	-0.0696417	-0.0635488	-0.00359289	-0.00128521	-0.0125803	0.413383	-0.523209
ENSG00000008517	0.308041	-0.248444	0.0058558	0.00105986	-0.301164	0.0527434	-0.0677691	0.260434	0.242795	0.43888	-0.0137279	0.0214962	0.190354	-0.160199	-0.218795	0.21827	-0.13222	-0.629343	0.411843	-0.0939396	0.109594	0.0164209	0.178541	-0.186585	0.0823806	0.0338002	-0.301064	-0.157028	0.0104602	0.180988	-0.216855	0.251643	-0.0554817	-0.261233	-0.395408	0.0127909	0.197729	0.158502	-0.147333	-0.156487	-0.13275	0.106741	-0.0296819	-0.127319	0.126978	0.0469975	0.130026	0.331429	-0.437933
ENSG00000008710	0.041527	0.139556	-0.0936199	0.167081	-0.453583	0.11344	-0.27734	0.339956	0.256622	0.33562	0.155578	0.0535232	0.160288	-0.0638145	-0.438027	0.0096157	-0.131702	-0.302559	0.374329	-0.317706	-0.0801812	-0.243518	0.0135068	0.171598	-0.093911	0.131222	-0.111865	0.00353338	0.0883691	0.13198	-0.177468	0.117658	-0.347791	-0.137609	-0.423518	0.0636124	-0.0265962	0.0932401	-0.212098	-0.0763558	0.0212307	0.0924674	0.0210143	-0.0653667	0.220643	-0.274158	-0.182165	0.207416	-0.331876
ENSG00000008735	0.0771211	0.0950585	-0.17695	0.329797	-0.248187	0.0939714	0.00334797	0.0798859	0.250173	0.220778	0.139875	0.281109	0.198969	-0.0380782	-0.395872	0.175745	-0.0544848	-0.191764	0.104658	-0.17767	0.0589227	-0.128653	0.233441	0.0709961	0.044973	0.197543	0.132831	-0.013005	0.350717	-0.108916	-0.19633	0.151017	-0.222977	-0.334258	-0.158221	-0.103	0.110839	0.302959	-0.168038	-0.13131	0.039456	0.059463	0.108937	0.0662259	0.210271	-0.186077	-0.0810513	0.152991	-0.11559
ENSG00000008838	-0.146576	-0.0518029	-0.158653	-0.0177079	-0.490443	0.096932	0.0340796	0.315817	0.365185	0.0808381	-0.244959	0.121225	0.0342404	-0.00565314	-0.0441677	0.240653	0.0304489	-0.430796	0.284139	0.0551959	-0.055057	-0.190164	0.0097987	0.218275	0.0489476	-0.247309	-0.382638	0.234126	0.195012	-0.0708345	-0.15551	0.134489	-0.386484	-0.013129	-0.160696	-0.0765834	-0.164246	0.0485627	-0.612949	0.113466	0.185277	0.0232251	-0.151411	0.253102	0.376375	-0.00496203	-0.112663	-0.032299	-0.534792
ENSG00000008853	-0.178306	-0.0224366	-0.320168	0.161995	-0.272707	0.256818	-0.202432	0.366655	0.194163	0.151761	0.149021	0.0661908	0.285754	-0.0324831	-0.34691	0.106513	-0.159812	-0.393284	0.341781	-0.105478	-0.00344992	-0.191722	-0.0850792	0.238554	0.233157	0.0203714	-0.093593	-0.109725	-0.101317	-0.0600372	-0.166505	0.170713	-0.261651	-0.179304	-0.347957	0.0111425	0.00673596	0.186249	-0.246968	-0.12592	-0.00840565	-0.0990711	-0.0360942	0.0346675	0.104071	-0.325045	-0.0232987	0.111109	-0.053181
ENSG00000008869	-0.180612	0.150131	-0.195613	0.183885	-0.397339	0.15511	-0.256861	0.22629	0.294311	0.0843158	0.141658	0.0495396	0.219139	-0.039483	-0.38992	0.0679313	-0.134143	-0.384084	0.246632	-0.277955	0.00898928	-0.115129	0.209455	0.266115	0.151613	0.165644	-0.0483547	-0.0187713	0.147205	-0.226394	-0.215466	0.228351	-0.295228	-0.214839	-0.151642	-0.0466902	0.0100621	0.139942	-0.247368	0.00117724	-0.0418168	-0.0826672	-0.0201408	0.103819	0.109049	-0.284567	-0.133764	0.0736945	-0.0462012
ENSG00000008952	-0.0743484	-0.00535266	-0.103077	0.305471	-0.435686	0.0723738	-0.194226	0.266118	0.336315	0.0793541	0.0663484	0.0592161	0.203252	-0.123355	-0.31065	0.00965766	-0.0491565	-0.488617	0.23455	-0.306376	0.025019	-0.0484462	0.443311	0.185493	0.129344	0.140558	-0.076267	-0.0479632	0.112312	-0.225096	-0.191712	0.316998	-0.305198	-0.281222	-0.0569935	-0.130288	0.0826691	-0.0299006	-0.180888	-0.0292345	0.0786109	-0.0317081	-0.0145411	-0.0672596	0.0160588	-0.266364	-0.120486	0.141909	-0.218033
ENSG00000008988	0.225692	-0.0809047	-0.082799	0.302989	-0.300927	0.347768	-0.0521867	0.433681	0.372346	-0.0487287	0.0511614	0.106223	0.247357	-0.180918	-0.228916	-0.234838	-0.0654101	-0.381698	0.0830048	-0.106559	0.0558493	-0.486792	0.367028	0.110022	0.315351	-0.016133	0.0674467	0.0456163	0.072464	-0.0709117	-0.166036	0.0347471	-0.259915	-0.317194	-0.0496343	0.0686309	0.186289	0.250013	-0.299559	0.179709	-0.181183	0.117813	-0.0885552	-0.256192	-0.0197129	-0.205861	-0.0662134	0.00770508	-0.18264
ENSG00000009307	0.0345299	0.125315	-0.153853	0.185964	-0.470228	0.162124	-0.105366	0.303202	0.338749	-0.000440499	0.0122002	0.242507	0.217961	-0.0864178	-0.224789	0.0723606	-0.0270479	-0.255074	0.0988206	-0.0411548	0.0221556	-0.386226	0.232425	0.104834	0.181724	-0.0196351	-0.0560005	-0.0398141	0.170759	-0.14032	-0.114222	0.169726	-0.304343	-0.278627	-0.121579	-0.00490775	0.0387869	0.19925	-0.377328	0.149522	-0.0818216	-0.116467	-0.24004	-0.0213337	0.151847	-0.195999	-0.152312	0.0187938	-0.126236
ENSG00000009335	-0.0709095	0.158815	-0.274721	0.206605	-0.411917	0.0322248	-0.209851	0.370574	0.461437	0.0991966	0.217193	0.234381	0.364961	-0.201247	-0.21816	0.188515	-0.138606	-0.341459	0.101918	-0.141724	0.0585821	-0.077843	0.177073	0.158619	0.202183	0.0639031	-0.133709	-0.0231519	0.0711121	-0.206076	-0.108592	0.241685	-0.178103	-0.429168	-0.118322	-0.189945	0.0152579	0.0783519	-0.310487	0.00307128	0.0748738	-0.0891439	0.0247152	-0.0259019	0.119263	-0.316403	-0.143634	0.142548	-0.107921
ENSG00000009413	0.153326	0.0533238	0.0400538	-0.0586575	-0.18043	0.105831	-0.25113	0.427634	0.146685	0.200885	-0.0216703	0.0293535	0.274843	-0.194168	-0.124717	0.143043	0.0916515	-0.4164	0.267262	-0.198376	0.174245	-0.226595	-0.00412104	0.41983	0.000455239	-0.165546	-0.233214	0.214741	0.207811	-0.110093	-0.152134	0.256699	-0.438991	-0.136951	-0.181906	-0.307317	-0.154824	0.179447	-0.365202	0.211704	-0.0822428	-0.16561	-0.221802	0.0411872	0.03265	-0.17461	-0.181075	-0.0442229	-0.092789
ENSG00000009694	-0.108794	0.0374509	-0.142618	0.175305	-0.286598	0.0546151	-0.0717924	0.205539	0.183233	0.148692	0.0759924	0.209302	0.1301	-0.0108545	-0.194654	0.245978	-0.0397265	-0.339272	0.10519	-0.0715249	-0.00569424	-0.0974349	0.14336	0.120326	0.175113	-0.0155245	0.0294618	-0.0117379	0.214123	-0.198959	-0.18809	0.0956878	-0.287314	-0.219867	-0.158471	-0.107085	-0.0211105	0.233672	-0.205258	-0.00741274	0.00261173	-0.0330806	0.0133553	0.141789	0.0647162	-0.219478	-0.18497	0.237566	-0.226701
ENSG00000009709	-0.0707315	-0.19496	-0.0457693	0.122089	-0.401294	0.064452	-0.171071	0.329432	0.0571278	0.385178	-0.197237	0.0966552	0.0926177	-0.128682	-0.20099	0.208155	-0.208364	-0.306344	0.297108	-0.0382247	-0.0156827	-0.108855	-0.0346811	0.0242623	0.0650841	-0.0836223	-0.0503383	0.0244537	0.360901	0.119538	-0.175217	0.0811158	-0.46266	-0.149947	-0.298657	-0.133759	0.0364922	0.153568	-0.329581	-0.0691578	-0.114862	-0.0989989	0.0831254	-0.0294532	0.105928	-0.0572492	-0.195879	0.200072	-0.470394
ENSG00000009724	0.187812	-0.110403	-0.0964664	-0.00451073	-0.246083	0.0961691	-0.108344	0.22238	0.176163	0.123217	-0.0591084	0.0735898	-0.0147745	-0.0902022	-0.179441	0.0815207	0.067958	-0.419747	0.268321	-0.304944	-0.0867058	-0.026604	0.275306	0.0238532	-0.013016	-0.0442376	-0.0497105	-0.0650716	-0.116967	0.00359363	-0.0895705	0.145355	-0.0895154	-0.212758	-0.144188	0.0559931	0.0838371	0.315836	-0.0562088	0.0239523	-0.141082	-0.0764778	-0.11323	0.0419564	0.105894	-0.122743	-0.0306938	0.137912	-0.59277
ENSG00000009765	0.0926264	-0.0992558	0.000631771	0.0640796	-0.12778	-0.0119024	-0.0144012	0.288227	0.137621	0.196933	-0.0436345	-0.075828	-0.0874271	-0.135171	-0.10779	0.11731	0.0839919	-0.469534	0.160602	-0.284964	-0.0230436	-0.223986	0.370961	0.0781001	0.129953	-0.0861332	-0.0159024	0.0497896	0.100858	-0.183767	-0.162	0.163496	-0.20727	-0.0656789	-0.0652295	0.0578806	0.080084	0.236686	-0.211698	0.104614	-0.240756	-0.153302	-0.137085	-0.0430559	0.0366139	-0.0512889	-0.0814836	0.0483425	-0.571914
ENSG00000009780	-0.0249753	0.0263077	-0.11513	0.153082	-0.289863	0.125474	-0.141027	0.313914	0.198775	0.144434	0.0274333	0.083026	0.136244	-0.0875439	-0.189868	0.0938946	-0.0191054	-0.362947	0.140431	-0.0854138	-0.00960137	-0.227089	0.138453	0.171355	0.0901386	-0.0546109	-0.0411596	0.0788681	0.186188	-0.119798	-0.164438	0.134886	-0.334515	-0.146358	-0.144876	-0.0349885	-0.0272739	0.194892	-0.292801	0.0514231	-0.0308999	-0.0767308	-0.0803807	0.0315906	0.140935	-0.144657	-0.121941	0.0504668	-0.226549
ENSG00000009790	0.128178	-0.153738	-0.186747	0.0492177	-0.136956	0.255838	-0.215224	0.333304	0.212356	0.285567	0.199112	0.125786	0.212213	-0.109597	-0.363271	0.251429	-0.1847	-0.502845	0.345013	-0.0288445	0.135685	-0.0327629	-0.0918731	-0.0632373	-0.0304186	0.0128782	-0.250886	-0.158803	0.159223	0.0023056	-0.118705	0.201368	-0.120613	-0.182697	-0.341857	0.137761	0.0731494	0.260419	-0.0571332	-0.230935	-0.12551	0.133712	0.0979195	-0.155707	0.13654	-0.100037	0.0542863	0.119079	-0.308753
ENSG00000009830	-0.0656784	-0.0413713	-0.155232	0.192348	-0.312345	0.12227	-0.209283	0.289952	0.212508	0.106203	0.137359	0.121989	0.17432	-0.126319	-0.276303	0.0583157	-0.0673104	-0.381178	0.161938	-0.30538	-0.0618244	-0.0688428	0.292533	0.117589	-0.0107913	0.0476822	0.0847397	-0.200911	0.0251723	-0.219879	-0.0537046	0.159773	-0.239054	-0.217581	-0.113604	-0.0937403	0.00913113	0.1848	-0.0314648	-0.0308875	0.038535	-0.10318	-0.0724161	0.0198109	-0.0927593	-0.347505	-0.226568	0.211017	-0.35133
ENSG00000009844	-0.017197	0.170302	-0.218307	0.203692	-0.364405	0.063992	-0.145186	0.34516	0.423025	0.169848	0.169485	0.061481	0.336929	-0.198143	-0.303758	0.0890147	-0.261435	-0.281436	0.216381	-0.262194	0.0137223	-0.127588	0.199558	0.208536	0.19929	0.0986722	-0.0894471	-0.0557536	0.124563	-0.256023	-0.1381	0.259934	-0.164827	-0.283748	-0.185084	-0.0833041	0.032631	0.0701402	-0.331435	-0.0487559	-0.041394	-0.0759516	0.0183537	0.0264575	0.0686243	-0.315579	-0.119684	0.124696	-0.108421
ENSG00000009950	-0.145164	-0.11702	-0.180894	0.135088	-0.215091	0.0735866	-0.0127325	0.296077	0.2697	0.136185	-0.216454	-0.0219611	-0.0111009	-0.088991	-0.228316	0.206869	0.0212211	-0.349299	0.434863	-0.183046	-0.0259213	-0.158644	0.0853494	0.132406	0.0681386	-0.0823316	-0.278042	0.0875369	0.103352	0.0509721	-0.152657	0.160611	-0.364047	-0.11549	-0.178957	0.0411796	0.211714	0.0263603	-0.255844	-0.0904705	-0.0427916	0.0679809	0.00231015	-0.00078431	0.251833	-0.0956207	-0.00638822	-0.0872615	-0.785838
ENSG00000009954	-0.0405072	-0.0743023	-0.106918	0.0771596	-0.374946	0.138223	-0.195291	0.360304	0.148413	0.161502	-0.0957388	0.239144	0.119322	-0.152938	-0.0982893	0.246583	-0.0201882	-0.411379	0.0990674	-0.0140163	-0.0655893	-0.227272	0.107418	0.348587	0.090625	-0.185632	-0.163638	0.260332	0.221904	-0.0360175	-0.147526	0.228783	-0.380829	-0.0654862	-0.306415	-0.128816	-0.00758063	0.235265	-0.349274	-0.0593277	0.108976	-0.1643	-0.0020057	0.113912	0.245765	-0.00026092	-0.101123	-0.0157045	-0.133263
ENSG00000010017	0.0142004	0.061811	-0.139138	0.117363	-0.392703	0.0863326	-0.0476514	0.257466	0.35011	0.25554	0.0989415	0.213796	0.279089	-0.116327	-0.303991	0.204193	-0.177158	-0.324496	0.21705	-0.0774948	0.0385349	-0.140418	0.0928123	0.0895084	0.14694	0.0634335	-0.146748	-0.0450333	0.143856	-0.0347822	-0.125151	0.183152	-0.184723	-0.218806	-0.283361	-0.0710512	0.0153813	0.146952	-0.283523	-0.108059	-0.0149364	0.0250773	0.0267628	0.025278	0.17867	-0.248691	-0.0710064	0.148757	-0.173014
ENSG00000010030	0.0611386	-0.142952	-0.0586391	0.0337819	-0.301257	0.106532	-0.144653	0.290841	0.251877	0.350912	0.000934791	0.0209979	0.145033	-0.153451	-0.214104	0.217897	-0.118394	-0.466533	0.306933	-0.0601152	0.0563637	-0.068722	0.0832757	-0.00937672	0.0324587	-0.0944326	-0.24614	0.0434591	0.215457	0.0762181	-0.177584	0.164846	-0.291578	-0.194975	-0.256891	-0.0642861	0.0545786	0.148743	-0.284913	-0.041293	-0.108332	-0.0323468	-0.0114183	-0.0962184	0.212281	-0.0494346	-0.0234436	0.147178	-0.357844
ENSG00000010072	0.13544	0.124838	-0.0274448	-0.023393	-0.29712	0.121063	-0.187994	0.457933	0.286269	0.155285	-0.0346712	0.0968639	0.379901	-0.220182	-0.154204	0.0471522	-0.0190347	-0.307616	0.30634	-0.235853	0.12884	-0.235266	0.0618974	0.390007	0.117832	-0.102869	-0.214997	0.0518311	0.0693873	-0.163578	-0.0629362	0.270585	-0.304308	-0.136355	-0.16602	-0.230813	-0.108185	0.182552	-0.412947	0.116724	-0.102858	-0.12035	-0.226	0.0678022	0.0607406	-0.274114	-0.180851	-0.0874378	-0.124484
ENSG00000010165	-0.00274527	-0.0106673	-0.0985372	0.173384	-0.32625	0.117287	-0.0912704	0.304876	0.181347	0.184786	-0.0235113	0.0923685	0.112991	-0.0819073	-0.148725	0.0845628	-0.0519792	-0.346441	0.134359	-0.0976411	-0.0278214	-0.239568	0.1522	0.130459	0.120437	-0.0340415	-0.0431628	0.0838142	0.158342	-0.115254	-0.172027	0.159874	-0.297262	-0.151631	-0.133237	0.0207641	-0.0125108	0.221943	-0.319268	0.0293724	-0.0483008	-0.100087	-0.0488621	0.0309464	0.157428	-0.0814235	-0.0805081	0.0300383	-0.286116
ENSG00000010219	-0.0867502	0.0934435	-0.323013	0.0476326	-0.287153	0.135733	-0.163538	0.336462	0.367728	0.150341	0.148345	0.110053	0.186669	-0.130251	-0.248261	0.263984	-0.116732	-0.333114	0.187392	0.0242597	-0.0540655	-0.202675	-0.030921	0.115552	0.0499093	-0.0973261	-0.137913	-0.0585882	0.179622	-0.111415	-0.0700807	0.146813	-0.340293	-0.155467	-0.225134	-0.0635872	-0.0164232	0.117817	-0.33852	-0.0299858	-0.0120515	-0.126395	-0.181058	0.0647074	0.278886	-0.203318	-0.159012	0.0750439	-0.224041
ENSG00000010244	-0.049371	0.0846291	-0.187404	0.13343	-0.45776	0.202017	-0.140481	0.291063	0.272763	0.096518	0.0261942	0.197077	0.200332	-0.0804006	-0.214269	0.118347	-0.0483162	-0.296523	0.0826641	-0.0466026	-0.0730927	-0.230363	0.199416	0.113245	0.042804	-0.0525487	-0.0336947	0.0438229	0.276664	-0.19884	-0.0957746	0.123015	-0.356869	-0.123286	-0.0889693	-0.109502	-0.0800062	0.174216	-0.349305	0.0797541	-0.0212781	-0.122201	-0.154531	0.10461	0.227178	-0.173316	-0.174092	0.0337445	-0.106687
ENSG00000010256	0.053409	-0.0921873	-0.217056	0.342411	-0.0471945	0.199384	-0.101918	0.409686	0.0702256	0.0585028	-0.0143378	-0.23495	0.0782779	-0.0254132	-0.119615	0.0980294	-0.0224672	-0.323217	0.0913054	-0.147662	-0.0699092	-0.389073	0.240706	0.125905	0.140294	-0.0879503	-0.0145314	0.074231	0.1996	-0.346239	-0.322712	0.231356	-0.273895	-0.241146	-0.0353411	0.115181	0.111416	-0.00391706	-0.263759	0.00202793	-0.0404265	-0.0521269	-0.0446906	-0.150135	-0.0827568	-0.045116	0.0525726	0.115503	-0.25267
ENSG00000010270	0.0105021	0.0198403	-0.187829	0.154141	-0.374155	0.0932205	-0.151274	0.279449	0.282363	0.150441	0.00306396	0.016538	0.106542	-0.0575446	-0.262404	0.0702887	-0.0957409	-0.327824	0.24764	-0.194566	-0.0715951	-0.195274	0.164211	0.113967	0.0784929	0.0264042	-0.0254798	-0.0637282	0.0990277	-0.10108	-0.206898	0.171625	-0.302128	-0.184331	-0.147152	-0.0319562	0.042224	0.117793	-0.277288	0.010622	-0.0385953	-0.0422591	-0.0924887	0.0739622	0.119174	-0.142991	-0.129875	0.195561	-0.323507
ENSG00000010278	0.188477	-0.0967044	0.0558022	0.0712825	-0.412616	0.139446	-0.218157	0.375513	0.120978	0.178063	-0.0787752	0.104016	0.18593	-0.0834347	-0.291358	0.120288	-0.193722	-0.384289	0.429929	-0.188452	0.0756508	-0.0116995	0.248055	0.0232123	0.181411	0.0618993	-0.0708227	-0.248477	-0.0175489	0.106941	-0.204065	0.279826	-0.0563079	-0.183667	-0.429568	0.051091	0.0854023	0.177548	-0.190223	-0.151479	-0.15358	-0.01179	0.00670021	-0.125398	-0.135162	-0.0614074	-0.0142607	0.276766	-0.365523
ENSG00000010282	-0.0352051	-0.0304188	-0.160638	0.323546	-0.120438	0.0482455	0.0435452	0.0974242	0.114141	0.238489	0.0703105	0.248059	0.138193	-0.0598565	-0.329742	0.204479	-0.00485549	-0.270358	0.0975925	-0.218734	0.0200103	-0.080671	0.18382	0.0637195	0.0138061	0.0977812	0.219615	-0.0129029	0.361444	-0.172793	-0.158761	0.0462395	-0.275704	-0.28227	-0.0932704	-0.192909	0.0915055	0.391916	-0.0731016	-0.0911896	-0.10206	-0.016034	0.0480577	0.11359	0.0641785	-0.241523	-0.198223	0.138497	-0.325197
ENSG00000010292	0.164659	0.111751	-0.0562941	-0.058343	-0.251174	0.216631	-0.184771	0.500186	0.203664	0.113852	0.0176692	0.0523837	0.320118	-0.194915	-0.159714	0.0941018	0.21859	-0.218848	0.204427	-0.0409006	0.0540762	-0.207727	0.177139	0.170494	-0.116875	-0.202534	-0.0795955	0.0711711	0.244122	-0.0667068	-0.0434955	0.130865	-0.344333	0.0557119	-0.269804	-0.131325	-0.184515	0.212703	-0.449625	0.0893685	-0.126804	-0.230123	-0.310238	-0.146957	0.121468	-0.126736	-0.121858	-0.0500249	-0.0460948
ENSG00000010295	-0.012012	0.00437203	-0.154683	0.103052	-0.259694	0.121446	-0.176105	0.300422	0.227257	0.225583	0.0873512	0.129816	0.176042	-0.109295	-0.243982	0.151912	-0.0679312	-0.34413	0.217017	-0.127875	-0.00139187	-0.127061	0.0655783	0.164554	0.00624286	-0.0274508	-0.0948339	0.0247466	0.143324	-0.0556389	-0.110916	0.119371	-0.300853	-0.197664	-0.22627	-0.070513	0.00496919	0.202408	-0.206912	-0.0305036	-0.0248631	-0.0574539	-0.0345443	0.0132204	0.136378	-0.20816	-0.113253	0.0951159	-0.25796
ENSG00000010310	-0.0713611	-0.118745	-0.0784548	0.160099	-0.361253	0.00897891	-0.0621244	0.257826	0.271313	0.347249	-0.0313799	0.159936	0.0927052	0.0359378	-0.301205	0.145696	3.38781e-05	-0.443198	0.285156	-0.167201	0.0701627	-0.234778	0.0995461	0.138232	0.076952	0.140706	-0.151374	0.158899	0.0522213	0.109511	-0.316867	0.0165703	-0.344743	-0.261273	-0.286315	-0.00646018	0.0622457	0.100274	-0.135054	-0.032023	-0.0892117	0.124688	0.11956	-0.10885	0.18698	-0.101636	-0.0248039	0.142217	-0.41169
ENSG00000010318	-0.171126	0.0607062	-0.185478	0.196758	-0.383682	0.0957995	-0.238852	0.352695	0.262143	0.142261	0.13617	0.236789	0.296269	-0.207731	-0.171946	0.340169	0.00839273	-0.465896	0.0814137	-0.044155	-0.0111711	-0.0273763	0.204036	0.288067	0.123374	-0.105127	-0.224393	0.258938	0.316668	-0.159049	-0.112554	0.209286	-0.257042	-0.277802	-0.2224	-0.256	-0.0172829	0.129906	-0.243943	-0.0444555	0.06252	-0.214888	0.0468727	0.0216856	0.269282	-0.23571	-0.091487	0.0162362	0.0121038
ENSG00000010319	-0.000520231	-0.0961302	-0.133174	0.0980141	-0.423969	0.0975919	-0.115837	0.214932	0.226774	0.365368	-0.0377915	0.21571	0.200734	-0.0461627	-0.31227	0.101913	-0.268367	-0.27189	0.261315	-0.141397	-0.0221201	-0.191025	0.0396408	0.0327286	0.268639	0.0750398	0.131043	-0.186507	0.0251345	0.0294254	-0.220911	0.0791798	-0.329413	-0.160685	-0.305575	-0.0661507	0.035763	0.329722	-0.27718	-0.0832369	-0.105845	-0.0667267	-0.023467	0.107435	0.0348373	-0.191479	-0.172134	0.385146	-0.250743
ENSG00000010322	-0.102074	0.0190093	-0.10926	0.117877	-0.384115	0.142246	-0.158261	0.302026	0.179081	0.163514	-0.0415888	0.0873193	0.172195	-0.0810344	-0.248251	0.152453	-0.119339	-0.350221	0.323594	-0.135778	-0.0215747	-0.140461	0.044346	0.173707	0.148147	-0.0213644	-0.176073	0.0212296	0.0723033	0.00674302	-0.181898	0.232884	-0.286452	-0.159169	-0.232187	-0.0566279	-0.00150169	0.202983	-0.326607	-0.046209	-0.0211707	-0.107955	0.0274633	0.0653683	0.191298	-0.242137	-0.0639499	0.0238886	-0.258331
ENSG00000010327	0.1562	-0.212901	-0.110218	0.0205754	-0.212562	0.178115	-0.156352	0.264643	0.170814	0.217944	0.0731796	0.107644	0.124676	-0.0926973	-0.260995	0.227665	-0.0272354	-0.504466	0.31798	-0.140774	0.0224854	-0.013347	0.105633	-0.0430032	-0.0031965	-0.0232315	-0.167388	-0.0990299	0.0221938	0.083336	-0.148299	0.137492	-0.063764	-0.182242	-0.280962	0.0675205	0.0787663	0.278374	-0.0547859	-0.154151	-0.0827301	0.0799258	0.0333617	-0.0690625	0.101491	-0.0680777	0.0336361	0.186856	-0.396183
ENSG00000010361	0.0580261	0.134281	-0.261547	0.0827536	-0.372094	0.0874177	-0.286702	0.286705	0.453111	0.345671	0.187838	-0.0600851	0.191355	-0.130284	-0.354594	-0.00943566	-0.259877	-0.152284	0.270026	-0.293438	-0.0730252	-0.261503	0.0701875	0.13245	-0.0287529	0.0630824	-0.0184709	-0.0962731	0.153574	-0.0745499	-0.232973	0.144491	-0.39166	-0.0944971	-0.193579	-0.118373	-0.0108121	0.0669475	-0.416613	0.00767341	-0.0369606	-0.0673511	-0.151957	-0.0165545	0.159735	-0.245801	-0.2203	0.355497	-0.227015
ENSG00000010379	-0.0174063	0.0400734	-0.0763139	0.26702	-0.31319	0.0221895	-0.0332787	0.187446	0.13537	0.23699	-0.00945089	0.155184	0.0444419	-0.0292141	-0.290572	0.13252	0.0435773	-0.313351	0.199904	-0.345206	-0.0564337	-0.199805	0.171439	0.0872837	0.0306539	0.136413	0.0535797	0.0864511	0.208164	-0.0821356	-0.17406	0.0728887	-0.287492	-0.298048	-0.096604	-0.029622	0.073387	0.237205	-0.122562	0.00411198	-0.0968297	0.00255422	0.0901639	0.0516387	0.118465	-0.160449	-0.14486	0.0780079	-0.332449
ENSG00000010404	0.0297769	-0.045838	-0.125092	0.0892261	-0.338788	0.0433919	-0.115314	0.245468	0.26233	0.181624	-0.0486695	0.0399082	0.0528283	-0.097228	-0.218063	0.118097	-4.16187e-06	-0.317964	0.278303	-0.306387	-0.0634902	-0.0688451	0.268976	0.0544221	0.00686011	0.0110501	-0.0541956	-0.037468	0.067134	-0.0665739	-0.15555	0.157029	-0.217185	-0.158509	-0.10137	-0.0918252	0.0282852	0.15983	-0.210921	0.0175145	-0.0949157	-0.112351	-0.0848668	0.0113739	0.0904635	-0.140178	-0.110315	0.167178	-0.490353
ENSG00000010438	0.0941736	-0.0878473	-0.079131	0.0800715	-0.343483	0.0601758	-0.0597494	0.253863	0.202951	0.228844	-0.0769699	0.0891651	0.0887527	-0.103582	-0.2369	0.19151	-0.0506232	-0.395716	0.289086	-0.208309	0.00332418	-0.0881015	0.239221	0.0331979	0.105518	0.0140921	-0.0723176	-0.0673186	0.0834915	-0.0223082	-0.163765	0.180009	-0.177116	-0.165469	-0.218553	-0.0517215	0.0649156	0.192944	-0.206599	-0.0523162	-0.131075	-0.064526	-0.0516045	0.00503178	0.0917619	-0.099365	-0.0426449	0.172774	-0.452598
ENSG00000010539	-0.139133	0.00146033	-0.147544	0.0901417	-0.36015	0.0900834	-0.195574	0.296414	0.196586	0.216778	0.0343043	0.160456	0.117005	-0.108479	-0.177878	0.251817	-0.0195036	-0.411288	0.148368	-0.0194838	-0.027577	-0.116239	0.0974438	0.193291	0.0436548	-0.0942655	-0.138033	0.146616	0.259912	-0.0636216	-0.169145	0.156809	-0.365482	-0.124659	-0.226514	-0.132679	-0.0554737	0.186463	-0.302715	-0.0150925	0.0429896	-0.181086	-0.0439351	0.0675782	0.251016	-0.126651	-0.124852	0.0765903	-0.199113
ENSG00000010610	0.199316	-0.151817	0.082123	0.0256655	-0.312746	0.14264	-0.110255	0.28755	0.116439	0.358103	-0.0726698	0.106908	0.157377	-0.129567	-0.22152	0.261154	-0.0880943	-0.491436	0.38009	-0.144449	0.0558289	-0.0567362	0.10905	-0.0278307	0.0758052	0.0269127	-0.204824	-0.103378	0.10213	0.146974	-0.189928	0.26629	-0.126943	-0.169908	-0.346846	0.0316727	0.0750876	0.201616	-0.192606	-0.173167	-0.139405	0.035924	0.0598444	-0.101034	0.0551598	0.0332886	0.0507094	0.233419	-0.371684
ENSG00000010626	0.101998	0.0748059	-0.421329	0.165043	-0.223373	0.110586	-0.0954735	0.296894	0.389857	0.0967221	0.192409	-0.019703	0.111052	-0.118837	-0.255119	0.143754	0.0449586	-0.307716	0.031736	-0.0657156	-0.125876	-0.27758	0.0926832	0.0412913	-0.0180963	-0.0656727	0.114271	-0.00717011	0.165833	-0.196732	-0.0862407	0.0739954	-0.375036	-0.103569	-0.141075	-0.106329	-0.063049	0.10393	-0.289797	0.0934421	0.0494761	-0.0943834	-0.309259	0.115522	0.29434	-0.125283	-0.223418	0.233333	-0.237509
ENSG00000010671	0.0444666	-0.168051	-0.0620369	0.0676264	-0.209038	0.219184	-0.144815	0.343588	0.135907	0.329312	0.0658943	0.0665301	0.197422	-0.0212204	-0.269565	0.271208	-0.17297	-0.512881	0.391218	0.00976179	0.167171	-0.0223143	-0.109238	0.032177	0.118493	0.0306929	-0.185359	-0.110869	0.107852	0.0757228	-0.188955	0.179524	-0.202993	-0.134666	-0.407941	0.0803345	0.0105948	0.202668	-0.15208	-0.208716	-0.0890791	0.0314017	0.091391	-0.150292	0.0487417	-0.102569	0.0270891	0.12509	-0.32339
ENSG00000010704	0.1464	-0.142799	-0.0571329	0.0623769	-0.261723	0.151052	-0.200352	0.350454	0.0696998	0.0731777	-0.0626787	0.184664	0.134691	-0.174212	-0.114706	0.201464	0.197328	-0.401481	0.224127	-0.201301	-0.086124	-0.0772704	0.244617	0.212199	-0.0337488	-0.135099	-0.219016	0.252019	0.0794942	0.0595939	-0.202113	0.234038	-0.162009	-0.14915	-0.259978	-0.115067	0.102418	0.246443	-0.138544	-0.0651655	-0.0114882	-0.150068	0.0156749	-0.0729025	0.166392	-0.0163682	0.0491002	-0.0884367	-0.234914
ENSG00000010803	-0.18456	-0.0831978	-0.0988503	0.0370185	-0.435094	0.101396	-0.204148	0.345226	0.0222409	0.215944	-0.125167	0.233936	0.118936	-0.152611	-0.0984415	0.338118	0.0115102	-0.412985	0.141637	0.0401996	-0.0207666	-0.132229	0.209907	0.176003	0.110339	-0.268002	-0.234057	0.210833	0.321735	-0.0475704	-0.126856	0.141508	-0.2662	-0.0658232	-0.289891	-0.228768	-0.08961	0.164233	-0.307104	-0.0550963	-0.0519448	-0.267126	-0.00603128	-0.00201878	0.296991	-0.0599118	-0.045781	0.0434891	-0.187552
ENSG00000010810	0.0197523	-0.0150477	-0.0672848	0.0723733	-0.313658	0.217305	-0.0841405	0.359775	0.223847	0.23194	0.0393424	0.305919	0.217322	0.0588368	-0.330183	0.222172	-0.28859	-0.203927	0.342161	0.0268193	0.0508095	-0.0617552	-0.0971844	0.128071	0.307985	0.0236071	-0.0214422	-0.174973	0.0803256	-0.00413937	-0.127149	0.243856	-0.142297	-0.10974	-0.427174	0.102954	0.00395286	0.349962	-0.302201	-0.234687	-0.0706425	-0.0525199	0.128999	0.00483814	-0.018625	-0.175979	-0.0174803	0.102811	-0.195659
ENSG00000010818	-0.0264252	-0.0884542	-0.0890218	0.0961612	-0.346628	0.0726501	-0.124701	0.223163	0.201384	0.284881	0.0188832	0.113587	0.0858567	-0.102847	-0.218099	0.177597	-0.0566282	-0.403731	0.19702	-0.072279	-0.011317	-0.117659	0.128882	0.0724903	0.0391564	-0.0631296	-0.112324	0.0536874	0.222874	0.0651064	-0.161776	0.0925056	-0.321547	-0.195803	-0.223332	-0.0961883	0.0542761	0.200792	-0.223594	-0.0335226	-0.0217749	-0.0527018	-0.00207542	-0.000606116	0.237633	-0.125539	-0.0931979	0.159571	-0.339422
ENSG00000010932	-0.0289752	-0.101246	-0.0832977	0.0470131	-0.223637	-0.094878	-0.0253641	0.328976	0.18103	0.24124	-0.0860488	0.000964478	-0.103983	-0.11764	-0.0714102	0.234047	0.0389128	-0.395944	0.258766	-0.291451	-0.125057	-0.171717	0.156741	0.125215	0.0612853	-0.127829	-0.130976	0.0416743	-0.00514343	-0.0815985	-0.0730323	0.126931	-0.209352	-0.119278	-0.0677702	-0.0135855	0.0690541	0.216256	-0.216889	0.0650542	-0.169313	-0.211792	-0.131747	0.0867508	0.118016	-0.125032	-0.114283	0.00447358	-0.741194
ENSG00000011007	0.152594	-0.146777	-0.03031	0.275967	-0.304374	0.421846	-0.0087489	0.425433	0.515474	-0.114379	0.122238	0.259391	0.241555	-0.148227	-0.165007	-0.206446	-0.104194	-0.401308	0.132418	-0.117132	0.0498133	-0.340721	0.250442	0.227056	0.161531	-0.0580198	-0.0778072	0.219656	0.185365	-0.0171291	-0.191525	-0.0552121	-0.275045	-0.381536	-0.0902363	-0.0175362	0.0750019	0.212676	-0.430609	0.18271	0.0545087	0.258733	0.0586402	-0.137181	-0.045119	-0.117306	-0.0701517	0.0229732	-0.148632
ENSG00000011009	-0.10951	-0.0106159	-0.161121	0.227564	-0.144996	0.161296	-0.113318	0.315536	0.172125	0.0903669	0.026575	-0.111592	0.0452182	-0.0291646	-0.217507	0.0734424	-0.0204627	-0.370309	0.207097	-0.243143	-0.0462789	-0.252325	0.250489	0.174762	0.163535	-0.010934	-0.0384489	0.0330695	0.13395	-0.288322	-0.244205	0.203962	-0.246193	-0.0720158	-0.0626644	0.094779	0.0568206	0.147848	-0.262388	0.0333116	-0.148131	-0.121568	-0.0415035	-0.0151257	0.0163755	-0.178575	-0.0276857	-0.00625507	-0.340669
ENSG00000011021	-0.0192319	0.0451881	-0.122012	0.205347	-0.318377	0.0536823	-0.08762	0.268862	0.215748	0.0795602	0.0458811	0.115937	0.0630947	0.0691849	-0.232844	0.109249	0.0207461	-0.359781	0.225195	-0.168727	-0.0176514	-0.139418	0.103364	0.123633	0.109066	0.0775587	0.0113511	-0.0389572	0.00822232	-0.0883148	-0.171747	0.10627	-0.240294	-0.267923	-0.209361	0.008255	0.0114902	0.199638	-0.171717	0.0435241	-0.0278456	-0.0069425	-0.0434582	0.115347	0.028087	-0.179901	-0.135181	0.145077	-0.442993
ENSG00000011028	0.124046	-0.103105	-0.112897	0.0300001	-0.304091	0.114711	-0.156325	0.277569	0.235378	0.210682	0.0383555	0.0347853	0.0550632	-0.0436401	-0.145739	0.0837107	-0.064755	-0.387307	0.265012	-0.20584	-0.0222245	-0.0833906	0.137834	-0.0969963	0.0245953	-0.0268021	0.0557464	-0.209684	-0.0748291	0.0285927	-0.186698	0.0968029	-0.209505	-0.160376	-0.240787	-0.0455584	-0.0243073	0.177802	-0.206195	0.0234845	-0.0350093	-0.0273989	-0.151894	0.0152482	-0.0610626	-0.0807986	-0.139429	0.437171	-0.56063
ENSG00000011052	0.163374	-0.172625	-0.232247	0.329988	-0.110019	0.358427	0.00682209	0.441944	0.206349	0.0130013	0.10168	0.149023	0.11773	-0.181302	-0.191313	0.0436008	-0.0970696	-0.235881	0.0541641	-0.171445	-0.121157	-0.446723	0.251685	0.163486	0.135177	-0.091947	0.0738213	0.0581376	0.0180551	-0.17029	-0.136838	0.0522414	-0.20483	-0.177226	-0.274006	0.112785	0.104401	0.105566	-0.13911	-0.0162883	-0.070224	0.00618568	0.0234367	-0.173904	-0.10973	-0.156838	-0.0246916	0.102744	-0.194571
ENSG00000011083	-0.0381901	0.0365272	-0.119009	0.383464	-0.227053	0.0361195	0.00342241	0.0714167	0.0777771	0.20465	0.0771388	0.307273	0.119376	-0.0110683	-0.337373	0.217313	0.00829197	-0.317387	0.0742251	-0.20899	-0.000192993	-0.0911034	0.188283	0.0567264	0.0771363	0.13831	0.189346	0.0164055	0.356989	-0.170217	-0.158503	0.0632714	-0.227979	-0.393695	-0.0627579	-0.0895262	0.122404	0.414035	-0.0250635	-0.0750994	-0.109263	0.0346996	0.160188	0.128086	0.125566	-0.242424	-0.15556	0.11098	-0.26423
ENSG00000011105	-0.0174611	0.0108969	-0.111538	0.132375	-0.40957	0.128616	-0.170745	0.315519	0.249787	0.214325	0.0340986	0.124134	0.160479	-0.108761	-0.250139	0.100904	-0.181658	-0.32986	0.251812	-0.193759	-0.0275097	-0.14608	0.160621	0.0432376	0.120344	0.0332796	-0.00973113	-0.10553	0.0747504	-0.0188965	-0.151469	0.147499	-0.251917	-0.2086	-0.225011	-0.0387816	0.0214161	0.193127	-0.268059	-0.025738	-0.0589659	-0.0830909	-0.0208184	-0.0128926	0.0579846	-0.176379	-0.130473	0.213455	-0.362852
ENSG00000011114	-0.0929152	0.0509979	-0.156525	0.158595	-0.402014	0.122353	-0.18003	0.269027	0.269797	0.158874	0.0661285	0.148191	0.15432	-0.0453275	-0.235571	0.046122	-0.150678	-0.336811	0.189344	-0.145043	-0.0204114	-0.199814	0.100402	0.143893	0.14705	0.0294531	0.0285843	-0.0708083	0.106822	-0.090445	-0.174582	0.108718	-0.34804	-0.213258	-0.174368	-0.0652682	-0.0282247	0.224234	-0.297113	0.0589992	-0.0124973	-0.0768765	-0.0733564	0.108539	0.0983617	-0.213878	-0.208401	0.184758	-0.267473
ENSG00000011132	-0.0385654	0.149234	-0.100516	0.244423	-0.40816	0.0721233	-0.106293	0.21275	0.224107	0.185083	0.0440752	0.102789	0.202138	0.000433793	-0.333354	0.103389	-0.139964	-0.301507	0.230738	-0.239665	-0.00334687	-0.133991	0.227871	0.112685	0.219985	0.188655	0.0759079	-0.0956719	0.168584	-0.140583	-0.263875	0.214833	-0.24704	-0.253589	-0.179467	-0.0460724	0.0227782	0.161643	-0.303292	-0.0418478	-0.0533729	-0.0228546	0.0421896	0.0959225	0.0534219	-0.1708	-0.133619	0.237042	-0.118956
ENSG00000011143	0.0373038	0.13715	-0.256116	0.095625	-0.397585	0.0978869	-0.24862	0.270258	0.414854	0.37769	0.282846	-0.00150179	0.127671	-0.202108	-0.393797	0.0775877	-0.177502	-0.162096	0.172471	-0.319049	-0.195995	-0.321874	0.102084	0.19861	-0.197626	-0.0493867	-0.0540247	0.0436916	0.242265	-0.0922136	-0.0887109	0.0887073	-0.437985	0.0338176	-0.240931	-0.0548314	-0.0805325	0.126882	-0.35352	0.00436098	0.0311693	-0.111539	-0.215584	0.0383177	0.388153	-0.339176	-0.254458	0.226483	-0.267014
ENSG00000011198	-0.238457	0.0156622	-0.24416	0.199097	-0.20878	0.0127627	-0.0832518	0.242167	0.320544	0.227812	-0.0353312	-0.179071	0.0915424	-0.128022	-0.227841	0.138918	0.00551659	-0.45127	0.383446	-0.257554	-0.0830667	-0.180779	0.107747	0.167832	0.106696	-0.00403836	-0.172408	0.0507991	0.0861107	-0.117376	-0.1549	0.165355	-0.378347	-0.0757503	-0.0695172	0.0674461	0.11934	0.113152	-0.28932	-0.0306974	-0.0314863	-0.0684398	-0.1313	0.138666	0.280022	-0.231219	-0.0493617	-0.11237	-0.709561
ENSG00000011201	-0.044043	-0.100809	-0.0490828	0.174832	-0.385018	0.01957	-0.113138	0.244046	0.250656	0.306465	-0.0486059	0.0851194	0.0574408	0.00560482	-0.180087	0.0928493	-0.135787	-0.360226	0.203182	-0.137472	0.0154251	-0.128424	0.148026	0.0219893	0.231791	0.0600599	0.0678246	0.0195572	0.116176	-0.00534043	-0.376157	0.108323	-0.374801	-0.249087	-0.177863	-0.0834983	0.0139013	0.198674	-0.360242	0.0614508	-0.0852211	-0.058828	0.0337328	0.00242984	-0.0316031	-0.0721616	-0.153824	0.360952	-0.455269
ENSG00000011243	-0.0119512	0.0910535	-0.216088	0.183322	-0.416314	0.145862	-0.081285	0.290263	0.258327	0.0500101	-0.0490977	0.185494	0.136959	-0.0265194	-0.187943	0.115512	-0.0338075	-0.227855	0.114782	0.0207714	-0.102191	-0.277792	0.0976812	0.13316	0.0808846	-0.0649291	-0.0317439	-0.0385342	0.129994	-0.124469	-0.0806236	0.128298	-0.323352	-0.232781	-0.134561	-0.0255617	0.0167785	0.164245	-0.304899	0.0338543	0.0307241	-0.0729045	-0.139663	0.13252	0.2385	-0.185884	-0.146281	0.0599605	-0.237306
ENSG00000011258	-0.104602	-0.0868107	-0.104736	0.0695389	-0.429778	0.191687	-0.250452	0.404789	0.066529	0.0811078	-0.124371	0.284285	0.184538	-0.161893	-0.107794	0.249674	0.0747832	-0.433542	0.116588	0.0140506	-0.0195298	-0.175426	0.241143	0.294111	0.184528	-0.198775	-0.158076	0.263319	0.245854	-0.0616267	-0.153783	0.200052	-0.298001	-0.10369	-0.24258	-0.219976	-0.0519243	0.214775	-0.302579	-0.012021	-0.039585	-0.256492	-0.018884	-0.026098	0.182738	-0.0916662	-0.0727586	-0.0097175	-0.118888
ENSG00000011260	0.149117	0.0308638	-0.0461168	0.400686	-0.381665	0.169969	-0.0665724	0.342955	0.196858	0.258979	0.00442139	0.194728	0.180608	-0.158896	-0.104885	-0.105217	-0.108372	-0.363594	-0.0279097	-0.129467	-0.0579539	-0.495992	0.252614	0.00517441	0.128453	0.0333481	0.0469765	0.152103	0.0655775	-0.12365	-0.194447	0.255957	-0.400397	-0.273357	0.00682809	0.162033	0.0224665	0.343531	-0.334137	0.0516124	0.0694755	-0.0387355	-0.0406604	-0.0641236	0.227847	-0.126822	-0.0383233	-0.100869	-0.310128
ENSG00000011275	-0.0441611	0.106654	-0.211662	0.180364	-0.262252	0.0751441	-0.15991	0.323258	0.445457	0.272018	0.265662	0.0788445	0.433929	-0.256544	-0.243635	0.211201	-0.182275	-0.473161	0.213824	-0.105747	0.144617	-0.00174445	0.109208	0.0811532	0.177753	0.0223592	-0.24594	0.020657	0.203341	-0.160441	-0.130725	0.231311	-0.136097	-0.397707	-0.144926	-0.179142	0.0585985	0.127349	-0.330901	-0.0425455	-0.0171484	-0.0446693	0.0782721	-0.0848545	0.181963	-0.318623	-0.0297361	0.1259	-0.0503101
ENSG00000011295	0.116891	0.0789912	-0.176847	0.304542	-0.13691	0.186269	-0.157294	0.354536	0.214134	0.197162	0.151023	-0.125831	0.187038	-0.112516	-0.240433	0.0710336	-0.0384363	-0.220815	0.0950006	-0.165248	-0.0483188	-0.329131	0.180777	0.155775	-0.00267437	-0.0174814	-0.00417744	0.127011	0.286108	-0.178661	-0.289107	0.245812	-0.308288	-0.11804	-0.146365	0.037675	0.0545251	0.0765376	-0.337877	-0.0509474	0.0575698	-0.0598181	0.000884998	-0.114189	0.13983	-0.0989262	-0.000897581	0.108354	-0.0617075
ENSG00000011304	0.0666041	0.0576632	-0.144441	0.242813	-0.629042	0.254107	0.029949	0.283598	0.343886	-0.0613485	-0.241449	0.412696	0.213307	-0.0420745	-0.175101	0.0550559	-0.0435803	-0.198694	0.141602	0.0829463	-0.0661511	-0.399657	0.251783	0.0828024	0.261677	-0.00482	-0.00688804	-0.0344682	0.176158	-0.123303	-0.0171662	0.0752136	-0.233977	-0.221445	-0.11608	0.0292015	0.0653855	0.237768	-0.401035	0.0963615	-0.0867505	-0.0104279	-0.142105	0.0609428	0.192559	-0.177323	-0.0938703	-0.0200416	-0.155305
ENSG00000011332	-0.178493	-0.00774868	-0.146795	0.165656	-0.409025	0.0358336	-0.176361	0.257715	0.179968	0.237254	0.000961759	0.302453	0.232497	-0.159344	-0.158382	0.387965	-0.0105611	-0.384653	0.0991226	0.000793494	0.00854053	0.0175501	0.168947	0.210989	0.0984961	-0.0985531	-0.174321	0.250229	0.399606	-0.0829538	-0.157647	0.156767	-0.278794	-0.260345	-0.19767	-0.303891	-0.00029569	0.20838	-0.264971	-0.0460879	0.0282093	-0.193946	0.119364	0.0421358	0.265416	-0.15883	-0.108764	0.09587	-0.0382425
ENSG00000011347	-0.00777916	0.128099	-0.050449	0.32347	-0.436121	0.0561916	-0.0495176	0.131278	0.115997	0.14025	-0.0813549	0.190793	0.171391	0.0167431	-0.43087	0.104331	-0.080416	-0.272932	0.236006	-0.319173	0.0283488	-0.129411	0.317241	0.179569	0.255945	0.271314	0.161625	-0.0692113	0.268738	-0.176855	-0.251109	0.203808	-0.247782	-0.287886	-0.109878	-0.0816031	0.0972491	0.224094	-0.157488	-0.0608414	-0.187647	0.0347781	0.125595	0.173648	0.0542448	-0.164295	-0.195868	0.101792	-0.17453
ENSG00000011376	0.116854	-0.0149457	0.035716	0.200804	-0.230681	0.129513	-0.0839624	0.372065	0.128994	-0.0150905	-0.041507	-0.163259	0.0141518	-0.170267	-0.279233	-0.0873794	0.0586782	-0.538115	0.103003	-0.21934	-0.0191543	-0.464923	0.437704	0.0773147	0.296474	-0.0341649	0.0702888	0.0110068	0.312943	-0.26339	-0.301997	0.242953	-0.363076	0.0526852	-0.0971606	0.109831	0.116474	0.244454	-0.304863	0.14982	-0.175238	-0.0428627	-0.0826576	-0.228062	0.0437889	-0.0773324	-0.180872	0.080804	-0.259735
ENSG00000011405	0.111797	-0.00979367	-0.110115	0.0770424	-0.262961	0.193981	-0.240959	0.33051	0.180551	0.118969	0.0396778	0.0128621	0.15903	-0.0768834	-0.288869	0.144729	-0.0103672	-0.353944	0.247262	-0.211346	0.0046417	-0.18368	-0.0300626	0.323654	0.0336188	0.0433226	-0.153378	0.152886	0.0801148	-0.0876682	-0.377372	0.254177	-0.348603	-0.0684968	-0.270817	-0.0174899	-0.0708259	0.142447	-0.248046	-0.0834885	0.0490207	0.00883702	0.0500636	-0.00884739	0.107873	-0.168216	-0.164077	0.0751083	-0.228157
ENSG00000011422	0.203678	-0.109086	0.010246	0.0199018	-0.387908	0.134889	-0.123526	0.317762	0.199546	0.299364	-0.1138	0.0973664	0.174653	-0.0660848	-0.206545	0.07635	-0.122413	-0.371923	0.416278	-0.173201	0.0748119	-0.0703694	0.127361	-0.0362498	0.101946	0.00325117	-0.121253	-0.196884	-0.115169	0.177544	-0.165798	0.234758	-0.130519	-0.177491	-0.368619	-0.00466508	0.0664461	0.231588	-0.275796	-0.0936397	-0.123304	-0.0493689	-0.040601	-0.0806702	-0.0519233	-0.0723318	0.0558113	0.271358	-0.447288
ENSG00000011426	0.0149335	0.132781	-0.205445	0.0740189	-0.334268	0.362594	-0.182611	0.454848	0.202169	0.0716391	-0.0426768	0.143697	0.395221	-0.0855367	-0.168629	-0.0831108	0.043576	-0.0969402	0.258576	-0.0990426	0.0544352	-0.331976	0.0168184	0.0880786	0.0363899	-0.0597784	-0.00853695	-0.0394623	-0.00667771	-0.0687486	0.0193365	0.0431851	-0.217798	-0.113632	-0.155998	0.123853	-0.0704187	0.356698	-0.358183	0.0627086	-0.2257	-0.214245	-0.201927	-0.11693	0.0972647	-0.190983	-0.0134923	-0.230916	-0.083723
ENSG00000011451	-0.149456	-0.0508621	-0.122491	0.116509	-0.363734	0.117047	-0.197728	0.257897	0.153431	0.155625	-0.00560686	0.202667	0.108976	-0.099854	-0.140516	0.25462	0.00911614	-0.408914	0.112266	-0.0159727	-0.0178484	-0.0978749	0.239636	0.210561	0.0828916	-0.116942	-0.168836	0.181625	0.272869	-0.0902351	-0.171238	0.169124	-0.315069	-0.170093	-0.1806	-0.137512	-0.0100178	0.14589	-0.257237	-0.0407581	0.0172886	-0.164882	-5.60535e-06	0.0175557	0.231156	-0.10515	-0.0634538	0.0517436	-0.148053
ENSG00000011454	-0.162047	0.204879	-0.324801	0.156808	-0.38217	0.152793	-0.244062	0.261009	0.313558	0.110316	0.170609	-0.0330458	0.246802	-0.0910311	-0.443459	0.0452928	-0.0990868	-0.345855	0.259317	-0.250897	-0.021967	-0.198459	0.161465	0.198176	0.176984	0.122672	0.0180529	-0.043243	0.173234	-0.213052	-0.160877	0.181598	-0.336818	-0.0763605	-0.200098	-0.0200344	-0.0199423	0.15588	-0.347978	-0.00837384	-0.0588615	-0.182011	-0.126923	0.0885055	0.251484	-0.284585	-0.140996	0.0771487	0.0304041
ENSG00000011465	0.172157	-0.0900725	-0.204702	0.00626858	-0.347471	0.0734571	-0.105142	0.291592	0.29598	0.183626	-0.0283852	0.0800478	0.092799	-0.0596646	-0.165615	0.105725	0.0101851	-0.401659	0.258972	-0.184149	-0.00705399	-0.0846773	0.1976	-0.0747794	0.0707848	0.0106491	0.0351393	-0.191332	-0.146755	0.102052	-0.250649	0.178279	-0.251336	-0.265176	-0.263121	-0.183783	0.0132489	0.11935	-0.246789	0.0362308	0.0596407	-0.0163239	-0.224925	0.0399104	-0.000745342	0.0105439	-0.121854	0.509415	-0.506297
ENSG00000011478	-0.026581	0.00410453	-0.123278	0.146601	-0.2597	0.0067351	-0.0685206	0.224661	0.276538	0.220214	0.0268312	0.023349	0.0796329	-0.0603847	-0.191969	0.114864	0.0193159	-0.356782	0.172835	-0.185292	0.0101033	-0.146699	0.20858	0.141748	0.0178435	0.0122942	-0.0462266	0.0501826	0.152515	-0.160791	-0.193298	0.135394	-0.317293	-0.159597	-0.0979369	-0.0563719	0.00267633	0.134685	-0.246175	0.0388949	-0.0571337	-0.0696749	-0.104956	0.0525919	0.141047	-0.137974	-0.121534	0.106134	-0.374412
ENSG00000011485	0.11621	-0.0260874	-0.267366	0.0533218	-0.186647	0.134659	-0.139527	0.424211	0.269032	0.0734036	0.0914544	0.166572	0.166772	-0.127439	-0.313595	0.151921	-0.0339177	-0.254847	0.126781	0.00921125	0.0295647	-0.330382	0.109961	0.368227	0.0804548	-0.0888931	-0.0677129	0.0203396	0.0114814	-0.0688915	-0.179047	0.210073	-0.313203	-0.128751	-0.357334	-0.156692	0.0476605	0.0758402	-0.171049	-0.0747177	0.142004	-0.00724599	-0.153091	0.0264451	0.258381	-0.16746	-0.0917093	0.0872134	-0.119078
ENSG00000011523	-0.00122842	0.0339896	-0.221328	0.102518	-0.341212	0.11132	-0.143487	0.321462	0.34608	0.189235	0.0815228	0.103574	0.193492	-0.135533	-0.240897	0.141371	-0.117789	-0.308543	0.191295	-0.128208	-0.0312336	-0.190658	0.113123	0.119677	0.0506792	-0.0358563	-0.0957554	-0.0173	0.181045	-0.129618	-0.111066	0.141924	-0.320121	-0.209168	-0.168677	-0.112405	0.00227093	0.105191	-0.319984	0.00912288	-0.0200805	-0.0543897	-0.0849249	0.0094848	0.15478	-0.20498	-0.151356	0.165416	-0.240289
ENSG00000011566	-0.0653762	0.0866945	-0.142943	0.142119	-0.345003	0.137918	-0.15491	0.310609	0.267757	0.161954	0.0124445	0.00078828	0.146703	-0.037732	-0.336173	0.124865	-0.094145	-0.389441	0.359219	-0.129583	0.0408345	-0.192922	0.0668127	0.117477	0.197652	0.0810559	-0.132488	-0.0703995	0.156349	-0.0327101	-0.255725	0.249927	-0.300228	-0.148271	-0.293098	0.0170988	0.052653	0.117823	-0.341577	-0.0243595	-0.0513951	-0.0302631	0.0189552	-0.0567232	0.148956	-0.130773	-0.091419	0.144626	-0.209992
ENSG00000011590	0.113582	-0.214646	-0.0197809	-0.0433615	-0.243532	0.101794	-0.184846	0.319083	0.171992	0.324059	0.0189109	0.0273548	0.121895	-0.135951	-0.183212	0.232756	-0.0829149	-0.527185	0.312905	-0.0113822	0.106823	0.00622995	0.0923409	0.00926676	0.0507611	-0.108402	-0.285245	0.0137364	0.162287	0.127796	-0.210469	0.203039	-0.180142	-0.159978	-0.37065	-0.110332	0.0435138	0.0988279	-0.204904	-0.0919443	-0.0884952	-0.0047827	0.0232384	-0.171465	0.117744	0.00785023	0.0441426	0.253101	-0.333636
ENSG00000011600	0.142528	-0.272774	-0.104427	0.0692981	-0.1556	0.199324	-0.119761	0.264853	0.133441	0.305964	0.0841141	0.0805949	0.183138	-0.0973511	-0.297804	0.24138	-0.13862	-0.524562	0.356995	-0.0964341	0.121225	-0.0195625	0.0387272	-0.0803901	0.10909	-0.0156676	-0.155484	-0.133897	0.0563164	0.0534274	-0.169766	0.157516	-0.0513033	-0.187727	-0.331139	0.130583	0.0813588	0.315978	-0.0196452	-0.21398	-0.14821	0.0860874	0.146603	-0.125463	0.0895735	-0.118833	0.0767642	0.208052	-0.329759
ENSG00000011638	-0.0330183	-0.0803787	-0.122817	0.0993534	-0.267913	0.059307	-0.0946882	0.281564	0.205258	0.200679	-0.0486466	0.0335687	0.0191213	-0.0557377	-0.197538	0.156256	-0.0215168	-0.387279	0.298698	-0.202928	-0.0346016	-0.129451	0.11296	0.114482	0.0803232	-0.0235187	-0.0917549	-0.0150719	0.0311957	-0.0220355	-0.160694	0.127132	-0.270421	-0.161868	-0.204345	0.00739912	0.0694421	0.180813	-0.195517	-0.00900357	-0.076098	-0.0628747	-0.0614459	0.0506026	0.103761	-0.134119	-0.0846317	0.10162	-0.551893
ENSG00000011677	0.028833	0.116428	-0.0380502	0.276073	-0.398389	0.00775754	-0.0475782	0.195507	0.144575	0.207608	-0.0210719	0.338035	0.168814	0.0276515	-0.296145	0.135159	0.00683312	-0.238381	0.17854	-0.258435	0.019334	-0.14211	0.121548	0.0992544	0.0793853	0.183927	0.0761115	0.0154386	0.2191	-0.0976114	-0.175802	0.106286	-0.291321	-0.372557	-0.122739	-0.112623	-0.0119861	0.301068	-0.153708	0.010474	-0.0918879	0.0403584	0.0985849	0.0693996	0.0230199	-0.18187	-0.217265	0.125565	-0.293458
ENSG00000012048	0.139146	0.00790468	0.0799218	-0.0633884	-0.429354	0.0926858	-0.0980895	0.473337	0.112485	0.211147	-0.158554	0.132388	0.312965	-0.143997	-0.12249	0.144069	0.0289609	-0.327091	0.332781	-0.0572784	0.186036	-0.187098	0.102387	0.136856	0.130212	-0.194872	-0.238818	0.0648048	0.172132	0.0667394	-0.0974152	0.240132	-0.218411	-0.030472	-0.288668	-0.2492	-0.194142	0.159279	-0.482047	0.0909452	-0.160181	-0.201542	-0.167879	-0.0983413	0.0759203	-0.0869471	-0.0653763	-0.0105303	-0.199604
ENSG00000012061	0.290045	-0.0289929	0.150989	-0.0264388	-0.166348	0.0129442	-0.110245	0.488082	0.140603	0.209209	-0.155136	-0.0629322	0.193738	-0.138397	-0.0313346	0.0702586	0.0142934	-0.380689	0.320646	-0.214168	0.155217	-0.207787	-0.0559481	0.48128	0.0988664	-0.219533	-0.246208	0.142944	0.159036	-0.118731	-0.164895	0.278042	-0.307348	-0.0829351	-0.130064	-0.324274	-0.135157	0.16828	-0.491145	0.213883	-0.109067	-0.0795111	-0.173309	0.109081	-0.0497367	-0.162625	-0.178667	0.0242276	-0.279867
ENSG00000012124	0.126424	-0.271831	-0.0670487	0.0725132	-0.128039	0.252396	-0.13475	0.341809	0.103971	0.246553	0.0947991	0.0992556	0.125125	-0.0747916	-0.288375	0.242941	-0.178257	-0.537674	0.357048	-0.0940648	0.0286891	-0.0324694	0.0161119	-0.0441031	0.0663867	0.0185642	-0.141336	-0.171539	0.149705	0.0403472	-0.141869	0.186471	-0.0998835	-0.146267	-0.365347	0.105379	0.115442	0.241699	-0.0355895	-0.173739	-0.175754	0.0661341	0.0431684	-0.117601	-0.0597703	-0.0714241	0.022193	0.1394	-0.400955
ENSG00000012171	0.0505468	-0.119673	-0.119207	0.127525	-0.492	0.137623	-0.0535422	0.214157	0.289764	0.250814	-0.0467648	0.222214	0.195272	-0.0280094	-0.348824	0.0411697	-0.250756	-0.265762	0.244778	-0.182662	-0.0495664	-0.212251	0.192783	0.0115087	0.312851	0.151885	0.156875	-0.183299	0.00205267	0.00127218	-0.277588	0.134904	-0.302383	-0.1491	-0.294445	-0.0596936	0.0794554	0.26777	-0.344255	-0.0738266	-0.0672606	-0.0303148	-0.00563499	0.045274	-0.0266433	-0.155857	-0.126469	0.435537	-0.21728
ENSG00000012174	0.014712	0.00284172	0.0153283	0.189456	-0.227349	0.00409384	-0.114062	0.317406	0.230317	0.110691	0.0331232	-0.119238	0.111181	-0.118883	-0.202673	0.0419636	0.0742904	-0.534509	0.233699	-0.204913	0.0966742	-0.122435	0.385212	0.201029	0.194007	0.0164698	-0.0246382	-0.0804887	0.0495373	-0.133618	-0.201155	0.237505	-0.269969	-0.0798288	-0.15779	0.0303934	0.0594338	0.0443291	-0.227012	0.0270197	0.0295449	-0.0349209	-0.112797	-0.070558	-0.0393918	-0.147921	-0.0996054	0.177547	-0.402226
ENSG00000012211	-0.172018	0.0501341	-0.342057	0.0327673	-0.260214	0.17975	-0.280145	0.33687	0.341287	0.293502	0.202204	0.0973793	0.205741	-0.0382221	-0.330917	0.0823099	-0.270175	-0.255316	0.272914	-0.12012	-0.051494	-0.268306	-0.18489	0.220303	0.0501673	0.00942254	-0.00886219	-0.134976	0.0359135	-0.0645038	-0.123434	0.0150513	-0.409835	-0.101253	-0.27747	-0.0283848	-0.0528154	0.212791	-0.278665	-0.0264166	-0.0307153	-0.0528283	-0.0811698	0.0974085	0.144134	-0.33111	-0.252199	0.196784	-0.228835
ENSG00000012223	0.291826	-0.161477	-0.0397909	-0.00493922	-0.283766	0.0952732	-0.0917696	0.283967	0.197949	0.160999	-0.101683	0.105195	0.0510872	-0.0955723	-0.202828	0.12385	0.0484853	-0.423445	0.361891	-0.240633	0.0047323	0.00493876	0.25632	0.0147942	0.0317489	-0.0324831	-0.122316	-0.0821946	-0.111911	0.0913005	-0.138838	0.177919	-0.0209357	-0.218803	-0.286501	-0.00107522	0.12479	0.266695	-0.0594495	-0.059661	-0.13497	-0.00160392	-0.0492837	-0.0469337	0.0531167	-0.0520697	0.0342148	0.205507	-0.562587
ENSG00000012232	-0.0475994	0.051788	-0.129936	0.123405	-0.401906	0.025727	-0.148413	0.206299	0.302145	0.253251	0.0443865	0.0570892	0.0778474	-0.0494744	-0.255423	0.0486753	-0.12737	-0.350879	0.219803	-0.318844	-0.0190344	-0.16228	0.252622	0.0585041	0.144387	0.151572	0.0948129	-0.121603	0.0238103	-0.107407	-0.270876	0.195003	-0.337483	-0.190604	-0.102505	-0.0701595	0.00636115	0.213991	-0.285341	0.048307	-0.0624046	-0.120481	-0.122911	0.0826291	0.0272018	-0.162849	-0.196359	0.297441	-0.42081
ENSG00000012504	0.0114733	-0.0886959	-0.0855946	-0.00713536	-0.346742	0.0322963	0.0367654	0.313185	0.23353	0.141453	-0.320407	0.0665231	-0.067484	-0.110604	-0.192544	0.189555	0.0050683	-0.360928	0.434732	-0.303845	-0.135302	-0.133562	0.160566	0.162306	0.173366	-0.153279	-0.255712	0.11014	-0.0450338	0.159797	-0.0445519	0.126475	-0.162484	-0.101362	-0.20358	0.0232048	0.178477	0.243083	-0.314068	0.0213311	-0.186955	-0.109238	0.0247431	0.0854361	0.287742	-0.133213	-0.0208932	-0.128346	-0.755882
ENSG00000012660	-0.228101	-0.12287	-0.280625	0.176739	-0.209959	0.122238	-0.0213221	0.2188	0.30312	0.0958856	-0.0930797	0.0114979	0.010278	-0.107182	-0.178353	0.157002	-0.00770911	-0.356201	0.303782	-0.218886	-0.119774	-0.167804	0.129395	0.150746	0.126623	-0.0945988	-0.109624	0.0601693	0.0741505	-0.120406	-0.130508	0.0969136	-0.30283	-0.0665195	-0.0260445	0.0392578	0.155233	0.198809	-0.221328	-0.0265771	-0.0683698	-0.0632802	-0.10173	0.125778	0.224594	-0.202168	-0.0358164	-0.120029	-0.679173
ENSG00000012779	0.128127	-0.233734	-0.0347896	0.127876	-0.183337	0.0535252	-0.047131	0.304217	0.0318407	0.274204	-0.0701064	0.0178986	0.08864	-0.105173	-0.180078	0.270755	0.0413893	-0.553423	0.378372	-0.133104	0.0273373	-0.0610091	0.0529568	0.0176268	0.0900167	-0.0635989	-0.24551	-0.00149072	0.0208932	0.172483	-0.113842	0.16807	-0.0403997	-0.254233	-0.263727	0.0972818	0.189364	0.2837	-0.011838	-0.153947	-0.148563	0.0659099	0.0712094	-0.0207718	0.195263	-0.0383146	0.111338	0.00675785	-0.568904
ENSG00000012822	-0.0410075	0.0420412	-0.128451	0.100658	-0.407091	0.072811	-0.1009	0.302841	0.238425	0.181635	-0.0802605	0.0765342	0.164945	-0.114594	-0.254041	0.179783	-0.057701	-0.298591	0.288964	-0.117174	-0.0384041	-0.141035	0.118691	0.170677	0.0738647	-0.0286341	-0.150807	0.0177469	0.211753	-0.0286126	-0.123846	0.179005	-0.319298	-0.133514	-0.218302	-0.1409	0.0115221	0.112451	-0.348029	-0.029646	-0.0225029	-0.0996791	-0.0590229	0.0773243	0.218197	-0.167566	-0.133339	0.0718475	-0.263736
ENSG00000012963	0.0655653	0.101293	-0.149915	0.0310096	-0.312556	0.155762	-0.217356	0.423189	0.263778	0.109798	0.0300853	0.149573	0.296018	-0.189793	-0.132642	0.200111	0.117518	-0.280523	0.16463	-0.125748	0.00459101	-0.135529	0.178619	0.210539	-0.040728	-0.157203	-0.185974	0.150968	0.22748	-0.17943	-0.060627	0.200709	-0.249816	-0.07415	-0.173916	-0.197389	-0.144865	0.176759	-0.40146	0.0554174	-0.0453768	-0.224738	-0.162932	-0.0515679	0.159647	-0.163092	-0.104028	-0.0239294	-0.0643608
ENSG00000012983	-0.0412	0.0543582	-0.257894	0.14501	-0.268421	0.177023	-0.165206	0.361759	0.352516	0.179748	0.1812	0.0170201	0.262468	-0.0672113	-0.362561	0.126973	-0.175503	-0.384987	0.298799	-0.0467488	0.042463	-0.214549	-0.0376731	0.174438	0.192626	0.0614307	-0.142211	-0.0761855	0.0795341	-0.0803844	-0.221675	0.227805	-0.306001	-0.178731	-0.347966	0.00637906	0.0420921	0.0767	-0.327531	-0.085404	0.0321608	0.010362	-0.00702712	-0.0404024	0.158027	-0.229444	-0.0730617	0.16662	-0.112802
ENSG00000013016	-0.0964275	0.164077	-0.13298	0.229537	-0.378735	0.156017	-0.27599	0.237777	0.190384	0.103589	0.110826	0.049819	0.265667	-0.0669688	-0.423015	-0.0228113	-0.106466	-0.368643	0.307541	-0.324413	0.00803179	-0.126141	0.151678	0.224097	0.130953	0.213714	0.0571862	-0.0383409	0.141646	-0.108825	-0.170942	0.172211	-0.285686	-0.219791	-0.162576	0.00850183	0.0262554	0.256783	-0.165571	-0.0109092	-0.0913905	-0.0399275	-0.00232546	0.120387	0.0933458	-0.288646	-0.163898	0.00960934	-0.153336
ENSG00000013275	0.167021	-0.119368	-0.309453	0.152715	-0.325301	0.252659	-0.198629	0.195998	0.357712	-0.102907	0.0445149	0.334379	0.127839	-0.183502	-0.34055	-0.0314119	-0.273013	-0.143165	0.104627	-0.312955	-0.0670852	-0.40449	0.371678	0.180175	0.200545	-0.0720246	-0.119234	0.025136	0.133612	-0.25761	-0.108064	0.203465	-0.199449	-0.334653	-0.0116482	-0.0378535	0.312665	0.258458	-0.138299	-0.00626856	-0.160541	0.105654	0.0510667	-0.121321	0.140162	-0.215778	-0.027891	-0.0393868	-0.145492
ENSG00000013288	-0.0677169	-0.0486289	-0.152242	0.133395	-0.304459	0.0423485	-0.137835	0.263464	0.227631	0.114292	0.0252365	0.0325608	0.0337513	-0.133986	-0.240478	0.167616	-0.00328122	-0.416317	0.230316	-0.302624	-0.0707635	-0.0669278	0.319229	0.127654	-0.00746851	0.00627375	-0.0564159	-0.059294	0.120452	-0.218423	-0.124117	0.191261	-0.266065	-0.161796	-0.114346	-0.056012	0.0394305	0.0848414	-0.11345	-0.0129276	-0.0539263	-0.105788	-0.0885967	0.034489	0.0348451	-0.204982	-0.17188	0.141604	-0.455693
ENSG00000013293	-0.00306854	0.0617509	-0.084996	0.232047	-0.225002	0.0188718	-0.0137069	0.179852	0.13293	0.20198	0.00578525	0.168948	0.0709883	-0.0710829	-0.286822	0.114571	0.0287311	-0.294909	0.171405	-0.327673	-0.00659095	-0.122649	0.213837	0.0390879	0.0538494	0.0845775	0.116141	0.000915142	0.241424	-0.168305	-0.122525	0.0685918	-0.240501	-0.248781	-0.0446834	-0.061922	0.069378	0.333654	-0.101911	0.0297277	-0.201656	-0.0287634	0.0319167	0.0657478	0.0486251	-0.18303	-0.212023	0.0336167	-0.39443
ENSG00000013297	0.122328	0.0343725	-0.0275049	0.185538	-0.327757	0.0753331	-0.0861578	0.244133	0.108572	0.253412	-0.0308488	0.199023	0.151791	-0.0691378	-0.270199	0.120775	-0.0440775	-0.205471	0.258369	-0.203341	-0.0102796	-0.148533	0.118057	0.0534513	0.091773	0.034172	0.0815928	-0.113966	0.180049	0.0303266	-0.135746	0.110083	-0.227572	-0.204321	-0.231341	-0.0935759	0.0391701	0.347894	-0.189329	-0.0587717	-0.105238	-0.0499661	0.00208345	0.055832	0.0382908	-0.161946	-0.143695	0.207983	-0.317388
ENSG00000013306	0.00781606	0.000642508	-0.131914	0.271776	-0.224699	0.117021	-0.0447096	0.307483	0.196433	0.0747078	-0.0184971	0.0288061	0.0575491	-0.0441388	-0.198621	0.04359	0.0341847	-0.313994	0.138416	-0.193633	-0.0520547	-0.258248	0.253033	0.119054	0.113169	-0.00624611	0.0535273	0.0464553	0.168247	-0.165405	-0.198597	0.0999149	-0.280936	-0.24015	-0.054076	0.0232142	0.0911003	0.194502	-0.223221	0.0416143	-0.0923831	-0.0383428	-0.0692977	0.0071401	0.03582	-0.149056	-0.0980635	0.0319575	-0.370738
ENSG00000013364	0.190609	0.0712183	-0.0532127	0.0486521	-0.440464	0.100147	-0.129907	0.327039	0.23918	0.104794	-0.112215	0.191594	0.192106	-0.138323	-0.2273	0.0901312	-0.100368	-0.259243	0.319826	-0.200733	-0.0423887	-0.208684	0.166656	0.141482	0.0914739	-0.0119599	-0.145941	-0.130294	0.0196332	-0.0317024	-0.0359832	0.246507	-0.144604	-0.177466	-0.205273	-0.0330087	0.076042	0.211003	-0.269658	-0.0158497	-0.0916177	-0.0556125	-0.118206	0.0565905	0.1114	-0.198339	-0.095013	0.0565061	-0.320628
ENSG00000013374	0.102398	-0.120149	-0.363332	0.114977	-0.240815	0.202938	-0.163624	0.280227	0.435857	0.103434	0.155709	0.216598	0.269829	-0.223751	-0.313833	0.118081	-0.293574	-0.25523	0.166742	-0.208826	-0.0325231	-0.195619	0.14262	0.107996	0.119996	-0.0426386	-0.176043	-0.0403817	0.116317	-0.204323	-0.083813	0.150447	-0.153675	-0.345625	-0.124281	-0.173218	0.162568	0.0871206	-0.174864	-0.0906611	-0.0602395	0.105374	0.100433	-0.113779	0.0818267	-0.283677	-0.08519	0.183273	-0.176686
ENSG00000013375	-0.0536535	-0.141684	-0.102041	0.0560437	-0.0581625	0.142846	0.020215	0.367609	0.118141	0.13728	0.0189983	-0.0365992	0.0315273	-0.181337	-0.127639	0.191631	-0.0644145	-0.477056	0.139376	-0.13175	-0.0135768	-0.252221	0.157539	0.0581057	0.157006	-0.142504	-0.0458301	-0.0841722	0.101577	-0.266181	-0.0557274	0.109729	-0.234857	-0.0469587	-0.156075	0.142482	0.0457062	0.211883	-0.155323	0.0245761	-0.207039	-0.0771888	-0.108997	-0.0236955	-0.0714398	-0.129943	-0.130498	0.0135229	-0.4975
ENSG00000013392	0.00791559	0.0450389	-0.152209	0.165367	-0.238097	0.113746	-0.136721	0.323573	0.258929	0.16022	0.107016	0.076104	0.219842	-0.140984	-0.229066	0.117942	-0.0642721	-0.358076	0.195488	-0.149794	0.0241134	-0.158395	0.136035	0.16262	0.076998	-0.010672	-0.115733	0.0230778	0.147612	-0.144367	-0.119284	0.17093	-0.228511	-0.241767	-0.158462	-0.0560958	0.035068	0.163136	-0.245609	-0.0170318	-0.0383506	-0.0359763	-0.0193187	-0.0122788	0.115022	-0.220764	-0.0776311	0.0504302	-0.190871
ENSG00000013441	-0.00449745	0.112104	-0.241125	0.108578	-0.438009	0.0939176	-0.065887	0.309313	0.38228	0.144143	0.00910285	0.151232	0.180401	-0.126825	-0.236446	0.231736	-0.0771901	-0.33351	0.115608	0.0337275	-0.00290366	-0.288479	0.0854608	0.152698	0.134028	-0.0588273	-0.129616	0.0440882	0.268199	-0.116458	-0.114221	0.190084	-0.408137	-0.192178	-0.158657	-0.139367	-0.015123	0.0866046	-0.4183	0.0663389	-0.0210456	-0.115381	-0.219043	0.121267	0.312256	-0.10044	-0.185387	0.0669007	-0.117007
ENSG00000013503	0.0927176	-0.0632087	0.0800651	0.198515	-0.292734	0.127607	-0.036858	0.379585	0.264672	0.106155	0.0568456	0.168427	0.0986219	-0.15594	-0.114371	-0.0623	-0.127435	-0.482278	-0.0201187	-0.0947233	0.049954	-0.405451	0.311787	0.236643	0.213762	-0.0409488	0.000284461	0.170113	0.165129	-0.185138	-0.275342	0.202018	-0.351072	-0.0982189	-0.144467	0.122863	-0.0302634	0.246012	-0.398881	0.117575	0.0745993	0.0444271	-0.0024064	-0.0279221	0.0300482	-0.0389723	-0.111209	0.0433365	-0.279321
ENSG00000013523	0.0620284	-0.0102539	-0.0822457	0.19929	-0.364993	0.159491	-0.103586	0.325754	0.22445	0.134576	0.00101002	0.118991	0.165489	-0.133464	-0.16232	0.0198866	-0.0541869	-0.406837	0.108687	-0.0684252	-0.0102361	-0.304419	0.227788	0.0538963	0.180113	-0.0567204	-0.00220204	0.00249217	0.147939	-0.0498141	-0.161338	0.162516	-0.312518	-0.214847	-0.131972	0.0067183	0.0226759	0.274962	-0.346481	0.0979807	-0.0427743	-0.0917828	-0.162331	-0.0135152	0.139233	-0.110768	-0.113416	0.078118	-0.267311
ENSG00000013561	-0.0827362	0.0743331	-0.169412	0.17091	-0.333677	0.0214093	-0.136519	0.335855	0.413813	0.168245	0.134457	0.071871	0.244276	-0.164796	-0.172814	0.170134	-0.154174	-0.401642	0.152921	-0.108162	0.060366	-0.0838786	0.178768	0.203294	0.0942492	-0.0447369	-0.228388	0.0270622	0.122185	-0.211497	-0.103291	0.175388	-0.21867	-0.390439	-0.0677232	-0.15008	-0.00102115	0.0535364	-0.336818	0.0565178	0.0505985	-0.0362155	-0.00153856	0.0370032	0.130976	-0.293462	-0.0986638	0.129604	-0.174699
ENSG00000013563	0.00313077	-0.0205718	-0.132235	0.146424	-0.285861	0.151974	-0.158364	0.307917	0.231211	0.160352	0.0583197	0.0529705	0.152303	-0.120885	-0.269141	0.0653967	-0.0954016	-0.415588	0.2527	-0.21945	-0.00540622	-0.17331	0.16603	0.109018	0.113306	0.0211089	-0.0478779	-0.0569275	0.0785816	-0.0884537	-0.160802	0.175839	-0.250635	-0.191989	-0.178622	0.0143026	0.0512195	0.223457	-0.220897	-0.00512858	-0.0799511	-0.0542639	-0.050359	-0.0100635	0.0767911	-0.196706	-0.0883258	0.0951454	-0.329935
ENSG00000013573	0.228981	0.124941	0.0931847	0.0116849	-0.268432	0.134429	-0.175783	0.400544	0.202388	0.174598	-0.0424376	0.0238075	0.238214	-0.175163	-0.130682	-0.0176983	0.116842	-0.281445	0.204082	-0.162331	0.0926206	-0.2956	0.104832	0.240846	-0.0956974	-0.124608	-0.0906017	0.170266	0.316264	-0.0733205	-0.139222	0.175353	-0.41397	-0.0424127	-0.108512	-0.147097	-0.172311	0.28259	-0.523266	0.202933	-0.0885615	-0.13217	-0.243356	-0.0205322	0.098596	-0.0842602	-0.185046	-0.0671409	-0.100091
ENSG00000013583	-0.012116	-0.0365059	-0.190115	0.274945	-0.16643	0.124269	-0.117644	0.289639	0.190552	0.0723462	0.0401787	-0.0671254	0.00709691	-0.0584836	-0.234685	0.0413284	-0.0290332	-0.381322	0.171772	-0.261514	-0.079326	-0.201171	0.27621	0.0935838	0.0869064	0.0101861	0.0161582	0.00021315	0.113267	-0.210064	-0.198592	0.131576	-0.196422	-0.295602	-0.0557619	0.137032	0.14697	0.156289	-0.115456	0.0137107	-0.100778	-0.0219915	0.0214365	-0.0397282	0.00532197	-0.163424	-0.0501036	0.0897212	-0.423948
ENSG00000013588	0.0755481	0.0346151	-0.0649151	0.134989	-0.284494	0.0299162	-0.152499	0.274843	0.242684	0.323397	0.0773739	0.120628	0.14186	-0.0731593	-0.206004	0.0719154	-0.0464985	-0.341207	0.218148	-0.183447	0.0522891	-0.159941	0.0862785	0.0636151	-0.0242109	0.0581351	-0.0377039	-0.0153914	0.0899262	-0.0139801	-0.157878	0.10869	-0.267355	-0.231647	-0.171023	0.00952179	-0.00452228	0.284303	-0.212978	0.015562	-0.0882037	-0.0480729	-0.0600394	-0.0209731	0.0986349	-0.128502	-0.101517	0.136438	-0.387392
ENSG00000013619	-0.120569	-0.11491	-0.120594	-0.0279591	-0.43482	0.0345992	-0.218235	0.288503	0.244689	0.304288	-0.069603	0.136686	0.0757997	-0.12183	-0.193332	0.24793	-0.147152	-0.384044	0.265369	-0.0891778	-0.0171867	-0.0611541	0.07005	0.147552	0.0778859	-0.118298	-0.175926	0.0755862	0.232205	0.0682952	-0.142041	0.115826	-0.363748	-0.126299	-0.218099	-0.226243	-0.0345964	0.141803	-0.326621	-0.0151658	-0.0682082	-0.119521	-0.0180862	0.0492838	0.214488	-0.092872	-0.174138	0.174511	-0.392009
ENSG00000013725	0.183529	-0.175857	-0.000768693	0.0574932	-0.255453	0.18552	-0.124154	0.253253	0.145372	0.314689	0.080083	0.141914	0.213307	-0.119171	-0.264631	0.187609	-0.143925	-0.583915	0.335567	-0.112151	0.125536	0.0382933	0.139803	-0.13238	0.0793812	0.0404068	-0.153678	-0.187387	0.117892	0.0365051	-0.156635	0.229556	-0.075826	-0.212282	-0.303762	0.0491363	0.0725409	0.323419	-0.0915215	-0.125404	-0.167946	0.051561	0.0117979	-0.0980407	0.0570566	-0.0349937	0.0459132	0.195895	-0.27945
ENSG00000013810	0.22214	0.187539	-0.02892	-0.0167054	-0.465417	0.228678	-0.128486	0.445112	0.24614	0.20331	-0.000794266	0.144339	0.409323	-0.191558	-0.244295	0.0785645	0.0352006	-0.0905898	0.278499	-0.192232	0.0202727	-0.254308	0.132021	0.0676645	-0.0728813	-0.0386048	-0.0360474	-0.0389168	0.241369	-0.0271886	-0.00607237	0.154025	-0.270932	0.0765087	-0.253413	-0.113112	-0.210806	0.29521	-0.562475	0.0249573	-0.235823	-0.250601	-0.260575	-0.118156	0.0994653	-0.14715	-0.141981	-0.0344111	-0.0542088
ENSG00000014123	-0.108366	0.112808	-0.189136	0.242307	-0.406326	0.179692	-0.120407	0.291159	0.380742	0.156169	0.153168	0.158062	0.277301	-0.153088	-0.35176	-0.0230256	-0.197803	-0.343195	0.209338	-0.211297	-0.0166051	-0.276869	0.190185	0.139452	0.1509	0.0922979	-0.0732245	-0.0737829	0.0579576	-0.10655	-0.0504697	0.140189	-0.30665	-0.275422	-0.141062	0.0243264	0.0847293	0.183697	-0.263425	-0.00363499	-0.0477536	-0.0307504	-0.0566705	-0.0208377	0.194013	-0.364452	-0.108075	-0.000330563	-0.159374
ENSG00000014138	0.22114	0.114165	0.0323454	-0.0299321	-0.263349	0.176731	-0.205063	0.421303	0.13728	0.168264	-0.0853612	0.0206923	0.260803	-0.171647	-0.14761	0.00457045	0.210703	-0.252738	0.252272	-0.190655	0.120608	-0.257765	0.122193	0.196558	-0.0969036	-0.153365	-0.0844943	0.133142	0.207811	-0.0725715	-0.0830778	0.154232	-0.334561	0.0402437	-0.131466	-0.168465	-0.225366	0.278618	-0.4673	0.171248	-0.159875	-0.178413	-0.251708	-0.107834	0.0605137	-0.0896534	-0.13211	-0.0456325	-0.135335
ENSG00000014164	-0.0373118	0.145406	-0.128572	0.187072	-0.483496	0.120106	-0.0836457	0.337296	0.334764	0.0762994	0.118732	0.187596	0.20797	-0.118221	-0.13985	0.163098	0.00820561	-0.392755	0.0303914	0.0467094	-0.0641587	-0.244486	0.153796	0.12064	0.0609789	-0.0917535	-0.0901241	0.0712154	0.226185	-0.152652	-0.106508	0.16664	-0.346295	-0.247905	-0.122586	-0.0861961	-0.101045	0.157923	-0.395507	0.10642	0.143816	-0.0556847	-0.161123	0.116968	0.325633	-0.166434	-0.187849	0.0502036	-0.162307
ENSG00000014216	0.0982455	0.0751542	-0.0913642	0.192575	-0.323273	0.119507	-0.0989476	0.40381	0.115287	0.10681	-0.127521	0.02076	0.177471	-0.0287087	-0.215072	0.121453	-0.0471608	-0.235952	0.368328	-0.0692095	0.0029002	-0.183411	0.0254764	0.120776	0.1343	-0.0241286	-0.0529768	-0.146141	0.00102798	0.00987817	-0.162414	0.23225	-0.233026	-0.201006	-0.356989	0.13015	0.0873334	0.120482	-0.276552	-0.111369	0.0106558	-0.0426176	0.0141746	-0.00841593	-0.0127571	-0.171418	-0.0766128	0.157825	-0.389462
ENSG00000014257	0.107251	-0.103858	-0.0742659	0.0223968	-0.198868	0.0907701	-0.102126	0.309658	0.183016	0.206236	-0.03413	0.0568748	0.0579031	-0.152538	-0.166852	0.128854	0.00116369	-0.375847	0.233107	-0.253046	-0.0305633	-0.147593	0.222869	0.0413562	0.0594346	-0.0561302	-0.0552865	-0.00271061	0.0147767	-0.0454491	-0.12926	0.123758	-0.169207	-0.0869212	-0.167041	0.00545315	0.0468807	0.231813	-0.195628	0.0304231	-0.19075	-0.0895245	-0.0774921	-0.0720713	0.00776584	-0.0873385	-0.0592087	0.121929	-0.512169
ENSG00000014641	-0.0123072	-0.11762	-0.278604	0.251029	-0.0123966	0.176196	-0.0361675	0.411467	0.0777082	0.0764887	-0.0282158	-0.0569455	0.0201385	-0.13313	-0.105066	0.235355	-0.089162	-0.272902	0.127962	-0.184101	-0.0898865	-0.322232	0.211483	0.102742	0.166267	-0.126078	0.00758659	0.00633613	0.122396	-0.29666	-0.14237	0.15646	-0.21635	-0.260613	-0.174832	0.169698	0.136497	0.101592	-0.173604	-0.0480595	-0.144613	-0.200012	-0.022127	-0.0900581	-0.123564	-0.0545414	0.00252865	-0.0132372	-0.40766
ENSG00000014824	-0.0121324	-0.0099887	-0.0728826	0.171144	-0.104557	0.112468	-0.0982063	0.337122	0.138982	0.151879	0.047666	-0.107263	0.0897683	-0.141315	-0.192857	0.0294674	-0.015984	-0.431069	0.149155	-0.26296	0.00234417	-0.246039	0.250197	0.157924	0.127692	-0.060099	0.0160159	0.0513892	0.233136	-0.257738	-0.175008	0.136439	-0.278712	-0.088357	-0.0159526	-0.00801393	0.0406132	0.215562	-0.235248	0.0781533	-0.205116	-0.0605339	-0.0514244	-0.0360317	-0.0134481	-0.181537	-0.131269	0.029866	-0.324406
ENSG00000014914	-0.0574851	0.0554678	-0.140548	0.171504	-0.270362	0.128556	-0.18449	0.302901	0.246744	0.203853	0.128965	0.00147733	0.150213	-0.0751298	-0.278963	0.0739442	-0.0890596	-0.419532	0.206066	-0.128713	0.00390644	-0.216152	0.0843757	0.153869	0.0946486	0.0364551	-0.0789867	0.0114363	0.100718	-0.0772623	-0.205556	0.173506	-0.323421	-0.190114	-0.208802	0.0811651	0.0156333	0.203917	-0.259119	-0.00413537	-0.00452026	-0.0533793	-0.0519892	0.0191953	0.181263	-0.193181	-0.0789963	0.0546004	-0.257326
ENSG00000014919	0.0531443	0.0229862	-0.0913026	0.386357	-0.0465737	0.15747	-0.161797	0.423474	0.0132441	0.134737	0.00837431	-0.425906	0.0383637	-0.0366649	-0.149138	-0.0115955	0.105616	-0.368288	0.143307	-0.230819	-0.0974723	-0.358003	0.276557	0.0747673	0.0517429	-0.0827837	0.0443598	0.117298	0.283647	-0.293728	-0.443995	0.246099	-0.319797	-0.145887	-0.00119187	0.166135	0.0530579	0.0890909	-0.371776	0.0867673	-0.0950154	-0.131186	-0.0423771	-0.16306	-0.0480019	-0.0764214	0.0039986	0.103515	-0.271661
ENSG00000015133	-0.101236	0.151555	-0.181198	0.109672	-0.388532	0.102017	-0.238527	0.274605	0.345381	0.247624	0.0999131	0.0804292	0.200859	-0.0852455	-0.27621	0.0705549	-0.176054	-0.2868	0.217439	-0.195625	-0.038773	-0.187892	0.0993907	0.180853	0.0589212	0.0613293	-0.0194078	-0.0302017	0.157577	-0.11063	-0.187394	0.159399	-0.358371	-0.141262	-0.144455	-0.0788569	-0.0514709	0.172475	-0.359252	0.0223723	-0.0222651	-0.0986766	-0.0819396	0.115693	0.151286	-0.220506	-0.200547	0.160866	-0.190374
ENSG00000015153	-0.121043	-0.06204	-0.142269	0.0883375	-0.446079	0.12411	-0.189287	0.367721	0.113491	0.18358	-0.0867931	0.279941	0.209908	-0.156795	-0.0950962	0.351266	-0.00087553	-0.453032	0.142209	0.0734889	0.00689183	-0.0578604	0.190052	0.133926	0.150552	-0.198551	-0.255898	0.205718	0.328432	-0.0350715	-0.139924	0.198364	-0.231025	-0.215044	-0.250196	-0.290228	-0.0265807	0.135978	-0.329258	-0.049837	-0.013304	-0.218511	0.0585309	-0.0228299	0.274789	-0.0549871	-0.0450101	0.0890997	-0.106248
ENSG00000015171	-0.119768	-0.0316057	-0.123684	0.0844264	-0.412446	0.127428	-0.172471	0.303765	0.14298	0.165986	-0.0313059	0.234985	0.181877	-0.122734	-0.163092	0.264708	-0.00622157	-0.431961	0.168892	-0.00158345	-0.0259463	-0.139225	0.130458	0.203462	0.136638	-0.095799	-0.159706	0.121518	0.237415	-0.0362639	-0.108275	0.179451	-0.29326	-0.0745162	-0.265767	-0.145926	-0.0237305	0.191492	-0.281181	-0.0581485	0.0187683	-0.189918	-0.0301603	0.0670936	0.24584	-0.127166	-0.0602647	0.0102022	-0.134357
ENSG00000015285	-0.125966	-0.0644123	-0.198716	0.137692	-0.257403	0.334152	-0.347697	0.335984	0.0410337	0.19491	0.118058	0.049172	0.295175	-0.0572725	-0.362456	0.0188771	-0.286041	-0.388437	0.350387	-0.0658724	0.0584027	-0.190993	-0.266985	0.199884	0.188579	-0.045168	-0.097665	-0.126442	-0.0311679	-0.00704711	-0.0936472	0.0792693	-0.187668	-0.199362	-0.294988	0.22763	0.055246	0.436813	-0.101253	-0.140265	-0.206331	-0.0216799	0.105403	0.0311781	0.0962304	-0.244313	-0.0269712	-0.0530588	-0.117527
ENSG00000015413	-0.0903304	-0.136956	-0.0923841	0.110894	-0.283304	0.098224	-0.128499	0.319445	0.0728868	0.209841	-0.0621685	0.117644	0.0705759	-0.109175	-0.154974	0.207755	-0.038472	-0.445018	0.214575	-0.166447	-0.0532957	-0.115798	0.205876	0.102317	0.129656	-0.0654521	-0.082264	0.0215125	0.118849	-0.083689	-0.128707	0.127355	-0.213226	-0.161262	-0.192403	-0.0198243	0.0750267	0.212672	-0.142698	-0.0883177	-0.142845	-0.132631	0.0253791	-0.0295023	0.0514989	-0.118919	-0.0657638	0.0923178	-0.422622
ENSG00000015475	0.335026	0.0884817	-0.0376553	0.12717	-0.261556	0.0387809	-0.101731	0.423737	0.131422	0.310183	-0.0987365	-0.0821432	0.297835	-0.192035	-0.25737	0.22498	-0.0668791	-0.34312	0.506164	-0.1075	0.172483	-0.0849005	0.120029	0.0487216	0.133089	0.013301	-0.292264	-0.182258	0.0724521	0.110461	-0.134217	0.424472	-0.0575611	-0.300625	-0.414824	0.0168732	0.20898	0.0590313	-0.307458	-0.228054	-0.0803274	-0.0228958	0.0336257	-0.175925	0.0791199	-0.0556047	0.13247	0.153915	-0.244486
ENSG00000015479	0.17038	0.0546595	-0.165817	0.219612	-0.58761	0.279932	0.0250884	0.321133	0.307048	-0.0280126	-0.229483	0.304526	0.216704	-0.0421147	-0.196485	0.00297979	-0.0757675	-0.210301	0.109407	0.0938729	-0.0463524	-0.444409	0.220192	0.0733408	0.150701	-0.0578443	-0.0546289	-0.0379335	0.159649	-0.191083	-0.0595965	0.113457	-0.270318	-0.291542	-0.0822611	0.0384242	0.0668958	0.160091	-0.344137	0.108446	-0.0807759	0.0683046	-0.138813	0.0586543	0.245289	-0.162205	-0.139385	-0.0100472	-0.196754
ENSG00000015520	-0.156415	-0.0151232	-0.161001	0.0929173	-0.352806	-0.0162483	-0.0783369	0.239803	0.351652	0.184537	-0.145308	0.0152793	-0.000345841	-0.0949696	-0.262402	0.130084	-0.07959	-0.360673	0.45085	-0.39742	-0.081109	-0.0571139	0.136182	0.141761	0.125395	0.0315772	-0.193823	-0.0322652	-0.044964	-0.0426301	-0.129312	0.17415	-0.256752	-0.176053	-0.0849594	-0.00705423	0.167466	0.154784	-0.236133	0.00471778	-0.117217	-0.0403612	-0.0335439	0.147049	0.157706	-0.225224	-0.098548	-0.0192222	-0.757542
ENSG00000015532	0.0205295	-0.0288265	-0.103943	0.0364688	-0.279344	0.0826959	-0.146003	0.250091	0.23315	0.181433	0.0436516	0.0343422	0.0131279	-0.0804792	-0.152993	0.0405294	-0.0362173	-0.36365	0.183222	-0.303042	-0.0491273	-0.141593	0.287591	0.000686024	0.0115834	0.0157255	0.125443	-0.168462	0.0292656	-0.154036	-0.20128	0.159751	-0.301557	-0.106693	-0.0858495	-0.0429909	-0.0451877	0.247558	-0.235074	0.0715761	-0.0461087	-0.144154	-0.225078	0.0745929	-0.0460461	-0.111339	-0.197551	0.309889	-0.556268
ENSG00000015568	0.0734741	0.112462	-0.062074	0.17964	-0.515008	0.242354	-0.0564747	0.389356	0.257579	0.147829	0.0256596	0.131887	0.282416	-0.132831	-0.28901	0.0344321	-0.0545493	-0.316506	0.135872	-0.0678464	-0.132061	-0.352822	0.220104	0.124848	0.0575109	-0.0272659	-0.0726059	0.00684825	0.130651	-0.0659826	-0.105391	0.21143	-0.412817	-0.116513	-0.19991	-0.0345839	-0.0472374	0.185704	-0.390685	-0.00233224	-0.013968	-0.0588999	-0.180017	0.0350942	0.282457	-0.301949	-0.164024	-0.00247786	-0.128692
ENSG00000015592	0.10822	0.076048	-0.0844034	0.349283	-0.296466	0.116674	0.0561011	0.0834966	0.131347	0.24177	0.0216265	0.325801	0.211779	-0.0724684	-0.406931	0.179868	-0.0286635	-0.11902	0.141026	-0.179226	-0.000173433	-0.159468	0.21118	0.0138501	0.0454844	0.143318	0.192106	0.0350271	0.477975	-0.0528009	-0.141984	0.0623136	-0.243352	-0.258659	-0.136599	-0.144993	0.080702	0.414434	-0.211044	-0.114747	-0.119999	0.017788	0.145667	0.0683009	0.163217	-0.195022	-0.10411	0.104419	-0.123864
ENSG00000015676	0.178469	0.0994324	-0.191208	0.285857	-0.352752	0.218815	-0.112891	0.306435	0.355253	0.100535	0.149582	0.0943643	0.266287	-0.183887	-0.355264	-0.022817	-0.115848	-0.195833	0.0961291	-0.219685	-0.112618	-0.347049	0.274703	0.182675	0.0214311	0.0443949	0.0295765	0.0101916	0.194121	-0.165544	-0.0764963	0.167405	-0.268003	-0.172074	-0.118678	-0.0241275	0.0579128	0.169823	-0.264637	-0.0483149	0.0335748	-0.0222907	-0.0672663	-0.0139262	0.204486	-0.271785	-0.102484	0.0715598	-0.0725257
ENSG00000016082	-0.0485186	-0.155371	-0.0926017	0.152782	-0.479836	0.028851	-0.18535	0.300445	0.11169	0.395856	-0.198051	0.155431	0.134078	-0.115999	-0.277401	0.109704	-0.171495	-0.217337	0.242137	-0.130442	-0.030413	-0.182875	0.00183895	0.0891797	0.162088	-0.00988797	0.0842582	0.0896492	0.295106	0.0919789	-0.22412	0.018687	-0.527217	-0.185424	-0.233809	-0.177315	-0.00341561	0.242324	-0.317719	0.0111373	-0.19664	-0.0995937	0.0847657	0.017399	0.110038	-0.0848457	-0.301413	0.246123	-0.333368
ENSG00000016391	-0.0598861	-0.0796673	-0.151506	0.163893	-0.120121	0.0563604	-0.0255494	0.344241	0.138595	0.130384	-0.0370826	-0.0432037	0.00499866	-0.106783	-0.133057	0.164951	0.0624352	-0.381857	0.196594	-0.246477	-0.0997414	-0.253002	0.15391	0.129116	0.138514	-0.0961413	-0.0158212	0.0590895	0.0712373	-0.182043	-0.122487	0.0922579	-0.245169	-0.0771167	-0.133983	0.074102	0.0876252	0.19679	-0.152601	0.0124606	-0.172917	-0.123603	-0.0834448	-0.00650769	0.0556485	-0.140655	-0.128615	-0.0531338	-0.572294
ENSG00000016402	0.280839	-0.119697	0.0447919	0.0478447	-0.304982	0.0302012	-0.0544665	0.247879	0.261168	0.493144	0.00168767	0.0615544	0.247356	-0.131702	-0.294101	0.230171	-0.0783175	-0.552872	0.416012	-0.0670117	0.174436	-0.0293051	0.128937	-0.0954241	0.0616264	0.106791	-0.311607	-0.0165369	0.190937	0.156786	-0.252664	0.252722	-0.160726	-0.242732	-0.395453	-0.0563978	0.147108	0.162688	-0.258806	-0.12913	-0.17076	0.0852504	-0.0113849	-0.111878	0.161088	0.0274475	0.119447	0.214522	-0.289439
ENSG00000016490	0.163925	-0.0797912	-0.084579	0.0910335	-0.229048	0.0644068	-0.190516	0.286498	0.198209	0.292833	0.0812294	0.0525332	0.0833352	-0.141662	-0.211808	0.0906846	-0.0205603	-0.386928	0.295612	-0.268289	-0.02649	-0.0774579	0.104857	-0.0198223	-0.114265	0.00634507	-0.077918	-0.0885248	0.0348412	0.0597233	-0.122923	0.104547	-0.20228	-0.279705	-0.219733	-0.019556	0.0922796	0.258716	-0.0654054	-0.0177027	-0.0879187	-0.00773787	-0.0691373	-0.059217	0.0576634	-0.132231	-0.0854437	0.188086	-0.52933
ENSG00000016602	0.0297995	-0.0683368	-0.1007	0.0951814	-0.264737	0.0703732	-0.17227	0.286429	0.182832	0.264216	0.0699186	0.0696441	0.0739972	-0.0756662	-0.199608	0.131853	-0.0515258	-0.386363	0.285144	-0.241306	-0.0400565	-0.0685766	0.0666696	0.0363361	-0.047728	-0.0036153	-0.0382815	-0.0908204	0.0276729	-0.00747309	-0.136571	0.108064	-0.262873	-0.233946	-0.205797	-0.0197929	0.0230329	0.258416	-0.123396	-0.0174206	-0.0382407	-0.069368	-0.0624869	0.0178579	0.0382404	-0.190026	-0.148685	0.213972	-0.533073
ENSG00000016864	-0.00728733	-0.0215859	-0.0493336	0.160592	-0.263515	0.0620217	-0.102231	0.254381	0.223852	0.231829	0.0606627	0.0786114	0.0667734	-0.0735959	-0.198766	0.0649631	-0.00882815	-0.386611	0.145441	-0.205112	0.00320895	-0.214056	0.210983	0.129668	0.0565427	0.0164852	-0.00961417	0.0734318	0.12813	-0.106247	-0.191383	0.131383	-0.334196	-0.169141	-0.111784	0.0219648	0.0045223	0.232723	-0.222055	0.0356577	-0.0398515	-0.0337076	-0.0623813	0.00536605	0.10565	-0.140348	-0.117878	0.0892798	-0.386809
ENSG00000017260	0.00570529	0.0260801	-0.116658	0.271579	-0.246958	0.184221	-0.246708	0.426429	0.0410146	0.0385854	-0.0121053	-0.0192629	0.101865	-0.0293244	-0.333053	-0.00116302	0.0318367	-0.357226	0.285913	-0.215785	-0.060617	-0.212981	0.0986358	0.211421	0.0196727	0.058909	0.00139864	-0.0169736	0.134388	-0.0597986	-0.216161	0.15423	-0.295305	-0.287411	-0.229348	0.0813876	0.0982217	0.150402	-0.0985119	-0.0180915	-0.0689981	0.0248397	0.0681477	-0.0749354	-0.0332464	-0.181269	-0.135406	0.00633539	-0.338992
ENSG00000017427	0.141681	-0.14981	0.00433082	0.0553105	-0.409753	-0.0195633	-0.0639184	0.323437	0.12451	0.29026	-0.118873	0.0399188	0.102406	-0.0607313	-0.240548	0.0977737	-0.043821	-0.318734	0.439869	-0.169352	0.044009	-0.16256	0.00700432	-0.0313388	0.118492	0.0725645	-0.184427	-0.020978	-0.0444591	0.201255	-0.26956	0.241872	-0.279053	-0.205218	-0.387676	-0.0186379	0.121166	0.21442	-0.338416	-0.0829049	-0.0993924	-0.0528142	-0.0373539	-0.0513003	0.0772479	0.004949	-0.0227835	0.190673	-0.530521
ENSG00000017483	-0.0544916	-0.0308406	-0.0566902	0.221654	-0.243497	-0.0309222	-0.0264289	0.268311	0.128418	0.205481	-0.0412689	0.0589544	-0.073815	-0.0628341	-0.195162	0.14658	0.0249763	-0.40549	0.179718	-0.307061	-0.0639639	-0.212363	0.252647	0.10221	0.122452	0.0375799	0.0248455	0.0726237	0.180203	-0.141094	-0.190072	0.124546	-0.303601	-0.237017	-0.0738941	0.0305628	0.135114	0.222549	-0.16318	0.039821	-0.151282	-0.0688614	0.00298299	0.0323982	0.0671559	-0.12373	-0.16128	0.0585307	-0.543544
ENSG00000017797	-0.149346	0.138582	-0.255855	0.105645	-0.346091	0.163747	-0.20285	0.291945	0.281045	0.219704	0.179584	-0.0302792	0.309106	0.00491313	-0.378469	0.0685962	-0.215114	-0.369591	0.344032	-0.161068	0.0293851	-0.257328	-0.0565502	0.244219	0.184521	0.0874417	-0.134428	-0.147516	-0.0392304	-0.149311	-0.147158	0.224154	-0.294064	-0.0877883	-0.314344	0.0995046	-0.00471998	0.187695	-0.351642	-0.0637659	-0.0603761	-0.121385	-0.150967	0.109244	0.177433	-0.335432	-0.0310571	0.0303961	-0.0685993
ENSG00000018189	-0.0510798	0.112982	-0.191394	0.317455	-0.354484	0.170718	-0.102343	0.18189	0.245136	0.188356	0.169513	0.225953	0.208029	-0.0484224	-0.355754	0.0355596	-0.166413	-0.245505	0.0672155	-0.161101	-0.0344011	-0.281417	0.144154	0.102031	0.117784	0.151971	0.156268	-0.0235502	0.234816	-0.157424	-0.1773	0.12119	-0.352815	-0.247903	-0.115096	-0.0173478	0.0044556	0.317036	-0.225322	-0.0303021	-0.00700813	-0.0360905	0.0193407	0.0881563	0.189162	-0.257377	-0.184219	0.0983456	-0.101757
ENSG00000018236	-0.00474663	0.0556233	-0.143739	0.237313	-0.316722	0.131994	-0.0233591	0.106322	0.200169	0.162515	0.0021752	0.291168	0.14161	0.0270014	-0.333368	0.188287	-0.111878	-0.18886	0.182805	-0.244357	-0.0333642	-0.101263	0.170322	0.125047	0.198045	0.10044	0.153818	-0.066813	0.189843	-0.11398	-0.190645	0.131208	-0.200573	-0.233539	-0.153808	-0.102975	0.0420243	0.363213	-0.202164	-0.0747736	-0.0118999	0.0182726	0.0885097	0.215837	0.113252	-0.213033	-0.116356	0.216155	-0.269405
ENSG00000018280	0.148987	-0.125962	-0.049076	0.112392	-0.0675957	0.0480011	-0.0374496	0.277211	0.143651	0.284811	0.0879172	-0.0578832	0.06348	-0.131637	-0.204693	0.208208	0.040307	-0.534566	0.257713	-0.180903	0.0218052	-0.0172098	0.152557	-0.0893915	-0.0386259	-0.00783963	-0.156217	-0.0481688	0.173104	-0.0259917	-0.182722	0.174294	-0.101237	-0.250126	-0.178193	0.0952908	0.189571	0.240373	-0.0804051	-0.139267	-0.142151	0.0476898	0.0303995	-0.0977016	0.0732924	-0.0770468	0.017665	0.108119	-0.478764
ENSG00000018408	-0.102293	0.122516	-0.262038	0.0969214	-0.42901	0.0313313	-0.25278	0.388842	0.307551	0.267317	0.023519	0.0565786	0.248306	-0.0882741	-0.261042	0.207093	-0.223061	-0.336335	0.297367	-0.0707028	0.0613295	-0.142099	-4.90189e-05	0.132824	0.152675	-0.0188192	-0.157829	-0.104252	0.0939939	0.0299809	-0.151391	0.169362	-0.323864	-0.269488	-0.28196	-0.175363	-0.0224681	-0.0186269	-0.383174	-0.0256634	0.0272638	-0.0188899	-0.0419347	0.00448076	0.126305	-0.161789	-0.153397	0.322991	-0.242318
ENSG00000018510	-0.205588	0.031868	-0.248018	0.291581	-0.0607183	0.108647	-0.0653471	0.326904	0.23634	0.0965038	0.0203029	-0.129155	0.0715961	-0.125212	-0.130035	0.13873	0.00499459	-0.344634	0.169053	-0.166407	-0.0846094	-0.213254	0.210328	0.197591	0.176324	-0.124916	-0.0221217	0.11026	0.190266	-0.283504	-0.157675	0.116625	-0.286186	-0.108113	-0.0639526	0.0638345	0.102231	0.111165	-0.275241	-0.00532391	-0.0892734	-0.161997	-0.0719197	0.0274159	0.0883928	-0.183233	-0.0543135	-0.0780514	-0.424474
ENSG00000018610	-0.0692651	0.0819144	-0.1776	0.178313	-0.428072	0.134676	-0.0197593	0.292356	0.251605	0.0434469	-0.0689045	0.191062	0.113944	-0.0536955	-0.0873068	0.219574	0.0386734	-0.313658	0.0534268	0.0273301	-0.101392	-0.250043	0.114404	0.170994	0.0615437	-0.173001	-0.102213	0.138334	0.29415	-0.246928	-0.0754743	0.130545	-0.349155	-0.144052	-0.0748423	-0.0565195	-0.0969039	0.134636	-0.397672	0.102714	0.0690191	-0.10793	-0.139763	0.168582	0.276572	-0.114664	-0.159697	0.000325962	-0.20204
ENSG00000018625	0.00100281	0.0898618	-0.0915191	0.321868	-0.210961	0.0531903	-0.0852624	0.208351	0.132839	0.208438	0.0980149	0.202083	0.120019	-0.000169873	-0.315592	0.145408	0.0349834	-0.280562	0.125629	-0.221015	-0.018075	-0.0507498	0.114985	0.0508044	-0.08226	0.171396	0.0893789	0.0621249	0.347439	-0.0989759	-0.181256	0.0965492	-0.309525	-0.435752	-0.092735	-0.0717357	0.0614143	0.295316	-0.0930732	-0.0431875	-0.0115314	0.0578298	0.160861	-0.00885937	0.0604304	-0.235004	-0.171035	0.0905079	-0.326461
ENSG00000018699	0.0788679	0.097825	-0.101838	0.305521	-0.332876	0.0209224	-0.0842159	0.310103	0.236723	0.33816	0.133784	0.177288	0.181789	-0.197547	-0.133806	0.0564809	-0.0720686	-0.442104	-0.0570397	-0.138675	-0.00544034	-0.372655	0.261137	0.0656115	0.0742073	0.0560891	0.00916728	0.112949	0.0543099	-0.185646	-0.174173	0.337513	-0.371641	-0.199606	-0.0425784	0.0359508	-0.069486	0.250583	-0.309039	0.000204774	0.17924	-0.110572	-0.0765761	-0.000465453	0.291691	-0.103622	-0.101257	0.0394281	-0.310451
ENSG00000018869	-0.129306	-0.0301268	-0.125053	0.124717	-0.31663	0.0357955	-0.196535	0.241136	0.18318	0.242891	0.063368	0.165622	0.0875884	-0.0617746	-0.215957	0.202785	-0.0409008	-0.364793	0.148659	-0.0786628	0.00454322	-0.0716088	0.11556	0.165066	0.0180379	-0.0275473	-0.0633941	0.100809	0.226325	-0.0165757	-0.202221	0.0872995	-0.376377	-0.216486	-0.199447	-0.16139	-0.0133269	0.156038	-0.200055	-0.00123651	-0.00161596	-0.0927548	0.0125868	0.0149728	0.149537	-0.143656	-0.157853	0.164413	-0.291266
ENSG00000019102	0.0425787	0.0375307	-0.100626	0.141618	-0.276321	0.106408	-0.121528	0.241705	0.232437	0.222224	0.0835426	0.0841184	0.158835	-0.0803749	-0.312232	0.0809391	-0.00368925	-0.338581	0.252638	-0.276972	0.0219104	-0.134265	0.197225	0.0690898	-0.00474508	0.0928001	-0.00161557	-0.0297076	0.141791	-0.0662009	-0.161519	0.142556	-0.248486	-0.180114	-0.159103	-0.0168561	0.0166689	0.26302	-0.185258	-0.0134733	-0.111556	-0.0350282	-0.057859	-0.0145431	0.116972	-0.176723	-0.0968241	0.0743729	-0.312389
ENSG00000019144	-0.122335	0.0171717	-0.231496	0.10928	-0.310237	0.166993	-0.196199	0.285284	0.235552	0.128765	0.120549	0.181181	0.13027	-0.0635845	-0.255478	0.121436	-0.120774	-0.330136	0.194348	-0.174486	-0.059932	-0.163461	0.00911256	0.158998	0.0520256	-0.0289922	-0.0138192	-0.0573791	0.0885576	-0.115126	-0.0748739	0.0628024	-0.307132	-0.176235	-0.180778	-0.0374256	-0.0311764	0.267119	-0.186021	0.0207532	-0.0168645	-0.0866187	-0.0853989	0.123872	0.12795	-0.272678	-0.18212	0.0843026	-0.317878
ENSG00000019169	0.201375	-0.222755	-0.0614185	0.0149561	-0.211158	0.116214	-0.174993	0.252716	0.153063	0.332157	0.0538436	-0.00803295	0.13538	-0.151717	-0.21633	0.178088	-0.0682787	-0.624503	0.398326	-0.21442	0.117172	0.0872693	0.163588	-0.139461	0.0187782	0.0099601	-0.203076	-0.17132	-0.03993	0.121712	-0.178331	0.207255	-0.0580967	-0.280706	-0.301013	0.057237	0.144925	0.260416	-0.0244237	-0.139694	-0.126199	0.0469401	-0.0170822	-0.0886799	0.0580752	-0.0102884	0.0734294	0.267642	-0.490882
ENSG00000019186	-0.00978593	-0.112732	-0.00339965	0.075299	-0.340845	-0.0634214	-0.102049	0.303201	0.114714	0.197715	-0.184706	0.0459451	-0.102236	-0.0160969	-0.127805	0.207022	0.0482239	-0.447903	0.359377	-0.242047	-0.0830133	-0.0895534	0.126161	0.158052	0.0833602	-0.0570685	-0.182121	0.0817824	0.00412503	0.0778256	-0.18231	0.172029	-0.221395	-0.176412	-0.170419	-0.0340538	0.107528	0.197043	-0.186886	0.052239	-0.110955	-0.102013	-0.0401611	0.0946003	0.12884	-0.0759245	-0.0669448	0.0288043	-0.682356
ENSG00000019485	-0.202761	-0.0986158	-0.101517	0.124107	-0.38056	0.0473893	-0.1786	0.280499	0.146798	0.211425	-0.0539271	0.163462	0.0409165	-0.0727686	-0.137531	0.26643	-0.0271219	-0.443544	0.159375	-0.0755916	-0.0537636	-0.087965	0.156626	0.220404	0.0958101	-0.0993973	-0.129223	0.190287	0.268461	-0.0737056	-0.226322	0.127746	-0.389274	-0.172715	-0.187228	-0.191075	-0.00286487	0.131688	-0.270641	0.00198358	0.00599786	-0.147235	0.0353992	0.0802784	0.18251	-0.101476	-0.157861	0.124254	-0.357048
ENSG00000019505	0.0100442	0.153091	-0.0742166	0.362373	-0.382681	0.0252987	-0.0565949	0.0811912	0.131289	0.193018	0.0383618	0.213208	0.166604	0.00340935	-0.454067	0.100795	-0.0752862	-0.243546	0.187239	-0.303582	-0.00655078	-0.0863261	0.254344	0.148397	0.0764128	0.278488	0.194014	-0.0249398	0.399935	-0.143518	-0.209843	0.161177	-0.282769	-0.346293	-0.0954331	-0.0981454	0.0737893	0.286908	-0.150135	-0.0652533	-0.101995	0.0616407	0.148099	0.191957	0.117551	-0.206458	-0.197523	0.128069	-0.115652
ENSG00000019549	-0.043822	-0.110538	-0.0388088	-0.0197693	-0.522667	0.0607142	-0.268357	0.331903	0.109713	0.341214	-0.197892	0.0846247	0.0951555	-0.0424747	-0.166719	0.186558	-0.161554	-0.335675	0.366388	-0.0713477	0.0556016	-0.113648	0.0789834	0.0715552	0.169032	-0.0867146	-0.15547	-0.144245	0.0550901	0.163833	-0.218734	0.163188	-0.303615	-0.123951	-0.380636	-0.180726	-0.0318535	0.0969626	-0.359794	-0.069248	-0.0703289	-0.190243	-0.0385514	-0.0717409	0.00668575	-0.0290292	-0.126717	0.389053	-0.428347
ENSG00000019582	0.138747	-0.237845	-0.0748556	0.0322435	-0.265154	0.206291	-0.179685	0.225535	0.161605	0.227351	0.0521444	0.127224	0.154398	-0.0727644	-0.270381	0.189392	-0.165999	-0.517509	0.337119	-0.198153	0.0993713	-0.0149449	0.206972	-0.0775599	0.0149526	0.0166534	-0.240683	-0.190927	-0.0157911	0.0114688	-0.166613	0.243176	-0.0238792	-0.248657	-0.233777	0.043579	0.109468	0.1976	-0.0550738	-0.156156	-0.204231	0.0620168	0.0684809	-0.131722	0.0112691	-0.0756662	0.101985	0.176179	-0.322679
ENSG00000019991	0.177774	-0.141186	-0.0374277	0.0207219	-0.46164	0.0496638	-0.0499707	0.355595	0.266104	0.339115	-0.136165	0.138463	0.205324	-0.054524	-0.229068	0.133993	-0.235687	-0.371972	0.45801	-0.185386	0.0534778	-0.134151	-0.00755146	0.03869	0.333964	0.0750001	-0.150818	-0.117965	-0.166658	0.16118	-0.297146	0.279824	-0.168627	-0.11102	-0.510323	-0.050868	0.0699266	0.233151	-0.413489	-0.0584477	-0.137587	-0.0932256	-0.0471422	0.0478483	-0.0270756	-0.0540507	0.0200946	0.305229	-0.437389
ENSG00000019995	0.0525978	0.148942	-0.293416	0.160029	-0.342421	0.0275795	-0.131807	0.34294	0.614775	0.274776	0.278098	0.212639	0.477666	-0.305222	-0.246489	0.180968	-0.277447	-0.331674	0.184942	-0.188406	0.142247	-0.0475298	0.181961	0.122072	0.238694	0.0541018	-0.257359	0.00978254	0.12237	-0.182136	-0.0645299	0.258981	-0.0763882	-0.433406	-0.160636	-0.272736	0.089713	0.0811302	-0.343949	-0.0571949	-0.0314146	-0.0399859	0.0438058	-0.084604	0.180419	-0.306722	-0.044134	0.170724	-0.0510221
ENSG00000020129	-0.0295614	0.0536779	-0.150269	0.328048	-0.324694	0.0840608	-0.0163993	0.158569	0.193891	0.118322	0.00924287	0.269549	0.153164	0.0254094	-0.306955	0.139766	-0.0349	-0.221644	0.0989417	-0.202607	-0.00245179	-0.179152	0.219796	0.192536	0.167633	0.123187	0.138534	0.0503272	0.222827	-0.206282	-0.200269	0.113878	-0.267268	-0.293738	-0.105248	-0.112472	0.0350176	0.25474	-0.1733	-0.0267677	-0.0285333	0.0185481	0.0850482	0.144465	0.0595072	-0.190887	-0.160307	0.107347	-0.187288
ENSG00000020181	0.0283247	0.0127322	-0.346989	0.104155	-0.298097	0.0540682	-0.144355	0.290891	0.418303	0.206987	0.154948	0.0607511	0.0796984	-0.0486192	-0.209337	0.156529	-0.065381	-0.300251	0.122711	-0.110261	-0.0646561	-0.173272	0.0886079	0.0507238	0.0673992	0.00813152	0.0788975	-0.0739749	-0.00290876	-0.0793776	-0.199261	0.109101	-0.345646	-0.197528	-0.217509	-0.147719	-0.011965	0.101024	-0.282712	0.0390789	0.0796339	-0.105451	-0.198714	0.088128	0.154096	-0.0857685	-0.196951	0.370621	-0.295144
ENSG00000020256	-0.0929717	-0.0161184	-0.0794942	0.0988319	-0.360147	0.0844333	-0.205629	0.28124	0.258748	0.274285	0.0942044	0.158872	0.144437	-0.0869031	-0.215272	0.161142	-0.121394	-0.451208	0.197416	-0.0592965	0.0378375	-0.0976638	0.105652	0.131931	0.0507189	-0.00148656	-0.129158	0.0571284	0.216482	-0.0168126	-0.234314	0.167062	-0.372492	-0.223772	-0.233034	-0.106654	-0.0320895	0.190327	-0.298965	-0.00378982	0.0454993	-0.0631772	0.00384719	0.00261163	0.162106	-0.151827	-0.139461	0.183958	-0.283737
ENSG00000020426	0.171054	-0.0825875	-0.0136631	0.0265568	-0.275435	0.166707	-0.0220721	0.487582	0.397433	0.156855	-0.0816848	0.130261	0.127056	-0.128767	-0.0488762	0.0344047	-0.131449	-0.282785	0.311827	-0.0811047	0.0543701	-0.208178	-0.0849574	0.356179	-0.116924	-0.246263	-0.289388	0.211057	0.211668	-0.100613	-0.0831793	0.116052	-0.326803	-0.0631808	-0.108632	-0.179223	-0.241454	0.116956	-0.677571	0.0830364	0.156372	0.139474	0.0289968	0.118789	0.073142	-0.0325917	-0.0910223	0.0282792	-0.336124
ENSG00000020577	-0.0539328	0.0551803	-0.140351	0.166531	-0.370305	0.0990016	-0.147544	0.265135	0.217615	0.151243	0.00161035	0.098971	0.135937	-0.0854166	-0.209826	0.128168	-0.0761677	-0.347187	0.137094	-0.0246305	-0.0307571	-0.277191	0.129638	0.114742	0.0967645	-0.0671179	-0.0541033	-0.00863209	0.26786	-0.103798	-0.149891	0.176538	-0.375965	-0.239551	-0.12326	-0.0258226	0.0228375	0.223809	-0.353799	0.0561079	-0.0440161	-0.125428	-0.135352	0.0851275	0.212847	-0.170052	-0.133844	0.0416666	-0.21909
ENSG00000020633	0.0736991	-0.331198	-0.0887038	-0.120602	-0.40407	0.165032	-0.199106	0.229941	0.14783	0.287298	-0.154316	0.239236	0.104848	-0.112998	-0.205817	0.229835	-0.267688	-0.427133	0.296897	-0.0895066	0.0769818	-0.158376	0.146948	-0.0360383	0.123629	-0.145778	-0.334616	-0.0517857	0.207501	-0.00856148	-0.180069	0.207833	-0.211247	-0.099229	-0.224071	-0.222679	0.0681095	0.110259	-0.192711	-0.113746	-0.25318	0.0408714	0.054025	-0.177757	0.14	-0.00294504	-0.00574529	0.186272	-0.342534
ENSG00000020922	0.139398	0.0398473	0.0494747	-0.0677225	-0.233498	0.0652166	-0.218927	0.428229	0.122711	0.222088	-0.0836711	0.0573212	0.270749	-0.191351	-0.137589	0.089278	0.0565526	-0.388999	0.220339	-0.150896	0.224081	-0.280707	0.137478	0.376791	0.135187	-0.193877	-0.216674	0.148967	0.114309	-0.119606	-0.211812	0.349574	-0.374391	-0.0313792	-0.206438	-0.287047	-0.184856	0.168179	-0.411104	0.1339	-0.0902566	-0.169247	-0.245952	-0.0446975	0.0781574	-0.158435	-0.124366	-0.00708195	-0.1362
ENSG00000021300	0.11442	-0.0197874	-0.0846991	0.253583	-0.277851	0.0840008	0.0269972	0.109791	0.200388	0.233666	0.0605694	0.296549	0.147024	-0.00875295	-0.330101	0.172788	-0.051878	-0.285899	0.140813	-0.179962	0.064045	-0.129846	0.179967	0.00845713	0.0493942	0.140526	0.118552	-0.0320447	0.268432	-0.0787892	-0.168692	0.0841622	-0.226268	-0.312847	-0.159847	-0.0752484	0.0525293	0.341448	-0.117588	-0.0521785	-0.102822	0.0829261	0.051682	0.0678899	0.0885911	-0.148469	-0.104524	0.187633	-0.256255
ENSG00000021355	0.23509	-0.182712	-0.058027	0.00192598	-0.280705	0.089402	-0.13072	0.256492	0.185158	0.237099	-0.0435557	0.0515767	0.04974	-0.145502	-0.22964	0.126853	-0.0750284	-0.473244	0.365492	-0.215169	0.0200042	-0.0464652	0.213095	-0.0157308	-0.0199691	0.0042179	-0.14322	-0.152823	-0.0395952	0.0950825	-0.137322	0.208868	-0.115111	-0.162459	-0.325947	0.0247031	0.141762	0.216749	-0.0900277	-0.100143	-0.079712	0.00513557	-0.0828533	-0.0158818	0.100187	-0.0158988	0.0168416	0.223145	-0.504309
ENSG00000021461	-0.019757	-0.166213	-0.115411	0.163341	-0.272645	-0.00261679	0.0167712	0.352356	0.242066	0.151136	-0.107649	0.082275	-0.0375702	-0.138609	-0.12587	0.130926	0.00929784	-0.382912	0.267379	-0.295365	-0.162117	-0.211252	0.173879	0.142715	0.161787	-0.113872	-0.11437	0.118163	-0.06903	-0.0010852	-0.0598998	0.0848139	-0.186269	-0.19187	-0.0657407	0.0179782	0.160527	0.275698	-0.206301	0.0684629	-0.177916	-0.133374	-0.0399233	0.0418336	0.162575	-0.199052	-0.0610611	-0.093284	-0.761691
ENSG00000021488	-0.130936	0.0159784	-0.0246148	0.0580065	-0.316832	-0.0444473	-0.117447	0.26681	0.156536	0.24233	-0.0303633	0.128743	-0.028502	-0.0833466	-0.213442	0.176903	0.0295375	-0.391264	0.279149	-0.388138	-0.0619731	-0.0773219	0.189851	0.170736	0.0529182	0.0145329	-0.0860029	0.0994276	0.112979	-0.0997082	-0.107919	0.0913172	-0.255402	-0.18538	-0.111676	-0.0393847	0.0554838	0.26017	-0.148098	0.0336131	-0.180624	-0.153192	0.0267976	0.0345407	0.107471	-0.192649	-0.172791	-0.00847801	-0.507101
ENSG00000021574	0.200023	0.175247	-0.132076	0.242214	-0.358804	0.103725	-0.0916989	0.287327	0.313024	0.17698	0.0407542	0.1391	0.294636	-0.225564	-0.289115	0.0233439	-0.160596	-0.143586	0.156283	-0.244039	-0.0970277	-0.306279	0.229692	0.169746	0.0771358	0.0337592	0.00257481	0.0488008	0.268402	-0.209774	-0.104839	0.244164	-0.262541	-0.0770348	-0.100996	-0.0934233	0.0287785	0.183841	-0.379571	-0.0706083	-0.0512788	-0.0685339	-0.0463772	0.0585124	0.211292	-0.198178	-0.0897588	-0.0141813	-0.103087
ENSG00000021645	-0.112501	0.0906018	-0.19633	0.225421	-0.393392	0.0219783	0.0163558	0.140016	0.217776	0.243449	0.0073621	0.335001	0.211473	0.0336648	-0.326026	0.240848	-0.0751094	-0.214852	0.118568	-0.146024	-0.0149692	-0.136552	0.0908448	0.103883	0.278328	0.17907	0.17945	-0.0517281	0.212834	-0.151978	-0.14143	0.0368982	-0.31242	-0.328259	-0.130283	-0.143559	0.055615	0.324296	-0.151219	-0.0451726	-0.10436	-0.0188649	0.0534052	0.25861	0.158168	-0.194754	-0.222792	0.183701	-0.143353
ENSG00000021762	-0.15184	0.0829673	-0.192577	0.173603	-0.325935	0.0885699	-0.231453	0.242647	0.201418	0.129451	0.0412196	0.0426369	0.114364	-0.0476744	-0.332327	0.119885	-0.0344364	-0.356651	0.297224	-0.301666	-0.0478878	-0.116064	0.150282	0.23256	0.110387	0.103422	-0.0702254	0.0500053	0.0890836	-0.141817	-0.199733	0.195648	-0.27933	-0.126603	-0.168662	0.0224325	0.0303624	0.177149	-0.18823	-0.0552824	-0.0460661	-0.0740392	0.00876328	0.0924357	0.157803	-0.235041	-0.0974745	0.0028575	-0.292899
ENSG00000021776	0.243971	0.0237565	-0.245729	0.188488	-0.33967	0.0521849	0.0494464	0.368248	0.447352	0.0523671	0.0416465	0.123114	0.189824	-0.124643	-0.110371	0.121725	0.0228069	-0.409606	0.0462189	-0.0750637	-0.0406003	-0.24956	0.0877597	0.204307	0.151793	-0.057825	0.00059692	0.118233	0.117149	-0.228814	-0.153761	0.167549	-0.359404	-0.221451	-0.148084	-0.217805	-0.0684451	0.0911234	-0.40832	0.149117	0.168889	0.0393147	-0.212952	0.24856	0.19649	-0.0337705	-0.215555	0.204605	-0.184129
ENSG00000021826	0.0364552	-0.106034	-0.0557095	0.0812619	-0.184077	0.0885341	0.0386708	0.34678	0.117688	0.129655	-0.140973	0.069753	-0.00187704	-0.156385	-0.141315	0.115032	-0.0582889	-0.356749	0.12379	-0.219925	-0.0651101	-0.344356	0.277201	0.14039	0.250127	-0.086447	0.0458021	-0.000132727	0.0593956	-0.20696	-0.12047	0.183488	-0.299163	0.0350686	-0.163099	0.110665	0.0695195	0.249262	-0.278902	0.0347009	-0.185561	-0.162791	-0.113969	-0.0121659	0.013423	-0.0770015	-0.132334	-0.0120529	-0.489627
ENSG00000021852	0.0836131	-0.0861544	-0.168076	-0.0813466	-0.201693	0.0835285	-0.134759	0.325281	0.227982	0.0613409	-0.0444094	0.0883757	-0.0484688	-0.0216777	-0.105514	0.251334	0.0650973	-0.396331	0.328277	-0.258273	-0.0870376	0.0357279	0.146953	0.180849	0.0519222	-0.14912	-0.192667	0.00443127	-0.189708	-0.0204731	-0.12685	0.231294	-0.07371	-0.238753	-0.222853	0.012478	0.0460171	0.223387	-0.166691	0.00967064	-0.0721775	-0.145315	-0.052177	0.0680835	0.0479362	-0.166546	-0.0101612	0.154254	-0.603146
ENSG00000022267	-0.17355	0.0266392	-0.301552	0.10959	-0.150111	0.276206	-0.336704	0.459884	0.117446	0.0821309	0.149198	-0.0635736	0.214018	-0.0428659	-0.272252	-0.000886344	-0.0766228	-0.326958	0.27834	-0.0513865	-0.0893307	-0.20506	-0.170503	0.162933	-0.0178237	-0.110205	-0.0130328	-0.112031	0.0365495	-0.0412217	-0.0813027	-0.00576044	-0.396049	-0.216745	-0.309941	0.0758369	-0.0153936	0.205768	-0.155739	0.00574556	0.00112949	-0.0248552	-0.081555	0.0073978	0.0450834	-0.333852	-0.197934	0.0810421	-0.329191
ENSG00000022277	-0.00970161	0.0257348	-0.133716	0.067869	-0.401387	0.144508	-0.148059	0.354045	0.244942	0.15615	-0.0189016	0.0899666	0.154217	-0.119124	-0.117621	0.139444	-0.0361116	-0.376626	0.119442	-0.0671704	-0.0435285	-0.216373	0.13119	0.138971	0.0488374	-0.129011	-0.124749	0.0506175	0.14818	-0.168373	-0.120167	0.199104	-0.352433	-0.0850714	-0.110906	-0.0776167	-0.123162	0.145564	-0.400539	0.0896119	0.0141567	-0.161606	-0.206066	0.0795921	0.208701	-0.104943	-0.149136	0.051955	-0.22325
ENSG00000022355	0.0444464	0.0539688	-0.100583	0.377485	-0.303592	0.0297646	0.0394315	0.0912033	0.159955	0.299961	0.0575579	0.388338	0.189854	-0.0149811	-0.378375	0.198973	-0.103377	-0.199449	0.0771274	-0.262094	0.0337152	-0.171789	0.204241	0.122316	0.0916132	0.210109	0.180041	0.0145919	0.343462	-0.152608	-0.207104	0.120027	-0.274984	-0.341525	-0.126153	-0.172412	0.0681856	0.348267	-0.111863	-0.0982329	-0.0457946	0.0418211	0.156237	0.141285	0.0653553	-0.226025	-0.180773	0.173449	-0.167459
ENSG00000022556	0.127668	-0.102329	-0.113552	0.140609	-0.245055	0.0839101	-0.0969011	0.235704	0.225103	0.265714	0.074044	0.104851	0.166482	-0.139687	-0.267497	0.177839	-0.0591081	-0.476952	0.258549	-0.131377	0.0521797	-0.0373465	0.177034	-0.00203654	0.093433	0.0258996	-0.138058	-0.0289996	0.0996356	0.0515947	-0.137559	0.143497	-0.13003	-0.315674	-0.249518	-0.0164919	0.194222	0.213574	-0.0656931	-0.0997671	-0.0876035	0.0419101	0.0309715	-0.0610504	0.162097	-0.102403	0.0195419	0.145385	-0.303051
ENSG00000022567	-0.0640581	-0.012606	-0.144028	0.140855	-0.226975	0.0509656	-0.114138	0.259012	0.218127	0.184027	0.0516744	0.0645091	0.0802386	-0.0965783	-0.23056	0.136229	-0.0315675	-0.382973	0.208394	-0.224302	-0.0262494	-0.133002	0.124023	0.151377	0.0731751	0.0105895	-0.0479905	0.0625518	0.11863	-0.0926597	-0.161198	0.124326	-0.28275	-0.20968	-0.148013	-0.0479816	0.0505657	0.181002	-0.191308	0.00217564	-0.0419522	-0.0786021	-0.0135888	0.0413358	0.108944	-0.168862	-0.117145	0.0827596	-0.369044
ENSG00000022840	-0.0893617	0.159764	-0.175051	0.189119	-0.293675	-0.0114297	-0.173607	0.330314	0.392411	0.248014	0.219896	0.13175	0.34425	-0.251956	-0.219462	0.192862	-0.130554	-0.398903	0.147727	-0.160283	0.0987238	-0.0577196	0.176986	0.190401	0.144255	0.00564916	-0.144085	0.0510847	0.235542	-0.21148	-0.102367	0.177311	-0.247936	-0.372201	-0.0866907	-0.2486	0.0015288	0.135303	-0.312225	0.0454653	-0.0460512	-0.092852	0.0112779	-0.0103035	0.140459	-0.35457	-0.175445	0.10622	-0.0952425
ENSG00000022976	0.0242537	0.0526004	-0.147719	0.197712	-0.254941	0.138454	-0.13442	0.282617	0.213707	0.136835	0.0793894	0.0509174	0.169674	-0.0741228	-0.258362	0.0552643	-0.0495728	-0.309968	0.17482	-0.150139	-0.0109035	-0.193828	0.134888	0.117016	0.0768445	0.0349719	-0.00145186	-0.00917645	0.136571	-0.11249	-0.158236	0.139774	-0.261194	-0.217329	-0.161161	0.00400109	0.0379753	0.177646	-0.220113	0.000723867	-0.0337288	-0.0219482	-0.0313071	0.00605205	0.0955658	-0.175245	-0.096931	0.0984412	-0.189746
ENSG00000023041	-0.00872844	0.102326	-0.0939077	0.190638	-0.339603	0.0830936	-0.131229	0.272444	0.253851	0.11597	0.0371075	0.0235929	0.167169	-0.0466344	-0.286121	0.0309813	-0.0315371	-0.33991	0.249798	-0.322781	0.00736737	-0.182011	0.254399	0.221833	0.108025	0.113947	-0.0334264	-0.00778463	0.0864232	-0.215287	-0.199472	0.223626	-0.26302	-0.220087	-0.0913755	-0.0295704	0.0176598	0.126471	-0.24231	0.0525118	-0.084624	-0.0520993	-0.0760923	0.062472	0.0442565	-0.236276	-0.128701	0.0556284	-0.239225
ENSG00000023171	-0.0462811	0.01208	-0.139336	0.234016	-0.253014	0.079535	-0.0439998	0.235225	0.24152	0.17545	0.0598119	0.0523277	0.105173	-0.0736489	-0.309534	0.0797927	-0.0597964	-0.357241	0.194029	-0.212009	-0.0255483	-0.198509	0.192078	0.109794	0.117175	0.0810513	0.0239665	0.00590337	0.215166	-0.149859	-0.161255	0.106575	-0.281895	-0.205431	-0.090328	-0.0254351	0.0622665	0.17027	-0.209242	0.00912705	-0.11606	0.0054811	-0.00138839	0.0268641	0.101447	-0.197183	-0.142919	0.092868	-0.302096
ENSG00000023191	0.159883	0.0215122	-0.0619421	0.0953502	-0.453359	0.139603	-0.0961519	0.369319	0.237725	0.200223	-0.085485	0.0772932	0.24523	-0.14421	-0.217007	0.0876723	-0.111714	-0.350499	0.259682	-0.00835586	0.0264819	-0.261811	0.158596	0.00573975	0.141448	-0.0630567	-0.129985	-0.0707237	0.175081	0.046753	-0.132004	0.195991	-0.261969	-0.142617	-0.260676	-0.0101632	0.0187828	0.124195	-0.425857	0.015856	-0.116958	-0.0242302	-0.132942	-0.0581748	0.163943	-0.0480312	-0.0634754	0.132059	-0.181594
ENSG00000023228	-0.00510379	-0.0172416	-0.161833	0.39151	0.0229504	0.190073	-0.0910317	0.411211	0.0455907	0.12365	0.0157435	-0.31182	0.0647431	-0.0294846	-0.105605	0.0682273	0.0121364	-0.322462	0.0754687	-0.137449	-0.0933584	-0.342837	0.222159	0.0470993	0.0516176	-0.107376	0.0193928	0.106636	0.335079	-0.38366	-0.311015	0.228962	-0.340942	-0.240559	-0.011616	0.224377	0.0705267	0.0745893	-0.322183	0.0348666	-0.0950693	-0.0877046	-0.0110186	-0.138638	-0.0621206	-0.0718029	0.00364805	0.00886039	-0.296988
ENSG00000023287	0.0266189	0.28392	-0.0177268	0.283451	-0.515948	0.000764249	-0.100167	0.348496	0.218256	0.231941	-0.115274	-0.0196649	0.247988	-0.144486	-0.363873	0.200835	-0.0673605	-0.350075	0.380736	-0.238987	0.0731994	-0.113032	0.238957	0.115025	0.242507	0.200318	-0.206203	0.0177984	0.315232	-0.0604509	-0.279466	0.507538	-0.291944	-0.230794	-0.234476	-0.0320371	0.0887366	0.00574125	-0.4662	-0.148215	-0.0214422	-0.0882393	0.139494	-0.129989	0.213788	-0.107383	-0.095173	0.0832577	-0.134991
ENSG00000023318	0.0510875	-0.100461	-0.174038	0.20486	-0.288108	0.0886211	-0.104422	0.341372	0.204125	0.100161	0.00174718	0.0589317	0.136295	-0.0934315	-0.25977	0.107775	-0.0820519	-0.329918	0.215087	-0.201939	-0.0261393	-0.20349	0.286516	0.184269	0.0509974	0.0156636	-0.0901867	-0.12901	-0.00321026	-0.209692	-0.133523	0.291963	-0.265515	-0.207379	-0.173937	-0.0674024	0.0679259	-0.0683133	-0.130785	-0.13487	0.0673494	-0.0135186	-0.0341447	-0.0429542	-0.0274498	-0.182785	-0.0783566	0.159107	-0.352501
ENSG00000023330	-0.170219	-0.0821811	-0.221551	0.212098	-0.12707	0.121965	-0.00517236	0.319643	0.145448	0.0770126	-0.123769	-0.0731455	-0.0252889	-0.0646839	-0.156121	0.182957	0.00254193	-0.379101	0.185787	-0.112134	-0.136689	-0.260966	0.115784	0.142365	0.155515	-0.165507	-0.0806732	0.134161	0.219433	-0.140177	-0.127956	0.0461431	-0.30745	-0.117212	-0.0761535	0.0867946	0.166537	0.196259	-0.244169	0.0230169	-0.12424	-0.107805	-0.0166475	0.0704055	0.171902	-0.140338	-0.0403433	-0.135702	-0.511789
ENSG00000023445	0.18291	0.022639	-0.173013	0.0901643	-0.279274	0.112773	-0.0708983	0.404785	0.293922	0.287771	0.118988	0.0188186	0.349499	-0.274348	-0.235652	0.287728	-0.0206221	-0.437286	0.362786	0.0153173	0.152481	-0.037953	0.129993	-0.0138847	0.0926175	-0.0159471	-0.242539	-0.125632	0.151939	0.101832	-0.0652267	0.237848	-0.0623254	-0.24924	-0.434155	-0.0513218	0.155986	0.0741829	-0.276324	-0.16747	-0.00103949	-0.04056	-0.0557363	-0.203212	0.221306	-0.087244	0.100392	0.166102	-0.105777
ENSG00000023516	-0.109008	0.148592	-0.192467	0.186373	-0.316816	0.15284	-0.261581	0.352286	0.212223	0.146717	0.181791	0.102565	0.175259	-0.0262979	-0.313842	0.0747618	-0.0842658	-0.280531	0.20164	-0.105231	-0.0532408	-0.223982	0.0138754	0.237292	0.00309791	0.031162	-0.0265541	0.00242977	0.138751	-0.0831601	-0.156684	0.116459	-0.376627	-0.207196	-0.274056	0.0208338	-0.0386899	0.16128	-0.235939	-0.0204602	0.0591427	-0.0324238	-0.0251037	0.036003	0.154989	-0.281507	-0.171684	0.124503	-0.171647
ENSG00000023572	0.102561	-0.10321	-0.170349	0.224641	-0.14805	0.137267	0.0588916	0.3646	0.133531	0.0700205	-0.070355	-0.0907951	0.0938983	-0.150948	-0.138145	0.184134	0.0037397	-0.328851	0.134318	-0.131903	-0.0759303	-0.295029	0.298687	0.113379	0.230498	-0.136242	-0.0126882	-0.00954045	0.112891	-0.253414	-0.104291	0.2064	-0.142429	-0.139249	-0.104579	0.0279436	0.130084	0.128292	-0.255801	-0.0512345	-0.161111	-0.138925	-0.100674	-0.0316909	-0.0055367	-0.0850017	-0.0116013	0.0553886	-0.32349
ENSG00000023608	-0.0581706	-0.042422	-0.0781821	0.102557	-0.383018	0.0838272	-0.0107708	0.323581	0.383701	0.151301	-0.0558758	0.103078	0.0123518	-0.0618891	-0.0784297	0.121743	-0.127822	-0.391381	0.138709	-0.0479499	-0.0102765	-0.248697	0.100167	0.242831	0.0741348	-0.125651	-0.112921	0.144772	0.265675	-0.22757	-0.222629	0.146467	-0.44419	-0.0292421	-0.129351	-0.0801066	-0.131077	0.116621	-0.578939	0.129693	0.13192	-0.000108764	-0.077329	0.200796	0.179969	-0.0122563	-0.201885	0.102391	-0.309446
ENSG00000023697	-0.00973674	-0.165315	-0.23851	0.176653	-0.04952	0.183653	0.0159943	0.427199	0.184601	0.0685465	0.0327614	-0.0317892	0.0725259	-0.220699	-0.140466	0.162827	-0.0557685	-0.383735	0.0735675	-0.196892	-0.0907559	-0.349919	0.267242	0.0785417	0.255876	-0.159771	0.0643374	-0.0283928	0.106548	-0.318207	-0.0522925	0.0430684	-0.213248	-0.0557416	-0.142582	0.102612	0.0868551	0.181995	-0.176902	0.0158974	-0.253765	-0.179738	-0.163472	-0.0703498	-0.0982005	-0.138998	-0.114655	-0.0251206	-0.415432
ENSG00000023734	0.195022	0.0014035	-0.220623	0.218621	-0.406384	0.239034	0.00649983	0.394806	0.391769	0.0103548	-0.0534962	0.246221	0.200683	-0.118742	-0.197389	0.0252956	-0.0894409	-0.231127	0.0952446	-0.0252108	-0.0711216	-0.422171	0.250093	0.106419	0.170351	-0.0477321	-0.0411265	-0.0559093	0.026279	-0.106228	-0.0841632	0.133886	-0.240931	-0.246228	-0.141309	0.0152847	0.120902	0.130023	-0.321072	0.0299683	-0.00143379	0.0623249	-0.126612	-0.0377795	0.149531	-0.111573	-0.0536394	0.0974138	-0.205431
ENSG00000023839	0.0646828	-0.0347369	0.0327126	0.0379056	-0.308625	0.00150776	-0.0658406	0.400297	0.171902	0.150286	-0.166319	0.0236077	0.0106088	-0.09081	-0.175536	0.049402	0.03218	-0.397484	0.391745	-0.362612	-0.0881709	-0.147987	0.149017	0.122109	0.19295	-0.0451398	-0.121372	0.0698942	-0.021243	0.0432652	-0.0909218	0.115243	-0.0997237	-0.145063	-0.0607371	-0.0226346	0.0922891	0.317516	-0.300062	0.126663	-0.324331	-0.121806	0.018094	-0.0154818	0.0660528	-0.146617	-0.100553	-0.0591881	-0.61727
ENSG00000023892	0.0473674	-0.168589	-0.103273	0.0402198	-0.219456	0.253074	-0.218186	0.307375	0.169048	0.27566	0.144787	0.130527	0.25823	-0.0978194	-0.268416	0.17846	-0.158254	-0.559209	0.325898	-0.05251	0.140552	-0.0368617	-0.0469176	0.0501497	0.0984665	-0.0298984	-0.234763	-0.0681186	0.0660174	0.0490376	-0.141846	0.177716	-0.151746	-0.223149	-0.348214	0.0297875	0.0386567	0.295163	-0.109225	-0.124844	-0.0961795	0.0292004	0.0434443	-0.0631886	0.124927	-0.142695	0.0434045	0.09046	-0.177881
ENSG00000023902	0.00417734	0.04551	-0.155595	0.136281	-0.29897	0.111051	-0.192898	0.266856	0.273099	0.234471	0.114674	0.130779	0.238369	-0.118875	-0.306823	0.107725	-0.166656	-0.3497	0.240387	-0.167147	0.0622398	-0.113275	0.103983	0.135436	0.106607	0.0781764	-0.123128	-0.042285	0.118973	-0.0755103	-0.176562	0.214282	-0.24032	-0.261981	-0.206741	-0.0677366	0.0532202	0.171498	-0.222833	-0.0741806	-0.0301801	-0.0127863	0.058559	-0.0411901	0.123032	-0.200021	-0.0599483	0.130331	-0.165764
ENSG00000023909	0.0915842	-0.151705	-0.112962	0.170848	-0.224349	0.0275339	0.121104	0.380262	0.072123	0.183789	-0.20172	0.0291743	0.0200829	-0.181615	-0.173243	0.224037	-0.0702868	-0.29378	0.283504	-0.207636	-0.115854	-0.324275	0.201909	0.115797	0.245229	-0.101476	-0.106338	-0.0755184	0.0521434	-0.0781063	-0.00205351	0.208567	-0.141651	-0.14707	-0.203283	0.043926	0.237461	0.156674	-0.200883	-0.129567	-0.238343	-0.151018	-0.012881	-0.0250125	0.0606227	-0.0984006	-0.0353281	-0.00388186	-0.562331
ENSG00000024048	-0.0736461	0.115114	-0.187079	0.126597	-0.395585	-0.00243933	-0.19423	0.32757	0.458899	0.216033	0.246304	0.156353	0.350051	-0.251585	-0.212484	0.236664	-0.14059	-0.419357	0.151212	-0.170303	0.0216203	-0.0451999	0.158561	0.200905	0.130825	-0.00796074	-0.234494	0.0739538	0.09917	-0.182836	-0.109519	0.252214	-0.20484	-0.294822	-0.157062	-0.203802	-0.0209635	0.100852	-0.344721	-0.00837399	0.0844137	-0.106645	0.000209928	0.0035152	0.216987	-0.356921	-0.116496	0.122782	-0.128644
ENSG00000024422	-0.0331887	0.100878	-0.167106	0.196123	-0.395304	0.144766	-0.253733	0.270285	0.254623	0.0879723	0.104779	0.0938419	0.253045	-0.0729579	-0.339274	-0.0219807	-0.191354	-0.322073	0.268381	-0.299508	0.00829133	-0.124631	0.190667	0.198434	0.165842	0.161186	0.0448081	-0.160437	-0.0599682	-0.105191	-0.182808	0.192524	-0.201509	-0.311191	-0.187291	0.00695126	0.0798644	0.182672	-0.144488	-0.0576608	-0.0297102	-0.0266372	0.00149299	0.0696054	-0.044207	-0.262324	-0.116125	0.169656	-0.212963
ENSG00000024526	0.265011	0.161795	0.00132349	-0.0797654	-0.263656	0.262836	-0.200578	0.488204	0.234452	0.210046	-0.00776769	0.0465904	0.400145	-0.16897	-0.176325	-0.0207704	0.20777	-0.125809	0.289185	-0.1962	0.135668	-0.268947	0.117756	0.0511418	-0.191389	-0.127331	-0.0596061	0.058381	0.203827	-0.0497687	-0.020742	0.099869	-0.275562	0.103591	-0.175468	-0.0613146	-0.259954	0.352345	-0.535792	0.122274	-0.292469	-0.241626	-0.31619	-0.239961	0.0595876	-0.0726377	-0.0808351	-0.12644	-0.106544
ENSG00000024862	-0.077629	-0.0209033	-0.125238	0.178554	-0.3522	0.138963	-0.153583	0.312664	0.204852	0.188764	0.0388338	0.0702274	0.141966	-0.0857088	-0.225156	0.0682368	-0.0971237	-0.409146	0.176361	-0.0982489	-0.0239193	-0.2276	0.126808	0.145136	0.119951	-0.0209724	-0.048197	0.0562468	0.134841	-0.0634111	-0.185284	0.151134	-0.365412	-0.152102	-0.18462	-0.0103116	-0.010253	0.180005	-0.282424	0.0154541	-0.0117079	-0.0735167	-0.0402153	0.0213923	0.167946	-0.176046	-0.117741	0.0763553	-0.286386
ENSG00000025039	0.0210286	0.190277	-0.0370052	0.286323	-0.351126	0.194536	-0.117519	0.384734	0.249275	0.091844	-0.00552421	-0.164441	0.0840454	-0.0779175	-0.396585	0.0585989	0.0663861	-0.368743	0.35125	-0.305602	-0.0851875	-0.296327	0.169296	0.0700435	0.0590691	0.0938315	-0.184268	0.0795858	0.289959	-0.0278907	-0.365772	0.38167	-0.384303	-0.207545	-0.233702	0.0843315	0.0742466	0.0979658	-0.391004	0.0367446	0.0401697	-0.0432607	0.112211	-0.244919	0.280651	-0.148095	-0.133601	0.0260475	-0.272462
ENSG00000025156	0.0863862	-0.0898402	-0.107218	0.175724	-0.315409	0.101764	-0.0533915	0.374861	0.193186	0.18599	-0.062341	0.00327806	0.178239	-0.126379	-0.249437	0.20024	-0.0324921	-0.347008	0.170223	0.0587665	0.00821051	-0.282886	0.111438	0.199068	0.0928381	-0.107738	-0.109381	0.0783268	0.226925	0.0293082	-0.184785	0.22296	-0.420506	-0.0667616	-0.280371	-0.10328	0.00205788	-0.00450029	-0.367486	-0.103972	0.102126	-0.0431996	-0.0674968	-0.0542505	0.247349	-0.107124	-0.0740951	0.124473	-0.251122
ENSG00000025293	-0.0665016	-0.0719061	-0.167845	0.158026	-0.363344	0.125907	-0.164258	0.352848	0.239453	0.202763	0.101248	0.234014	0.263493	-0.205731	-0.1371	0.342138	-0.0370496	-0.524955	0.0911696	-0.0380718	-0.0122414	-0.0891951	0.219636	0.212795	0.170633	-0.10322	-0.222253	0.212217	0.203008	-0.0584184	-0.155719	0.250174	-0.213996	-0.22403	-0.312483	-0.240535	0.0229523	0.0833144	-0.301691	-0.120283	0.12429	-0.112381	0.10368	-0.0280529	0.2661	-0.138612	-0.0261106	0.147067	-0.0881034
ENSG00000025423	-0.0942604	-0.0800399	-0.106894	0.112812	-0.301784	-0.0891904	-0.0492706	0.319303	0.239252	0.208051	-0.119588	0.011052	-0.0546018	-0.112119	-0.14329	0.161429	-0.0256771	-0.392693	0.31422	-0.361572	-0.140207	-0.164971	0.141545	0.225229	0.142313	-0.0648106	-0.126588	0.071574	-0.0262384	-0.048758	-0.110721	0.0956092	-0.253353	-0.143178	-0.0670656	-0.0805542	0.092333	0.211253	-0.2132	0.087409	-0.161482	-0.174634	-0.0694296	0.153918	0.128831	-0.223418	-0.168769	-0.00443086	-0.711231
ENSG00000025434	-0.165028	-0.112554	-0.133979	0.0765576	-0.333267	0.0866547	0.0573546	0.277279	0.189952	0.161109	-0.315412	0.0278596	0.0594073	-0.0770105	-0.209401	0.267861	0.0171106	-0.331727	0.42148	-0.121767	-0.122758	-0.100658	0.0948576	0.0809546	0.134863	-0.161761	-0.284168	0.0973356	0.104729	0.105753	-0.072265	0.148294	-0.254472	-0.0573522	-0.211354	-0.0477369	0.122718	0.147118	-0.329205	-0.0898719	-0.0561094	-0.0367456	0.0457346	0.0996585	0.373855	-0.157071	0.0521521	-0.127299	-0.637849
ENSG00000025708	0.180199	-0.152657	0.0625683	0.0396968	-0.0531296	0.0794244	-0.0226449	0.34937	0.0323488	0.318322	-0.0353639	-0.101553	0.0534796	-0.11407	-0.0669971	0.108306	-0.0476378	-0.484583	0.198485	-0.210167	0.0642334	-0.248374	0.151427	-0.113166	0.116183	-0.0829751	-0.0286712	-0.0897137	0.0206209	-0.157153	-0.201864	0.159532	-0.119208	-0.0448466	-0.206998	0.190772	0.029219	0.26464	-0.250257	0.039016	-0.266958	-0.0317778	-0.0637546	-0.122548	-0.163521	0.0387825	0.0128867	0.200022	-0.415632
ENSG00000025770	0.0759654	8.51426e-05	-0.0353717	-0.0250359	-0.229809	0.249794	-0.215903	0.428387	0.0472513	0.17026	-0.00524106	0.092054	0.217263	-0.191323	-0.117674	0.162733	0.149029	-0.277892	0.151782	-0.023538	0.0118418	-0.244329	0.132569	0.160762	-0.123251	-0.27697	-0.110624	0.167444	0.343207	-0.0615057	-0.0609813	0.118864	-0.332885	0.133292	-0.268308	-0.0895213	-0.166009	0.296127	-0.340908	0.0308694	-0.114129	-0.254152	-0.222688	-0.0998466	0.221238	-0.048134	-0.0734288	-0.115085	-0.0850702
ENSG00000025772	0.16069	0.00749161	-0.199698	0.223882	-0.215022	0.147409	-0.101399	0.357898	0.299622	0.185794	0.159483	-0.057996	0.168019	-0.148013	-0.211277	0.0880549	0.00422949	-0.24053	0.01955	-0.106592	-0.0783357	-0.367521	0.253106	0.14137	-0.0677308	-0.0899203	0.0188681	0.110669	0.232425	-0.182141	-0.253146	0.228553	-0.409657	-0.0326161	-0.120333	-0.0840602	-0.056305	0.0138569	-0.407429	-0.0206902	0.158584	-0.0725836	-0.129447	-0.110822	0.222047	-0.117253	-0.0638323	0.209339	-0.1132
ENSG00000025796	0.0412648	-0.078283	-0.0426328	0.322243	-0.46366	0.0857227	-0.155146	0.274094	0.322005	0.129214	0.0410773	0.0944884	0.222642	-0.119569	-0.352861	0.00753944	-0.0394655	-0.401361	0.191839	-0.333188	0.0282709	-0.139726	0.447493	0.248755	0.0145072	0.134203	-0.0147268	-0.0690667	0.0670065	-0.184478	-0.182562	0.353801	-0.419643	-0.163936	-0.0883562	-0.154588	0.0202106	-0.0347882	-0.120231	-0.0543292	0.156727	-0.0423983	-0.132559	-0.0686848	0.0177918	-0.292852	-0.156005	0.130032	-0.256561
ENSG00000025800	0.0837053	0.0540511	-0.120076	0.169395	-0.415931	0.312294	-0.0813146	0.347375	0.247513	0.0444825	0.0114268	0.16282	0.278661	-0.198963	-0.271683	0.0262211	-0.0204551	-0.319972	0.0971477	-0.0825615	-0.0903748	-0.376918	0.327702	0.0671994	0.112007	-0.0427658	-0.0703382	0.0434679	0.183933	-0.0985275	-0.109767	0.138185	-0.290716	-0.144976	-0.124448	-0.0186125	0.0652214	0.183977	-0.304569	0.00282606	-0.176631	-0.0106051	-0.142866	-0.0747488	0.247317	-0.22556	-0.0794647	-0.0673637	-0.0541231
ENSG00000026025	0.129995	-0.154525	-0.186975	0.0671754	-0.355808	0.130486	-0.146595	0.322461	0.159794	0.168759	-0.168605	0.141744	0.168797	-0.138291	-0.205497	0.122988	-0.17274	-0.215375	0.296674	-0.0594434	-0.0254061	-0.182908	0.0185853	0.0918599	0.0893709	-0.0644558	-0.0375979	-0.155042	0.00832502	0.059187	-0.11198	0.106549	-0.220617	-0.150025	-0.314925	-0.0617857	0.122924	0.212802	-0.181617	-0.059104	-0.0843644	-0.0796207	-0.0661016	-0.000393123	0.0212359	-0.178461	-0.124437	0.182718	-0.351783
ENSG00000026036	0.203276	-0.081708	-0.0560513	0.0565738	-0.188364	0.109121	-0.12445	0.272822	0.176771	0.303723	0.041121	0.0181413	0.183312	-0.149393	-0.201953	0.178529	-0.0266545	-0.457069	0.323701	-0.13599	0.079145	-0.0412013	0.138039	-0.0509461	0.00567007	-0.0226921	-0.208717	-0.0548049	0.133618	0.0146311	-0.143469	0.228131	-0.0962139	-0.19319	-0.255098	-0.0120313	0.0938122	0.210822	-0.170029	-0.0995052	-0.120604	-0.0115286	-0.0183953	-0.107599	0.138622	-0.0502669	0.0694494	0.145691	-0.305718
ENSG00000026103	0.294842	-0.0584307	0.0573345	0.10459	-0.274357	0.10568	-0.0100318	0.319039	0.128795	0.399711	-0.0654775	-0.0188482	0.277244	-0.145831	-0.279963	0.244931	-0.130843	-0.480139	0.476417	-0.0462903	0.174871	-0.0238258	0.10171	-0.0314719	0.134278	0.0682195	-0.268119	-0.225888	0.133805	0.109911	-0.146863	0.375803	-0.0525903	-0.120664	-0.425409	0.0054429	0.154692	0.107807	-0.301359	-0.276034	-0.128122	0.0541147	0.0323387	-0.14102	0.0857957	-0.0506799	0.142486	0.195181	-0.241839
ENSG00000026297	0.11458	-0.0317039	-0.0027447	0.200326	-0.210095	0.0906184	-0.0850827	0.238293	0.104552	0.240779	0.0634823	0.0818614	0.10284	-0.116505	-0.192348	0.0621087	0.000881989	-0.428924	0.105156	-0.187974	0.0415686	-0.177536	0.26621	-0.0179398	0.0798596	0.0273756	0.00967238	0.0298299	0.199234	-0.0965711	-0.188511	0.157417	-0.208456	-0.215942	-0.088145	0.0614671	0.0388238	0.333177	-0.141608	0.0150469	-0.162782	-0.0531384	-0.018609	-0.0822028	0.0746785	-0.0606522	-0.047203	0.0574494	-0.278785
ENSG00000026508	0.0942982	-0.1206	0.0228704	-0.014313	-0.391062	0.103542	-0.153177	0.312295	0.137646	0.297942	-0.1138	0.109819	0.0832094	-0.0924917	-0.176169	0.19379	-0.184898	-0.38481	0.426527	-0.08983	0.0544399	-0.0774645	0.0806043	-0.0796689	0.132236	-0.00489519	-0.137785	-0.266362	0.0153759	0.156278	-0.14956	0.173037	-0.180618	-0.107358	-0.461869	0.0267149	0.0594038	0.180997	-0.293651	-0.132054	-0.108636	-0.0374922	-0.094025	-0.0702151	-0.0361158	-0.00851385	-0.067637	0.294781	-0.441018
ENSG00000026559	0.182522	0.00746914	0.0453024	0.439555	-0.33213	0.289478	-0.0683976	0.353655	0.249028	0.0409932	0.120757	0.282189	0.298453	-0.135745	-0.325236	-0.230957	0.0212253	-0.373619	0.0671703	-0.189358	0.0795669	-0.304053	0.278804	0.0626594	0.160279	0.147859	0.15523	0.0587462	0.132531	0.0783531	-0.101567	-0.0694317	-0.281536	-0.533438	-0.0748434	0.0278057	0.119039	0.360028	-0.0523643	0.12996	-0.15353	0.248795	0.0801276	-0.222147	-0.019619	-0.233777	-0.185819	-0.0338059	-0.211733
ENSG00000026652	-0.329221	-0.00657671	-0.251608	0.148857	-0.182312	0.0698412	-0.110428	0.201421	0.270442	0.137977	0.0153138	-0.0515451	0.00827829	-0.0230916	-0.27192	0.177029	-0.0171491	-0.393065	0.32699	-0.266968	-0.0593869	-0.118923	0.0789325	0.214192	0.0848587	0.0024091	-0.100471	0.0277651	0.118671	-0.217367	-0.149393	0.118902	-0.357429	-0.064417	-0.0656901	0.0555764	0.0565695	0.180516	-0.194222	-0.0121054	-0.073479	-0.0851214	-0.0702041	0.157839	0.173089	-0.268617	-0.0856833	-0.135882	-0.663232
ENSG00000026751	0.202601	-0.25362	-0.0186289	0.011529	-0.179913	0.184947	-0.166954	0.254399	0.172505	0.367892	0.123988	0.0784451	0.167997	-0.104456	-0.261854	0.2226	-0.164138	-0.617234	0.391101	-0.138514	0.137152	0.0577735	0.0936407	-0.133515	0.0127701	0.0353417	-0.223278	-0.166538	0.0795524	0.0550938	-0.205755	0.234922	-0.0763623	-0.23968	-0.337952	0.0879526	0.105138	0.270146	-0.0322269	-0.181847	-0.156706	0.118571	0.0575806	-0.155414	0.0263045	-0.0151867	0.0772155	0.246114	-0.371652
ENSG00000026950	0.226345	-0.164805	0.0177521	0.0700794	-0.165098	0.110698	-0.134469	0.252518	0.163825	0.355613	0.119167	0.0665736	0.179086	-0.153868	-0.236146	0.174599	-0.0700716	-0.581623	0.303471	-0.12033	0.138345	-0.00191153	0.14772	-0.111866	0.0141645	0.0296803	-0.195123	-0.0797465	0.148914	0.0537839	-0.164472	0.198103	-0.0778164	-0.249505	-0.262009	0.0339206	0.108611	0.277426	-0.0704479	-0.100329	-0.160179	0.0848391	0.0310564	-0.15304	0.0963524	-0.0353157	0.0628134	0.161666	-0.348874
ENSG00000027001	0.0169883	-0.0354211	-0.130444	0.297597	-0.0708604	0.167193	-0.139826	0.375574	0.128837	0.115459	0.0844496	-0.207271	0.0909407	-0.0724322	-0.164049	0.0262402	0.0257242	-0.363056	0.064388	-0.137198	-0.0375759	-0.277054	0.256971	0.136215	0.0740028	-0.0701831	0.0454486	0.110907	0.196921	-0.263711	-0.32602	0.169863	-0.290938	-0.146039	-0.0579267	0.0720272	0.000982409	0.0436116	-0.258441	0.0573435	-0.0467638	-0.0688167	-0.0343058	-0.164149	-0.0534807	-0.0997638	-0.0337858	0.187556	-0.221182
ENSG00000027075	-0.0995646	-0.0850752	-0.222359	0.17886	-0.241521	0.225553	-0.143494	0.33296	0.231157	0.163629	0.153832	0.104617	0.161884	-0.00684487	-0.362822	0.13969	-0.177235	-0.401763	0.272559	-0.0608678	0.01026	-0.265442	-0.0079496	0.213592	0.13603	0.0653656	-0.12877	-0.041276	0.0803316	-0.0274687	-0.219323	0.147134	-0.289522	-0.167665	-0.384355	0.0739676	0.0564182	0.131601	-0.191003	-0.148812	-0.0110316	0.0305374	0.0620725	-0.0327114	0.135394	-0.238508	-0.0182717	0.0445229	-0.178813
ENSG00000027644	-0.0313507	-0.109535	-0.130337	0.10465	-0.309325	0.113705	-0.0958884	0.356999	0.333365	0.286903	0.0147786	0.0599167	0.189454	-0.0685008	-0.323055	0.138206	-0.192932	-0.367926	0.335066	-0.143366	0.0355655	-0.221486	-0.0593554	0.139531	0.222338	0.0849448	-0.0780123	-0.0282015	0.0196202	0.0603615	-0.34635	0.215723	-0.403902	-0.100809	-0.334015	-0.0550021	0.0288516	0.122857	-0.371187	-0.0444348	-0.0270024	-0.0370044	-0.0106725	-0.0201313	0.0374304	-0.170249	-0.144992	0.166443	-0.389764
ENSG00000027697	0.331588	-0.233504	0.0131101	0.0246358	-0.195045	0.118872	-0.047174	0.231675	0.202556	0.473209	0.0355098	-0.0182423	0.282564	-0.174114	-0.278403	0.276394	-0.108212	-0.62475	0.429765	-0.0578855	0.150947	0.025277	0.130633	-0.161196	0.0753792	0.0946542	-0.297954	-0.0909701	0.212357	0.118669	-0.266361	0.29513	-0.124481	-0.180167	-0.462024	-0.082389	0.192237	0.141258	-0.182906	-0.180723	-0.153999	0.074397	-0.0339147	-0.106291	0.120882	0.0716844	0.16178	0.255954	-0.23343
ENSG00000027847	-0.0258741	0.0306084	-0.135635	0.0374053	-0.39114	0.0589306	-0.222371	0.220018	0.29826	0.196687	0.0607406	0.0334434	0.062901	-0.077199	-0.1732	0.0313421	-0.0582685	-0.35471	0.238305	-0.372878	-0.0469436	-0.0640404	0.29698	-0.0354288	0.00816806	0.0661159	0.0972061	-0.219138	-0.0102746	-0.158199	-0.244552	0.212482	-0.30667	-0.165678	-0.0774895	-0.160249	-0.0805111	0.19103	-0.293601	0.0953408	-0.0016473	-0.19037	-0.231049	0.0918354	-0.0519921	-0.146787	-0.235462	0.417106	-0.497465
ENSG00000027869	0.0132868	-0.107235	-0.103818	0.0516018	-0.253732	0.185427	-0.126463	0.334666	0.229955	0.284001	0.0763545	0.0962398	0.239346	-0.0549365	-0.259503	0.160416	-0.221233	-0.492642	0.290992	-0.0503593	0.0944859	-0.156218	-0.0468655	0.0635848	0.216783	0.0477624	-0.120135	-0.097808	0.0157728	-0.0405822	-0.254892	0.239239	-0.261309	-0.0703542	-0.359152	0.0424281	-0.0272345	0.219666	-0.303671	-0.102264	-0.0747609	-0.0217903	-0.0169757	-0.0274162	0.0299767	-0.129626	-0.0421982	0.158828	-0.280187
ENSG00000028116	-0.0528198	0.0790775	-0.143001	0.102037	-0.273006	0.0945862	-0.170962	0.279229	0.224716	0.266065	0.0395591	0.0718529	0.178166	-0.139296	-0.268452	0.119892	-0.0465502	-0.331684	0.189803	-0.123463	0.0233589	-0.193012	0.159968	0.169282	0.0970911	0.00253271	-0.0657291	0.0473188	0.198013	-0.0207191	-0.145672	0.206396	-0.398413	-0.0964026	-0.175181	-0.0789066	0.00255806	0.189743	-0.317881	-0.0252463	-0.0496766	-0.149542	-0.096272	0.00668672	0.218424	-0.157315	-0.0990905	0.0305837	-0.182265
ENSG00000028137	0.233299	-0.120042	-0.0236358	0.00425462	-0.235643	0.0421079	-0.112615	0.275741	0.229018	0.447463	0.074797	-0.029974	0.247063	-0.18564	-0.239863	0.196104	-0.108803	-0.573087	0.435616	-0.115578	0.14728	0.00753713	0.103711	-0.102569	0.00674096	0.0488673	-0.289059	-0.185914	0.0379314	0.154698	-0.161399	0.239999	-0.0656218	-0.255255	-0.389168	0.0253853	0.179358	0.179071	-0.145054	-0.171587	-0.10234	0.0932716	-0.0114562	-0.122038	0.153468	-0.0339224	0.122255	0.242583	-0.365731
ENSG00000028203	-0.0567705	0.011111	-0.234637	0.164681	-0.281262	0.185566	-0.244188	0.357986	0.250684	0.0977897	0.132726	0.0758415	0.111947	-0.0465763	-0.272328	0.0252422	-0.107568	-0.251907	0.171991	-0.157349	-0.101554	-0.224152	0.0661064	0.157576	0.0344886	-0.0285242	0.0749955	-0.0716351	0.0712333	-0.0902877	-0.13319	0.00280423	-0.33471	-0.211623	-0.209452	0.0179179	0.01645	0.202859	-0.174974	0.0189601	0.00290861	-0.0149914	-0.0554972	0.0170949	0.0319319	-0.252478	-0.226427	0.208188	-0.320685
ENSG00000028277	-0.0691633	-0.25731	-0.0103778	0.0572839	-0.439651	0.0719123	-0.0729227	0.23844	0.205462	0.309143	-0.201808	0.161286	-0.0127185	-0.0509798	-0.158062	0.242298	-0.183445	-0.437736	0.241635	0.0233732	0.0156546	-0.0580022	0.0402658	0.133111	0.0353436	-0.170111	-0.196033	0.163518	0.42032	0.0224128	-0.219764	0.0597134	-0.410827	-0.0830469	-0.199715	-0.199037	-0.0679071	0.130741	-0.412289	0.00508104	-0.00149629	0.0464878	0.150013	0.115373	0.213259	0.046411	-0.156699	0.217235	-0.368943
ENSG00000028310	-0.126896	-0.0872052	-0.155337	0.128997	-0.412881	0.189338	-0.234443	0.300964	0.143732	0.0641868	-0.0835808	0.309687	0.145458	-0.100153	-0.164704	0.293058	0.0242797	-0.433412	0.108834	0.00305918	-0.0615749	-0.125893	0.181152	0.3412	0.110313	-0.140708	-0.219421	0.275962	0.285863	-0.0785556	-0.163685	0.191763	-0.33375	-0.154786	-0.224607	-0.178867	0.0375857	0.195219	-0.246826	-0.0523166	0.0840097	-0.149816	0.0635884	0.059444	0.223902	-0.119096	-0.0666387	-0.0236263	-0.0618809
ENSG00000028528	-0.040184	0.239839	-0.0488422	0.192629	-0.521065	0.0773587	-0.268587	0.298077	0.284192	0.191648	0.015293	5.03517e-05	0.312963	-0.106089	-0.380649	0.0291901	-0.228648	-0.349742	0.387741	-0.353708	0.0572367	-0.109337	0.21962	0.227719	0.262242	0.259473	-0.074802	-0.0705844	0.0850962	-0.130976	-0.219973	0.34905	-0.188953	-0.230367	-0.168634	0.00648957	0.0595573	0.160112	-0.314149	-0.0557743	-0.162308	-0.105563	0.0370109	0.0941971	0.0776957	-0.206824	-0.0867271	0.0394036	-0.100926
ENSG00000028839	0.0427219	-0.12571	-0.136393	0.117546	-0.29871	0.215822	-0.0854541	0.321453	0.272706	0.0429173	-0.015173	0.2313	0.0799512	-0.149859	-0.145213	0.204519	-0.0855115	-0.332824	0.0895752	-0.0991654	-0.0970234	-0.220026	0.109349	0.27364	0.0243637	-0.207271	-0.103113	0.223251	0.292807	-0.136524	-0.129976	0.150011	-0.311828	-0.0654873	-0.206308	-0.102855	-0.0377506	0.235646	-0.402587	-0.0165904	0.159618	-0.0178709	0.0638007	0.0992417	0.16337	-0.0797954	-0.121243	0.0417465	-0.157975
ENSG00000029153	-0.0294877	-0.0899043	-0.053689	-0.00516626	-0.304123	0.0664372	-0.0859829	0.312045	0.226938	0.279766	-0.128028	0.0864272	0.0962062	-0.129447	-0.189207	0.173957	-0.0392188	-0.324096	0.3064	-0.107006	0.0373602	-0.13725	0.0555763	0.109488	0.0395669	-0.117207	-0.216688	0.122817	0.193156	0.133365	-0.13795	0.0802757	-0.356602	-0.123872	-0.200125	-0.151071	0.00528998	0.166315	-0.331886	0.0212009	-0.121849	-0.0486236	-0.0302871	-0.00948827	0.236388	-0.0823827	-0.0929682	0.0138777	-0.503747
ENSG00000029363	0.0229807	0.040377	-0.165056	0.0952933	-0.552478	0.226647	0.00589103	0.301913	0.285425	-0.051224	-0.234406	0.31612	0.159531	-0.0198428	-0.13779	0.197697	-0.0230835	-0.293874	0.200086	0.101066	0.00285138	-0.250962	0.118567	0.177139	0.173582	-0.129931	-0.178742	0.0394988	0.219382	-0.134649	-0.0781003	0.174634	-0.262781	-0.205801	-0.15469	-0.0918532	-0.0472528	0.146585	-0.450947	0.080457	0.0290685	-0.0177871	-0.146909	0.16178	0.244786	-0.107167	-0.124492	0.0161149	-0.212704
ENSG00000029364	-0.00591253	0.0190089	-0.0381271	0.158088	-0.338867	0.0350793	-0.061769	0.276837	0.218471	0.207155	-0.0506195	0.0171643	0.0847924	-0.0892007	-0.221861	0.0819316	0.00735869	-0.421862	0.232764	-0.217439	-0.0153241	-0.157869	0.243954	0.10355	0.104798	0.010016	-0.0513972	0.0295018	0.176401	-0.101231	-0.169167	0.169846	-0.300487	-0.164255	-0.0718417	-0.0501209	0.00872328	0.206539	-0.30217	0.0747265	-0.137685	-0.0789463	-0.102071	0.0666267	0.136478	-0.152627	-0.130903	0.0409135	-0.412458
ENSG00000029534	-0.134066	0.0171945	-0.211051	0.239111	-0.38541	0.202467	-0.23072	0.27139	0.151707	0.158332	0.014887	0.159272	0.238922	-0.00226505	-0.414428	0.0195301	-0.13101	-0.362564	0.303823	-0.220303	-0.0636792	-0.13831	0.0559944	0.161247	0.0133018	0.146107	-0.0170247	-0.0694381	0.132839	-0.0680801	-0.146689	0.0740586	-0.338206	-0.365769	-0.177441	-0.0248784	0.0500075	0.170621	-0.0524496	-0.0388867	-0.0833319	0.123192	0.0574942	0.0201805	0.070485	-0.280885	-0.191682	0.0289505	-0.192391
ENSG00000029559	0.0474582	-0.133503	-0.106848	-0.0447183	-0.351284	0.129122	-0.255528	0.333699	0.188519	0.203572	-0.0219944	-0.0110692	0.0560263	-0.107387	-0.153342	0.0622016	-0.0390798	-0.412332	0.316493	-0.194025	-0.0671433	-0.180325	0.0839389	0.0972367	-0.0115563	-0.0827185	-0.0647668	-0.105031	-0.114132	0.159912	-0.249773	0.132265	-0.395903	-0.0528138	-0.341469	-0.140021	-0.00597258	0.103843	-0.266573	0.0142627	0.0884325	-0.0627538	-0.178014	0.0213311	0.000313417	-0.0808609	-0.160649	0.387961	-0.41981
ENSG00000029639	0.0996403	0.00167844	0.0400674	0.349615	-0.142003	0.124155	-0.0541539	0.362082	0.080191	0.230054	-0.0349556	-0.167848	0.091551	-0.116182	-0.109115	-0.138959	0.00407002	-0.490656	0.000870973	-0.143211	0.0793025	-0.476389	0.301428	0.0621956	0.191537	-0.0166677	0.0711506	0.192286	0.229608	-0.214072	-0.315743	0.241986	-0.436309	-0.169337	0.0428012	0.245563	0.032492	0.316889	-0.400435	0.135063	-0.063868	-0.0453799	-0.0536416	-0.15338	0.115064	-0.00519285	0.00651699	-0.0917393	-0.346016
ENSG00000029725	-0.0507145	0.196043	-0.248838	0.208047	-0.483534	0.189778	-0.317602	0.261049	0.342143	0.172995	0.229673	0.0477791	0.316739	-0.166163	-0.484512	-0.0333678	-0.245942	-0.313443	0.2835	-0.383292	-0.0871122	-0.211548	0.197827	0.272401	0.119345	0.235024	-0.0558159	-0.0145545	0.118267	-0.159245	-0.159685	0.238976	-0.297604	-0.227701	-0.182977	-0.0308819	0.0414507	0.147457	-0.269175	-0.0445503	-0.0301706	-0.0484716	-0.0200975	0.103841	0.208775	-0.36601	-0.137638	0.0461324	0.00108328
ENSG00000029993	0.0871588	-0.0784092	-0.0859018	0.0600838	-0.377144	0.18862	-0.189998	0.340301	0.11085	0.121609	-0.161825	0.167353	0.191544	-0.169522	-0.136058	0.149265	0.0521819	-0.319527	0.171376	-0.0690434	-0.0243188	-0.212141	0.227819	0.167054	0.000317403	-0.158246	-0.107709	0.131622	0.245611	-0.0478329	-0.116919	0.168157	-0.333907	-0.0431953	-0.19166	-0.152924	-0.0050635	0.207916	-0.34	0.0141818	-0.0955271	-0.161944	-0.132562	-0.0135961	0.146034	-0.00435768	-0.0778759	-0.00796035	-0.0749614
ENSG00000030066	0.25194	0.0182413	0.0143599	0.204571	-0.583904	0.331286	0.128936	0.486964	0.217435	0.138369	-0.0379084	0.13864	0.346434	-0.132601	-0.253827	0.0750421	0.0306862	-0.2829	0.0651793	0.0620039	-0.252301	-0.390059	0.287179	0.0230327	-0.093444	-0.110792	-0.0723616	-0.0880027	0.0887068	-0.0967002	-0.0481435	0.222774	-0.358675	0.00217969	-0.199261	-0.0268552	-0.0843556	0.113618	-0.387434	-0.118423	0.0396183	0.0485381	-0.210966	-0.00996199	0.360861	-0.318089	-0.180329	0.0252169	-0.182249
ENSG00000030110	0.207159	0.0799503	-0.0570211	0.278202	-0.190638	0.0911203	-0.113457	0.388074	0.0497538	0.249462	-0.0911932	-0.258705	0.177149	-0.085872	-0.197683	0.169525	-0.0123128	-0.330991	0.354225	-0.0550992	0.0313922	-0.177214	0.206746	0.0384033	0.12434	-0.0410166	-0.154997	-0.0746311	0.234488	-0.0134615	-0.292898	0.418143	-0.136391	-0.140283	-0.303556	0.105591	0.143722	0.011053	-0.38418	-0.185433	-0.0664842	-0.0702235	0.0296499	-0.183999	0.0582049	0.000627864	0.137109	0.199011	-0.218631
ENSG00000030304	-0.0784578	-0.00781503	-0.25623	0.0386203	-0.244841	0.119168	-0.134224	0.341373	0.366614	0.257121	0.0874998	0.155536	0.183658	-0.0349815	-0.264236	0.139728	-0.217157	-0.252562	0.264285	-0.135915	-0.00104358	-0.187888	-0.0215229	0.113068	0.183607	0.0447495	0.0273962	-0.132426	-0.00144225	-0.0216234	-0.198737	0.0857947	-0.318407	-0.178741	-0.290691	-0.0374378	0.0318023	0.196566	-0.294512	-0.0322344	-0.0434226	-0.0342489	-0.0339872	0.0607704	0.00339389	-0.186586	-0.200395	0.238386	-0.309946
ENSG00000030419	-0.018972	-0.216192	0.00199328	0.000567388	-0.241444	0.1245	-0.219057	0.29042	0.0906607	0.372487	0.0445428	0.0926639	0.138329	-0.112505	-0.201031	0.282235	-0.123392	-0.633988	0.289572	0.0271803	0.106435	0.0164391	0.043944	0.0257958	0.0605877	-0.0948034	-0.264454	0.035211	0.264077	0.0706476	-0.175819	0.176445	-0.229139	-0.131289	-0.325758	-0.081247	0.027749	0.167563	-0.152995	-0.105606	-0.119343	-0.0167342	0.0581178	-0.099648	0.14131	-0.042869	0.0068366	0.189331	-0.287133
ENSG00000030582	0.241537	0.0228814	-0.0278885	0.118645	-0.433896	0.0802821	-0.0665233	0.253393	0.229476	0.0957793	-0.155404	0.0900522	0.168552	-0.0851244	-0.279844	0.0696044	-0.0697374	-0.219849	0.365693	-0.251631	0.040699	-0.103598	0.261486	0.148059	0.152299	0.0363895	-0.0687834	-0.12349	-0.00490796	0.00294027	-0.151401	0.271204	-0.109493	-0.263087	-0.211928	0.00748154	0.124699	0.173469	-0.249593	-0.0408763	-0.0736062	-0.0495944	-0.0816816	0.0777827	0.0192559	-0.130101	-0.0212569	0.150281	-0.30209
ENSG00000031003	0.0153061	0.0257863	-0.158733	0.189094	-0.328394	0.143605	-0.112225	0.246355	0.270225	0.146744	0.0959139	0.208093	0.180968	-0.12186	-0.276483	0.0578674	-0.0846228	-0.309379	0.115112	-0.215395	-0.0420407	-0.186848	0.213611	0.100813	0.0629697	0.0499456	0.0388098	0.000147573	0.176825	-0.151566	-0.103053	0.099241	-0.273216	-0.223108	-0.0792263	-0.0727311	0.0180273	0.256856	-0.190782	0.0133577	-0.0731417	-0.0383899	-0.0407586	0.0400912	0.118446	-0.229693	-0.170622	0.0846538	-0.247804
ENSG00000031081	-0.142596	0.0420022	-0.166916	0.108003	-0.26748	0.200399	-0.261899	0.338878	0.186275	0.196268	0.174473	0.0677138	0.243007	-0.00457973	-0.29778	0.0753831	-0.183339	-0.391503	0.280761	-0.0787573	0.0640832	-0.175732	-0.0530755	0.188207	0.139381	0.017223	-0.0805389	-0.110325	0.0688736	-0.110345	-0.181869	0.132543	-0.282122	-0.163087	-0.303058	0.0566423	-0.0311814	0.265475	-0.249645	-0.0418054	-0.0557456	-0.0715539	-0.0020743	0.0234415	0.0394479	-0.293354	-0.0822522	0.114706	-0.126456
ENSG00000031691	0.23772	0.0724772	-3.99529e-05	-0.00594509	-0.309389	0.282913	-0.18521	0.50193	0.119903	0.221336	-0.0428568	0.187664	0.393648	-0.258329	-0.152244	0.0682753	0.176059	-0.176492	0.198585	-0.114805	0.0577529	-0.244606	0.228165	0.109758	-0.118817	-0.187816	-0.125376	0.178419	0.257785	-0.0107757	-0.034251	0.162356	-0.215819	0.0757964	-0.243235	-0.096875	-0.164817	0.355032	-0.398788	-0.00500842	-0.207647	-0.241104	-0.174061	-0.252877	0.214742	-0.0433897	-0.00719997	-0.182127	-0.0333163
ENSG00000031698	0.157915	-0.117139	-0.0868622	0.145427	-0.219388	0.173199	-0.0488991	0.355504	0.22431	0.0155467	0.00385606	0.0300755	0.0951233	-0.208713	-0.218382	-0.0535416	-0.0898952	-0.452915	0.0313968	-0.190763	0.0194665	-0.50365	0.418186	0.131347	0.306541	-0.0818994	0.0724059	-0.0224734	0.131006	-0.277646	-0.164613	0.151872	-0.274109	-0.0518721	-0.0675322	0.0656037	0.118044	0.252996	-0.268539	0.107572	-0.195077	-0.00301223	-0.161262	-0.114413	0.0108764	-0.120441	-0.145764	0.0579452	-0.263237
ENSG00000031823	0.0522256	0.0226164	-0.150526	0.127328	-0.491727	0.230421	0.0258521	0.355725	0.2907	0.10557	-0.0743535	0.148177	0.209918	-0.063585	-0.178515	0.148622	-0.0540705	-0.288663	0.118445	0.0786562	-0.152109	-0.348004	0.193181	0.0400507	0.0596484	-0.130163	-0.0791292	-0.0786254	0.14934	-0.118871	-0.116661	0.125705	-0.343281	-0.0890818	-0.207238	-0.0275346	-0.0540135	0.109131	-0.395091	0.00947107	-0.00859313	-0.0199982	-0.221236	0.0667293	0.274388	-0.165843	-0.158412	0.140427	-0.189509
ENSG00000032219	-0.165446	-0.111586	-0.242238	0.097789	-0.403908	0.194593	-0.289312	0.345887	0.119562	0.072778	-0.0249434	0.307573	0.122373	-0.153876	-0.153399	0.331666	-0.0111851	-0.399607	0.0925647	0.00216775	-0.105527	-0.189139	0.157195	0.331823	0.177345	-0.204576	-0.172896	0.220178	0.214	-0.0983368	-0.198424	0.23168	-0.321468	-0.115406	-0.334002	-0.170222	0.0269706	0.188106	-0.203713	-0.085657	0.0863888	-0.263067	0.0327672	0.0326044	0.254188	-0.0851043	-0.054506	0.0241754	-0.0267058
ENSG00000032389	-0.00333563	0.105549	-0.237953	0.277606	-0.322109	0.186271	-0.143641	0.239358	0.32628	0.0510708	0.122925	0.0461208	0.201999	-0.108957	-0.375106	-0.0613691	-0.133053	-0.31782	0.140383	-0.221432	-0.0571415	-0.259756	0.287574	0.174345	0.107315	0.129832	0.0132667	0.00344285	0.241908	-0.281773	-0.139427	0.162942	-0.289141	-0.234831	-0.0126858	-0.0105239	0.0822786	0.125319	-0.272355	0.0241207	-0.0570286	0.026893	-0.010808	0.0288343	0.154108	-0.269069	-0.113722	0.0748995	-0.0725952
ENSG00000032444	-0.114413	0.0521584	-0.102056	0.157368	-0.259896	0.0693639	-0.126441	0.227448	0.263487	0.104349	0.134352	-0.00402213	0.130188	-0.0532818	-0.313599	0.0690463	-0.0161467	-0.390576	0.25308	-0.224673	-0.0232056	-0.205295	0.202589	0.238354	0.0931009	0.0495192	-0.0522836	-0.0183176	0.0727177	-0.145138	-0.17671	0.14562	-0.28888	-0.0833931	-0.155971	0.064166	0.0489186	0.145301	-0.194981	-0.00309424	-0.00437109	-0.0193686	-0.0916497	0.0979697	0.164831	-0.307907	-0.0725458	0.0382673	-0.327595
ENSG00000032742	0.197296	0.148687	-0.15101	0.236623	-0.425145	0.119366	-0.133666	0.302371	0.461506	0.41199	0.283267	0.0159986	0.262369	-0.301024	-0.417642	0.0316598	-0.25026	-0.168951	0.223325	-0.381413	-0.197114	-0.353358	0.193789	0.170061	-0.052299	0.0573755	-0.0151102	0.064748	0.281071	0.0265335	-0.159666	0.155331	-0.331586	-0.00618558	-0.307688	-0.0370503	0.0359836	0.0449026	-0.401936	-0.11052	0.106018	0.0441619	-0.0668216	-0.0162271	0.373236	-0.267259	-0.209409	0.290914	-0.164141
ENSG00000033011	-0.147283	0.0407962	-0.199017	0.105548	-0.267015	0.0975847	-0.100753	0.308065	0.308767	0.138155	0.0949898	-0.0250405	0.0582559	-0.0850407	-0.277362	0.0962449	-0.0733616	-0.365531	0.20884	-0.138517	-0.0423115	-0.237633	0.20027	0.105802	0.108821	0.00646273	0.0218138	-0.15001	0.102701	-0.143	-0.143946	0.175657	-0.368575	-0.0521877	-0.173153	0.0481879	0.00878494	0.118711	-0.344639	0.0582671	-0.0629309	-0.186529	-0.233496	0.0289447	0.0851655	-0.207912	-0.170533	0.109649	-0.354946
ENSG00000033030	0.0199161	0.131314	-0.14311	0.143409	-0.520894	0.145504	-0.103086	0.294139	0.299626	0.109447	-0.0470124	0.22452	0.183966	-0.0680038	-0.166141	0.0615252	-0.0366139	-0.302096	0.0838385	-0.0421634	-0.0840892	-0.359243	0.137424	0.111554	0.0734102	-0.0517373	-0.0565233	-0.0120875	0.139441	-0.163322	-0.0779064	0.163577	-0.402647	-0.159761	-0.0529338	-0.0294694	-0.100237	0.230492	-0.422698	0.129961	-0.00151418	-0.0961957	-0.261007	0.163608	0.268227	-0.175705	-0.199762	-0.013556	-0.243915
ENSG00000033050	0.0704974	-0.0235463	-0.0220532	0.301821	-0.269844	0.211163	-0.0826539	0.360833	0.268245	0.0891197	0.104971	0.104522	0.170383	-0.173195	-0.216817	-0.119267	-0.0127809	-0.412888	0.0407361	-0.187323	0.00423775	-0.391303	0.350143	0.0788621	0.232919	0.0115754	0.0564496	0.130243	0.122906	-0.0685149	-0.17234	0.0921335	-0.274773	-0.264187	-0.0427833	0.0734514	0.143601	0.307353	-0.229663	0.121412	-0.0834302	-0.0128148	-0.0612734	-0.180702	0.10591	-0.167527	-0.0860235	-0.0512559	-0.257049
ENSG00000033100	-0.0389257	0.00248431	-0.183665	0.148563	-0.308886	0.0620951	-0.140379	0.163629	0.267441	0.17194	0.0969786	0.111263	0.0674737	-0.0723812	-0.209272	0.136592	-0.0308215	-0.356051	0.175365	-0.257374	-0.0738816	-0.03379	0.233832	0.0412301	-0.0198903	0.0398929	0.0374458	-0.0739919	0.107706	-0.124332	-0.176489	0.144668	-0.257832	-0.230228	-0.0996077	-0.117226	0.0155104	0.214561	-0.171805	0.00693856	0.0639127	-0.0751418	-0.0818774	0.135575	0.104474	-0.18967	-0.172695	0.271974	-0.449102
ENSG00000033122	-0.0986656	0.177104	-0.30401	0.250814	-0.371881	0.075538	-0.00699698	0.249354	0.329234	0.197332	0.0967141	0.310299	0.258127	0.0472036	-0.306546	0.216812	-0.170065	-0.239282	0.126578	-0.0632379	-0.0397389	-0.21862	-0.034794	0.131051	0.262457	0.0992783	0.156029	-0.119427	0.189565	-0.193727	-0.137363	0.068799	-0.336292	-0.249281	-0.228422	-0.111335	-0.0551462	0.244423	-0.296195	0.00949527	0.0169744	-0.00321018	-0.0227431	0.257506	0.149077	-0.2012	-0.277815	0.232736	-0.130127
ENSG00000033170	-0.0270086	-0.0571492	-0.0955446	0.108232	-0.269564	0.050755	-0.135361	0.192388	0.220685	0.210942	0.0407809	0.00157263	0.0590517	-0.103929	-0.235016	0.118907	-0.0564673	-0.489403	0.232156	-0.326245	0.0313007	-0.0391837	0.337719	0.0300575	0.059024	0.0921035	0.000128211	-0.136253	0.103378	-0.164012	-0.186387	0.214991	-0.232352	-0.172385	-0.101306	-0.0832101	0.0398452	0.157152	-0.139093	0.0244042	-0.115351	-0.0987576	-0.112136	0.0110286	-0.0288115	-0.110816	-0.142374	0.226744	-0.420678
ENSG00000033178	-0.0364425	0.149958	-0.22449	0.187488	-0.315172	0.0855242	-0.0627758	0.402077	0.407134	0.170033	0.165958	0.242353	0.408447	-0.277443	-0.264126	0.184243	-0.21057	-0.337373	0.171122	-0.185928	0.0678127	-0.128857	0.187078	0.141116	0.20941	0.0373458	-0.22046	-0.0263341	0.0444061	-0.253582	0.00714959	0.247558	-0.0826098	-0.390825	-0.15014	-0.0992685	0.0887378	0.133838	-0.24981	-0.0571042	-0.0866477	-0.0235532	0.0902555	-0.0718207	0.135487	-0.362221	-0.0764286	-4.4966e-05	-0.04271
ENSG00000033327	0.125161	-0.186817	0.0290271	-0.000294677	-0.315789	0.180119	-0.0857369	0.353477	0.262093	0.294556	0.0168696	0.123294	0.232678	-0.0155038	-0.27011	0.16947	-0.221735	-0.486003	0.416216	-0.0412393	0.161873	-0.0748878	-0.0588839	0.0513264	0.27054	0.0642082	-0.181536	-0.103284	-0.0160888	0.0423251	-0.336085	0.293515	-0.175054	-0.0105813	-0.479149	0.00340129	-0.0727239	0.187367	-0.370825	-0.117054	-0.111067	-0.00708709	0.0203576	-0.0508803	-0.081365	-0.0724726	0.00940008	0.197273	-0.361451
ENSG00000033627	0.000359012	0.084395	-0.144396	0.297693	-0.264687	0.211352	-0.274843	0.341762	0.190121	-0.0247487	0.0851827	-0.119174	0.0870586	-0.0282021	-0.341188	0.0699532	-0.0113261	-0.397919	0.283902	-0.411791	-0.0139568	-0.120419	0.299558	0.151199	0.0538254	0.116557	-0.107361	0.0712358	0.229305	-0.247625	-0.382311	0.349341	-0.183862	-0.386933	-0.109397	0.0157759	0.0881085	0.0691319	-0.149076	0.0857506	-0.0312844	-0.0393501	0.161961	-0.12996	-0.00915816	-0.105897	-0.0427797	0.0823067	-0.126008
ENSG00000033800	0.0801069	0.0113347	0.0407898	0.00224626	-0.337623	0.0493915	-0.0542231	0.396152	0.175221	0.363957	-0.12102	0.116536	0.377547	-0.191039	-0.136112	0.201147	-0.0806981	-0.504591	0.345396	-0.0326033	0.107573	-0.110672	-0.0708389	0.242947	0.152403	-0.103663	-0.357585	0.0887449	0.119103	0.0521053	-0.0945665	0.23673	-0.322869	-0.166676	-0.267343	-0.282953	-0.0674693	0.184941	-0.407054	-0.0118556	-0.0632284	-0.0326385	-0.0380089	0.126545	0.196635	-0.239265	-0.104199	0.013727	-0.18932
ENSG00000033867	0.0122011	0.0727568	-0.0937763	0.208642	-0.283592	0.0512391	-0.173753	0.342147	0.152585	0.147598	0.0442571	0.0333127	0.108927	-0.0210956	-0.267884	0.0782201	0.0347308	-0.356889	0.295653	-0.291263	-0.0604316	-0.12116	0.115064	0.125634	0.0594756	0.0584761	0.00933021	-0.0304143	0.110009	-0.0770069	-0.182724	0.110011	-0.229368	-0.293966	-0.19009	-0.0342346	0.0598539	0.200799	-0.130495	0.0227061	-0.109103	0.0152813	0.0243372	0.0161397	0.0209517	-0.210332	-0.177865	0.130754	-0.395884
ENSG00000034053	-0.0735824	0.132493	-0.0674988	0.242593	-0.346895	0.0648322	-0.0606968	0.185244	0.165488	0.19941	0.0435448	0.254084	0.188967	-0.00838777	-0.333348	0.150923	-0.106538	-0.264205	0.169162	-0.212085	0.000112098	-0.170295	0.213639	0.157734	0.17292	0.152748	0.129438	-0.0726457	0.278711	-0.153528	-0.150306	0.113349	-0.246766	-0.243117	-0.120511	-0.0537481	0.0204952	0.286414	-0.181002	-0.031629	-0.142221	-0.0149746	0.0413558	0.138925	0.0695193	-0.199441	-0.195569	0.084611	-0.178341
ENSG00000034152	0.137562	-0.009994	-0.250645	0.0350563	-0.173604	0.0673308	-0.0975139	0.356652	0.318978	0.30288	0.100127	-0.0351933	0.1898	-0.152122	-0.323733	0.219685	-0.109317	-0.384266	0.397667	-0.0137438	0.0980652	-0.152222	0.0212171	0.119423	0.110453	-0.0324165	-0.230356	-0.163359	0.0110519	0.143094	-0.119937	0.210898	-0.171957	-0.229819	-0.516448	-0.0178016	0.193607	0.0455593	-0.287465	-0.177706	0.0355303	-0.00631457	-0.0623724	-0.0596765	0.241962	-0.118588	0.0843971	0.238938	-0.17546
ENSG00000034239	0.0431115	0.00153932	-0.301559	0.241382	-0.185331	0.224385	-0.221037	0.355925	0.233755	0.0802863	0.227332	0.190787	0.146545	-0.148353	-0.351103	0.101303	-0.0262649	-0.222484	0.0758005	-0.104046	-0.147079	-0.273858	0.0269957	0.263475	-0.152149	-0.0250023	0.0401825	0.064855	0.177794	-0.0504526	-0.0884167	0.0234389	-0.402462	-0.236844	-0.290346	-0.026507	0.0814579	0.162798	-0.0494495	-0.0978897	0.142009	0.0458289	0.00129695	-0.0156017	0.181531	-0.286289	-0.192591	0.0609617	-0.208685
ENSG00000034510	0.12873	-0.0734433	-0.17411	0.186019	-0.246062	0.3168	-0.170259	0.372983	0.163997	0.00796819	-0.00864808	0.0701017	0.168964	-0.106053	-0.250659	-0.0144307	-0.0363405	-0.298072	0.251591	-0.161476	-0.0673336	-0.251932	0.163981	0.128936	0.0830837	-0.0569077	-0.0111934	-0.0418995	0.0477347	-0.0318089	-0.117213	0.110832	-0.187885	-0.195787	-0.237239	0.048906	0.122458	0.222046	-0.159885	-0.013358	-0.0781413	-0.00684901	-0.03591	-0.0703448	0.0205762	-0.152504	-0.0337798	0.0589697	-0.226099
ENSG00000034533	0.0141255	0.0156308	-0.115717	0.0907704	-0.27082	0.116173	-0.185473	0.354413	0.242956	0.205849	0.0493086	0.00972092	0.137099	-0.0740514	-0.233944	0.102863	-0.045586	-0.325566	0.258855	-0.149106	0.0129923	-0.186802	0.073416	0.154216	0.0261416	-0.03223	-0.0774165	-0.000685121	0.125878	-0.0650816	-0.195927	0.146615	-0.331447	-0.150782	-0.226558	-0.0392102	-0.0230433	0.149222	-0.301484	0.015077	-0.0392881	-0.072131	-0.0772673	-0.0351971	0.0640192	-0.156528	-0.120949	0.141315	-0.297368
ENSG00000034677	-0.0163671	0.14698	-0.179513	0.230221	-0.372995	0.0234553	-0.116677	0.311474	0.428531	0.224106	0.19709	0.186244	0.357709	-0.257465	-0.278038	0.213874	-0.143008	-0.322086	0.180373	-0.141193	0.0619426	-0.0364209	0.205981	0.0904939	0.120565	0.0469143	-0.158293	0.0292667	0.220392	-0.0873435	-0.0607985	0.153638	-0.141937	-0.452764	-0.173407	-0.178272	0.0747988	0.110521	-0.284149	-0.0431216	-0.00483007	-0.0385222	0.0791062	-0.054013	0.203697	-0.310481	-0.0880708	0.124081	-0.0920393
ENSG00000034693	-0.132208	0.0308427	-0.245397	0.321381	-0.174099	0.0730723	-0.0203694	0.20941	0.351035	0.082397	-0.0358689	-0.0453424	0.129599	-0.159636	-0.17721	0.0898842	-0.026576	-0.302833	0.254233	-0.314356	-0.0957686	-0.0349045	0.279907	0.178949	0.193782	-0.00865841	-0.0239787	0.126068	0.121233	-0.190719	-0.162473	0.17269	-0.218879	-0.268873	0.00858547	-0.055274	0.163484	0.109329	-0.280083	-0.0431087	-0.0279305	-0.105796	0.0260228	0.0833175	0.132962	-0.24312	-0.0346602	-0.047051	-0.501039
ENSG00000034713	-0.0189727	0.278202	-0.0889868	0.391217	-0.388035	0.00787184	-0.0867443	0.341993	0.196507	0.219386	0.0162141	-0.00411562	0.285135	-0.164076	-0.340696	0.194336	-0.113125	-0.311957	0.283234	-0.187924	-0.0202306	-0.0283202	0.216723	0.111934	0.217859	0.191496	-0.100295	-0.0191144	0.24718	-0.0855213	-0.218194	0.405708	-0.220982	-0.302569	-0.248858	0.0517628	0.148544	0.0435128	-0.305217	-0.214246	0.00403528	-0.0865075	0.171311	-0.06749	0.14452	-0.252793	-0.0613917	0.0900004	-0.132117
ENSG00000034971	-0.00736814	0.00577059	-0.170305	0.140198	-0.318021	0.0403663	-0.170955	0.246081	0.162137	0.223509	-0.0155014	0.0893349	0.0697397	-0.0745912	-0.203852	0.111151	-0.0729293	-0.272653	0.216881	-0.25199	-0.112419	-0.110627	0.132503	0.0604959	0.00549165	0.0205652	0.0938206	-0.0786703	0.0460788	-0.0190623	-0.170257	0.129384	-0.297587	-0.212822	-0.159792	-0.0503233	0.0167951	0.202572	-0.163047	-0.0241179	0.0351656	-0.0838482	-0.033975	0.090494	0.0552342	-0.170113	-0.187515	0.273591	-0.453023
ENSG00000035115	-0.145619	0.0723239	-0.241708	0.195982	-0.247679	0.254651	-0.318848	0.291062	0.165766	0.0785664	0.167347	0.0654281	0.210415	-0.076464	-0.316941	0.0575811	-0.182618	-0.401436	0.205218	-0.15647	-0.0309053	-0.171201	0.0370231	0.24815	0.163372	0.0119576	-0.00487199	-0.0679004	0.0446943	-0.176374	-0.165391	0.17209	-0.276471	-0.245264	-0.17946	0.0955489	0.0670367	0.292775	-0.123559	-0.049465	-0.0532252	-0.0829003	0.0187648	0.0833828	0.0749042	-0.313716	-0.120118	0.0458426	-0.154375
ENSG00000035141	0.116332	0.0105974	-0.0903309	0.312741	-0.219588	0.192358	-0.101133	0.338023	0.183808	0.0983269	0.0289757	-0.00571695	0.14999	-0.105286	-0.156687	-0.111561	0.00237156	-0.369452	0.0297011	-0.13101	-0.0102056	-0.37309	0.278296	0.0326398	0.145801	-0.00183513	0.0913772	0.0888943	0.156806	-0.209041	-0.229735	0.129412	-0.275869	-0.191876	-0.021482	0.104081	0.00544638	0.234237	-0.294258	0.121646	-0.0912669	0.0103538	-0.0585497	-0.114097	0.0419787	-0.0909425	-0.0669538	0.0616272	-0.220092
ENSG00000035403	-0.0355207	0.121103	-0.167966	0.145207	-0.381868	0.239141	-0.27077	0.406801	0.0559457	-0.0239865	-0.0661957	0.108155	0.182982	0.0714342	-0.283923	0.0278985	-0.137948	-0.215501	0.392861	-0.0210537	-0.0354124	-0.211234	-0.115126	0.182692	0.133174	-0.0648489	-0.0257915	-0.255592	-0.100831	0.0139348	-0.0632791	0.125579	-0.194434	-0.205801	-0.457979	0.141427	0.0122036	0.267718	-0.257983	-0.0691881	0.0391352	-0.030312	-0.0366756	0.113813	-0.0103437	-0.329635	-0.1427	0.142477	-0.300621
ENSG00000035499	0.1478	0.144942	-0.0448302	-0.0445157	-0.312322	0.262336	-0.196562	0.442869	0.185671	0.175682	0.00935896	0.134479	0.377911	-0.179475	-0.191723	0.0239358	0.16767	-0.15435	0.225392	-0.198024	0.0862688	-0.235229	0.168659	0.0763388	-0.0941291	-0.124395	0.0133228	0.0354974	0.236938	-0.0984905	0.0177972	0.0727189	-0.312338	0.090079	-0.172509	-0.100596	-0.248331	0.38324	-0.4431	0.119072	-0.290055	-0.290647	-0.3013	-0.162868	0.0873302	-0.154932	-0.166577	-0.132794	-0.0861786
ENSG00000035664	0.080479	0.0573153	-0.186649	0.131329	-0.084518	0.16962	-0.213681	0.409454	0.166527	0.14794	0.155003	0.0152326	0.210588	-0.127005	-0.341568	0.141458	0.000226249	-0.280827	0.295969	-0.064358	0.0378159	-0.164478	-0.0258567	0.256034	-0.0341235	-0.0361577	-0.108047	-0.0161554	0.126743	0.0179599	-0.115173	0.151571	-0.297508	-0.225781	-0.392295	-0.0188167	0.0777254	0.125259	-0.132038	-0.11201	7.48392e-05	0.00749559	-0.00256838	-0.0953524	0.120455	-0.272582	-0.0743857	0.0376004	-0.149263
ENSG00000035681	-0.0523921	0.0742608	-0.253782	0.14023	-0.354429	0.116386	-0.220794	0.286111	0.273236	0.120556	0.0754106	0.0536336	0.152012	-0.160676	-0.288532	0.162539	-0.148219	-0.340621	0.224046	-0.192705	-0.0931606	-0.158919	0.134862	0.229174	0.0581616	0.000685577	-0.160207	-0.00409982	0.176301	-0.171021	-0.122389	0.226739	-0.263921	-0.201293	-0.172916	-0.0377446	0.106573	0.10775	-0.225776	-0.0878811	0.0245189	-0.0739553	0.00235588	0.0771303	0.234249	-0.235706	-0.104778	0.0491768	-0.162662
ENSG00000035687	-0.0559029	-0.0908361	-0.138413	0.122566	-0.10109	0.128312	0.0222654	0.3722	0.0939775	0.149672	-0.0104325	0.0446412	0.0161708	-0.222642	-0.208029	0.128182	-0.155945	-0.427852	0.0504171	-0.172689	-0.0497788	-0.394532	0.261273	0.0371372	0.201766	-0.0801922	0.111378	-0.082423	0.160016	-0.314554	-0.0291357	0.0602264	-0.298875	-0.0585504	-0.187005	0.210045	0.12059	0.230721	-0.13915	0.0455561	-0.269102	-0.099559	-0.0767056	-0.0544139	-0.0547602	-0.13474	-0.208522	0.0485408	-0.428007
ENSG00000035720	-0.0284704	-0.155857	-0.0975035	0.0196028	-0.208137	0.250998	-0.207705	0.284063	0.14372	0.298681	0.140843	0.0911226	0.220989	-0.0914261	-0.32575	0.209813	-0.236309	-0.53205	0.367418	-0.100125	0.0888832	-0.00371452	-0.0374753	-0.0215979	0.122529	0.00924376	-0.188515	-0.168104	0.111239	0.00487733	-0.125289	0.183934	-0.125657	-0.095917	-0.333748	0.112799	0.0177307	0.336116	-0.128062	-0.175274	-0.194622	-0.0299171	0.0698056	-0.0727276	0.0747028	-0.17529	0.0331664	0.0747225	-0.293971
ENSG00000035862	0.282166	-0.173306	-0.0138257	-0.0417734	-0.39452	0.098413	-0.173444	0.348553	0.161719	0.202951	-0.152238	0.0854048	0.100254	-0.060386	-0.149052	0.0882669	-0.0350506	-0.399681	0.431782	-0.226884	0.0341762	-0.12465	0.173684	-0.00350947	0.0343307	-0.044434	-0.130895	-0.23393	-0.264882	0.198695	-0.213639	0.19696	-0.131838	-0.194301	-0.430307	-0.0950286	0.0668299	0.132821	-0.219322	-0.0579036	0.054613	0.0315479	-0.159005	-0.0063557	-0.110169	-0.0068543	0.0214257	0.463684	-0.559223
ENSG00000035928	0.191817	0.0522586	0.102347	-0.0867344	-0.29042	0.129824	-0.200879	0.421141	0.151113	0.218713	-0.130574	0.092134	0.3353	-0.205856	-0.100967	0.109398	0.0974956	-0.386046	0.311415	-0.161234	0.204394	-0.232902	0.0705528	0.379188	0.0691313	-0.216316	-0.232188	0.170816	0.204091	-0.0401186	-0.104602	0.258566	-0.380752	-0.0712939	-0.172327	-0.360894	-0.186503	0.238294	-0.461607	0.171498	-0.129103	-0.178351	-0.260686	0.0333595	0.0612763	-0.193483	-0.163715	-0.0472994	-0.0868968
ENSG00000036054	-0.0750404	0.189254	-0.172654	0.185876	-0.376798	0.172636	-0.228578	0.304328	0.265921	0.106849	0.124856	-0.0190608	0.269639	-0.0939549	-0.396893	0.0146291	-0.0710078	-0.375074	0.26456	-0.224327	-0.0110049	-0.194411	0.22476	0.213257	0.0973558	0.130472	-0.0565361	-0.0282121	0.173724	-0.182542	-0.175303	0.241686	-0.290116	-0.153462	-0.185385	0.0140143	0.00520394	0.151404	-0.311212	-0.0139289	-0.0618919	-0.0957182	-0.0666929	0.0324739	0.197471	-0.261217	-0.0943616	0.00417452	-0.0181784
ENSG00000036257	0.0172594	0.133114	-0.2537	0.0831234	-0.379374	0.0860547	-0.133747	0.39362	0.321026	0.140294	0.0921949	0.17806	0.34149	-0.187678	-0.241792	0.153648	-0.0399457	-0.334241	0.216995	-0.144295	-0.045676	-0.165741	0.141306	0.171349	0.163756	0.00280515	-0.259519	0.0669462	0.137271	-0.104804	-0.0557422	0.23227	-0.134321	-0.27303	-0.109467	-0.155328	0.0244511	0.094117	-0.362925	-0.0890039	-0.078032	-0.077518	0.0613971	-0.122039	0.179775	-0.197933	-0.0477177	0.0520132	-0.0986869
ENSG00000036448	0.0678856	-0.0524746	-0.209158	0.143322	-0.136817	0.1918	-0.294087	0.461866	0.041959	0.0690742	0.0154947	-0.0940465	0.161212	-0.115722	-0.180265	0.134446	0.0570028	-0.433629	0.350427	-0.0307631	-0.128433	-0.0294515	-0.11603	0.0513989	-0.178199	-0.117589	-0.106434	-0.0792365	0.133036	0.0771357	-0.0486581	0.0302406	-0.234975	-0.429855	-0.34305	0.0424276	0.151095	0.121744	-0.00155416	-0.0181208	-0.000615798	0.0675365	0.0186277	-0.05325	0.0576932	-0.208992	-0.148243	0.110324	-0.480841
ENSG00000036473	0.0267465	-0.145783	-0.106454	0.145004	-0.0621082	0.0382992	0.0247895	0.380288	0.0536732	0.145714	-0.0906464	-0.0985357	-0.0664443	-0.117967	-0.115617	0.15211	0.0238314	-0.402162	0.144292	-0.236302	-0.110063	-0.287497	0.271172	0.159186	0.169664	-0.148349	-0.000899618	0.00269029	0.000822398	-0.227604	-0.144105	0.170475	-0.230242	-0.048582	-0.145845	0.169718	0.112731	0.179227	-0.176266	-0.00880184	-0.17079	-0.152472	-0.0936186	-0.0222943	-0.0529895	-0.11668	-0.0815763	0.0232322	-0.602216
ENSG00000036530	-0.0405773	-0.0037946	-0.17421	0.175061	-0.252875	0.000305936	0.0712072	0.249972	0.270055	0.118715	-0.147341	0.0754572	0.00216246	-0.0862666	-0.169444	0.187024	0.0310344	-0.22771	0.322866	-0.295845	-0.162681	-0.117036	0.149994	0.113241	0.141447	-0.0407671	-0.0794664	0.0596959	0.0376763	-0.0573388	-0.0326843	0.0942456	-0.127437	-0.147648	-0.0181701	0.00641388	0.148475	0.272386	-0.228608	-0.00961382	-0.131062	-0.0868305	-0.033702	0.203917	0.21736	-0.190047	-0.052455	-0.140584	-0.687348
ENSG00000036549	-0.099244	-0.119817	-0.148662	0.136234	-0.428594	0.211268	-0.200874	0.316347	0.163359	0.117867	-0.0402069	0.285048	0.161021	-0.152326	-0.117153	0.238378	-0.0269601	-0.523199	0.0583947	-0.04177	-0.0419696	-0.170941	0.233489	0.315973	0.170277	-0.148159	-0.195111	0.282684	0.280431	-0.118722	-0.188105	0.25392	-0.364796	-0.120057	-0.187612	-0.18381	-0.00431064	0.219017	-0.358737	-0.0291219	0.0742655	-0.172969	0.0328804	0.068895	0.260949	-0.0873483	-0.0837889	-0.0326126	-0.0839789
ENSG00000036565	-0.060627	0.018328	-0.0735103	0.259064	-0.380738	-0.00614865	-0.0417351	0.170154	0.179405	0.266793	-0.0330463	0.254491	0.0870474	0.00535665	-0.294859	0.198711	-0.0516382	-0.264075	0.196752	-0.228633	0.0160381	-0.144066	0.163697	0.140457	0.123741	0.135657	0.025535	0.0954297	0.25761	-0.0691966	-0.204644	0.0922711	-0.289887	-0.304742	-0.157595	-0.0794054	0.078659	0.250153	-0.15669	-0.036066	-0.121983	-0.0446437	0.135813	0.0939235	0.118468	-0.131733	-0.133553	0.0965635	-0.296571
ENSG00000036672	0.0712379	0.195648	-0.211426	0.146335	-0.327405	0.0317113	-0.123176	0.363864	0.53969	0.262613	0.212614	0.191647	0.449289	-0.327043	-0.222145	0.150646	-0.179547	-0.317391	0.227768	-0.196606	0.153861	-0.0234846	0.195961	0.0956383	0.195758	0.0801582	-0.260103	0.0455857	0.0811204	-0.0539066	-0.0547376	0.226616	-0.0538074	-0.470818	-0.172433	-0.20031	0.135702	0.148818	-0.3124	-0.0372908	-0.059159	-0.0418095	0.0774098	-0.13877	0.194132	-0.309891	-0.0163889	0.04546	-0.168053
ENSG00000036828	0.100666	-0.0341483	-0.0140776	0.134464	-0.403373	0.00393653	-0.0687674	0.30945	0.266275	0.302071	-0.0184195	0.275418	0.13899	0.0340315	-0.293178	0.103588	-0.0100795	-0.379555	0.328449	-0.253476	0.069718	-0.239633	0.100523	0.178876	0.0915762	0.141492	-0.175686	0.0708516	-0.0726163	0.11598	-0.251645	0.0806075	-0.21079	-0.340173	-0.330317	0.0180508	0.0742879	0.184703	-0.0970087	-0.0386186	-0.0961426	0.159873	0.0950916	-0.0855126	0.0788595	-0.138017	-0.0429563	0.116534	-0.420348
ENSG00000037042	0.0903189	0.0484673	-0.256503	0.199314	-0.225259	0.284139	-0.181692	0.366454	0.24109	0.127743	0.165512	0.108629	0.261389	-0.196053	-0.339535	0.0583167	-0.0306732	-0.189351	0.142195	-0.205624	-0.0834755	-0.300879	0.109104	0.268984	-0.119196	-0.035802	-0.0387778	0.117361	0.22251	-0.069017	-0.119026	0.114786	-0.322538	-0.0919736	-0.204144	-0.036199	0.0216558	0.212621	-0.220891	-0.0853001	0.0595647	-0.0949533	-0.031027	-0.096247	0.199832	-0.276385	-0.0586851	-0.0380833	0.00117113
ENSG00000037241	0.191066	-0.117641	-0.0666217	0.438445	-0.228376	0.380538	-0.0628887	0.421438	0.359521	-0.0594822	0.138115	0.043878	0.301343	-0.16091	-0.244696	-0.324835	-0.0105701	-0.446101	0.0281444	-0.121948	0.0693886	-0.353331	0.418056	0.0606171	0.319012	0.0625581	0.172963	0.137405	0.0590619	-0.119953	-0.227535	0.0417551	-0.220306	-0.348291	-0.0625917	0.0898048	0.0853847	0.258203	-0.269027	0.191914	-0.130264	0.11029	-0.019309	-0.307485	-0.065197	-0.149075	-0.039461	0.0141648	-0.148176
ENSG00000037280	0.091736	-0.224835	0.0313322	0.0916061	-0.461633	0.119301	-0.0552934	0.33853	0.267053	0.339081	-0.0501756	0.193636	0.233098	-0.07877	-0.234944	0.155652	-0.311451	-0.443874	0.339651	-0.126645	0.0585588	-0.112656	0.0567655	0.0113254	0.38949	0.101973	-0.00921643	-0.143381	-0.0653619	0.101192	-0.363693	0.244968	-0.231144	-0.113318	-0.444481	-0.100991	0.0267041	0.242852	-0.407341	-0.0970504	-0.0832314	-0.02051	0.0121879	-0.0347615	-0.173894	-0.0919809	-0.0873266	0.397428	-0.404191
ENSG00000037474	0.0638557	0.163043	0.0172093	0.310661	-0.40933	0.102977	-0.125504	0.363039	0.202698	0.209636	-0.0127531	0.135769	0.194364	-0.176564	-0.169958	-0.164506	-0.0767976	-0.397273	0.0138004	-0.0637337	0.0515556	-0.478218	0.250255	0.136584	0.210251	0.04501	0.0536209	0.090947	0.159507	-0.142734	-0.13996	0.197116	-0.419732	-0.249593	0.00580868	0.147149	-0.023404	0.371643	-0.428501	0.138464	-0.0604829	-0.085692	-0.12414	-0.0463142	0.202397	-0.132651	-0.134805	-0.11943	-0.283499
ENSG00000037637	-0.0813492	0.0732243	-0.251846	0.0948267	-0.189962	0.228991	-0.171266	0.35984	0.325737	0.140653	0.196078	0.0514403	0.219435	-0.144781	-0.324362	0.0574119	-0.113647	-0.316713	0.22394	-0.119312	-0.023331	-0.277195	0.0325413	0.206631	0.0418146	-0.0116159	-0.0788227	-0.00697987	0.1559	-0.0774352	-0.0856207	0.145862	-0.356877	-0.150063	-0.189481	0.0177124	0.0231257	0.196399	-0.311894	-0.0325923	-0.0226999	-0.0652388	-0.0743467	-0.0410336	0.187856	-0.273333	-0.0838473	-0.0379232	-0.169285
ENSG00000037749	-0.0470775	-0.0285267	-0.13647	0.0278738	-0.319043	0.0792329	-0.202727	0.303744	0.234983	0.22199	0.0352133	0.037678	0.0610762	-0.0560249	-0.167852	0.094939	-0.0734077	-0.366527	0.25219	-0.195275	-0.0122491	-0.14276	0.100033	0.100069	0.0191286	-0.0376755	-0.0338745	-0.0835299	0.0174836	-0.0610257	-0.192105	0.13327	-0.323328	-0.145473	-0.190944	-0.0459693	-0.0429825	0.191937	-0.272637	0.0397224	-0.010441	-0.107514	-0.1453	0.0660795	0.0485156	-0.129524	-0.157169	0.227321	-0.4418
ENSG00000037757	0.092517	-0.0547742	-0.0125132	0.181942	-0.19402	0.117923	-0.045935	0.343482	0.159108	0.15985	0.0171959	0.0657269	0.0514253	-0.172423	-0.120548	-0.011127	-0.0319527	-0.481191	0.0141291	-0.0986672	0.00994104	-0.408174	0.287227	0.0682615	0.207892	-0.093592	0.0712226	0.0478461	0.14951	-0.174526	-0.137764	0.135966	-0.32093	-0.088045	-0.0782209	0.153162	0.0524498	0.336644	-0.272836	0.10686	-0.155451	-0.0744411	-0.14964	-0.0573417	0.0819205	-0.0434395	-0.120216	-0.0265867	-0.40222
ENSG00000037897	0.0853083	0.0232434	0.07597	0.271155	-0.303854	0.0742098	-0.0766137	0.359365	0.0293579	0.318968	-0.0326182	0.0581568	0.0863119	-0.13863	-0.119082	-0.0743255	-0.0586885	-0.500276	-0.0171232	-0.179924	0.0104065	-0.436967	0.255295	0.0666176	0.148786	0.0672479	0.0947947	0.0703072	0.139853	-0.168952	-0.219325	0.234988	-0.402743	-0.0942942	-0.0276074	0.161235	-0.0720422	0.381342	-0.339942	0.0813378	-0.0631826	-0.0908384	-0.0687308	-0.0654232	0.116492	-0.00925782	-0.130629	-0.0345206	-0.370838
ENSG00000037965	-0.128963	-0.141802	-0.0789577	0.0911712	-0.497965	0.0311676	-0.209248	0.254415	0.165522	0.306466	-0.185089	0.134635	0.0575432	-0.108287	-0.167171	0.217221	-0.1149	-0.385572	0.211246	-0.0599436	0.0117558	-0.104829	0.13775	0.123696	0.120889	-0.114813	-0.0941022	0.129593	0.337488	0.0563237	-0.270481	0.0900818	-0.494052	-0.205099	-0.184716	-0.295895	0.00233304	0.0788722	-0.376076	0.045606	-0.0674221	-0.115705	0.0250211	0.0203937	0.166272	-0.0336462	-0.226475	0.286623	-0.363062
ENSG00000038002	0.103378	-0.0421416	-0.0106581	0.137408	-0.306762	0.111169	-0.102247	0.272751	0.196913	0.137301	-0.0212721	0.118065	0.0689355	-0.149358	-0.226372	-0.036265	-0.0390518	-0.33189	0.220439	-0.368842	-0.0335208	-0.202204	0.312228	0.118057	0.120784	0.0449445	0.062198	-0.0111934	-0.0205926	-0.0237943	-0.128493	0.144298	-0.198091	-0.168117	-0.122471	0.0287037	0.0734584	0.311485	-0.163402	0.0261249	-0.12976	-0.0768747	-0.0494702	0.0153042	0.00377914	-0.134353	-0.102161	0.0604977	-0.495752
ENSG00000038210	-0.0717798	0.0399917	-0.095305	0.135665	-0.170502	0.166682	-0.183592	0.283749	0.250026	0.193831	0.189375	0.0118836	0.161603	-0.0481445	-0.292218	0.118023	-0.0171195	-0.428006	0.235509	-0.214642	0.0825368	-0.200733	-0.00450584	0.283215	0.0756146	0.102998	-0.116037	0.114117	0.036834	-0.165803	-0.29011	0.195547	-0.341743	-0.0437559	-0.213718	0.14718	-0.0579298	0.258949	-0.185061	-0.0323539	-0.030727	-0.0471574	-0.0453029	0.0082316	0.0887233	-0.241748	-0.0716214	-0.113341	-0.285355
ENSG00000038219	0.136513	0.0529734	0.010618	0.0204226	-0.343906	0.126429	-0.169344	0.375625	0.185916	0.158457	-0.0271598	0.113543	0.256976	-0.131588	-0.103885	0.140064	0.117296	-0.366722	0.199528	-0.0766401	0.0971495	-0.155207	0.150144	0.2353	0.0182449	-0.146293	-0.151369	0.11793	0.228478	-0.0830928	-0.117824	0.206384	-0.304599	-0.110598	-0.173545	-0.229209	-0.148725	0.210859	-0.399192	0.118038	-0.0653909	-0.157992	-0.211079	0.018494	0.126478	-0.1368	-0.125921	0.0268812	-0.121244
ENSG00000038274	-0.146353	-0.0250855	-0.164529	0.100905	-0.251274	0.0196827	-0.0138191	0.323207	0.210415	0.120246	-0.121484	-0.013699	0.0213828	-0.100516	-0.159386	0.228341	-0.0700846	-0.374568	0.202282	-0.186035	-0.115409	-0.246125	0.234253	0.140132	0.301954	-0.0965497	-0.107762	0.0146798	0.112093	-0.232148	-0.105175	0.182019	-0.223777	0.0100495	-0.076655	0.0564282	0.117372	0.182783	-0.326435	0.0437243	-0.27792	-0.25545	-0.104484	0.0597166	0.118324	-0.145903	-0.0854025	-0.107879	-0.439616
ENSG00000038295	-0.0102453	-0.110717	-0.0817408	0.00105422	-0.413972	0.0618028	-0.184339	0.220601	0.253139	0.238407	0.00676566	0.103109	0.0653142	-0.0529994	-0.171007	0.0838735	-0.079801	-0.408345	0.257612	-0.286073	-0.0018276	-0.0514709	0.254996	-0.000119283	0.0416366	0.0278791	0.0215415	-0.159632	-0.101802	0.0282172	-0.23834	0.102907	-0.302332	-0.176947	-0.194512	-0.14613	-0.013229	0.151246	-0.179874	0.0109243	0.00413252	-0.0793978	-0.138018	0.0337557	-0.0369965	-0.109486	-0.174695	0.430031	-0.502709
ENSG00000038358	0.0223087	0.1216	-0.0843725	0.14584	-0.549724	0.0932672	-0.130345	0.290307	0.296097	0.0756155	-0.00780563	0.119467	0.134271	-0.0938034	-0.194604	0.0771312	-0.0244566	-0.422265	0.128364	-0.00587134	-0.0177391	-0.358301	0.244611	0.0533215	0.122318	-0.0568135	-0.119334	-0.0355214	0.204634	-0.0738463	-0.133334	0.199994	-0.350808	-0.254234	-0.123029	0.0319261	-0.00758229	0.200499	-0.429029	0.190028	-0.0554652	-0.0954812	-0.288631	0.0826098	0.277552	-0.115898	-0.133803	0.0339384	-0.147897
ENSG00000038382	-0.0873655	0.0175974	-0.249948	0.0954419	-0.150804	0.229429	-0.246821	0.3238	0.203299	0.20567	0.223279	0.0510423	0.248233	-0.0488424	-0.374389	0.0673869	-0.146282	-0.33388	0.253515	-0.116108	-0.00884024	-0.233422	-0.0552402	0.221308	0.104816	0.0303418	-0.0245018	-0.113051	0.0553874	-0.090413	-0.174345	0.0993367	-0.350276	-0.195196	-0.358841	0.0368213	0.0603256	0.248738	-0.148399	-0.0753356	-0.0334663	-0.0265805	-0.0401024	-0.00869671	0.0822674	-0.34265	-0.117924	0.0900923	-0.0847264
ENSG00000038427	0.137571	-0.131685	-0.0817888	-0.0343929	-0.378679	0.0709586	-0.17588	0.27927	0.228109	0.310427	-0.0362831	0.066394	0.0896785	-0.0683587	-0.145626	0.122908	-0.0655922	-0.389023	0.323397	-0.22665	0.0266826	-0.0743138	0.187268	-0.102636	0.0474302	0.018891	0.0344375	-0.252587	-0.109083	0.0923074	-0.249955	0.152855	-0.253577	-0.177395	-0.327319	-0.131038	-0.0167366	0.168541	-0.227418	-0.0205563	-0.0125205	-0.0494374	-0.20753	-0.0340269	-0.0852068	0.0237157	-0.129955	0.505269	-0.55729
ENSG00000038532	0.000743352	-0.00314449	-0.149328	0.120437	-0.294023	0.0789412	-0.200381	0.239712	0.25706	0.266073	0.171568	0.0634666	0.191004	-0.122227	-0.28553	0.168385	-0.107962	-0.561002	0.199593	-0.13126	0.0589748	-0.0514449	0.0957933	0.0444253	0.0536063	0.0978734	-0.160753	0.012955	0.209591	-0.121334	-0.183586	0.208998	-0.214824	-0.291213	-0.158284	-0.0642924	0.0410353	0.182031	-0.166282	-0.0332093	-0.038272	-0.00192991	0.0271795	0.0127827	0.189429	-0.137474	-0.0624087	0.183661	-0.127359
ENSG00000038945	0.258902	-0.184918	-0.0289234	-0.00736858	-0.257489	0.0884283	-0.0744014	0.234817	0.193942	0.338861	-0.0496025	0.00525122	0.0894383	-0.116794	-0.235247	0.200108	-0.0397765	-0.474756	0.403555	-0.206725	0.0388964	0.0112346	0.183567	-0.138818	-0.0348531	0.00278269	-0.185452	-0.160378	-0.0105734	0.150942	-0.158039	0.23541	-0.0965595	-0.165989	-0.274238	0.0663914	0.124915	0.230054	-0.125487	-0.147282	-0.107446	0.0305181	-0.057482	-0.0755508	0.128103	-0.015143	0.0703336	0.231435	-0.544963
ENSG00000039068	0.0322686	-0.0171764	-0.00185525	0.0359885	-0.466231	0.0102999	-0.23574	0.361682	0.180955	0.223031	-0.106326	0.0486218	0.183011	-0.0132045	-0.229291	0.135483	-0.176418	-0.319616	0.404432	-0.0382754	-0.00174802	-0.0415193	0.103739	0.148349	0.281538	0.0752178	-0.101735	-0.159076	0.0563903	0.0668728	-0.256331	0.198269	-0.178767	-0.0824143	-0.420798	-0.0612469	0.0419959	0.143136	-0.421542	-0.0874136	-0.110712	-0.135583	-0.0982978	0.0645567	0.0163368	-0.076865	-0.108047	0.217192	-0.326787
ENSG00000039123	0.108576	0.130524	-0.0206661	0.290346	-0.447016	0.149373	-0.0539826	0.369947	0.264249	0.182628	0.0153741	0.194022	0.248931	-0.108978	-0.123202	-0.0441092	-0.0331344	-0.423861	0.000187435	-0.0252626	-0.0188818	-0.475475	0.243344	0.0834247	0.164097	-0.00716854	-0.0471241	0.137231	0.134293	-0.0499747	-0.127391	0.217112	-0.416019	-0.322709	-0.0526065	0.098072	-0.0369242	0.300795	-0.385491	0.135374	0.00488632	-0.0532806	-0.195051	0.0290093	0.294236	-0.118789	-0.104588	-0.107413	-0.219749
ENSG00000039139	0.158151	0.172057	-0.322758	0.187249	-0.264428	0.193289	-0.242242	0.313443	0.342853	0.174671	0.293187	0.00476933	0.14132	-0.206409	-0.350044	0.105097	-0.0301922	-0.132827	0.105274	-0.192781	-0.218653	-0.315792	0.0329762	0.16792	-0.220859	-0.0538079	0.089237	0.0242268	0.323864	-0.0541072	-0.0712448	0.0489049	-0.403869	-0.066148	-0.246178	-0.10258	-0.0276778	0.194766	-0.25331	0.00666403	0.13619	-0.117644	-0.212616	0.122451	0.2946	-0.275555	-0.243708	0.255592	-0.188929
ENSG00000039319	-0.0311245	0.0680655	-0.120276	0.00447853	-0.361684	-0.0174075	-0.193911	0.316137	0.393984	0.283177	0.0742614	-0.0919825	0.11948	-0.099355	-0.220361	0.0613247	-0.146883	-0.379274	0.279642	-0.225619	0.0315218	-0.135895	0.152036	0.140512	0.0500141	0.0349714	-0.121725	-0.0844566	0.0771813	-0.065103	-0.258026	0.223499	-0.393421	-0.150405	-0.163474	-0.155601	-0.076703	0.0134464	-0.435038	0.0948526	-0.0253843	-0.093911	-0.164953	0.0531016	0.0866608	-0.116538	-0.194473	0.289537	-0.352535
ENSG00000039523	-0.0918583	0.0756133	-0.240209	0.190092	-0.329187	0.114468	-0.114777	0.273328	0.258086	0.130456	0.114108	0.111066	0.173458	-0.0300601	-0.295157	0.148348	-0.0647646	-0.370845	0.182156	-0.108356	-0.0307994	-0.179097	0.0605709	0.161111	0.0979554	0.0505831	-0.0159989	-0.0450247	0.115088	-0.166292	-0.126968	0.145457	-0.316584	-0.209002	-0.205808	-0.0137571	-0.00427625	0.174645	-0.221086	-0.0241519	0.0174834	-0.0406635	-0.0666377	0.141878	0.199183	-0.2092	-0.146123	0.095912	-0.194418
ENSG00000039537	0.138988	-0.0917533	-0.0921795	-0.0141083	-0.226437	0.0237409	-0.0362872	0.268085	0.222876	0.112094	-0.135343	-0.000822943	-0.0642879	-0.0881796	-0.121231	0.118611	0.0349334	-0.415263	0.350996	-0.364466	-0.0900454	-0.0454838	0.24012	0.0548396	0.0678259	-0.0939686	-0.136007	-0.0674258	-0.185594	0.00764897	-0.0826846	0.203525	-0.0501705	-0.228817	-0.0922646	0.0550473	0.107014	0.267195	-0.165708	0.0515647	-0.13789	-0.112531	-0.0821433	0.0765362	0.0539326	-0.125983	-0.00895798	0.112324	-0.736613
ENSG00000039560	-0.131618	0.0305776	-0.27924	0.112198	-0.281093	0.181845	-0.225516	0.33286	0.238251	0.0956423	0.0889187	0.0828954	0.160567	-0.108367	-0.279331	0.107706	-0.18101	-0.301935	0.244152	-0.148746	-0.0903949	-0.205402	0.0275619	0.149616	0.156614	-0.0222951	-0.0124833	-0.124416	0.0405823	-0.0756819	-0.0960518	0.10283	-0.281433	-0.22516	-0.234519	0.0132046	0.0656323	0.203963	-0.211456	-0.0443374	-0.0173106	-0.072984	-0.0465819	0.0589928	0.0737415	-0.27261	-0.156801	0.142735	-0.298107
ENSG00000039600	-0.106863	-0.131846	-0.0797477	0.0363818	-0.448301	0.056125	-0.221998	0.274434	0.166351	0.311164	-0.0978764	0.161826	0.0814553	-0.146493	-0.172024	0.187989	-0.0661557	-0.336396	0.166696	-0.0965798	-0.0324269	-0.116847	0.149474	0.147242	0.0476209	-0.143795	-0.0835886	0.143132	0.268988	0.0595674	-0.21474	0.0721648	-0.442218	-0.0568093	-0.193294	-0.275226	-0.0716162	0.216518	-0.335699	0.0150585	-0.0939699	-0.215975	-0.0490304	-0.00571907	0.216968	-0.113153	-0.203397	0.162449	-0.332653
ENSG00000039650	0.104285	0.112147	0.141745	0.0390572	-0.226775	0.0294161	-0.202817	0.400374	0.0852339	0.214953	-0.101039	-0.0554474	0.195002	-0.0740383	-0.113828	-0.000197949	0.095801	-0.433552	0.279233	-0.232278	0.18355	-0.249061	0.107894	0.414358	0.0892483	-0.0644364	-0.135945	0.109862	0.172201	-0.144685	-0.186971	0.285823	-0.395867	-0.121806	-0.0841507	-0.174835	-0.157046	0.158589	-0.390391	0.21081	-0.100215	-0.108121	-0.225564	0.0839944	-0.0024948	-0.160681	-0.19672	-0.0217663	-0.214285
ENSG00000039987	0.0429268	-0.0127975	-0.0218591	0.294564	-0.260287	-0.0103658	-0.0623412	0.213453	0.140209	0.300438	0.0596006	0.206546	0.0585089	-0.00851514	-0.268858	0.107496	0.0240315	-0.332216	0.147786	-0.24148	0.0103929	-0.119752	0.124031	0.0690022	-0.0244483	0.140087	0.0870397	0.0699737	0.204102	0.00194208	-0.213525	0.00457101	-0.310385	-0.39116	-0.156472	-0.0274136	0.0763434	0.281831	-0.0271086	-0.0121001	-0.063558	0.100632	0.121405	-0.0146485	0.0368563	-0.150311	-0.194169	0.167095	-0.465791
ENSG00000040199	-0.0365889	-0.0165561	-0.371261	0.155303	-0.155796	0.111261	-0.140253	0.370635	0.308263	0.102646	0.201892	0.0244183	0.112862	-0.0944486	-0.310982	0.185623	-0.0362656	-0.431718	0.170051	-0.061475	-0.0555338	-0.299351	-0.0690061	0.248113	0.156557	-0.0251279	-0.0265425	0.0123485	-0.0048892	-0.0901069	-0.188996	0.18369	-0.394264	-0.143389	-0.334668	-0.0209985	0.0342336	0.079234	-0.231988	-0.0267987	0.126998	-0.00917419	-0.0956472	0.0281977	0.196887	-0.222723	-0.120239	0.161476	-0.207234
ENSG00000040275	0.309044	0.113938	-0.0726105	0.0426608	-0.326599	0.288597	-0.149326	0.458795	0.271403	0.168519	0.0554655	0.130814	0.375156	-0.230435	-0.24984	-0.0201033	0.0956986	-0.112313	0.18766	-0.187349	0.00822347	-0.278419	0.221004	-0.0322324	-0.172854	-0.0647378	-0.000896457	-0.0342953	0.201201	-0.00627575	0.0408085	0.0987454	-0.230162	0.00427065	-0.186183	-0.0737034	-0.0907057	0.28462	-0.367824	0.0423676	-0.205556	-0.137166	-0.27593	-0.225375	0.133169	-0.10737	-0.100596	-0.0293737	-0.10515
ENSG00000040341	0.00694276	0.15972	-0.0967234	0.282595	-0.572916	0.0824408	-0.0114414	0.202298	0.262947	0.110119	-0.0394238	0.214609	0.156166	-0.0490295	-0.256473	0.0957224	-0.0485673	-0.275367	0.103203	0.0232351	-0.0842013	-0.362741	0.181451	0.057042	0.135677	0.00391545	-0.0208381	-0.020455	0.319585	-0.075881	-0.0913564	0.122247	-0.383608	-0.29038	-0.122617	0.0320721	0.0319303	0.245537	-0.38791	0.103405	-0.0509816	-0.0723478	-0.180009	0.148968	0.369178	-0.201878	-0.169041	0.00193238	-0.173251
ENSG00000040487	-0.0558461	0.0333246	-0.040194	0.203378	-0.25605	0.0592996	-0.120228	0.2603	0.205089	0.236439	0.0803487	0.0465505	0.0823558	-0.0642349	-0.281341	0.0461405	-0.0277749	-0.451628	0.214434	-0.26908	0.0321883	-0.177996	0.180757	0.178157	0.0792381	0.116944	-0.04098	0.0543585	0.111039	-0.101678	-0.212587	0.180174	-0.310766	-0.194524	-0.127238	0.0794308	0.0259893	0.236027	-0.187109	0.00797614	-0.052035	-0.0214802	0.0138753	0.0161016	0.108556	-0.192323	-0.0963776	-0.00579001	-0.359966
ENSG00000040531	-0.0591585	0.0809869	-0.14009	0.176311	-0.233845	0.0712675	-0.201242	0.292582	0.22714	0.109762	0.0945829	-0.0839617	0.067263	-0.044166	-0.274908	0.0527289	-0.0203003	-0.395717	0.289097	-0.272148	-0.00155937	-0.11365	0.150625	0.165275	0.0627536	0.0758084	-0.0969515	-0.0235308	0.057476	-0.129722	-0.214257	0.169818	-0.211154	-0.275928	-0.15245	0.0908037	0.0955318	0.132451	-0.161464	0.0133133	-0.0520022	-0.0229334	0.0154347	-0.00680906	0.0740314	-0.210046	-0.0836062	0.0735458	-0.367288
ENSG00000040608	0.0511239	-0.00861552	-0.243378	0.205414	-0.334254	0.0271145	0.00739974	0.20038	0.238395	0.234141	-0.0187706	0.138074	0.176527	0.0196473	-0.297092	0.162875	-0.0580356	-0.326721	0.185426	-0.0896425	0.0213568	-0.180508	0.0684827	0.10851	0.261519	0.132869	0.153499	-0.0452678	0.0678291	-0.0961849	-0.241845	0.136008	-0.315141	-0.163273	-0.288105	-0.129127	0.0292999	0.207681	-0.254572	-0.0507817	0.00452553	-0.0338552	-0.0612383	0.23093	0.142273	-0.0274101	-0.0987009	0.315425	-0.128424
ENSG00000040633	-0.188939	-0.108946	-0.175895	0.109812	-0.346605	0.172591	-0.268843	0.313555	0.164246	0.173048	0.0596779	0.199857	0.146913	-0.164093	-0.132053	0.334979	-0.0128813	-0.52154	0.10002	0.0020665	-0.0825076	-0.0596979	0.138957	0.275989	0.0903863	-0.166977	-0.238515	0.304009	0.322007	-0.0654583	-0.222012	0.199417	-0.368427	-0.138889	-0.275677	-0.231557	-0.0138522	0.10909	-0.250649	-0.0709701	0.15572	-0.179717	0.0659272	0.0341751	0.292945	-0.11224	-0.0931548	0.0703303	-0.100508
ENSG00000040731	-0.110355	0.102377	-0.0927607	0.255892	-0.350533	0.0813526	-0.0574483	0.168771	0.219746	0.297036	0.0935045	0.330128	0.190162	-0.00392702	-0.28015	0.16111	-0.174013	-0.279139	0.114811	-0.131963	0.0135858	-0.13224	0.083762	0.0651392	0.173364	0.126938	0.156501	-0.0949797	0.247727	-0.129377	-0.167951	0.0801754	-0.323504	-0.279288	-0.141918	-0.0439068	-0.0229915	0.378942	-0.212941	-0.04073	-0.0426278	-0.0454024	0.0730442	0.15331	0.0711567	-0.252654	-0.218594	0.198418	-0.253683
ENSG00000040933	-0.183261	0.0756671	-0.190921	0.195991	-0.301942	0.168011	-0.168698	0.214046	0.235467	0.182729	0.134133	0.08607	0.178889	0.0117757	-0.348489	0.173989	-0.224818	-0.416082	0.250128	-0.120743	0.052689	-0.14302	-0.0368102	0.19232	0.220803	0.12987	-0.058799	-0.0282918	0.186128	-0.22684	-0.261894	0.192288	-0.330742	-0.127433	-0.209527	0.0830186	-0.0152321	0.236699	-0.242756	-0.0704249	-0.0781788	-0.0227079	0.0364346	0.142842	0.133616	-0.26977	-0.149871	0.0220916	-0.210068
ENSG00000041353	0.0313507	0.13412	-0.11606	0.188922	-0.412466	0.139295	-0.256948	0.226424	0.153962	0.161314	0.0372564	0.0128451	0.197643	-0.0907968	-0.427832	0.0514927	-0.158704	-0.312601	0.347645	-0.309482	-0.0473803	-0.0661609	0.259045	0.133521	0.075814	0.19433	-0.0135482	-0.120553	0.199506	-0.0923443	-0.178633	0.291723	-0.173987	-0.186762	-0.22708	-0.00637187	0.0932431	0.17147	-0.196797	-0.119934	-0.0741575	-0.0628033	0.0526927	0.0692453	0.143771	-0.209265	-0.0720831	0.122683	-0.0766191
ENSG00000041357	0.203925	-0.0841752	-0.38812	0.190212	-0.359373	0.264461	-0.106334	0.250677	0.387754	-0.0293347	-0.00416877	0.277493	0.175712	-0.163257	-0.291749	-0.000937951	-0.249249	-0.132429	0.0926415	-0.288829	-0.123011	-0.438193	0.272868	0.122698	0.167163	-0.0388318	-0.143167	0.0548382	0.0456267	-0.29583	-0.0956084	0.254231	-0.153444	-0.293021	0.0395639	-0.0839095	0.163249	0.165908	-0.247348	-0.0189541	-0.103883	0.0678636	0.0446853	-0.063134	0.192748	-0.240006	-0.0439442	-0.0188796	-0.173903
ENSG00000041515	-0.0522556	0.0347004	-0.37923	0.163958	-0.0770937	0.319579	-0.331439	0.410404	0.208669	0.0551192	0.275396	0.0131965	0.218727	-0.109598	-0.364002	0.0188714	-0.0772752	-0.259756	0.251874	-0.115761	-0.10956	-0.184729	-0.186561	0.269924	-0.111324	-0.0533223	0.00894296	-0.0713817	0.072077	-0.014034	-0.0427524	-0.00625206	-0.32863	-0.261558	-0.291898	0.028575	0.0780766	0.264016	-0.0767883	-0.0783638	0.0933809	0.007986	0.01482	0.0330618	0.138003	-0.353359	-0.165428	0.0377333	-0.169466
ENSG00000041802	0.10276	-0.00700237	-0.0187132	0.408476	-0.269451	0.178471	-0.0375229	0.353908	0.235084	0.230077	0.129508	0.0668807	0.19883	-0.231942	-0.155384	-0.139757	0.0311081	-0.496879	-0.0754101	-0.168009	0.0028194	-0.465107	0.367693	0.0218341	0.168944	0.0398527	0.111774	0.189309	0.062179	-0.0621937	-0.247979	0.248514	-0.402597	-0.282245	-0.0143381	0.127262	0.023622	0.307354	-0.309916	0.060373	0.0961755	-0.0437933	-0.0945615	-0.13678	0.215198	-0.0378473	-0.0524925	-0.0278671	-0.33375
ENSG00000041880	0.134485	0.0303307	0.110793	0.00778899	-0.305945	0.0985671	-0.194454	0.386691	0.0692105	0.200989	-0.163645	0.0700736	0.231455	-0.175654	-0.102303	0.0934284	0.0695773	-0.364174	0.306925	-0.160339	0.129095	-0.190036	0.126751	0.345181	0.0902918	-0.141156	-0.229425	0.151708	0.188388	0.00838278	-0.176084	0.28902	-0.345071	-0.098426	-0.211977	-0.213222	-0.048186	0.22421	-0.384969	0.0881216	-0.082012	-0.156205	-0.158741	0.0310993	0.100836	-0.12	-0.112217	-0.0718299	-0.168743
ENSG00000041982	0.112571	-0.115336	-0.121121	0.0309624	-0.304611	0.144437	-0.138077	0.279167	0.248693	0.21084	0.0810024	0.0991339	0.0985144	-0.0377915	-0.185135	0.085866	-0.134927	-0.385317	0.264362	-0.210611	-0.00933447	-0.102209	0.150655	-0.078834	0.0897599	0.0106226	0.0643132	-0.295288	-0.139723	0.0107084	-0.227426	0.138429	-0.194513	-0.159888	-0.308494	-0.0280945	0.0114872	0.235364	-0.196533	-0.0410232	0.0153162	-0.020459	-0.130673	0.0186849	-0.118615	-0.143377	-0.105831	0.49791	-0.503565
ENSG00000041988	0.0347514	0.00854368	-0.130407	0.108858	-0.31274	0.139569	-0.146335	0.340841	0.219731	0.183274	0.0350319	0.119723	0.193499	-0.133495	-0.232555	0.144574	-0.0476106	-0.337556	0.225158	-0.142166	-0.0145621	-0.193448	0.110675	0.145077	0.0548219	-0.0328017	-0.124158	0.0442032	0.15231	-0.0678939	-0.115195	0.164133	-0.265215	-0.155857	-0.227293	-0.052872	0.0022178	0.189677	-0.270794	-0.0315207	-0.0496887	-0.0735361	-0.0382547	-0.0213708	0.153587	-0.16227	-0.0821718	0.0474846	-0.254791
ENSG00000042062	-0.107281	0.0887131	-0.173393	0.235422	-0.345972	0.0826547	-0.131012	0.257748	0.231969	0.191454	0.0664342	0.164974	0.161663	-0.0420793	-0.335374	0.132824	-0.0718054	-0.285934	0.176844	-0.180863	-0.029987	-0.19516	0.130406	0.196566	0.0750001	0.0799008	0.0430301	0.0213823	0.251051	-0.138317	-0.166778	0.10555	-0.37409	-0.233775	-0.169169	-0.0976713	-0.000205014	0.198132	-0.239154	-0.00689164	-0.0414698	-0.0431704	0.00176484	0.100443	0.143789	-0.239608	-0.202849	0.0959491	-0.236081
ENSG00000042088	0.233623	0.117627	0.133034	0.056047	-0.316435	0.0620344	-0.109381	0.392603	0.155219	0.161625	-0.133826	0.0916712	0.25571	-0.110483	-0.075563	0.0537765	0.136625	-0.316358	0.210049	-0.170303	0.168701	-0.273441	0.128074	0.372592	0.0340395	-0.14881	-0.149967	0.179322	0.207707	-0.139003	-0.134942	0.250427	-0.357316	-0.160505	-0.0970508	-0.261161	-0.165658	0.192817	-0.434184	0.21657	-0.0914958	-0.0865217	-0.234995	0.0873968	0.0534088	-0.147763	-0.195126	-0.0348337	-0.144311
ENSG00000042286	-0.0299069	-0.0256195	-0.219186	0.262414	-0.00668807	0.117393	-0.0886935	0.371756	0.157865	0.134417	0.054385	-0.157509	0.0583798	-0.145567	-0.140511	0.115039	-0.00454312	-0.324139	0.15981	-0.191071	-0.0719514	-0.242903	0.233155	0.130293	0.114802	-0.12092	0.0207263	0.0563249	0.205302	-0.254234	-0.168699	0.156288	-0.228161	-0.172379	-0.0728269	0.05132	0.140418	0.111531	-0.238946	-0.0340413	-0.129771	-0.126869	-0.0450342	-0.0607726	-0.00117933	-0.149224	-0.035106	0.0486047	-0.412725
ENSG00000042304	-0.0782668	0.0509285	-0.126842	0.172179	-0.307368	0.0601989	-0.122287	0.204264	0.185998	0.218103	0.0431809	0.170956	0.147127	-0.0440993	-0.266661	0.166175	-0.0479096	-0.286248	0.181964	-0.173177	0.0100434	-0.0995079	0.116703	0.163401	0.0504763	0.0500362	0.0114466	0.0435108	0.257409	-0.123331	-0.169691	0.105468	-0.303246	-0.205035	-0.144042	-0.125349	-0.0125988	0.226858	-0.217963	-0.0156705	-0.0603333	-0.0586523	0.0300226	0.0964541	0.1264	-0.180745	-0.161289	0.10479	-0.216024
ENSG00000042317	-0.0680996	0.038594	-0.260288	0.162733	-0.343472	0.0537247	-0.191947	0.236616	0.255002	0.318376	0.202852	0.0750798	0.062418	-0.13742	-0.347559	0.14707	-0.14199	-0.251885	0.123663	-0.282977	-0.219594	-0.270279	0.0522937	0.201294	-0.136974	-0.00841837	0.0266463	0.0522917	0.203206	-0.122433	-0.0842059	0.0165358	-0.435058	-0.0597634	-0.20872	-0.0120136	-0.0441697	0.173451	-0.171682	-0.0346517	0.0643254	-0.0473125	-0.0997991	0.14217	0.290815	-0.331272	-0.292662	0.211424	-0.345213
ENSG00000042429	-0.0679384	-0.0184274	-0.128617	0.0317063	-0.485888	0.106986	0.0480889	0.302871	0.407707	0.0762707	-0.191406	0.124655	0.107084	-0.0420301	-0.104881	0.145342	0.0156032	-0.44882	0.278924	0.00753676	-0.00605723	-0.182793	0.0470923	0.239244	0.054509	-0.181388	-0.336076	0.192947	0.165694	-0.0476314	-0.116069	0.100203	-0.354862	-0.116409	-0.124039	-0.111395	-0.113128	0.0666766	-0.54979	0.138741	0.175595	0.133764	-0.111368	0.228203	0.354791	-0.100718	-0.125727	0.0169649	-0.412453
ENSG00000042445	-0.0660558	-0.0836849	-0.149823	0.195591	-0.0983052	0.0414139	-0.0422245	0.311024	0.218103	0.195675	-0.014274	-0.116538	0.0111384	-0.192026	-0.109993	0.11946	0.0199086	-0.396509	0.243132	-0.294381	-0.101619	-0.17842	0.177048	0.102158	0.0862195	-0.108528	-0.0818627	0.0919195	0.0850121	-0.120653	-0.0671575	0.0862402	-0.258852	-0.163481	-0.0345344	0.0482983	0.151177	0.231635	-0.211595	0.0625172	-0.133269	-0.165973	-0.0997286	0.0324675	0.133037	-0.177526	-0.0710952	-0.106005	-0.660173
ENSG00000042493	0.0511094	-0.121817	-0.271917	0.139999	-0.14335	0.277389	-0.216602	0.350816	0.120984	-0.00264447	0.0654238	0.0836952	0.158044	-0.198435	-0.239909	0.0871243	-0.0809933	-0.322991	0.2385	-0.189061	-0.110684	-0.157595	0.118278	0.181578	0.0910335	-0.0929548	-0.0173391	-0.0877832	-0.0118348	-0.107746	0.00311555	0.110862	-0.088989	-0.151906	-0.234338	0.0740622	0.155902	0.277963	0.00532842	-0.124	-0.0828322	-0.116708	-0.0164885	-0.000539317	0.00304732	-0.220305	-0.0192454	0.00206186	-0.263767
ENSG00000042753	-0.0485689	0.0869485	-0.0878412	0.227115	-0.399851	0.204193	-0.242062	0.238823	0.272414	0.1156	0.0971769	0.0371795	0.32876	0.033187	-0.373642	0.00883899	-0.227529	-0.335111	0.194269	-0.226315	0.147754	-0.135564	0.229722	0.315253	0.293495	0.190342	-0.0209166	0.0252648	0.0894514	-0.189453	-0.358059	0.225979	-0.174308	-0.268924	-0.152827	0.0430334	0.0428416	0.199229	-0.244185	-0.0243984	-0.190861	-0.0446911	0.0815503	0.0290227	-0.0188382	-0.108412	0.0106783	0.0415603	0.115273
ENSG00000042781	-0.0245826	0.00356718	-0.239212	0.175671	-0.333956	0.0669471	-0.125915	0.21648	0.316458	0.265585	0.135567	0.191934	0.157778	-0.0907286	-0.278643	0.198493	-0.109309	-0.289136	0.171633	-0.258342	-0.135904	-0.129579	0.061086	0.066239	0.0807166	0.0471726	0.0681533	-0.0142335	0.0308867	-0.063982	-0.143429	0.0774474	-0.281495	-0.154636	-0.258305	-0.0860911	-0.0307784	0.171361	-0.11996	-0.020646	0.0808847	0.0255272	-0.041413	0.137209	0.115494	-0.256947	-0.224005	0.39977	-0.324139
ENSG00000042813	0.0311811	0.0162135	-0.1959	0.147558	-0.258379	0.147191	-0.180821	0.330292	0.252566	0.131687	0.123315	0.0613047	0.129018	-0.121862	-0.265913	0.0569129	-0.0125613	-0.323343	0.15949	-0.167146	-0.096197	-0.220241	0.156593	0.142857	-0.0587775	-0.0393081	0.0266341	0.00801402	0.136585	-0.104708	-0.113925	0.0684926	-0.328026	-0.132806	-0.180321	0.026083	0.00761329	0.234341	-0.185182	0.0275227	-0.0219619	-0.0787143	-0.126926	0.0197519	0.158638	-0.218394	-0.142055	0.08559	-0.310844
ENSG00000042832	0.175425	-0.150208	0.00154311	0.100929	-0.396123	0.021221	-0.0514431	0.295128	0.0852322	0.19653	-0.201545	0.157191	0.0520634	-0.0698974	-0.234038	0.16861	-0.0373611	-0.335402	0.387821	-0.264074	0.0285522	-0.11956	0.191598	0.0848092	0.108791	0.00760055	-0.122554	-0.109957	-0.0337754	0.0616423	-0.158122	0.213084	-0.130162	-0.200604	-0.293273	-0.0333843	0.106862	0.191567	-0.112866	-0.0825221	-0.154244	-0.0402607	0.000734277	-0.037239	-0.0135824	-0.074047	-0.026053	0.170824	-0.536145
ENSG00000042980	0.0305952	-0.0673351	-0.114601	0.0952849	-0.28547	0.085005	-0.156832	0.207342	0.182966	0.233284	0.0695281	0.116613	0.0730982	-0.00875346	-0.196117	0.131827	-0.0922967	-0.397045	0.220409	-0.182974	0.010561	-0.0296013	0.139215	-0.056037	0.0546459	0.0362835	0.0162749	-0.16315	0.0476301	-0.0531841	-0.198656	0.12726	-0.187858	-0.242163	-0.165691	-0.0371741	-0.00549409	0.273346	-0.157785	-0.0360643	-0.0668032	-0.0134088	-0.0264656	0.0490602	0.00394644	-0.103617	-0.108933	0.333911	-0.420965
ENSG00000043039	-0.127054	-0.0741628	-0.117834	0.119074	-0.429246	0.0129112	-0.180906	0.226794	0.200364	0.357336	-0.0644699	0.131631	0.0467313	-0.090042	-0.190215	0.182386	-0.153548	-0.349468	0.199983	-0.112064	-0.0294098	-0.109307	0.099275	0.0578239	0.0684784	-0.0336239	-0.023461	0.04343	0.251828	0.00337111	-0.220131	0.0966558	-0.443971	-0.182164	-0.161094	-0.155627	-0.0133645	0.212605	-0.309201	0.00546612	-0.0510192	-0.137723	-0.00496576	0.0701635	0.19172	-0.0973561	-0.209161	0.224702	-0.442442
ENSG00000043093	0.0197799	0.049409	-0.269587	0.109608	-0.403731	0.190777	-0.0699317	0.384745	0.489382	0.165768	0.175367	0.224622	0.430119	-0.212099	-0.233555	0.131604	-0.192171	-0.33064	0.189536	-0.0834456	-0.0330795	-0.156146	0.111497	0.132694	0.105424	0.0162466	-0.247168	-0.001142	0.210736	-0.189104	-0.0432043	0.168704	-0.203362	-0.303226	-0.0546103	-0.204458	-0.0439712	0.0515404	-0.462992	-0.0612273	-0.0540829	0.0110221	0.0216433	-0.0996336	0.104098	-0.276598	-0.0715564	0.118255	-0.0775415
ENSG00000043143	-0.111196	-0.0442847	-0.110715	0.169322	-0.299808	0.149352	-0.243175	0.295811	0.062138	0.177222	0.0333168	0.233746	0.22136	-0.173744	-0.11373	0.297666	0.0898198	-0.4888	0.0995509	-0.00316474	-0.0246584	-0.0520973	0.168498	0.208672	0.0782455	-0.110923	-0.187821	0.295595	0.314171	0.00380414	-0.168879	0.176007	-0.260843	-0.209	-0.251833	-0.169857	0.0342148	0.21521	-0.174119	-0.0812271	0.0434343	-0.181016	0.097426	-0.0174431	0.270239	-0.0851824	-0.0119489	-0.0473373	-0.0718573
ENSG00000043355	-0.0929984	-0.137512	-0.107891	0.127806	-0.407612	0.0597014	-0.143674	0.207589	0.191478	0.390832	-0.0753897	0.168167	0.129505	-0.115071	-0.216373	0.200021	-0.22574	-0.283193	0.127303	-0.0635267	-0.00314975	-0.113155	0.0805251	0.0457041	0.128417	-0.0391202	0.0849702	0.0285462	0.380111	-0.0406449	-0.236341	0.0410897	-0.492232	-0.128009	-0.153056	-0.245611	-0.0197676	0.226858	-0.346459	-0.0223576	-0.146636	-0.151875	0.0220176	0.0301855	0.082236	-0.0917759	-0.254567	0.324662	-0.250739
ENSG00000043462	0.0193875	-0.243198	-0.124327	0.0497502	-0.16902	0.274734	-0.177784	0.31788	0.136981	0.30584	0.176272	0.0932833	0.242407	-0.0311458	-0.294786	0.206713	-0.227757	-0.564296	0.362893	-0.0418659	0.12952	-0.0372821	-0.104263	-0.063622	0.157158	-0.0198177	-0.189287	-0.157869	0.0684555	0.0286007	-0.15475	0.150056	-0.0721518	-0.0870479	-0.36883	0.163475	-0.0215552	0.314727	-0.114241	-0.21014	-0.187879	0.0463622	0.131609	-0.12474	0.0409937	-0.167866	0.0501868	0.132962	-0.311364
ENSG00000043514	0.0765129	0.0029938	0.0430081	0.206105	-0.142701	0.043257	-0.0154176	0.371405	0.0915119	0.171721	-0.0187431	-0.111402	0.0866334	-0.155359	-0.157503	-0.0213069	0.0128309	-0.515376	0.010963	-0.0769782	0.0490549	-0.483631	0.35535	0.195466	0.258927	-0.0408357	0.0901718	-0.00375125	0.244835	-0.304324	-0.255247	0.203707	-0.365322	0.070177	-0.0779923	0.13639	0.0184569	0.255136	-0.353382	0.108749	-0.123465	-0.0862387	-0.173418	-0.0350531	0.0317656	-0.0705339	-0.147298	0.0278401	-0.324953
ENSG00000043591	0.04857	-0.029937	-0.0530779	0.219984	-0.332389	0.0180037	-0.068132	0.3433	0.195913	0.278946	-0.0410591	0.174931	0.141011	0.0328383	-0.306138	0.0970731	0.0109651	-0.328224	0.313821	-0.177651	0.033825	-0.237993	0.0441585	0.173878	0.0159707	0.123532	-0.113686	0.0953653	-0.0248351	0.145858	-0.214048	0.0212037	-0.279965	-0.356936	-0.342231	0.0653901	0.100917	0.0906576	-0.0505915	-0.0483647	-0.0424392	0.217377	0.124654	-0.0682169	0.144482	-0.138048	-0.0587854	0.102729	-0.44783
ENSG00000044012	0.00469715	-0.0139118	-0.0771768	0.137162	-0.315464	0.0637631	-0.15777	0.336212	0.225997	0.257807	0.033749	0.135548	0.10265	-0.0882466	-0.270792	0.0779868	-0.0495072	-0.363989	0.273663	-0.255202	-0.0131953	-0.181845	0.09696	0.18074	0.0144895	0.0186616	-0.0852465	0.033405	0.0395822	0.0177812	-0.14649	0.109041	-0.328325	-0.268575	-0.220122	-0.00332665	0.0496684	0.220245	-0.177059	0.01105	-0.0685632	-0.00264623	0.0107769	-0.0160013	0.109745	-0.223683	-0.136158	0.0716592	-0.462515
ENSG00000044090	0.104523	0.158497	-0.143144	0.163899	-0.451195	0.19528	-0.0870104	0.439361	0.329021	0.0485997	-0.0211388	0.270227	0.299707	-0.126395	-0.176941	0.0564962	0.0120811	-0.213736	0.17518	-0.0250561	-0.0321782	-0.259391	0.197996	0.0847955	0.0490796	-0.0564465	-0.0924666	-0.0117429	0.0620683	-0.0635374	-0.0285022	0.20698	-0.171468	-0.190216	-0.17996	-0.0384223	-0.12717	0.11394	-0.435279	-0.0252484	0.0707464	-0.117482	-0.110731	-0.0930575	0.162741	-0.1504	-0.0277223	0.0259172	-0.218293
ENSG00000044115	-0.0978319	0.14284	-0.171285	0.0867209	-0.348011	0.239311	-0.294396	0.38888	0.222012	0.170215	0.0329627	0.145118	0.213917	0.0282497	-0.270757	0.0580674	-0.314487	-0.221956	0.344362	-0.0539173	-0.0306128	-0.210165	-0.121291	0.260165	0.187235	-0.0132884	-0.0180447	-0.258937	-0.0101719	-0.0105491	-0.165271	0.108038	-0.26219	-0.151577	-0.346576	0.119272	-0.0127059	0.279217	-0.315782	-0.0634592	-0.00235456	-0.0446112	-0.00311234	0.143797	-0.0184491	-0.302485	-0.160929	0.232803	-0.259434
ENSG00000044446	-0.111753	-0.0289385	-0.211468	0.155396	-0.0979077	0.169611	-0.0914726	0.398275	0.134321	0.0492638	0.0943441	-0.016783	0.0267566	-0.0851226	-0.214744	0.172483	-0.0253843	-0.354173	0.161903	-0.0791043	-0.10792	-0.248766	0.0572987	0.144471	0.0727106	-0.114287	-0.0423796	0.0114916	0.152431	-0.182061	-0.0783205	0.0901419	-0.285321	-0.15037	-0.235385	0.179272	0.10061	0.162429	-0.157085	-0.0256422	-0.0439516	-0.0716887	-0.0492706	-0.0210757	0.0653044	-0.198603	-0.0879033	-0.0452692	-0.399354
ENSG00000044459	0.167094	0.264056	-0.146453	0.152887	-0.418254	0.109623	-0.112453	0.370951	0.360668	0.323181	0.142993	0.0891223	0.318621	-0.186716	-0.313064	0.111421	-0.081179	-0.0464513	0.2073	-0.182911	-0.0801213	-0.296344	0.0534673	0.183263	-0.122667	-0.0242966	-0.0583733	0.0399307	0.276329	-0.0655926	-0.051295	0.14284	-0.327741	-0.00633483	-0.288705	-0.100534	-0.138034	0.146266	-0.474214	-0.0186725	0.0163549	-0.123767	-0.199504	0.048416	0.284574	-0.289579	-0.180584	0.123507	-0.0950419
ENSG00000044524	-0.146913	-0.0581172	-0.150565	0.0272813	-0.407584	0.133597	-0.0898024	0.289631	0.279843	0.328297	0.0292835	0.173082	0.193267	-0.031334	-0.319876	0.187053	-0.269883	-0.298421	0.281601	-0.108616	-0.0511824	-0.207659	-0.00211424	0.150578	0.293785	0.0336988	0.00940881	-0.123105	0.0677224	-0.0284065	-0.243673	0.199675	-0.431707	-0.0191395	-0.309469	-0.0666717	-0.0470754	0.261221	-0.42022	-0.0810492	-0.0585958	-0.185827	-0.0628412	0.0918723	0.0879096	-0.232166	-0.159873	0.205642	-0.214544
ENSG00000044574	0.180994	-0.176232	-0.00943671	0.237105	-0.423912	0.151757	-0.0215448	0.305145	0.149639	0.0677444	-0.0587303	0.0345633	0.216315	-0.128485	-0.289247	0.0752549	0.0128684	-0.374788	0.249074	-0.147716	-0.0862247	-0.167261	0.364801	0.136454	0.131418	0.00190098	0.00869654	-0.199288	-0.0159553	-0.037225	-0.119844	0.291522	-0.253441	-0.0113556	-0.292592	-0.0556453	0.0959103	0.0510465	-0.118072	-0.13642	0.0834795	0.0118202	-0.124858	-0.0495009	0.0779229	-0.275994	-0.0763741	0.183363	-0.259677
ENSG00000046604	-0.0612348	0.0983219	-0.144356	0.0850818	-0.35	0.153523	-0.288396	0.389426	0.191057	0.120087	-0.0112753	0.131561	0.109362	0.0248631	-0.202978	0.106448	-0.120259	-0.271599	0.334038	-0.0674134	-0.0333877	-0.0221088	-0.0604081	0.126148	0.0159461	-0.0328898	-0.0249182	-0.216536	0.0387208	-0.00235533	-0.114046	0.0858758	-0.247946	-0.302023	-0.249235	0.036358	0.00333236	0.247391	-0.201443	0.0194049	-0.0742179	-0.0701761	-0.0483687	0.0709273	-0.0257062	-0.242217	-0.233888	0.173379	-0.486984
ENSG00000046647	0.0840389	0.0903151	-0.173304	0.238995	-0.575135	0.187825	0.0625865	0.406263	0.255787	0.0545667	-0.0293294	0.138633	0.222434	-0.0381851	-0.214317	0.157422	0.0245697	-0.2951	0.0571085	0.0722047	-0.241173	-0.326621	0.201609	0.0758365	0.0208708	-0.0959696	-0.0391268	-0.0744566	0.0950317	-0.200245	-0.05506	0.16994	-0.389688	-0.0929655	-0.187733	-0.00789597	-0.0821725	0.0705898	-0.348507	-0.013568	0.105963	0.00231485	-0.23447	0.166645	0.351602	-0.25101	-0.207705	0.126897	-0.170102
ENSG00000046651	0.143061	0.170583	-0.255641	0.222207	-0.384576	0.0983088	-0.215332	0.265768	0.335317	0.372947	0.262478	0.0524909	0.151351	-0.235249	-0.361738	0.0842144	-0.164507	-0.170686	0.085349	-0.303304	-0.195222	-0.333404	0.144309	0.125087	-0.141763	0.0196216	0.0392372	0.0613459	0.298491	-0.0729988	-0.0962698	0.132314	-0.381747	-0.0566522	-0.249537	-0.0174194	-0.021603	0.131945	-0.264599	-0.0613022	0.0355526	-0.0851121	-0.134834	0.0313676	0.341089	-0.241991	-0.253052	0.257006	-0.189964
ENSG00000046653	-0.0240479	0.0472804	-0.108832	0.312161	-0.306535	0.0546311	0.020331	0.0683031	0.179427	0.229155	0.0590656	0.352531	0.128015	0.027752	-0.291796	0.208981	-0.101694	-0.176668	0.0375326	-0.183432	0.00220114	-0.13911	0.217684	0.0939295	0.120619	0.128745	0.211771	0.0240495	0.351402	-0.210613	-0.239471	0.13053	-0.282177	-0.259097	-0.0835446	-0.176061	-0.00603624	0.360421	-0.241598	-0.0463146	-0.0100389	-0.0512744	0.10835	0.177908	0.0766225	-0.18728	-0.174702	0.208683	-0.173913
ENSG00000046774	0.111582	-0.0298705	-0.0441079	-0.0167547	-0.345437	0.123106	-0.111823	0.338989	0.238501	0.184937	-0.0326583	0.148031	0.199071	-0.112491	-0.196804	0.149147	-0.00115545	-0.372849	0.271232	-0.0952523	0.0524502	-0.133742	0.0915669	0.137826	0.0391576	-0.108204	-0.152813	-0.00764076	0.134704	-0.0157469	-0.106373	0.13332	-0.27186	-0.120849	-0.223501	-0.155633	-0.0602454	0.247912	-0.332939	0.0743319	-0.119006	-0.0526106	-0.157733	0.0352153	0.113488	-0.170319	-0.145791	0.116556	-0.307285
ENSG00000046889	-0.182382	0.0172415	-0.30284	0.119407	-0.192338	0.218155	-0.245585	0.318858	0.217812	0.20145	0.250597	0.0129174	0.210598	-0.0459529	-0.400559	0.0511084	-0.173248	-0.415601	0.268396	-0.158705	0.0124678	-0.243959	-0.108114	0.196329	0.107959	0.091102	0.00683916	-0.122234	0.0425207	-0.120573	-0.169776	0.100652	-0.403071	-0.134443	-0.306819	0.0347044	-0.0191627	0.246083	-0.18868	-0.0457589	-0.0187801	-0.0556044	-0.0607247	0.0370138	0.137301	-0.335638	-0.164173	0.121955	-0.139541
ENSG00000047056	0.0567726	0.0244341	-0.107015	0.174018	-0.302761	0.196952	-0.125983	0.317268	0.334062	0.179168	0.126005	0.181795	0.206574	-0.180658	-0.232574	0.0693537	-0.0369824	-0.361968	0.0839121	-0.12007	0.0161514	-0.246542	0.186345	0.160433	0.032221	-0.0256001	-0.112945	0.181846	0.155892	-0.0657234	-0.122135	0.186699	-0.30566	-0.212096	-0.105744	-0.0425843	-0.0183243	0.224249	-0.288685	0.00400112	0.0460908	-0.0248675	-0.0264515	-0.0659	0.285469	-0.144325	-0.0718935	-0.0637112	-0.16135
ENSG00000047188	0.135252	0.120153	-0.0818693	0.274292	-0.428397	0.0553957	-0.0494994	0.315024	0.252671	0.203406	0.0400334	0.129101	0.174916	-0.113752	-0.137225	0.124276	0.0436746	-0.471821	0.0172396	-0.0250226	-0.0391035	-0.390183	0.147508	0.0793896	0.111315	-0.00924465	-0.0148633	0.0925259	0.191365	-0.0871747	-0.178744	0.245019	-0.426466	-0.251359	-0.144869	-0.00257493	-0.0404671	0.237635	-0.385333	0.139406	0.11013	-0.0894235	-0.249891	0.0961795	0.311896	-0.0712307	-0.169384	0.0518274	-0.164066
ENSG00000047230	0.0641343	-0.00269787	0.0308734	0.20195	-0.250702	0.0838282	-0.0154404	0.341721	0.14495	0.260893	0.0990192	0.174592	0.0995279	-0.226285	-0.186299	0.0323297	-0.115638	-0.507189	-0.0641049	-0.179707	-0.0183025	-0.469619	0.355844	0.0717922	0.153833	-0.00494008	0.0518872	0.0662728	0.19792	-0.249	-0.10905	0.164495	-0.374224	-0.0631743	-0.0874047	0.160967	-0.00419424	0.278287	-0.243877	0.105405	-0.0788912	-0.0312527	-0.0560806	-0.109379	0.0796189	-0.126613	-0.169774	0.00532429	-0.287468
ENSG00000047249	0.0344358	0.0263411	-0.146517	0.295935	-0.246044	0.253189	-0.165904	0.389383	0.235574	-0.0382243	0.030927	-0.155016	0.0606916	-0.0201787	-0.319384	0.117805	0.0821494	-0.35464	0.265695	-0.421125	-0.0914936	-0.175767	0.272866	0.0400978	0.0486964	0.05339	-0.13578	0.100039	0.21691	-0.197107	-0.438757	0.355416	-0.221168	-0.314549	-0.0938618	-0.0149243	0.0640504	0.100695	-0.217415	0.118276	0.0351055	-0.0700732	0.180089	-0.227125	0.0532087	-0.0528346	-0.061975	0.104107	-0.221534
ENSG00000047315	0.119941	-0.114605	-0.00829127	0.118744	-0.270469	0.166457	0.0861563	0.389649	0.381054	0.0528539	0.0326353	0.175338	0.106404	-0.166451	-0.0805981	0.0164123	-0.14715	-0.423801	0.0605428	-0.0563202	-0.00551561	-0.353417	0.242735	0.262323	0.116741	-0.117335	-0.0907866	0.200707	0.280659	-0.247877	-0.200987	0.147689	-0.293915	-0.051806	-0.174009	-0.00819806	-0.0319313	0.135489	-0.486106	0.117042	0.101036	0.108421	0.012914	0.0642886	0.0559335	-0.000829263	-0.0893516	0.0447287	-0.228637
ENSG00000047346	-0.0486517	0.0892608	-0.143798	0.108655	-0.338147	0.0992634	-0.202874	0.314363	0.251261	0.181177	0.0748705	0.051456	0.156558	-0.117169	-0.29381	0.0924928	-0.0461448	-0.34698	0.234163	-0.203143	-0.0338121	-0.172694	0.121923	0.202511	0.014413	0.0128456	-0.0691315	0.00285739	0.157886	-0.101377	-0.129384	0.157787	-0.330655	-0.145193	-0.174677	-0.0323223	-0.0119563	0.199301	-0.276196	0.0114232	-0.0627322	-0.129229	-0.111136	0.0535243	0.174113	-0.236253	-0.151827	0.0317714	-0.274014
ENSG00000047365	-0.154648	0.113313	-0.204812	0.140267	-0.329192	0.219657	-0.294452	0.283861	0.226423	0.146063	0.19637	0.036973	0.245383	-0.0101894	-0.441095	0.0185844	-0.159582	-0.354154	0.273619	-0.273019	0.0339979	-0.245409	0.0736656	0.292643	0.0787956	0.129609	-0.0153315	-0.0844757	0.108443	-0.205573	-0.195764	0.211823	-0.389759	-0.104002	-0.223009	-0.00410332	-0.041727	0.201674	-0.261941	-0.0249105	-0.0441881	-0.0906304	-0.0796032	0.0514745	0.0770968	-0.326809	-0.137789	0.0560438	0.000212781
ENSG00000047410	0.11078	0.0587308	-0.0458896	0.222769	-0.566178	0.267407	0.0562323	0.437378	0.22868	0.0728596	0.0287829	0.256185	0.328462	-0.0561887	-0.209353	0.132751	-0.0158688	-0.308918	0.0404907	0.147321	-0.244093	-0.31352	0.184049	0.148918	0.0511299	-0.0902119	-0.0713746	-0.0120241	0.12602	-0.111426	-0.0867264	0.185541	-0.335314	-0.122713	-0.26327	-0.0536921	-0.062872	0.168426	-0.329007	-0.0965072	0.109044	0.0370484	-0.152465	0.163011	0.298034	-0.358493	-0.185328	0.0644803	-0.106535
ENSG00000047457	0.23424	-0.112902	-0.0541295	0.00203823	-0.301966	-0.00223533	-0.0497215	0.324054	0.138613	0.0628019	-0.250615	-0.0326021	-0.136261	-0.0563795	-0.178446	0.0999518	0.165298	-0.3582	0.344622	-0.342046	-0.0987783	-0.138461	0.356403	0.167107	0.073244	-0.0945802	-0.108607	0.0612471	-0.0958104	0.0589469	-0.216939	0.230731	-0.105869	-0.184239	-0.203316	0.00903437	0.135613	0.137546	-0.200745	0.0305256	-0.126368	-0.116645	-0.0567703	-0.00718851	0.0657168	-0.0243655	-0.0265519	0.165241	-0.631072
ENSG00000047578	0.0121523	0.107456	-0.274245	0.158694	-0.269424	0.207204	-0.267126	0.299699	0.32183	0.221033	0.259556	0.052942	0.191913	-0.119322	-0.356225	0.0192509	-0.106489	-0.266988	0.163521	-0.239654	-0.0796036	-0.288091	0.088744	0.165942	-0.0768766	0.0116835	0.0253665	-0.0118906	0.160081	-0.133778	-0.11417	0.0797442	-0.358319	-0.100313	-0.211479	0.0244602	-0.0392292	0.21288	-0.228122	0.00193837	-0.00956736	-0.0630807	-0.139746	0.00152294	0.192695	-0.293065	-0.152418	0.15777	-0.165924
ENSG00000047579	-0.0292383	0.144871	-0.112905	0.222312	-0.429265	0.103107	-0.173295	0.210584	0.173832	0.167006	0.079642	0.142144	0.201247	-0.0255295	-0.420943	0.0580807	-0.121743	-0.266148	0.253868	-0.306248	-0.0545321	-0.172584	0.174762	0.188833	0.104752	0.180334	0.0506359	-0.0089046	0.204296	-0.126835	-0.166566	0.177872	-0.284078	-0.212614	-0.199076	-0.0141679	0.0437033	0.204944	-0.172539	-0.0264431	-0.0950241	-0.00819192	0.0759187	0.107909	0.128719	-0.238735	-0.174384	0.102373	-0.0861066
ENSG00000047597	0.0256161	-0.0487184	-0.108381	0.203042	-0.231935	0.068307	-0.0920308	0.256265	0.178537	0.224985	0.0310124	0.0396204	0.0749651	-0.0620069	-0.231283	0.121808	-0.0333605	-0.383845	0.196521	-0.196428	-0.018508	-0.161753	0.156733	0.0754656	0.0679121	0.0231637	0.00215734	0.0161146	0.145924	-0.0875132	-0.195665	0.120898	-0.267979	-0.234713	-0.156281	0.0168912	0.071942	0.220594	-0.177564	-0.00801889	-0.0754509	-0.0229017	0.00439758	0.0219444	0.0845833	-0.135023	-0.104809	0.142071	-0.415218
ENSG00000047617	0.0457563	0.0195608	-0.126446	0.255514	-0.24543	0.0294134	-0.11174	0.214423	0.186985	0.212433	0.135798	0.242363	0.141423	-0.0148988	-0.290991	0.12964	0.0299285	-0.296409	0.113704	-0.225425	0.00636698	-0.106194	0.15365	0.0907521	-0.0559557	0.127577	0.0499074	0.0252746	0.188079	-0.125959	-0.143288	0.0201251	-0.232065	-0.381177	-0.144769	-0.0847158	0.0303479	0.246919	0.00295268	-0.0294425	-0.0653894	0.075444	0.0887566	-0.0131206	0.0505844	-0.204433	-0.171143	0.156804	-0.310165
ENSG00000047621	-0.000776575	0.0832757	-0.120763	0.165278	-0.255889	0.137036	-0.191059	0.31419	0.214522	0.211909	0.132458	0.0585516	0.209211	-0.135625	-0.254614	0.0510793	-0.0394874	-0.342304	0.146307	-0.199652	-0.0145586	-0.217561	0.144823	0.160138	0.00880439	0.00902208	0.0121492	0.0219328	0.185676	-0.129577	-0.152819	0.159285	-0.360163	-0.158902	-0.137433	-0.0297406	-0.0305084	0.260262	-0.25472	0.0205943	-0.033154	-0.10394	-0.103343	0.0168911	0.12536	-0.227619	-0.160119	0.0527337	-0.218701
ENSG00000047634	-0.109971	0.0228279	-0.114124	0.0871637	-0.403601	0.1238	-0.214347	0.363105	0.138448	0.153384	-0.0451612	0.189989	0.172749	-0.122957	-0.132427	0.208839	0.0272792	-0.347353	0.125319	-0.0118296	-0.0350037	-0.16076	0.155852	0.213762	0.0685379	-0.161342	-0.124174	0.1614	0.276563	-0.0946	-0.135155	0.156347	-0.336539	-0.0923038	-0.193244	-0.209255	-0.121996	0.175125	-0.361776	0.0270666	0.000219298	-0.223234	-0.0650713	0.0199214	0.213801	-0.12703	-0.142305	0.057065	-0.167202
ENSG00000047644	-0.180041	0.137181	-0.288494	0.12389	-0.356376	0.0739965	-0.211481	0.328013	0.395624	0.173342	0.194421	0.0545651	0.207431	-0.105654	-0.292301	0.157759	-0.230359	-0.317033	0.187574	-0.155059	-0.0159266	-0.153772	0.0649235	0.214981	0.197336	0.00503362	-0.0501465	-0.0785833	0.108402	-0.173421	-0.153439	0.160041	-0.340981	-0.226691	-0.177673	-0.114229	-0.0145307	0.081911	-0.33921	-1.36981e-05	0.0647841	-0.107449	-0.0681444	0.082487	0.128327	-0.313788	-0.251092	0.243163	-0.189083
ENSG00000047648	-0.176688	0.135012	-0.172324	0.105369	-0.433914	0.19536	-0.249296	0.318051	0.169879	0.143593	0.109523	0.0830485	0.237455	-0.0192551	-0.374781	0.0424216	-0.0626788	-0.413478	0.285704	-0.21921	-0.0132819	-0.257452	0.0516678	0.195267	0.0799226	0.0443911	-0.0971428	-0.0563656	0.102391	-0.106619	-0.129836	0.135797	-0.37022	-0.111928	-0.233567	-0.0120576	-0.106558	0.229747	-0.298093	0.0587267	-0.102391	-0.11306	-0.104961	0.0307969	0.197974	-0.348534	-0.174153	0.0388383	-0.0516751
ENSG00000047662	-0.109266	-0.00709513	-0.210677	0.131089	-0.286081	0.0757241	-0.132663	0.257415	0.250179	0.217164	0.0942962	0.123137	0.138374	-0.0743868	-0.20211	0.227668	-0.0416095	-0.376308	0.182282	-0.118732	-0.0379979	-0.105526	0.0123871	0.115636	0.0166107	-0.0505126	-0.0791529	0.0288692	0.172946	-0.0969219	-0.134824	0.092992	-0.318274	-0.225632	-0.156225	-0.0981558	-0.0123714	0.217972	-0.223248	-0.0026358	0.023743	-0.0765605	-0.0491638	0.107826	0.204514	-0.214328	-0.16832	0.122473	-0.36819
ENSG00000047849	0.12599	0.178562	-0.209683	0.197855	-0.32376	0.242898	-0.0937309	0.356994	0.218613	0.0917011	0.048973	0.218219	0.259901	-0.104421	-0.349591	0.133163	-0.0726717	-0.0444555	0.177495	-0.0421124	-0.0954271	-0.269511	0.092922	0.193897	-0.0519806	-0.0265452	0.0464615	-0.0647342	0.239482	-0.0973219	0.0231799	0.143467	-0.272151	-0.132004	-0.307153	0.009504	0.0374765	0.210778	-0.256784	-0.105161	-0.0421769	-0.111223	-0.105875	0.0463011	0.201132	-0.270705	-0.0969653	-0.00352484	-0.0432527
ENSG00000047932	-0.0841563	0.181213	-0.168919	0.197856	-0.436311	0.0840747	-0.206907	0.286628	0.254966	0.204778	0.0956801	0.133072	0.264107	-0.0255114	-0.343647	0.15086	-0.180739	-0.3096	0.258621	-0.189411	-0.00492197	-0.133956	0.0820355	0.222261	0.129993	0.172927	-0.0213775	-0.119092	0.143033	-0.146368	-0.207571	0.212774	-0.307475	-0.238693	-0.281705	-0.0222448	-0.00036493	0.0942579	-0.232184	-0.0828199	0.0287351	-0.0280643	0.0199175	0.118024	0.0896286	-0.239315	-0.199538	0.174989	-0.0966736
ENSG00000047936	-0.0669746	-0.0353099	-0.0956835	-0.0294606	-0.397138	0.0620755	-0.136852	0.317774	0.257908	0.29569	0.0494513	0.140687	0.182551	-0.0443285	-0.31297	0.221465	-0.180267	-0.388577	0.331657	-0.119447	0.0486663	-0.17407	0.04539	0.231364	0.231105	0.0705415	-0.113577	-0.0805983	0.0815883	0.00442084	-0.24801	0.234703	-0.332868	0.012953	-0.413489	-0.144606	-0.035174	0.0870591	-0.363418	-0.0591704	-0.0668458	-0.127462	-0.0739109	0.012436	0.0581382	-0.179461	-0.111544	0.215389	-0.195214
ENSG00000048028	0.0295043	0.141526	-0.226242	0.114308	-0.401537	0.0685689	-0.159255	0.375954	0.440916	0.133325	0.17337	0.193096	0.347431	-0.231926	-0.174753	0.196695	-0.0707744	-0.380358	0.136433	-0.074721	0.0689788	-0.11688	0.158252	0.203792	0.161578	-0.0461359	-0.2371	0.103856	0.112798	-0.158611	-0.0807278	0.238548	-0.154181	-0.296583	-0.189464	-0.212658	-0.0466019	0.0732173	-0.340594	0.0290009	0.0420491	-0.0754435	-0.0665878	-0.0157263	0.223983	-0.192096	-0.0907041	0.122618	-0.050469
ENSG00000048052	-0.0455276	-0.167223	-0.0888588	0.094089	-0.457172	0.15371	-0.219827	0.373659	-0.0229794	0.167222	-0.171857	0.175683	0.162897	-0.11555	-0.194725	0.327536	0.0307561	-0.471176	0.204551	-0.00554479	-0.0695755	-0.142904	0.238489	0.209766	0.158931	-0.1356	-0.196747	0.16957	0.192073	0.0858427	-0.231855	0.257002	-0.300605	-0.020436	-0.438086	-0.184665	0.0273924	0.0538769	-0.154452	-0.195261	0.0308043	-0.103252	0.0239488	-0.0269699	0.253211	-0.0314994	-0.0364335	0.0693974	-0.132968
ENSG00000048140	0.0484814	0.0366509	-0.115114	0.192756	-0.334573	0.0924049	-0.0917298	0.201999	0.320417	0.213117	0.10826	0.185796	0.185396	-0.120643	-0.270603	0.0729294	-0.115001	-0.336862	0.152391	-0.23144	0.000310182	-0.133681	0.236479	0.0464509	0.101613	0.0954365	0.0224313	-0.057744	0.0955347	-0.0905252	-0.140171	0.143602	-0.223113	-0.305369	-0.103577	-0.0686211	0.0738866	0.275673	-0.195165	0.00337693	-0.0411634	-0.0285979	-0.0292515	0.0458199	0.115001	-0.216495	-0.122085	0.169651	-0.288203
ENSG00000048162	0.185745	0.0193675	-0.106797	0.344822	-0.315529	0.227695	-0.0934508	0.359236	0.269878	0.132382	-0.00905497	0.154871	0.178852	-0.176098	-0.106565	-0.156632	-0.0606377	-0.29999	-0.00902256	-0.10682	-0.0315833	-0.453512	0.250522	0.066041	0.0871846	-0.047756	0.0291086	0.1723	0.107046	-0.154461	-0.197435	0.157902	-0.325663	-0.250603	-0.000707118	0.106677	0.0269589	0.337159	-0.394134	0.0957936	0.0142826	-0.00830888	-0.0549603	-0.112298	0.172783	-0.0508241	-0.0402527	-0.0539331	-0.283476
ENSG00000048342	0.0330824	0.101998	-0.273051	0.170408	-0.376148	0.0768734	-0.266906	0.262856	0.393383	0.347954	0.276316	0.014389	0.125328	-0.213465	-0.415655	0.0635529	-0.148127	-0.215384	0.17159	-0.352478	-0.225588	-0.319869	0.0842636	0.261787	-0.208221	-0.0106889	-0.0209416	0.110344	0.248187	-0.0618609	-0.0718982	0.0359155	-0.427166	-0.021987	-0.242171	-0.0563097	-0.0386523	0.118019	-0.237152	-0.034632	0.0707612	-0.0477773	-0.127134	0.065595	0.365571	-0.354159	-0.256084	0.210374	-0.283373
ENSG00000048392	0.192896	0.0659593	-0.00151437	-0.00135135	-0.0413039	0.187257	-0.109302	0.447602	0.0172357	0.195924	-0.0754092	-0.112312	0.112395	-0.145998	-0.0992225	0.111699	0.108537	-0.283066	0.220139	-0.235253	0.0414073	-0.37271	0.0981372	0.114156	-0.0628424	-0.197523	-0.0801723	0.100087	0.200972	-0.170965	-0.123481	0.199539	-0.307175	0.0107359	-0.108907	0.051069	-0.129019	0.202621	-0.425402	0.131007	-0.254905	-0.140528	-0.155406	-0.154612	-0.0592636	-0.0591491	-0.0786143	0.00720073	-0.255945
ENSG00000048405	-0.145893	0.0377273	-0.156819	0.144563	-0.378273	0.120911	-0.176417	0.314259	0.169139	0.147825	-0.00282308	0.149715	0.142222	-0.0788963	-0.22514	0.235161	-0.0187835	-0.340129	0.175612	0.00369527	-0.0559232	-0.168853	0.0961163	0.237654	0.0385247	-0.0937102	-0.155036	0.12982	0.305741	-0.0721408	-0.131936	0.171994	-0.352459	-0.160382	-0.251144	-0.0981701	-0.00557338	0.124425	-0.301279	-0.0446489	0.0324115	-0.111974	0.00850247	0.0407096	0.264391	-0.170642	-0.105879	0.0198201	-0.168301
ENSG00000048462	0.236988	-0.202851	0.035906	0.104507	-0.213499	0.15387	-0.112065	0.259992	0.136224	0.389622	0.0613278	0.0818273	0.211914	-0.163125	-0.302453	0.222024	-0.129307	-0.591717	0.388096	-0.0969789	0.160078	0.0394503	0.164081	-0.116586	0.0335141	0.0722833	-0.217335	-0.0930185	0.203999	0.114297	-0.207425	0.243816	-0.0852429	-0.257438	-0.353992	0.019969	0.170016	0.214107	-0.0745739	-0.213546	-0.152047	0.123432	0.141665	-0.217762	0.0976953	-0.00235795	0.108667	0.201976	-0.293397
ENSG00000048471	-0.051499	0.0832022	-0.187571	0.153914	-0.260721	0.114425	-0.167086	0.245349	0.296944	0.151581	0.14718	0.0363149	0.176836	-0.0836302	-0.334643	0.0931678	-0.0870382	-0.373364	0.220681	-0.234208	0.0300103	-0.145735	0.119574	0.192905	0.0802295	0.0783488	-0.0490098	-0.00736133	0.170043	-0.180577	-0.167846	0.152062	-0.286146	-0.194965	-0.131618	-0.048334	0.00287173	0.167589	-0.209667	0.0164028	-0.06918	-0.0201987	-0.0529262	0.0572994	0.12862	-0.249598	-0.142794	0.0764263	-0.199489
ENSG00000048540	-0.074008	-0.104385	-0.0882273	0.257203	-0.344857	0.0563589	-0.0231411	0.0964711	0.111437	0.327961	-0.0787322	0.304443	0.103986	-0.0822806	-0.294774	0.231856	-0.129268	-0.277015	0.100245	-0.106931	0.00649374	-0.115735	0.136474	0.038226	0.118748	0.0361798	0.16008	0.0770454	0.474963	-0.0582692	-0.167403	0.00952148	-0.412726	-0.2307	-0.0799667	-0.223938	0.0309702	0.325644	-0.191501	-0.0422592	-0.133191	-0.027733	0.146493	0.120708	0.164963	-0.132069	-0.217798	0.198422	-0.255284
ENSG00000048544	0.18876	-0.0792324	-0.0445691	0.43238	-0.186537	0.350233	-0.0699881	0.447293	0.315982	-0.110566	0.131043	-0.109747	0.232924	-0.200381	-0.235162	-0.325933	0.0791574	-0.516728	0.0157459	-0.143956	0.035387	-0.418188	0.575982	0.119974	0.383028	-0.000615068	0.193252	0.178582	0.154788	-0.123551	-0.300869	0.0327106	-0.232166	-0.263771	-0.0342149	0.0541287	0.142341	0.234693	-0.296287	0.206525	-0.179081	0.160771	-0.0480087	-0.308626	-0.0781435	-0.140333	-0.0301597	0.096719	-0.228514
ENSG00000048545	-0.0172654	-0.059467	-0.268817	0.279802	-0.198259	0.191755	-0.214391	0.330072	0.155967	0.237561	0.265441	0.183308	0.156982	-0.163305	-0.395612	0.0997491	-0.0513337	-0.302765	0.0919612	-0.176808	-0.167836	-0.338846	-0.00579587	0.220047	-0.118868	0.0454895	0.0905137	0.101771	0.106714	0.0426104	-0.0784997	-0.0925686	-0.421487	-0.218846	-0.354948	0.0836016	0.078292	0.20422	0.084977	-0.114948	0.0729866	0.0985434	0.0445349	-0.049079	0.224903	-0.330598	-0.191011	0.0799795	-0.278592
ENSG00000048649	-0.0235336	-0.0342371	-0.144936	0.0738972	-0.376616	0.176908	-0.200493	0.400634	0.103899	0.116892	-0.0491161	0.301296	0.227572	-0.135261	-0.0544385	0.285512	0.107676	-0.391954	0.111647	0.00672494	-0.0249321	-0.16025	0.131049	0.239711	0.0773908	-0.197461	-0.201673	0.2176	0.193136	-0.0804807	-0.145325	0.225136	-0.260868	-0.0510632	-0.290266	-0.182144	-0.113172	0.224389	-0.323046	-0.0278407	0.052667	-0.233902	-0.0773657	-0.00280865	0.207277	-0.0415799	-0.0524307	-0.0426011	-0.0877843
ENSG00000048707	-0.113117	0.110689	-0.258928	0.232168	-0.272285	0.128869	-0.280051	0.30994	0.269657	0.116248	0.147781	-0.0175243	0.173363	-0.101317	-0.297389	0.108968	-0.0581794	-0.37326	0.224061	-0.245811	-0.0755262	-0.0907483	0.148456	0.25238	0.0289819	0.0832885	-0.0765137	0.0942783	0.138824	-0.184412	-0.243854	0.245332	-0.306178	-0.266512	-0.136811	-0.0481165	0.0407963	0.0737066	-0.189659	-0.0441941	0.074845	-0.0700753	0.0384233	0.0652208	0.152004	-0.244349	-0.0987782	0.0529842	-0.16491
ENSG00000048740	0.00411023	0.0464862	-0.208405	0.166654	-0.483179	0.167665	-0.0485929	0.281207	0.296844	0.0448343	-0.0429166	0.259656	0.17713	-0.0318867	-0.192084	0.14677	-0.0793159	-0.294547	0.136844	0.0801998	-0.0650667	-0.268051	0.0373652	0.0428783	0.118004	-0.0629499	-0.0448924	-0.0742921	0.208141	-0.124918	-0.0659022	0.0589258	-0.284121	-0.298081	-0.157847	-0.0167714	0.0010542	0.233817	-0.325792	0.0914936	-0.0668593	-0.0120677	-0.125094	0.146282	0.224883	-0.14832	-0.173469	0.0840504	-0.194378
ENSG00000048828	0.0463248	0.0916006	-0.0785908	0.221786	-0.440645	0.154904	-0.0338318	0.300419	0.274161	0.0664875	-0.0341824	0.104529	0.227879	-0.0778898	-0.183461	0.0779123	0.00723483	-0.401379	0.155094	-0.0252172	0.00302317	-0.254589	0.233277	0.0962339	0.17461	-0.0381616	-0.0726332	3.9881e-05	0.191417	-0.142339	-0.11107	0.206747	-0.30367	-0.229454	-0.116329	0.0133739	0.0128713	0.19949	-0.3895	0.103882	-0.0262645	-0.0737643	-0.200504	0.0882496	0.20901	-0.145416	-0.0925687	0.00809315	-0.180468
ENSG00000048991	-0.182363	0.129401	-0.183345	0.112685	-0.402457	0.0854024	-0.12926	0.28499	0.29352	0.0735082	0.00925098	0.175864	0.122464	-0.0437842	-0.168286	0.183759	-0.0303657	-0.362247	0.147793	-0.00691737	-0.0488449	-0.156907	0.0549903	0.198582	0.0880493	-0.0897521	-0.103371	0.0536244	0.261813	-0.16733	-0.103213	0.0880385	-0.347155	-0.203267	-0.116482	-0.0948008	-0.071339	0.189004	-0.381279	0.122128	0.0111274	-0.108988	-0.125556	0.200163	0.217989	-0.200055	-0.233537	0.0563934	-0.25828
ENSG00000049089	0.0385503	-0.118279	-0.0960007	0.0137788	-0.296378	0.171204	-0.239202	0.292938	0.139883	0.147691	0.0573546	0.0169906	0.00635728	-0.0698408	-0.0781582	0.0320098	-0.00867519	-0.382263	0.198287	-0.259311	-0.0765408	-0.151632	0.212876	-0.115131	-0.0457694	-0.0814185	0.119171	-0.238832	-0.126707	-0.01064	-0.213235	0.0881354	-0.281207	-0.0863814	-0.23842	-0.0101669	-0.0689996	0.217178	-0.206679	0.0286157	0.0924582	-0.122532	-0.23577	0.0301158	-0.13726	-0.0782403	-0.151944	0.506204	-0.560067
ENSG00000049130	0.243336	-0.244215	0.11969	-0.0524151	-0.370614	0.0847475	-0.0304668	0.350783	0.200424	0.454246	-0.057013	0.162893	0.149138	-0.0875412	-0.172908	0.206781	-0.149775	-0.402977	0.354009	-0.124585	0.0915956	-0.0759551	0.0474552	-0.127001	0.0849343	0.0256412	-0.193469	-0.027189	0.0817517	0.152725	-0.30147	0.279847	-0.238443	-0.0479729	-0.364778	-0.0854434	-0.0726552	0.246791	-0.41574	-0.0443106	-0.195408	-0.0683956	-0.0559448	-0.141979	-0.0897003	0.0823054	0.00133137	0.224802	-0.464041
ENSG00000049167	0.18296	0.0110231	-0.0347174	-0.00984331	-0.266625	0.0912722	-0.0750569	0.416138	0.395771	0.141835	0.0154707	0.149491	0.330256	-0.156587	-0.0988237	0.0298422	-0.0438778	-0.400571	0.209589	-0.172175	0.139726	-0.206599	0.00199325	0.473365	0.11307	-0.0817392	-0.229995	0.166922	0.148338	-0.229305	-0.119792	0.186282	-0.327677	-0.172206	-0.0317147	-0.362792	-0.204691	0.124371	-0.506754	0.14997	0.0287407	0.0344885	-0.113304	0.0865521	0.0325967	-0.192457	-0.169512	0.113674	-0.165663
ENSG00000049192	0.102888	-0.0271001	-0.166219	0.0148853	-0.29636	0.0953909	-0.201233	0.254141	0.278508	0.194725	0.15381	0.0827259	0.082626	-0.078202	-0.168036	0.0201424	-0.0288233	-0.338313	0.206452	-0.284145	-0.0447072	-0.12758	0.189931	-0.057093	-0.0582091	0.0228228	0.0812054	-0.205965	-0.132352	-0.0248583	-0.139515	0.0724539	-0.253273	-0.260771	-0.167217	-0.0428533	-0.00905673	0.227999	-0.120438	0.0360482	0.0572017	-0.0323638	-0.219679	0.0351256	-0.00587835	-0.176619	-0.164718	0.401637	-0.523749
ENSG00000049239	-0.0522521	-0.121084	-0.196109	0.182315	-0.092854	0.0784772	0.00608267	0.424804	0.107222	0.169506	-0.0026311	-0.0336821	0.0426503	-0.185151	-0.123553	0.240147	-0.0984198	-0.438191	0.162426	-0.217547	-0.0560779	-0.340517	0.139872	0.144505	0.18107	-0.0972178	-0.0389148	0.00972303	0.11825	-0.266607	-0.128202	0.166621	-0.293995	-0.142845	-0.139527	0.0863061	0.0940547	0.153236	-0.201505	-0.0124692	-0.163779	-0.119496	-0.112287	-0.00452935	-0.0448314	-0.109463	-0.121618	-0.0598167	-0.467631
ENSG00000049245	-0.114647	0.188334	-0.0965832	0.259041	-0.521509	0.067696	-0.245741	0.131739	0.131636	0.227016	-0.00836497	0.0380937	0.265207	-0.038566	-0.517723	0.0419311	-0.190016	-0.404155	0.376221	-0.394094	0.0261926	-0.0386833	0.316693	0.179916	0.179206	0.363716	0.0255002	-0.101394	0.268765	-0.17313	-0.197091	0.288054	-0.288851	-0.301984	-0.176438	-0.0353534	0.0857017	0.133559	-0.19349	-0.0587542	-0.236763	-0.0229614	0.0948909	0.148818	0.151405	-0.242818	-0.123103	0.0113022	0.105745
ENSG00000049246	0.0338568	-0.0115601	-0.0970494	0.0135784	-0.332961	0.0405393	-0.0460186	0.304293	0.293519	0.245409	-0.125822	0.147426	0.163334	-0.137039	-0.240575	0.180203	0.0120962	-0.313858	0.314041	-0.0909292	0.0648145	-0.170635	0.0701525	0.163657	0.0549858	-0.0684255	-0.258513	0.128258	0.189119	0.139239	-0.111995	0.0712161	-0.324417	-0.200749	-0.212008	-0.186699	0.0514112	0.0949249	-0.31205	-0.00457285	-0.0941118	0.0488452	-0.00753858	-0.0277125	0.255468	-0.11448	-0.0939937	0.0418322	-0.376072
ENSG00000049247	0.0776952	-0.12778	-0.0365654	0.119926	-0.331645	0.0762093	-0.0582252	0.280214	0.161515	0.216743	-0.0968763	0.177022	0.0646341	-0.0186776	-0.268247	0.114848	0.0111991	-0.386373	0.301568	-0.20863	0.032536	-0.179179	0.173893	0.113456	0.094073	0.0380612	-0.0672679	0.0517558	0.0421897	0.0927454	-0.224318	0.0751549	-0.243368	-0.23252	-0.271533	-0.0132921	0.0953657	0.210221	-0.119382	-0.0377898	-0.117448	0.0317072	0.0471555	-0.0505551	0.0562671	-0.0879177	-0.0676373	0.143308	-0.444823
ENSG00000049249	0.258657	-0.172928	0.098947	0.0865751	-0.224278	0.148317	-0.0791409	0.259508	0.0965652	0.443255	-0.0337048	0.0361538	0.192	-0.126171	-0.261084	0.229048	-0.12194	-0.563255	0.452051	-0.0953132	0.135302	0.0144096	0.115197	-0.151125	0.0571847	0.0896309	-0.171477	-0.131481	0.228415	0.164954	-0.213731	0.270464	-0.12429	-0.130058	-0.372752	0.0320873	0.126989	0.240991	-0.161886	-0.175336	-0.186666	0.116067	0.0626869	-0.150594	0.0574029	0.0677045	0.0735123	0.205763	-0.379625
ENSG00000049283	-0.145783	0.141247	-0.146621	0.2027	-0.414074	0.225161	-0.290196	0.311067	0.327699	0.170849	0.174599	0.0799614	0.390765	-0.0926495	-0.389811	-0.0625002	-0.31781	-0.353655	0.204456	-0.233164	0.0889747	-0.19763	0.101711	0.306288	0.29325	0.191313	-0.0226666	-0.0357065	0.0158672	-0.151554	-0.257336	0.230573	-0.317626	-0.231554	-0.179486	0.036759	0.0269978	0.275274	-0.300096	-0.0156228	-0.104173	-0.107086	0.00950452	0.0703952	0.0453902	-0.267078	-0.0980134	-0.012592	-0.0206343
ENSG00000049323	0.014196	-0.0441777	-0.201072	0.0070871	-0.353166	0.0851417	-0.264709	0.312708	0.331257	0.24158	0.0509475	-0.0105903	0.0966491	-0.0711192	-0.166628	0.0413186	-0.131398	-0.368147	0.332901	-0.25921	-0.0376153	-0.0805885	0.0883231	-0.0398281	0.0461985	0.0100133	0.0159849	-0.241495	-0.140048	0.0967249	-0.227132	0.0816187	-0.281678	-0.25037	-0.234914	-0.0878788	0.0154026	0.155487	-0.234845	0.0369319	0.0236903	-0.0404368	-0.15113	0.0129192	-0.0487584	-0.15044	-0.181728	0.465951	-0.575145
ENSG00000049449	0.074709	-0.0405457	-0.166275	0.220076	-0.27263	0.209511	-0.166747	0.366758	0.233671	0.0269722	0.0919536	0.0638302	0.171354	-0.118547	-0.331259	-0.050786	-0.083182	-0.296478	0.194109	-0.235066	-0.0895972	-0.217421	0.24706	0.165021	0.0316138	0.0366179	0.0610626	-0.155643	0.0184995	-0.125759	-0.097213	0.148574	-0.274943	-0.232771	-0.192105	-0.0100084	0.0905287	0.119669	-0.0932879	-0.00980799	-0.0171857	0.0301697	-0.0700569	-0.0482511	-0.0409178	-0.307152	-0.168269	0.142606	-0.288809
ENSG00000049540	0.180289	-0.161888	-0.0518583	-0.0585421	-0.347653	0.0301562	-0.219962	0.351511	0.107502	0.250869	-0.117692	-0.01565	0.018148	-0.0469212	-0.120795	0.0902768	0.0185173	-0.41155	0.381163	-0.257279	-0.0144708	-0.0987697	0.14363	-0.0152374	-0.0435776	-0.0198759	-0.0450529	-0.185046	-0.214641	0.168524	-0.270794	0.209365	-0.260934	-0.157914	-0.391178	-0.0641064	0.0136669	0.11421	-0.203579	-0.00233122	0.035154	-0.049742	-0.171026	0.00879193	-0.0930275	0.0188136	-0.0886212	0.449191	-0.623241
ENSG00000049541	0.267841	-0.0122383	0.0391678	0.0189657	-0.231871	0.163145	-0.185656	0.42011	0.175197	0.134125	-0.102402	0.0847579	0.283221	-0.161868	-0.143768	-0.0292174	0.124646	-0.336095	0.226962	-0.181327	0.164706	-0.307847	0.0834175	0.370709	0.0507938	-0.112187	-0.116223	0.1531	0.111234	-0.0928452	-0.135621	0.153167	-0.380622	-0.131573	-0.0934248	-0.247604	-0.0919315	0.229299	-0.314522	0.203575	-0.106957	-0.0250669	-0.213782	-0.0546781	0.00222984	-0.175366	-0.214195	-0.0299488	-0.165647
ENSG00000049618	-0.207663	-0.10282	-0.0346335	0.0130554	-0.510217	0.070936	-0.118723	0.303459	0.115022	0.223253	-0.169311	0.289727	0.151544	-0.028948	-0.154696	0.345522	-0.0942624	-0.480308	0.177975	0.0555969	0.033924	-0.122015	0.127481	0.251604	0.28663	-0.112384	-0.162526	0.171906	0.267954	-0.0381045	-0.215908	0.177963	-0.347353	0.000773633	-0.289409	-0.253112	-0.105249	0.176619	-0.415898	-0.0190728	-0.0426081	-0.164555	0.042531	0.110658	0.128513	-0.0523634	-0.126143	0.0974957	-0.159907
ENSG00000049656	-0.0819814	0.00638789	-0.0302628	0.110066	-0.315182	0.098667	-0.168005	0.284693	0.231071	0.186825	0.0193224	0.0441971	0.151565	-0.0757632	-0.268424	0.0368918	-0.0307225	-0.337311	0.300131	-0.279092	0.034197	-0.181892	0.178425	0.282542	0.0861432	0.0172093	-0.107223	0.0483569	0.0859142	-0.0561073	-0.154587	0.152341	-0.330376	-0.114819	-0.16944	-0.0900516	0.0081087	0.18464	-0.272212	0.056248	-0.115041	-0.10958	-0.100471	0.00383897	0.0771209	-0.261528	-0.0945701	-0.00233522	-0.259172
ENSG00000049759	-0.0570849	0.21704	-0.125269	0.191372	-0.467734	0.050607	-0.120384	0.474565	0.447321	0.14651	0.154759	0.2098	0.403414	-0.138996	-0.260578	0.112062	-0.161845	-0.366823	0.236443	-0.125419	0.0991025	-0.0711149	0.0853217	0.190886	0.281963	0.11154	-0.156889	0.0016257	0.0446265	-0.0445584	-0.0884404	0.115748	-0.119664	-0.439712	-0.275739	-0.104427	-0.006713	0.113269	-0.334487	0.0214837	-0.0391435	0.0490681	0.0689147	-0.0449795	0.0725793	-0.282128	-0.15181	0.0869484	-0.146395
ENSG00000049768	0.186921	-0.17485	0.0788881	0.0645825	-0.282973	0.143336	-0.0652722	0.305888	0.0921993	0.377866	-0.082936	0.12079	0.172625	-0.119141	-0.212576	0.251456	-0.0870928	-0.55693	0.332997	-0.0152156	0.112451	-0.0166538	0.143193	-0.0716048	0.0501681	0.022612	-0.239096	-0.0784751	0.191498	0.116938	-0.144269	0.288252	-0.153253	-0.132229	-0.405065	-0.0330843	0.104279	0.122956	-0.15545	-0.190541	-0.0990841	0.0632425	-0.0013655	-0.126349	0.127849	0.0747175	0.0679354	0.168227	-0.318436
ENSG00000049769	0.0644167	0.0700473	-0.251264	0.191778	-0.155905	0.221331	-0.151898	0.456157	0.276387	0.0536942	0.0973464	0.0864865	0.17394	-0.0357299	-0.296264	0.108003	0.0454526	-0.212499	0.1852	-0.0225126	-0.0161813	-0.359535	0.0377389	0.217452	-0.015666	-0.0513287	-0.0371064	0.0701874	0.149309	-0.0801779	-0.168194	0.12627	-0.348291	-0.159678	-0.276329	0.0223436	0.011559	0.0607253	-0.263342	0.00458874	-0.0103925	0.0738638	-0.0792101	-0.056507	0.143453	-0.107709	-0.0960899	0.018185	-0.193561
ENSG00000049860	-0.000248177	-0.0454711	-0.152253	0.13759	-0.289049	0.0947852	-0.106408	0.257814	0.211374	0.144591	0.0276576	0.0292924	0.059462	-0.128548	-0.239369	0.149462	-0.0578155	-0.421078	0.272749	-0.283868	-0.0518841	-0.0801661	0.285417	0.0375904	0.0855853	0.0249201	-0.0710179	-0.117886	0.0517454	-0.155794	-0.102065	0.206956	-0.152694	-0.247791	-0.128818	0.0470581	0.10993	0.209886	-0.110818	-0.0415581	-0.127758	-0.107644	-0.0708993	0.0361857	0.0737653	-0.174305	-0.0738661	0.0819577	-0.453333
ENSG00000049883	0.133624	0.0208903	-0.0579183	0.282356	-0.0642573	0.145177	-0.156489	0.359575	0.15241	0.100111	0.106792	-0.227028	0.15415	-0.111337	-0.144873	-0.0930435	0.142799	-0.439367	0.0617328	-0.128733	0.0348721	-0.31338	0.318315	0.0751999	0.125567	-0.051677	0.0712764	0.153562	0.236632	-0.214834	-0.292951	0.137652	-0.265058	-0.156979	-0.0356318	0.0873586	0.00932429	0.203409	-0.297109	0.150435	-0.131955	-0.0553741	-0.104379	-0.173738	0.0432791	-0.0712025	-0.0306063	0.0724934	-0.182529
ENSG00000050030	-0.146543	0.0494874	-0.126983	0.236188	-0.299528	0.100653	-0.195902	0.25478	0.181473	0.183171	0.16505	0.164863	0.168173	-0.0522828	-0.290397	0.128527	-0.0540657	-0.426608	0.1087	-0.13039	0.00834273	-0.128879	0.145579	0.214364	0.112646	0.0636687	-0.0160968	0.0931822	0.260957	-0.160313	-0.211633	0.120628	-0.342958	-0.261289	-0.165458	-0.0771449	-0.00139472	0.23074	-0.180175	0.00770447	0.000596124	-0.0331501	0.0746635	0.0460986	0.112449	-0.236184	-0.161835	0.105296	-0.141971
ENSG00000050130	-0.0401655	0.080723	-0.134122	0.231629	-0.249701	0.0863574	-0.104795	0.250127	0.237185	0.134857	0.0584216	0.0317647	0.126116	-0.0698014	-0.252212	0.100685	-0.00966253	-0.295039	0.144537	-0.19074	-0.0102777	-0.179633	0.241365	0.187113	0.102724	0.0387343	-0.0208499	0.100517	0.25226	-0.183996	-0.225542	0.179883	-0.27248	-0.189621	-0.0817311	-0.0726658	0.0357228	0.129694	-0.287714	0.0140124	-0.0299274	-0.0703052	0.0272757	-0.0110491	0.130694	-0.166649	-0.0813754	0.0794277	-0.147176
ENSG00000050165	-0.00632684	-0.0635231	-0.119884	0.032868	-0.367953	0.0548941	-0.179346	0.261578	0.287511	0.318711	-0.0259595	0.165389	0.113517	-0.0928893	-0.203418	0.117886	-0.182836	-0.288343	0.26189	-0.21497	-0.00996835	-0.143719	0.190602	0.0740387	0.0779915	0.0359138	0.0148947	-0.136	0.0377494	0.0553669	-0.260725	0.110092	-0.299621	-0.197859	-0.226752	-0.211025	0.0634519	0.136459	-0.247328	-0.0500266	-0.0588146	-0.0631303	-0.0464821	-0.0117244	-0.00634699	-0.102511	-0.168283	0.39927	-0.382866
ENSG00000050327	-0.235076	0.0688148	-0.240033	0.101527	-0.30744	0.270801	-0.323475	0.358071	0.184833	0.148342	0.191207	0.107925	0.275828	0.0236828	-0.321495	0.0310259	-0.163233	-0.332902	0.2732	-0.108579	0.00716406	-0.249252	-0.110065	0.270606	0.136061	0.0159619	-0.0364658	-0.0823026	-0.0165943	-0.125445	-0.173174	0.0859164	-0.352409	-0.109151	-0.31037	0.0743073	-0.0735626	0.311781	-0.279071	-0.0311061	-0.0549462	-0.158042	-0.0591905	0.0350235	0.0527722	-0.369819	-0.113113	0.0639621	-0.0613526
ENSG00000050344	-0.0332022	-0.0839526	-0.220181	0.102874	-0.364687	0.0845179	-0.0701091	0.267499	0.311698	0.232069	0.00719726	0.099986	0.128703	-0.154733	-0.256153	0.222044	-0.14417	-0.333409	0.226533	-0.152882	-0.0795254	-0.175437	0.180977	0.0603648	0.10436	-0.0494579	-0.1448	-0.00738872	0.170185	-0.0620447	-0.124282	0.152934	-0.273409	-0.197352	-0.190703	-0.11402	0.111251	0.0829071	-0.27614	-0.0750341	-0.0925821	-0.0698851	-0.00845216	-0.0108689	0.217755	-0.167304	-0.0759037	0.154364	-0.342109
ENSG00000050393	-0.0247132	-0.013089	-0.157267	0.378372	-0.0776309	0.117605	-0.0899402	0.326133	0.0836725	0.0825211	0.0126627	-0.251314	0.0388308	-0.023934	-0.184588	0.0322398	0.0713661	-0.380961	0.153899	-0.198689	-0.0651352	-0.264788	0.284878	0.0967187	0.11085	0.000933729	0.0491248	0.0953896	0.239742	-0.287666	-0.337498	0.175157	-0.267569	-0.198226	-0.0488292	0.138947	0.11036	0.0617534	-0.224144	0.0262914	-0.110942	-0.0259264	0.0364043	-0.101302	-0.0325323	-0.083305	-0.0241424	0.0742838	-0.345031
ENSG00000050405	-0.141369	0.115776	-0.346056	0.195368	-0.235065	0.304409	-0.323521	0.419029	0.201063	-0.00537375	0.136653	0.151443	0.227636	-0.0495364	-0.266816	0.051217	-0.163217	-0.202574	0.236359	-0.0806379	-0.0934162	-0.212475	-0.11393	0.27624	0.149285	-0.0554539	0.0329639	-0.155633	-0.0183836	-0.126893	-0.0403192	0.0370173	-0.227368	-0.229925	-0.286486	0.0980044	0.0567553	0.323517	-0.11767	-0.0561189	-0.00557817	-0.0960973	-0.0424943	0.106275	0.024752	-0.361854	-0.154961	0.0318165	-0.201047
ENSG00000050426	-0.0351974	0.0531708	-0.150985	0.109929	-0.305971	0.126557	-0.198779	0.333595	0.233978	0.13542	0.0461277	0.0446212	0.147583	-0.0855421	-0.221375	0.0701779	-0.0439335	-0.292355	0.213545	-0.160704	-0.0346022	-0.201006	0.101744	0.177795	0.0528955	-0.034019	-0.0268462	0.0156066	0.149121	-0.0992453	-0.150574	0.126851	-0.324751	-0.106153	-0.17386	-0.0585961	-0.036037	0.179231	-0.318836	0.0430105	-0.046427	-0.12207	-0.104053	0.016979	0.0971102	-0.179641	-0.155703	0.0887544	-0.264201
ENSG00000050438	-0.00587239	0.11098	-0.05831	0.310832	-0.311	-0.00144896	-0.124372	0.27322	0.153907	0.264949	0.0991284	0.152609	0.127106	-0.0323284	-0.275311	0.0515004	-0.0125599	-0.266185	0.132503	-0.30027	-0.0254702	-0.190817	0.159677	0.061049	0.0289758	0.128806	0.11984	0.0401372	0.226078	-0.0941644	-0.20428	0.0495813	-0.300276	-0.365789	-0.082394	-0.0440082	0.0293885	0.275123	-0.142217	0.015862	-0.102919	0.0246029	0.103021	-0.0258746	0.0275525	-0.198898	-0.225828	0.145094	-0.36598
ENSG00000050555	-0.0590858	0.0110252	-0.0826804	0.0473148	-0.331433	0.210062	-0.281939	0.329565	0.136872	0.150234	0.0630879	0.166047	0.199622	-0.0134691	-0.174791	0.0462053	-0.0728264	-0.320839	0.257757	-0.194028	0.0593107	-0.136324	0.0463961	0.00981899	0.0951971	-0.0127898	0.0478218	-0.18232	-0.106839	-0.00378846	-0.200284	0.122396	-0.248726	-0.182344	-0.291563	-0.0419002	-0.102654	0.282933	-0.225871	0.00279757	0.0427326	-0.0829536	-0.0400829	-0.00554228	-0.130675	-0.200566	-0.125644	0.333963	-0.321272
ENSG00000050628	0.122019	-0.0718905	-0.0672912	0.132714	-0.38301	-0.0109047	-0.0351056	0.243677	0.307143	0.344684	0.0118448	0.214714	0.135304	0.0256453	-0.274024	0.167125	-0.0161058	-0.401896	0.267503	-0.137044	0.0881452	-0.243627	0.127395	0.112213	0.0620617	0.138341	-0.171132	0.0352526	-0.106673	0.116169	-0.256813	0.06625	-0.179488	-0.275622	-0.356925	0.0335501	0.0826024	0.118174	-0.0894801	-0.0799031	-0.0241744	0.133235	0.0123336	-0.0610745	0.183536	-0.0927225	0.031682	0.194338	-0.358702
ENSG00000050730	0.139537	-0.0637058	-0.128994	0.0593614	-0.3225	0.0616299	-0.110949	0.240994	0.330123	0.323554	0.112668	0.0678078	0.248856	-0.190138	-0.270583	0.227567	-0.139789	-0.543121	0.30397	-0.0960763	0.104832	-0.0212443	0.185691	-0.0298673	0.100605	0.0452285	-0.275313	-0.0792163	0.123726	-0.00392329	-0.134772	0.246298	-0.119054	-0.306751	-0.289243	-0.0612991	0.150263	0.132905	-0.207827	-0.106792	-0.081303	0.0120555	-0.0372193	-0.0603344	0.225622	-0.103318	0.0680114	0.19172	-0.194123
ENSG00000050748	0.0740371	0.0311229	-0.138397	0.110524	-0.289846	0.132506	-0.00830413	0.314954	0.335491	0.33981	0.00703709	0.050588	0.21792	-0.0507208	-0.374621	0.185552	-0.227508	-0.33166	0.399063	-0.00964476	0.126682	-0.228098	0.0879715	0.131542	0.208832	0.093103	-0.179889	-0.185601	0.123766	0.127242	-0.160896	0.241979	-0.199114	-0.0987555	-0.428505	0.0661059	0.153139	0.0550586	-0.379874	-0.225186	0.00299108	0.024862	0.0203424	-0.0625227	0.235244	-0.0753159	0.0939437	0.139066	-0.137728
ENSG00000050767	0.019742	-0.0600599	-0.0991483	0.0781696	-0.31753	0.0786699	-0.21353	0.195025	0.235636	0.23244	0.107781	0.0983188	0.041506	-0.0641074	-0.147151	0.0522289	-0.0119082	-0.385362	0.167511	-0.307462	-0.0468794	-0.0634789	0.201802	-0.0473834	-0.0588272	0.0189765	0.0932259	-0.114009	-0.0329494	-0.0108777	-0.22706	0.0843127	-0.312014	-0.211493	-0.127833	-0.105326	-0.0589684	0.234281	-0.162251	0.0476241	0.105828	-0.0721258	-0.126825	0.053118	-0.0103641	-0.131078	-0.185031	0.448735	-0.510419
ENSG00000050820	-0.0996454	-0.0547504	-0.121906	0.0250846	-0.399765	0.24793	-0.206023	0.393383	0.185108	0.210313	0.0722583	0.163931	0.267017	0.0911925	-0.272773	0.0809879	-0.278893	-0.351267	0.386594	-0.0130049	0.0176767	-0.214503	-0.196026	0.151147	0.208814	-0.0321155	-0.131543	-0.242935	-0.250005	0.0375135	-0.182729	0.175067	-0.235044	-0.0360855	-0.529614	0.142203	-0.111635	0.278755	-0.3384	-0.160908	0.0568674	-0.0995472	-0.0305956	0.0627792	-0.0536707	-0.356467	-0.046033	0.220041	-0.29952
ENSG00000051009	0.106731	0.194172	-0.182315	0.14874	-0.36568	0.182334	-0.220971	0.287476	0.315244	0.189823	0.169808	0.0465458	0.304272	-0.175986	-0.403001	0.062247	-0.105935	-0.210552	0.257274	-0.266645	-0.0593134	-0.152538	0.158996	0.155281	-0.0474572	0.0769459	-0.0367851	-0.0647622	0.248543	-0.106966	-0.0698957	0.195846	-0.232927	-0.135461	-0.200082	-0.0768719	0.00856618	0.204169	-0.281131	-0.0685823	-0.0550872	-0.0808644	-0.0676215	0.0261326	0.199282	-0.291745	-0.123976	0.0937134	-0.0392594
ENSG00000051108	0.0986827	-0.064175	-0.058861	0.23368	-0.377909	0.0529584	-0.0524682	0.267754	0.302147	0.154985	0.00640192	0.0870175	0.191662	-0.163806	-0.289698	0.128817	-0.0954131	-0.395723	0.269187	-0.243052	0.03882	-0.0910304	0.357998	0.107894	0.108344	0.067996	-0.13285	-0.111571	0.0762635	-0.10702	-0.109372	0.296985	-0.213202	-0.283783	-0.192879	-0.0571055	0.17194	0.0111836	-0.154238	-0.105697	0.0177617	0.0134919	-0.0235368	-0.078504	0.0782805	-0.202169	-0.0472596	0.139996	-0.291636
ENSG00000051128	-0.115171	0.155616	-0.202732	0.329254	-0.382918	0.0741932	-0.100997	0.174548	0.215648	0.195341	0.10774	0.258303	0.227779	0.0328936	-0.386753	0.142273	-0.135454	-0.23882	0.138053	-0.126762	-0.0233523	-0.171898	0.0474442	0.175	0.157754	0.157711	0.129781	-0.0632383	0.241007	-0.163238	-0.176922	0.098657	-0.327079	-0.324644	-0.168084	-0.0333552	0.0351493	0.266118	-0.137178	-0.072629	0.00696164	0.056169	0.10872	0.194505	0.146288	-0.259793	-0.216372	0.157868	-0.139319
ENSG00000051180	0.258189	0.0443538	0.0483681	0.0187943	-0.233932	0.112033	-0.174066	0.456038	0.137468	0.0793822	-0.136665	0.00867503	0.284049	-0.167849	-0.112317	0.0563034	0.166786	-0.302812	0.201336	-0.142606	0.109733	-0.271387	0.19045	0.27341	0.125023	-0.179751	-0.121231	0.121309	0.17234	-0.0749965	-0.181482	0.222365	-0.308429	-0.0742664	-0.176672	-0.22394	-0.0841996	0.225903	-0.388748	0.138398	-0.197198	-0.155788	-0.240723	-0.0640972	0.041983	-0.154023	-0.106354	-0.0617636	-0.137378
ENSG00000051341	0.31738	0.0819628	0.116359	-0.0960485	-0.244215	0.165335	-0.16237	0.494686	0.153737	0.196485	-0.113892	-0.000480143	0.316908	-0.192759	-0.0988054	0.0120164	0.222355	-0.275053	0.278989	-0.21062	0.194606	-0.298271	0.169423	0.219276	-0.0551195	-0.157829	-0.100162	0.121489	0.247952	-0.0983762	-0.0776372	0.184857	-0.361326	0.0604104	-0.140829	-0.196879	-0.236602	0.282411	-0.530564	0.242513	-0.248173	-0.217959	-0.382497	-0.123878	-0.00758329	-0.0472368	-0.164358	-0.101536	-0.146938
ENSG00000051382	0.0819663	-0.167349	-0.0520943	0.0617466	-0.286165	0.232535	-0.135365	0.367743	0.244788	0.330425	0.099787	0.164082	0.281171	-0.125237	-0.251176	0.224006	-0.123413	-0.466636	0.3084	-0.0710334	0.0820194	-0.145516	-0.150109	0.197872	0.178618	0.0568926	-0.185866	0.120662	0.0408146	0.0636959	-0.315226	0.256053	-0.313251	-0.0313318	-0.463851	-0.0577194	-0.0886111	0.224955	-0.322377	-0.153929	0.0124673	-0.0614541	0.053702	-0.0719305	0.0692701	-0.186457	-0.0780221	0.0732842	-0.209194
ENSG00000051523	0.141342	-0.150639	-0.0957367	0.117754	-0.221868	0.10652	-0.0818356	0.372964	0.135967	0.305042	-0.0221558	-0.0348538	0.164854	-0.0619776	-0.225774	0.154934	-0.105659	-0.438365	0.428694	-0.138309	0.0355193	-0.156973	-0.0242066	0.0741749	0.137963	-0.0295301	-0.222585	-0.139714	-0.144407	0.122143	-0.146357	0.208123	-0.142436	-0.239987	-0.370826	0.151731	0.156138	0.158698	-0.130149	-0.181442	-0.0783584	0.0440141	0.0255241	-0.0229907	0.0826013	-0.115118	0.0796569	0.125462	-0.452474
ENSG00000051596	0.0627162	0.0810976	-0.146796	0.17855	-0.614687	0.151036	0.0069854	0.35171	0.267767	0.0901663	-0.105353	0.221102	0.178161	-0.059074	-0.0760275	0.23748	0.011083	-0.342888	0.0245409	0.108824	-0.168189	-0.288728	0.164231	0.106605	0.0466915	-0.149127	-0.128701	0.0474532	0.209883	-0.233063	-0.105744	0.213137	-0.327389	-0.149957	-0.124565	-0.0959087	-0.102941	0.105525	-0.456428	0.0462786	0.101786	-0.0983416	-0.198675	0.188634	0.325984	-0.128259	-0.178101	0.0841696	-0.17055
ENSG00000051620	0.0788499	-0.0592308	-0.129011	0.189077	-0.270222	0.12482	-0.0807556	0.290897	0.191194	0.115408	-0.00812607	0.019624	0.0679183	-0.0587258	-0.183239	0.0656953	-0.00888052	-0.393234	0.15561	-0.164316	-0.052362	-0.195174	0.248811	0.0486233	0.104826	-0.0155504	0.0316475	-0.035195	0.0781438	-0.119929	-0.213456	0.149714	-0.239337	-0.207295	-0.12756	0.0199813	0.0698672	0.176102	-0.2069	0.0214585	-0.0647562	-0.0347209	-0.0756555	0.00499435	0.0316059	-0.0892398	-0.0915713	0.194507	-0.369802
ENSG00000051825	0.0625453	0.116879	-0.161857	0.0779147	-0.272055	0.171678	-0.197176	0.352561	0.218126	0.137569	0.0993385	0.0252995	0.201006	-0.140177	-0.211905	0.0759424	0.125115	-0.253824	0.145157	-0.157352	-0.0534387	-0.201943	0.158156	0.0405179	-0.0969949	-0.0717188	0.0291838	0.0333223	0.235036	-0.120891	-0.0428136	0.0350305	-0.271952	-0.0574918	-0.160334	-0.0500956	-0.120557	0.254961	-0.283002	0.0935503	-0.145606	-0.184428	-0.214091	-0.0538501	0.142387	-0.155771	-0.166796	0.0567698	-0.182467
ENSG00000052126	-0.142438	0.031598	-0.279828	0.172832	-0.292992	0.11251	-0.161141	0.313592	0.357594	0.134573	0.16272	0.204979	0.215936	-0.123089	-0.24874	0.240228	-0.202783	-0.353752	0.13126	-0.0521433	0.00959387	-0.101429	0.0399974	0.201794	0.188086	-0.0154834	-0.0926525	0.0142515	0.178322	-0.179593	-0.161824	0.153913	-0.271885	-0.286701	-0.193196	-0.127897	0.0264373	0.148161	-0.269019	-0.0489598	0.0475229	-0.0507341	0.0525433	0.0591114	0.105182	-0.231596	-0.161821	0.132589	-0.186416
ENSG00000052344	0.0230542	-0.0207253	-0.134089	0.0727848	-0.347976	0.0478122	-0.168363	0.257715	0.260043	0.172188	-0.0218424	0.0525911	-0.0144433	-0.0643211	-0.22896	0.10315	-0.0305678	-0.397051	0.314259	-0.2997	-0.0795814	-0.0826872	0.190253	0.12892	0.0373861	0.00524807	-0.0716896	-0.0694297	-0.0729008	-0.000381321	-0.162393	0.165629	-0.220326	-0.220398	-0.200448	-0.00670932	0.0712307	0.221431	-0.163016	0.0148334	-0.0482986	-0.10411	-0.0849498	0.0628118	0.0988763	-0.172706	-0.107872	0.174392	-0.603856
ENSG00000052723	0.156156	0.112847	-0.324016	0.0719353	-0.187733	0.103624	-0.222738	0.354532	0.46272	0.271179	0.304462	0.0386905	0.339279	-0.205589	-0.355091	0.226359	-0.167198	-0.380543	0.289427	-0.0281862	0.086955	-0.0882314	-0.0309183	0.0753536	-0.00743036	0.0433821	-0.247509	-0.117636	0.161121	-0.0635167	-0.0856568	0.237323	-0.204547	-0.316239	-0.342833	-0.085538	0.100617	0.0712569	-0.238731	-0.112545	0.0217797	0.0391052	-0.0710116	-0.0476167	0.259112	-0.208181	-0.025267	0.195808	-0.0935464
ENSG00000052749	0.131916	0.0892265	0.0703234	0.326738	-0.39982	0.111903	-0.0774243	0.381561	0.160537	0.326644	0.00216892	0.156913	0.208325	-0.179075	-0.109835	-0.125472	-0.0580151	-0.465072	0.00490363	-0.125181	0.0342679	-0.506937	0.189351	0.0603292	0.105554	0.0244249	-0.000515658	0.178444	0.126349	-0.0127461	-0.180649	0.254682	-0.461289	-0.269962	-0.0122177	0.134336	-0.0647435	0.384233	-0.403629	0.137849	0.0115	-0.0699633	-0.117051	-0.02586	0.261112	-0.0799391	-0.0922802	-0.130737	-0.305292
ENSG00000052795	0.00802157	0.141825	-0.0873363	0.277191	-0.368328	0.160196	-0.105446	0.365451	0.226757	0.0865662	-0.000191766	-0.121173	0.0826687	-0.0362345	-0.360086	0.126806	0.0567966	-0.341554	0.296928	-0.306114	-0.0529219	-0.22216	0.221548	0.0641017	0.0878867	0.0870408	-0.109053	0.0587488	0.290778	-0.130955	-0.360395	0.376185	-0.331296	-0.173126	-0.182019	-0.0019358	0.0134119	0.0773354	-0.395707	0.0402336	0.0269406	-0.0894855	0.0888704	-0.1704	0.183436	-0.0918455	-0.116039	0.0819717	-0.212321
ENSG00000052802	-0.210851	-0.115711	-0.179384	0.163577	-0.270519	0.0359232	0.0292491	0.265659	0.329263	0.132809	-0.123392	-0.0419375	-0.0167794	-0.101855	-0.175758	0.120495	0.0263445	-0.363435	0.334575	-0.313799	-0.183017	-0.173005	0.172943	0.138942	0.135148	-0.0916843	-0.111643	0.0752252	-0.0183309	-0.0752014	-0.112131	0.0953163	-0.32267	-0.00210804	-0.000325102	0.00267032	0.112943	0.20532	-0.25244	0.0408209	-0.0891311	-0.128698	-0.14048	0.14681	0.252091	-0.250594	-0.0813307	-0.13775	-0.76449
ENSG00000052841	0.00345525	0.130064	-0.154055	0.214479	-0.379455	0.0906489	-0.165679	0.300039	0.31418	0.185708	0.118546	0.11442	0.212208	-0.124998	-0.255204	0.049132	-0.068166	-0.354048	0.140938	-0.17132	-0.0152852	-0.232334	0.179854	0.153048	0.0518348	0.0549567	-0.0450559	0.0183621	0.143205	-0.154669	-0.156226	0.207609	-0.340972	-0.259161	-0.116586	-0.0254074	-0.0124835	0.18816	-0.303836	0.0316407	0.0350436	-0.0624622	-0.0940914	0.038958	0.192825	-0.227725	-0.141977	0.0684688	-0.201582
ENSG00000052850	-0.0567518	-0.136647	-0.0626515	0.0133137	-0.450506	-0.00851588	-0.166351	0.263631	0.253298	0.400842	-0.099674	0.0586055	0.0887222	-0.140548	-0.171298	0.192501	-0.189233	-0.337004	0.211071	-0.0731026	-0.0152979	-0.101394	0.100722	0.0673729	0.0214816	-0.0979221	-0.0614625	0.0395214	0.305477	-0.00334935	-0.242312	0.111492	-0.490474	-0.117796	-0.178572	-0.271484	-0.0630772	0.0992407	-0.413059	0.0304076	-0.0715339	-0.14326	-0.0314197	0.0295576	0.136838	-0.0695847	-0.268936	0.351759	-0.41901
ENSG00000053108	0.0432972	-0.0260818	-0.0842553	0.124072	-0.286904	0.0356191	-0.0750505	0.19611	0.237185	0.325744	0.0413876	0.147704	0.11655	-0.0702945	-0.241812	0.124576	-0.0337815	-0.275816	0.187447	-0.196332	0.0287017	-0.108331	0.102662	-0.0110237	-0.015485	0.0469352	0.0768768	-0.015925	0.197165	0.000641829	-0.173981	0.0328226	-0.352741	-0.214861	-0.134798	-0.151959	-0.0165699	0.296165	-0.219786	0.0324302	-0.109719	-0.0549935	-0.0630215	0.0432	0.0900145	-0.114073	-0.19416	0.229459	-0.393566
ENSG00000053254	-0.102664	-0.0322679	-0.135072	0.0577997	-0.405537	0.0744492	-0.197779	0.286334	0.250502	0.265905	-0.0452285	0.0807689	0.0714994	-0.103824	-0.254787	0.169865	-0.0578684	-0.334098	0.227326	-0.0867129	-0.0187543	-0.142414	0.085882	0.166281	0.00640205	-0.0807676	-0.0878208	0.0766317	0.271625	0.0382642	-0.16399	0.0888448	-0.483857	-0.137785	-0.198447	-0.206567	-0.0413682	0.0909418	-0.323127	0.0301864	-0.0635393	-0.109019	-0.0897757	0.0213528	0.235435	-0.132733	-0.236514	0.153853	-0.329766
ENSG00000053328	0.0273467	-0.0186025	-0.121765	0.209009	-0.264391	0.108334	-0.121694	0.310974	0.231069	0.180004	0.0673804	0.0525331	0.142093	-0.111786	-0.186637	0.0881664	-0.0260567	-0.435435	0.158352	-0.135868	-0.00655226	-0.189258	0.188202	0.101573	0.0970455	-0.0184501	-0.0645304	0.0384543	0.128208	-0.112605	-0.190005	0.175517	-0.274873	-0.241996	-0.146365	-0.00393481	0.0419041	0.181755	-0.239252	0.010859	0.000698737	-0.0350538	-0.0425016	-0.0152759	0.114218	-0.139654	-0.0708559	0.109949	-0.316926
ENSG00000053371	0.0261561	-0.0648655	-0.0692813	0.23069	-0.231515	0.0472967	0.0222007	0.318841	0.151806	0.209993	-0.0996651	0.0244256	0.0614516	-0.103469	-0.206938	0.0691775	-0.0508198	-0.29012	0.236057	-0.252054	-0.0297243	-0.264484	0.195053	0.144697	0.202413	0.000631863	0.00424097	0.0455776	0.0800198	-0.0325085	-0.107304	0.103258	-0.25024	-0.227339	-0.109981	0.0103478	0.144963	0.190106	-0.21693	-0.0187465	-0.18689	-0.0831562	0.00605728	-0.0404035	0.0541821	-0.137089	-0.0739835	0.0040952	-0.468794
ENSG00000053372	0.181945	0.00258569	-0.0400347	0.458427	-0.20357	0.312299	0.0079914	0.443376	0.245623	0.108833	0.0843886	0.0476244	0.266061	-0.210956	-0.179081	-0.242123	0.00496014	-0.469368	-0.0214968	-0.136475	-0.0113412	-0.486213	0.334412	0.0338227	0.249138	0.0186449	0.217852	0.168468	0.0529486	-0.0807546	-0.216159	0.110672	-0.366338	-0.259591	-0.0321356	0.124889	0.0456374	0.34711	-0.263885	0.115369	-0.0126985	0.107024	-0.0689862	-0.192848	0.0681956	-0.126201	-0.0712326	-0.0468662	-0.355153
ENSG00000053438	-0.114604	-0.028735	-0.135291	0.248403	-0.346602	0.101022	-0.0951572	0.193232	0.157078	0.208239	-0.0110121	0.21748	0.125739	-0.013368	-0.391677	0.139666	0.00726317	-0.334593	0.223747	-0.183317	0.0295902	-0.173961	0.148612	0.139632	0.0951302	0.111738	0.043077	0.102646	0.285117	0.0199858	-0.231156	0.032495	-0.380792	-0.279644	-0.178738	-0.143706	0.0645815	0.230162	-0.136242	-0.00493332	-0.120559	0.0460487	0.0975837	0.0196193	0.193277	-0.167576	-0.155478	0.0899973	-0.236685
ENSG00000053501	-0.126274	0.121513	-0.142547	0.259767	-0.486669	0.104867	-0.270105	0.161089	0.217697	0.0733717	0.0701924	0.0141003	0.216474	-0.0473201	-0.452875	-0.07939	-0.12459	-0.456731	0.295687	-0.475674	-0.00563245	-0.0773016	0.467768	0.17622	0.164518	0.326026	0.0591549	-0.121258	0.119359	-0.26454	-0.216106	0.30108	-0.233363	-0.281405	-0.0212402	-0.0431475	0.0649711	0.114014	-0.156301	0.0226955	-0.1594	-0.0628077	0.0106477	0.0747014	0.0375204	-0.269751	-0.128491	0.0720651	-0.0358759
ENSG00000053524	-0.175215	0.0445438	-0.214679	0.170849	-0.337231	0.130419	-0.143006	0.244722	0.269377	0.201298	0.126233	0.179953	0.201373	-0.000785117	-0.290192	0.0882464	-0.152881	-0.352421	0.176709	-0.121975	-0.0178336	-0.187099	0.0213115	0.147904	0.172995	0.077414	0.00932515	-0.0392451	0.0977656	-0.140876	-0.177683	0.0913763	-0.34037	-0.210107	-0.181315	-0.0444955	-0.00951941	0.244498	-0.23572	-0.019222	-0.0161351	-0.0219819	-0.00335503	0.115897	0.120961	-0.272613	-0.148766	0.161294	-0.195421
ENSG00000053702	-0.0340886	0.0591627	-0.222801	0.25315	-0.347976	0.0956698	-0.147075	0.213368	0.326001	0.129621	0.161325	0.213677	0.216646	-0.139851	-0.321318	0.0609209	-0.156171	-0.273441	0.109507	-0.307992	-0.0177761	-0.182645	0.237963	0.172601	0.119925	0.107463	0.0150086	0.0103357	0.166515	-0.23582	-0.144312	0.170611	-0.289864	-0.329839	-0.0505654	-0.134537	0.0725769	0.151139	-0.169161	-0.00412332	-0.0280516	0.00012903	0.0512734	0.00988049	0.0937175	-0.300133	-0.185195	0.122303	-0.147923
ENSG00000053747	-0.0469773	0.0158801	-0.121305	0.00681007	-0.399396	0.158379	-0.317903	0.324135	0.186991	0.0996091	0.0332343	0.108522	0.0978122	0.0165441	-0.149988	0.056063	-0.0497825	-0.360557	0.290512	-0.249403	-0.0185091	-0.110666	0.0958328	0.0610984	0.0756457	-0.0470767	0.000821656	-0.203104	-0.207764	0.0127801	-0.234005	0.145945	-0.220853	-0.155437	-0.286944	-0.0491976	-0.108192	0.239973	-0.24566	0.0387289	0.0940777	-0.141995	-0.118272	0.0572335	-0.0783849	-0.20592	-0.137831	0.395865	-0.437841
ENSG00000053770	-0.196383	0.0456063	-0.202953	0.15387	-0.373872	0.217428	-0.227603	0.28005	0.195332	0.0531239	0.0785323	0.0295544	0.22241	-0.0512065	-0.398831	0.0389993	-0.19891	-0.420708	0.258904	-0.280029	-0.0247819	-0.227214	0.173519	0.350119	0.251232	0.0778352	-0.0819759	-0.0253779	0.0761363	-0.22137	-0.181524	0.235579	-0.279442	-0.118692	-0.185182	0.0308057	0.056804	0.196097	-0.237427	-0.0296682	-0.12516	-0.128882	-0.0307121	0.135043	0.122264	-0.28344	-0.0638855	-0.0521637	-0.0240785
ENSG00000053900	0.123763	0.128729	-0.215652	0.0296657	-0.378266	0.13851	-0.146107	0.385618	0.379068	0.203264	0.126133	0.207606	0.314401	-0.258433	-0.220181	0.189813	0.00903714	-0.233979	0.113662	-0.125556	0.00468502	-0.220493	0.216806	0.0294346	-0.078499	-0.176206	-0.171483	0.11255	0.254303	-0.178098	0.00971226	0.198485	-0.18657	-0.0887276	-0.115175	-0.304812	-0.229083	0.125372	-0.47523	0.0210745	-0.0277299	-0.173859	-0.151091	-0.13432	0.287581	-0.156343	-0.0682621	0.0862635	-0.0758033
ENSG00000053918	0.00703377	-0.0161257	0.0496663	0.391497	-0.319627	0.282351	-0.246985	0.462691	0.139913	0.0520064	0.101134	0.152925	0.264678	-0.0564943	-0.342378	-0.191939	0.129329	-0.510309	0.214939	-0.136187	0.0784909	-0.150498	0.153376	0.0719549	0.06685	0.116966	0.0206719	0.166618	0.177441	0.214474	-0.170298	-0.0960704	-0.324317	-0.583318	-0.188266	0.0505021	0.0911902	0.287306	-0.0144076	0.124614	-0.199677	0.26566	0.129262	-0.308636	0.0509346	-0.229539	-0.175154	-0.132115	-0.385989
ENSG00000054116	-0.0597545	0.118699	-0.176557	0.220394	-0.516677	0.192842	-0.255052	0.214731	0.306633	0.0199302	0.050757	-0.0833506	0.177686	-0.0795646	-0.516298	-0.163932	-0.110984	-0.446415	0.307039	-0.504297	-0.0625989	-0.207177	0.574468	0.19903	0.137074	0.291012	-0.0458734	-0.0868368	0.132458	-0.316401	-0.238397	0.34182	-0.293623	-0.116467	-0.0408812	-0.0203745	0.0370617	-0.00830533	-0.272421	0.0730386	-0.173615	-0.0460742	-0.113866	-0.0278231	0.0829469	-0.235622	-0.0881648	0.0497397	0.0660231
ENSG00000054118	-0.0913961	0.0133177	-0.188043	0.0684537	-0.544708	0.169546	0.016048	0.250663	0.246043	0.0250117	-0.273754	0.216694	0.0963667	-0.00996128	-0.130735	0.211066	0.0115209	-0.338533	0.238635	0.0791657	-0.0438129	-0.212794	0.100992	0.127577	0.145281	-0.148603	-0.199932	0.0508528	0.221675	-0.0964648	-0.0756324	0.12484	-0.330879	-0.15215	-0.140264	-0.0701074	-0.0387178	0.11368	-0.428433	0.098381	0.0316697	-0.0300446	-0.21025	0.235908	0.344106	-0.0930507	-0.163649	-0.0126629	-0.382766
ENSG00000054148	0.0779418	-0.0457266	-0.292356	0.37931	-0.0616342	0.279733	-0.143243	0.454357	0.262985	-0.036845	0.165861	-0.116581	0.217781	-0.104122	-0.171857	0.0285645	0.00522446	-0.384874	0.1005	-0.0841414	-0.0464575	-0.239105	0.212581	0.1758	0.183493	-0.0796032	-0.0475305	0.145769	0.142297	-0.282482	-0.279367	0.13696	-0.120097	-0.379132	-0.126044	0.0278836	0.119001	0.0313591	-0.224743	0.025463	-0.0139369	0.078757	0.114078	-0.185421	-0.046627	-0.161244	0.0252017	0.121327	-0.098632
ENSG00000054179	0.103458	-0.10539	-0.0616283	0.100364	-0.106534	0.101803	-0.0527752	0.327054	0.113098	0.277598	0.0782266	0.07652	0.0545086	-0.114183	-0.280797	0.137019	-0.00767693	-0.364882	0.199178	-0.291185	0.00763235	-0.271161	0.1554	0.0690507	-0.0604767	0.0250449	-0.03015	0.0186081	0.0899725	-0.109015	-0.152235	0.049616	-0.267611	-0.133349	-0.262905	0.0805426	0.0474836	0.13993	-0.0550527	0.0010613	-0.221601	0.0942167	-0.0018455	-0.126997	-0.0653648	-0.12875	-0.126807	0.148762	-0.365986
ENSG00000054219	0.28801	-0.200952	0.0184132	0.0366884	-0.224194	0.120709	-0.104176	0.241623	0.12556	0.366009	0.033012	0.0860304	0.162504	-0.109141	-0.253781	0.239866	-0.0802873	-0.571443	0.37077	-0.113709	0.154773	0.0624688	0.142988	-0.125878	0.0262725	0.0206661	-0.189841	-0.154722	0.0960117	0.0898663	-0.181718	0.243253	-0.0351444	-0.211525	-0.330231	0.0150809	0.117357	0.279411	-0.0521623	-0.159907	-0.177396	0.0852836	0.0079111	-0.105351	0.0627395	0.0176883	0.0788523	0.235488	-0.355045
ENSG00000054267	-0.128083	-0.109682	-0.170763	0.044384	-0.405309	0.197002	-0.295402	0.317823	0.117508	0.0284148	-0.0509828	0.285903	0.118099	-0.110694	-0.124938	0.246803	0.0141503	-0.476413	0.108567	0.0101705	-0.0748229	-0.160558	0.155627	0.385111	0.187549	-0.181412	-0.190357	0.204431	0.191095	-0.0932627	-0.161731	0.188434	-0.308803	-0.130728	-0.288664	-0.156074	0.0465213	0.235798	-0.199983	-0.0330936	0.0523855	-0.212284	-0.0189779	0.0884761	0.222077	-0.110868	-0.0868926	0.0199308	-0.0517595
ENSG00000054277	-0.0771303	-0.0140553	-0.139807	0.234181	-0.318374	0.0408565	-0.120766	0.21225	0.318674	0.300556	0.187161	0.258949	0.125472	-0.00922711	-0.345914	0.131492	-0.0958457	-0.3479	0.126568	-0.13753	0.0488639	-0.205969	0.104143	0.187602	0.0323237	0.154924	-0.0657838	0.120859	0.129631	-0.0210143	-0.244065	0.0209758	-0.352834	-0.335705	-0.239822	0.0228628	0.055913	0.150576	-0.0931874	-0.0529702	0.0169318	0.102284	0.150465	-0.0633227	0.180313	-0.239561	-0.086466	0.154502	-0.256879
ENSG00000054282	-0.0207118	0.185422	-0.219484	0.188097	-0.38109	0.137558	-0.233443	0.319916	0.314293	0.288822	0.236324	-0.0156191	0.165118	-0.177727	-0.348288	-0.00572417	-0.103198	-0.167623	0.117434	-0.290925	-0.198945	-0.360422	0.108115	0.163507	-0.150302	-0.0168294	0.084151	0.0514616	0.249166	-0.124388	-0.0739254	0.039675	-0.456113	-0.00445748	-0.172323	-0.0154153	-0.108038	0.165381	-0.324389	0.0587383	0.0153267	-0.11547	-0.188362	0.0508314	0.297439	-0.345033	-0.293937	0.177606	-0.238679
ENSG00000054356	0.0928376	-0.0605821	-0.0504653	0.261922	-0.255082	0.0428784	0.0635936	0.0636352	0.166939	0.298327	0.0397327	0.258279	0.15509	-0.0773124	-0.368611	0.211984	-0.0152184	-0.360696	0.174229	-0.195816	0.0879496	-0.0516385	0.246772	0.0258473	0.113211	0.164191	0.116098	0.0394348	0.357606	-0.0179955	-0.210986	0.123318	-0.218281	-0.200172	-0.167047	-0.204802	0.0787608	0.334988	-0.136809	-0.0908673	-0.105835	0.053188	0.091003	0.100713	0.189735	-0.112182	-0.0915462	0.159547	-0.275966
ENSG00000054392	-0.0116485	-0.0345264	-0.139274	0.0856904	-0.294178	0.0311049	-0.076196	0.269094	0.326386	0.201623	-0.0224042	-0.00447513	0.0776019	-0.104317	-0.241837	0.117841	-0.0614051	-0.294413	0.303865	-0.240264	-0.0281606	-0.142711	0.182176	0.121366	0.0665434	-0.0245531	-0.0914005	-0.0394904	0.140411	-0.0550682	-0.131888	0.124328	-0.275239	-0.136022	-0.115823	-0.0997923	0.0724577	0.0859602	-0.266169	0.0205308	-0.120164	-0.0514547	-0.10065	0.000775134	0.0998678	-0.184569	-0.136936	0.130902	-0.480962
ENSG00000054523	0.0888038	0.22856	-0.214429	0.193365	-0.294505	0.152478	-0.137355	0.250991	0.202775	0.218642	0.0954757	0.0820325	0.227587	-0.161097	-0.378655	0.167153	-0.0907603	-0.108274	0.190727	-0.191109	-0.125307	-0.265318	0.0834788	0.179048	0.0133813	0.0611111	0.0586263	0.0633216	0.389148	-0.0710132	-0.0923698	0.113133	-0.267957	-0.0860251	-0.226625	-0.0596723	0.0410885	0.249761	-0.288133	-0.108342	-0.0442907	-0.149011	0.0245598	0.0829028	0.240646	-0.225721	-0.108563	0.0358255	-0.0308126
ENSG00000054598	-0.0319252	-0.201732	-0.0290191	-0.00392061	-0.375864	0.0597159	-0.229064	0.330974	0.147933	0.434473	-0.125196	0.0163134	0.0951709	-0.11087	-0.196107	0.184859	-0.174911	-0.35385	0.301112	-0.0264674	0.0717059	-0.103645	-0.00772721	0.0934829	0.0499308	-0.125018	-0.114381	0.0128017	0.208036	0.170219	-0.2409	0.0936149	-0.469992	-0.090163	-0.368206	-0.193519	-0.0189021	0.112976	-0.366811	-0.0438224	-0.0948433	-0.114306	-0.0167275	-0.0834837	0.0894201	-0.0580185	-0.167323	0.319906	-0.407778
ENSG00000054611	-0.171177	0.0999099	-0.220187	0.187789	-0.355397	0.151908	-0.242673	0.232251	0.215948	0.102843	0.101971	-0.0121463	0.15047	-0.0720172	-0.407777	0.0351838	-0.0819869	-0.41509	0.252664	-0.333589	-0.0572232	-0.190934	0.262197	0.205534	0.0981524	0.148346	-0.0136866	0.00920643	0.21751	-0.232115	-0.17308	0.191535	-0.332042	-0.148484	-0.0981378	-0.0135539	0.0280882	0.156675	-0.230585	0.0181298	-0.107448	-0.117441	-0.0449908	0.0826938	0.179878	-0.251093	-0.140826	0.0208246	-0.125078
ENSG00000054654	-0.0329931	0.0374887	-0.185864	0.121643	-0.183663	0.239865	-0.310071	0.389178	0.108705	0.0966271	0.132616	0.068185	0.21347	-0.0922983	-0.212245	0.0214328	-0.0326496	-0.21713	0.233833	-0.0526844	-0.0823512	-0.120824	0.00727536	0.275698	-0.0934452	-0.113824	-0.00614836	-0.0329349	0.0815217	-0.064455	-0.0822822	0.0355161	-0.265861	-0.16917	-0.349135	0.0213437	0.0185788	0.267046	-0.0864184	-0.0706202	0.0408249	-0.0679126	-0.081824	0.0328091	0.104771	-0.307098	-0.121489	0.0182435	-0.195866
ENSG00000054690	-0.116143	0.00496102	-0.16968	0.18569	-0.254502	0.0932894	-0.127012	0.253378	0.177563	0.150132	0.0558507	0.104017	0.118343	-0.0717247	-0.232122	0.164586	-0.0238017	-0.369058	0.198656	-0.159796	-0.0424349	-0.109734	0.0899054	0.139294	0.0725635	-0.0101308	-0.0162658	0.00955713	0.173699	-0.112301	-0.119936	0.10603	-0.301571	-0.220391	-0.156348	-0.0704585	0.0111595	0.220684	-0.176141	-0.00623561	-0.0301411	-0.080386	-0.0307537	0.0833566	0.125907	-0.228925	-0.159027	0.069598	-0.333033
ENSG00000054793	-0.0662021	0.0853433	-0.199908	0.186174	-0.305374	0.0744294	-0.162957	0.19145	0.300095	0.129893	0.152146	0.019372	0.151184	-0.066027	-0.327582	0.0992651	-0.0224348	-0.384059	0.186939	-0.272513	-0.0341699	-0.110384	0.19433	0.140644	0.00514166	0.110563	-0.0424411	-0.00501581	0.175596	-0.204246	-0.144896	0.156566	-0.273191	-0.18412	-0.0748237	-0.0307985	0.0207113	0.136449	-0.159493	0.0118272	-0.0249251	-0.0283686	-0.0672131	0.0762381	0.160786	-0.202196	-0.108445	0.0809682	-0.208599
ENSG00000054796	0.119024	-0.048457	0.0169232	0.0105194	-0.243896	0.0987458	-0.2722	0.408391	0.128721	0.126749	-0.0629528	0.0272361	0.158032	-0.204653	-0.0998914	0.0990657	0.140272	-0.400881	0.215035	-0.136599	0.113187	-0.251183	0.150698	0.381124	0.0163797	-0.280582	-0.215827	0.222101	0.21594	-0.0727768	-0.235469	0.253624	-0.43402	-0.0721687	-0.172371	-0.314997	-0.126326	0.185251	-0.377117	0.171479	-0.00922426	-0.210294	-0.306549	-0.00903324	0.11575	-0.14485	-0.132326	-0.0654132	-0.144672
ENSG00000054803	0.0239332	0.0446378	-0.113143	0.359792	-0.302608	0.00674627	0.0288836	0.0652569	0.200102	0.256867	0.0824204	0.355781	0.197983	-0.0196832	-0.354073	0.194009	-0.00730415	-0.279222	0.087909	-0.204625	0.0353785	-0.0960313	0.213483	0.0816524	0.0829532	0.198882	0.169077	0.0599455	0.329352	-0.0956427	-0.206001	0.0814774	-0.291898	-0.376278	-0.127429	-0.209831	0.0620543	0.364164	-0.0986885	-0.0527056	-0.0247666	0.0449704	0.10898	0.157174	0.161261	-0.219871	-0.182463	0.184507	-0.220641
ENSG00000054938	-0.0551532	-0.0696816	-0.155685	0.106235	-0.371336	0.0451329	-0.196169	0.278851	0.297272	0.255412	0.0222455	0.105706	0.0871686	-0.106987	-0.211399	0.112806	-0.107658	-0.370567	0.228216	-0.219731	-0.0427925	-0.104366	0.152365	0.0823254	0.070462	0.00240095	-0.0188562	-0.0311454	0.0702305	0.00115476	-0.214804	0.0979093	-0.356629	-0.232088	-0.186088	-0.140176	0.0383439	0.172502	-0.232757	0.0144528	-0.0104314	-0.0674984	-0.0575743	0.0386861	0.0835238	-0.145597	-0.192744	0.26667	-0.474875
ENSG00000054965	0.0288445	0.056017	-0.101172	0.0657148	-0.344024	0.0825418	-0.187118	0.292163	0.32645	0.254774	0.0908803	0.0983011	0.21247	-0.0831802	-0.260957	0.105025	-0.117014	-0.356499	0.239041	-0.112396	0.0728756	-0.162299	0.0969137	0.177007	0.0617002	0.0256593	-0.139859	-0.00421763	0.127229	-0.058439	-0.174776	0.174908	-0.309488	-0.183607	-0.222047	-0.0788233	-0.0373799	0.157857	-0.319659	0.0111072	-0.0298808	-0.0374963	-0.0739129	0.0113121	0.149726	-0.171482	-0.103619	0.148603	-0.202246
ENSG00000054967	0.114454	-0.0848012	-0.0501365	0.14055	-0.275454	0.131084	-0.0846805	0.216661	0.206668	0.277767	0.0382192	0.102526	0.187015	-0.109714	-0.278368	0.138905	-0.0881817	-0.451561	0.292501	-0.17023	0.0924861	-0.0249985	0.182402	-0.0260136	0.0590677	0.0734484	-0.135446	-0.0258026	0.17548	0.00346275	-0.170163	0.184586	-0.131152	-0.252903	-0.199834	-0.0173518	0.108171	0.224528	-0.152005	-0.0835883	-0.102867	0.0538907	0.0633829	-0.0615976	0.140365	-0.0703342	0.0285157	0.134909	-0.241829
ENSG00000054983	0.0334354	-0.0974363	-0.0522099	0.149333	-0.302283	0.0166638	-0.0806828	0.220274	0.17737	0.288836	-0.0327725	0.0989166	0.119867	-0.129526	-0.258252	0.146824	-0.0889395	-0.348439	0.290352	-0.226493	0.0317783	-0.0647957	0.205127	0.0168562	0.0925756	0.0578478	0.00625691	-0.0629259	0.174806	-0.03545	-0.161073	0.123329	-0.220216	-0.13795	-0.186112	-0.0658285	0.0892834	0.238428	-0.175308	-0.0689735	-0.186277	-0.0488507	0.0045022	0.0178332	0.0238437	-0.106771	-0.0916166	0.15291	-0.406881
ENSG00000055044	0.239998	0.0500326	-0.0651509	0.35165	-0.422958	0.164526	-0.0532628	0.327098	0.239218	0.217595	-0.0182367	0.191752	0.205023	-0.203143	-0.178006	-0.0867235	-0.0141259	-0.355118	-0.0152628	-0.120488	-0.0313659	-0.460378	0.338705	0.0404207	0.12962	0.0469099	0.0390303	0.180203	0.129654	-0.122866	-0.211861	0.319149	-0.410766	-0.191993	-0.0347132	0.0607214	-0.0350577	0.271083	-0.412422	0.0331524	0.0911738	-0.0553604	-0.1177	-0.075315	0.293295	-0.0369883	-0.0524525	0.00152083	-0.227304
ENSG00000055070	-0.00357175	0.0545424	-0.130831	0.266015	-0.439209	0.215327	-0.0158136	0.284255	0.362301	-0.024775	-0.00861522	0.122648	0.142472	-0.027926	-0.182931	0.0304065	-0.0035813	-0.431026	0.111191	-0.0447637	-0.00432891	-0.303752	0.229491	0.146539	0.172548	-0.0429205	-0.11902	0.161659	0.242673	-0.208772	-0.204039	0.173794	-0.315917	-0.249537	-0.0432509	0.00505522	-0.022872	0.141702	-0.422722	0.171118	0.0392803	0.0467564	-0.0951804	0.0616747	0.237375	-0.116643	-0.0948758	-0.0169622	-0.192524
ENSG00000055118	0.0656014	0.0434246	-0.00569891	0.433435	-0.401887	0.0866257	-0.153332	0.414215	0.0317866	0.127349	-0.043694	0.272233	0.22245	0.032763	-0.328313	-0.00769673	0.0559466	-0.345028	0.191098	-0.153381	-0.0294621	-0.208318	0.0496232	0.128704	0.0636012	0.177999	0.0998101	0.0923487	0.16004	0.0969853	-0.200121	0.0366506	-0.29283	-0.481934	-0.212571	-0.0349095	0.0606228	0.250543	-0.035395	0.00965302	-0.026889	0.215894	0.228136	-0.0956477	-0.00126753	-0.230106	-0.242916	0.0452509	-0.424315
ENSG00000055130	0.0784964	0.096736	-0.299442	-0.0241926	-0.365277	0.160735	-0.204275	0.394925	0.409921	0.106091	0.000548119	0.157456	0.339794	-0.201255	-0.268389	0.164733	-0.0643315	-0.366533	0.257172	-0.129009	-0.0373865	-0.176847	0.129848	0.132334	0.0653196	0.00613118	-0.291777	0.0355911	0.13087	-0.0863624	-0.0592351	0.201927	-0.160185	-0.23778	-0.112902	-0.243038	-0.0453343	0.0227067	-0.419693	-0.0185868	-0.128276	0.005807	-0.031974	-0.0626748	0.193285	-0.132451	-0.0936301	0.0860594	-0.103475
ENSG00000055147	-0.0140233	0.0772057	-0.163369	0.109528	-0.330475	0.12552	-0.136563	0.295069	0.180972	0.0989092	0.0730585	0.157561	0.118607	0.0839253	-0.297112	0.197797	-0.0712775	-0.325249	0.265332	-0.0325335	-0.00731591	-0.162074	0.019309	0.176662	0.102897	0.0209877	-0.0872241	-0.102205	0.0313176	-0.0513273	-0.132978	0.192643	-0.235061	-0.172279	-0.379269	0.0424875	-0.0181446	0.163793	-0.215762	-0.0567684	0.00913511	-0.0225707	-0.0549172	0.12091	0.114242	-0.208784	-0.0762764	0.120555	-0.259091
ENSG00000055163	-0.18452	0.070468	-0.267556	0.252012	-0.292372	0.281126	-0.151453	0.290617	0.151234	0.0862808	0.12768	0.167716	0.30746	-0.0161258	-0.413567	0.0335092	-0.208939	-0.283518	0.226648	-0.128923	-0.00352346	-0.309832	-0.0611628	0.279408	0.305133	0.0480686	0.0538762	-0.141679	0.0441757	-0.153383	-0.07728	0.0784911	-0.25531	-0.182616	-0.247994	0.106042	0.0917635	0.380094	-0.173781	-0.090846	-0.126891	-0.0789439	0.0349944	0.145725	0.106697	-0.352551	-0.0595756	-0.0349125	0.00719118
ENSG00000055208	0.132743	0.0608568	-0.203109	0.0901127	-0.322953	-0.0280419	-0.0485711	0.342212	0.466356	0.457174	0.112908	0.0667811	0.391569	-0.242763	-0.271455	0.244609	-0.214871	-0.475146	0.369989	-0.0315385	0.224291	0.0144509	0.0713152	0.0449398	0.197971	0.0835661	-0.284853	-0.150116	0.0613399	0.0919318	-0.104339	0.258133	-0.117508	-0.37182	-0.427572	-0.187588	0.178135	0.0172029	-0.296843	-0.153042	-0.000979674	0.00651535	0.0128638	-0.051683	0.273139	-0.177934	0.0275175	0.247982	-0.120542
ENSG00000055211	0.0206574	-0.00770214	-0.145349	0.179366	-0.273819	0.126725	-0.109623	0.261755	0.204117	0.195868	0.0600478	0.0834042	0.140464	-0.0774586	-0.249394	0.107292	-0.0729075	-0.345682	0.179017	-0.131685	-0.017447	-0.195948	0.137301	0.0749934	0.0763812	0.0230772	-0.0281293	-0.0234461	0.130643	-0.0927596	-0.178855	0.161907	-0.264707	-0.191259	-0.19423	0.0156606	0.0485427	0.195323	-0.211153	-0.0400738	-0.020202	-0.0242733	-0.0231369	0.00493629	0.119701	-0.139946	-0.0729983	0.127841	-0.240012
ENSG00000055332	0.268434	-0.0169194	-0.0329295	0.210616	-0.220786	0.17112	-0.0032677	0.178579	0.322514	0.244076	0.0727221	-0.0216645	0.295477	-0.259076	-0.307595	0.092246	-0.0834553	-0.416416	0.26276	-0.100853	0.084251	-0.219213	0.245409	-0.0635447	0.155554	0.033404	-0.143417	-0.0503733	0.286111	0.0481147	-0.0844303	0.213661	-0.251129	-0.339869	-0.207669	0.0734922	0.308202	0.182919	-0.223037	-0.00467134	-0.106038	0.0480812	-0.144554	-0.0894944	0.255695	-0.141002	0.0394443	0.0385888	-0.0900385
ENSG00000055483	-0.00589313	0.0491839	-0.166963	0.149356	-0.423566	0.0578112	-0.109635	0.384285	0.419113	0.27535	0.103008	0.241694	0.334172	-0.190338	-0.106156	0.185805	-0.164848	-0.436553	0.101263	-0.00375503	0.0772568	-0.155535	0.111048	0.171506	0.174131	-0.0414176	-0.269272	0.120082	0.0571436	-0.116192	-0.105461	0.273644	-0.247624	-0.309409	-0.173432	-0.147661	-0.0407202	0.111341	-0.410381	-0.00618069	0.100303	-0.0968988	-0.0214446	-0.00799699	0.232788	-0.188014	-0.0432493	0.0754797	-0.167971
ENSG00000055609	-0.182102	-0.125988	-0.0591223	0.0431418	-0.463578	0.154723	-0.207123	0.356657	0.0966181	0.101538	-0.076763	0.315747	0.0879889	-0.0840434	-0.0639598	0.389202	-0.0599	-0.485386	0.199754	0.00762266	-0.0372277	-0.0517055	0.197828	0.302502	0.241092	-0.194825	-0.244063	0.217361	0.289746	-0.0694234	-0.260694	0.267495	-0.292057	-0.0226077	-0.375413	-0.23205	-0.0952236	0.096674	-0.359144	0.000935162	0.0868842	-0.221408	0.0365981	0.0628716	0.155562	-0.0640539	-0.0603843	0.0879959	-0.202767
ENSG00000055732	0.00235303	0.100023	-0.115818	0.305695	-0.367098	0.0896186	-0.265792	0.262143	0.210323	0.188919	0.124792	0.0736475	0.176794	-0.0273821	-0.424528	-0.0111255	-0.0787423	-0.358883	0.321555	-0.343748	-0.0272119	-0.100581	0.148174	0.180544	0.0161234	0.2577	-0.0138636	-0.00911507	0.129884	-0.0428457	-0.248724	0.145015	-0.261649	-0.426808	-0.191083	0.0522255	0.142227	0.177298	-0.0329681	-0.0555631	-0.066332	0.109462	0.141937	-0.0193518	0.0654802	-0.252789	-0.15988	0.0958845	-0.264497
ENSG00000055813	-0.0385024	0.110343	-0.174149	0.254897	-0.369131	0.0817575	-0.0391353	0.127094	0.28318	0.228742	0.132815	0.373686	0.216431	-0.0685184	-0.353471	0.141593	-0.0986037	-0.215889	0.0829846	-0.211913	-0.0185726	-0.144053	0.190699	0.0899827	0.0351936	0.13798	0.120732	-0.0325342	0.238713	-0.136119	-0.0815733	0.0755247	-0.26273	-0.327435	-0.0756644	-0.129506	0.0230183	0.369383	-0.16359	-0.0654535	-0.0377323	-0.00761956	0.0495414	0.124561	0.188665	-0.309452	-0.192037	0.131293	-0.198138
ENSG00000055917	-0.106474	0.0799395	-0.100553	0.283185	-0.352459	0.153393	-0.159202	0.345838	0.212978	-0.0232022	0.119179	0.00993751	0.238149	-0.110087	-0.232554	0.011892	0.120143	-0.474825	0.0446574	0.0706842	-0.0237693	-0.325536	0.303068	0.139027	0.22242	-0.0942242	-0.00127412	0.0669687	0.311903	-0.111732	-0.173403	0.0940416	-0.333832	-0.241678	-0.132497	0.0324045	0.065215	0.230386	-0.361529	0.129308	-0.0727171	-0.100925	-0.162319	-0.0563828	0.178308	-0.244671	-0.10021	0.00702074	-0.0176433
ENSG00000055950	0.125576	0.00138768	-0.144846	0.539168	-0.116792	0.299857	-0.137387	0.407733	0.302367	-0.116523	0.131576	-0.231767	0.23689	-0.170666	-0.178576	-0.34455	0.110492	-0.553376	-0.0423274	-0.0456851	0.00104506	-0.437473	0.554999	0.0965193	0.494645	-0.0166805	0.284905	0.227925	0.22697	-0.19535	-0.398339	0.0519341	-0.206582	-0.238464	0.0301459	0.121267	0.148478	0.245791	-0.344546	0.210515	-0.154715	0.0865878	-0.012198	-0.27785	-0.00731125	-0.102396	-0.00971514	0.142293	-0.176377
ENSG00000055955	0.29774	-0.0994876	-0.0286599	0.045146	-0.277024	0.0746368	-0.0435519	0.247127	0.198379	0.191934	-0.116397	0.0423443	0.0308718	-0.0755949	-0.260643	0.163321	0.0134996	-0.367973	0.399957	-0.23344	-0.00650948	-0.0201243	0.309547	-0.0122362	0.0282579	0.0139108	-0.120674	-0.13695	-0.00950254	0.102549	-0.155521	0.224968	-0.0381824	-0.218208	-0.309795	0.0829408	0.174972	0.177741	-0.128327	-0.0824905	-0.138328	0.0390396	-0.0387703	-0.0521505	0.0827419	-0.0131398	0.0622553	0.231333	-0.46198
ENSG00000055957	0.1125	-0.12613	-0.093855	-0.0130896	-0.242978	0.109015	-0.143533	0.307125	0.200995	0.0585512	-0.0954714	0.0755622	-0.0336082	-0.0739022	-0.145291	0.0897103	0.108843	-0.442694	0.331822	-0.333794	-0.0719951	-0.0344689	0.248155	0.144267	0.00477338	-0.102281	-0.144073	0.0363902	-0.144548	0.0375654	-0.17626	0.179399	-0.124952	-0.220422	-0.175199	-0.0149715	0.0577355	0.247828	-0.132712	0.058053	-0.0585541	-0.073968	-0.0505892	0.0110041	0.0391984	-0.109251	-0.0337255	0.127876	-0.641318
ENSG00000056050	0.0315354	-0.0630536	-0.122906	0.0593856	-0.406875	0.221437	-0.15504	0.420299	0.117852	0.0396482	-0.148342	0.23715	0.186871	-0.150422	-0.0725007	0.222963	0.118916	-0.383184	0.101652	0.0145307	-0.0603943	-0.231131	0.230506	0.246303	0.107443	-0.255637	-0.181035	0.200259	0.230475	-0.139344	-0.142836	0.225	-0.297076	-0.000936855	-0.201154	-0.173211	-0.100817	0.197243	-0.380613	0.0368956	-0.0015239	-0.191287	-0.147587	0.0245923	0.212202	-0.0192799	-0.0761275	-0.0504397	-0.107765
ENSG00000056097	0.0278066	0.120806	-0.173106	0.159465	-0.525046	0.0839046	-0.0187672	0.298543	0.334774	0.0415608	-0.105404	0.202964	0.152459	-0.0419555	-0.191396	0.107736	0.031929	-0.332688	0.10373	-0.00962206	-0.038406	-0.358629	0.18191	0.195473	0.158472	-0.015091	-0.053986	0.0602757	0.147925	-0.174075	-0.0964506	0.118428	-0.331702	-0.184234	-0.091136	-0.0303835	-0.0372456	0.102353	-0.376877	0.16217	-0.0311644	-0.0629996	-0.256564	0.164319	0.257453	-0.142051	-0.155166	0.0262053	-0.239273
ENSG00000056277	-0.0683659	0.0476211	-0.176415	0.151916	-0.318308	0.156563	-0.194413	0.316794	0.254454	0.0802022	0.0960992	0.155747	0.176219	-0.121539	-0.185905	0.161865	-0.0167336	-0.366947	0.0852245	-0.0270376	-0.0143608	-0.177843	0.190223	0.205998	0.110308	-0.0992223	-0.0892489	0.102003	0.256013	-0.169203	-0.158906	0.146099	-0.313729	-0.212614	-0.146863	-0.11999	-0.00365262	0.16181	-0.290678	0.0446023	0.00565951	-0.120109	-0.063876	-1.1868e-05	0.164408	-0.193901	-0.132186	0.0823337	-0.0962732
ENSG00000056291	0.0241255	0.00105372	-0.131314	0.196249	-0.321805	0.0491655	-0.0967467	0.261382	0.259997	0.251705	0.0372618	0.125418	0.081945	-0.0132169	-0.325936	0.0764048	-0.0370236	-0.295825	0.234209	-0.242266	-0.0038841	-0.243465	0.145804	0.135555	0.0455975	0.0922445	-0.0195921	0.0431764	0.105824	-0.0357657	-0.204977	0.0532276	-0.313389	-0.256259	-0.216119	-0.000391899	0.060186	0.17916	-0.156686	-0.00689436	-0.100357	0.0215091	-0.00120448	-0.0150721	0.141075	-0.180434	-0.114221	0.141982	-0.379966
ENSG00000056487	-0.130244	-0.151525	-0.0898754	0.0803853	-0.350398	0.149368	-0.190152	0.332633	0.0921831	0.0996265	-0.0901364	0.202172	0.132285	-0.142505	-0.0732556	0.265117	0.0480285	-0.506884	0.13628	-0.0494814	-0.0144285	-0.122873	0.153412	0.314467	0.146996	-0.211363	-0.148793	0.283545	0.231247	-0.0973197	-0.177007	0.16485	-0.349668	-0.099495	-0.197668	-0.30269	-0.0513995	0.201292	-0.284866	0.0422183	0.0381565	-0.181576	0.00660291	0.094481	0.14453	-0.102779	-0.140399	0.0564844	-0.151483
ENSG00000056558	0.213022	-0.0638223	-0.160222	0.0793474	-0.191843	0.111977	-0.0876815	0.307819	0.323505	0.396385	0.120082	-0.0108731	0.311417	-0.253518	-0.259469	0.23381	-0.181232	-0.477494	0.366658	0.0259457	0.168445	-0.0595678	0.0325631	-0.0624988	0.069781	-0.0353957	-0.287212	-0.130119	0.194212	0.0771983	-0.106435	0.202292	-0.0694036	-0.247079	-0.339852	-0.0557025	0.170524	0.108714	-0.242515	-0.199662	-0.0775511	0.100671	0.0628796	-0.166809	0.255997	-0.099649	0.11684	0.224464	-0.203156
ENSG00000056586	0.0864913	0.107945	-0.0841732	0.232133	-0.478114	0.20006	-0.0711928	0.323461	0.336616	-0.0075544	0.000926742	0.150264	0.237287	-0.144541	-0.203581	-0.0439795	-0.00388661	-0.360228	0.12619	0.0467424	0.0194567	-0.338641	0.279131	0.0497969	0.213699	-0.0325443	-0.0480918	-0.0349455	0.211912	-0.0680255	-0.0754696	0.129492	-0.255104	-0.314406	-0.091232	0.068925	0.0970953	0.207297	-0.358831	0.135882	-0.0584366	-0.0323448	-0.198911	-0.0789014	0.234787	-0.194502	-0.0819613	0.0339245	-0.155102
ENSG00000056736	0.257655	-0.308819	0.0792613	0.0249518	-0.28818	0.123264	-0.0733983	0.282386	0.147573	0.459325	-0.065085	0.114696	0.180189	-0.158521	-0.215769	0.199688	-0.117763	-0.620885	0.388619	-0.050126	0.17565	-0.0119289	0.14564	-0.173372	0.0659101	-0.0188461	-0.274533	-0.056568	0.145552	0.230233	-0.220708	0.187219	-0.120106	-0.244089	-0.378982	-0.0268203	0.168905	0.234023	-0.13502	-0.144888	-0.207612	0.122344	0.0598478	-0.214956	0.111292	0.0866946	0.113466	0.224732	-0.416147
ENSG00000056972	0.275407	-0.168352	-0.110807	0.0931758	-0.185858	0.102509	-0.103874	0.289601	0.315529	0.334669	0.128163	-0.00366367	0.249908	-0.185268	-0.242575	0.214931	-0.0708085	-0.545666	0.335404	-0.0438207	0.132037	0.0289812	0.135832	-0.0631971	0.0281778	0.0140738	-0.289351	-0.047397	0.115592	0.113758	-0.200135	0.215547	-0.0794088	-0.349846	-0.390131	-0.0844096	0.210713	0.109524	-0.148706	-0.146347	-0.00920936	0.108781	0.029962	-0.14738	0.150796	-0.0413494	0.133851	0.287075	-0.227759
ENSG00000056998	-0.157203	-0.0674757	-0.16428	0.111085	-0.126348	0.0344242	-0.0681244	0.290924	0.241533	0.196789	0.105266	0.0375874	0.0542039	-0.157534	-0.142154	0.212862	-0.053909	-0.400782	0.16976	-0.159606	0.00294946	-0.125274	0.151151	0.167334	0.114577	-0.0903283	-0.0832619	0.058764	0.117475	-0.147042	-0.129667	0.114945	-0.294082	-0.157745	-0.176304	-0.0191427	0.0513142	0.127621	-0.182581	0.00232339	-0.0537099	-0.10824	-0.0732811	0.0240914	0.0609182	-0.164588	-0.119059	0.0374685	-0.44388
ENSG00000057019	0.032072	0.0127846	-0.197866	0.0445804	-0.372408	0.134325	-0.161582	0.275025	0.323984	0.215342	0.0954937	0.0778085	0.182242	-0.049212	-0.262263	0.0913399	-0.153555	-0.322246	0.259713	-0.171291	-0.0313076	-0.155594	0.0670132	0.0204691	0.0776222	0.0443841	0.00722892	-0.183428	0.0276783	-0.111212	-0.186267	0.173816	-0.265985	-0.112143	-0.230642	-0.052452	-0.0711586	0.19795	-0.340593	0.0136737	-0.0430648	-0.0660424	-0.161398	0.0862088	0.0448644	-0.162499	-0.1515	0.312559	-0.27025
ENSG00000057149	0.264976	-0.180118	-0.00673336	0.0504785	-0.314745	0.0916896	-0.0615787	0.239564	0.175059	0.307201	-0.0939637	0.148351	0.0814789	-0.121431	-0.258728	0.179595	-0.108137	-0.447223	0.354429	-0.161844	0.0441346	-0.0501173	0.195454	-0.0466246	0.0666946	0.0142991	-0.144776	-0.109513	0.0720585	0.114524	-0.172503	0.219898	-0.097169	-0.202206	-0.328889	-0.00302423	0.184007	0.23379	-0.113635	-0.111133	-0.154212	0.0187759	0.00962153	-0.0790244	0.0953291	0.0159851	0.0393898	0.228861	-0.481713
ENSG00000057252	-0.0867121	-0.034113	-0.200981	0.175117	-0.248453	0.0584898	-0.0136781	0.205548	0.301608	0.124994	-0.137051	0.0161336	0.0564181	-0.106296	-0.226048	0.106991	0.0562916	-0.313895	0.318182	-0.312515	-0.0851657	-0.149895	0.229128	0.156785	0.123405	-0.0306069	-0.100884	0.0720972	0.0384696	-0.0914665	-0.118541	0.155782	-0.223914	-0.070183	-0.0116099	0.00266873	0.144131	0.196938	-0.225651	-0.032777	-0.0990917	-0.0809704	-0.0741127	0.0901715	0.220012	-0.178429	-0.0106747	-0.134228	-0.611461
ENSG00000057294	0.00345842	0.110972	-0.156443	0.202986	-0.306939	0.206086	-0.293429	0.436486	0.207049	0.148102	0.0708799	0.167458	0.209992	-0.0139945	-0.241633	-0.0256065	-0.120519	-0.256439	0.257821	-0.0729414	-0.061679	-0.163947	-0.135183	0.151999	-0.0366927	0.0407148	0.0513827	-0.14809	0.0810284	0.0270595	-0.138206	0.00788708	-0.336428	-0.347081	-0.27296	0.0779871	-0.00499326	0.300157	-0.179643	0.00681127	0.0220569	0.044454	-0.00560695	0.0287187	-0.0329956	-0.26407	-0.286343	0.141393	-0.478504
ENSG00000057468	0.193028	0.000912457	0.133945	-0.0364417	-0.250834	0.0443007	-0.19865	0.423694	0.13956	0.153432	-0.132085	0.0127838	0.211316	-0.205771	-0.0859935	0.067161	0.143197	-0.378133	0.194562	-0.158989	0.201525	-0.264482	0.192394	0.42211	0.0934558	-0.252571	-0.155735	0.183052	0.219525	-0.12606	-0.223505	0.243981	-0.424529	-0.0534787	-0.153048	-0.351181	-0.14768	0.188255	-0.407377	0.206073	-0.0925579	-0.152995	-0.307094	0.00260844	0.0466202	-0.143023	-0.219477	0.0243931	-0.177992
ENSG00000057593	0.232612	-0.12876	-0.0233622	-0.087314	-0.333668	0.0903788	-0.102087	0.33973	0.219068	0.123608	-0.227666	-0.00196622	-0.0653508	-0.0564568	-0.206674	0.0270381	0.0234347	-0.405604	0.494719	-0.390828	-0.0722329	-0.090586	0.237677	0.0886225	0.0369643	-0.0701391	-0.17926	-0.0765314	-0.236367	0.161951	-0.124025	0.198709	-0.0872115	-0.14704	-0.270707	0.0603039	0.104922	0.206027	-0.199906	0.060127	-0.212627	-0.062314	-0.115111	-0.0319552	0.0657519	-0.0701369	0.00795884	0.111023	-0.72727
ENSG00000057608	-0.118823	0.0539845	-0.327012	0.171511	-0.403677	0.207597	-0.163058	0.23057	0.209983	0.09184	-0.0180343	0.059202	0.137366	-0.0964865	-0.436736	0.0817708	-0.230354	-0.310642	0.263876	-0.337582	-0.111251	-0.292078	0.264266	0.183486	0.194789	0.145684	-0.0719055	-0.0799731	0.116913	-0.275277	-0.109013	0.253288	-0.247796	-0.158451	-0.121708	0.0230324	0.136538	0.0844102	-0.251915	-0.108125	-0.159029	-0.133066	-0.0053602	0.0765061	0.198657	-0.256798	-0.0292838	0.00540561	0.0025012
ENSG00000057657	0.0473298	-0.281098	0.0284429	0.030632	-0.353772	0.122714	-0.123063	0.309993	0.0396935	0.44502	-0.129863	0.0178598	0.138557	-0.155328	-0.230622	0.293339	-0.148024	-0.620089	0.333027	0.0416492	0.0824834	-0.0281751	0.10513	-0.0867661	0.128109	-0.0745871	-0.215087	-0.0134171	0.344201	0.142539	-0.257753	0.202287	-0.327679	-0.0557995	-0.381732	-0.145977	0.0615864	0.107177	-0.255706	-0.114073	-0.179739	-0.0400852	0.00368786	-0.121025	0.171936	0.0681716	-0.0159976	0.250607	-0.284426
ENSG00000057663	0.178729	0.192892	-0.0304457	0.289365	-0.289935	0.0160708	-0.169023	0.349652	0.107545	0.260132	-0.109234	-0.234933	0.242632	-0.226692	-0.315429	0.152298	-0.0296028	-0.33758	0.463267	-0.251112	0.0530015	-0.0283829	0.197905	0.025861	0.0985431	0.152075	-0.190847	-0.0452509	0.31123	0.0252126	-0.23735	0.441438	-0.20688	-0.320562	-0.288596	0.0388836	0.258848	-0.00268689	-0.326701	-0.2122	-0.0766471	-0.0296288	0.114339	-0.138699	0.121039	-0.0442264	-0.00584396	0.0768719	-0.142194
ENSG00000057704	-0.0695404	0.027916	-0.167925	0.199572	-0.232631	0.112925	-0.134462	0.235771	0.235365	0.119761	0.127334	0.0943352	0.107656	-0.0567605	-0.256728	0.102072	-0.0156442	-0.339361	0.161078	-0.218702	-0.0426071	-0.112734	0.167718	0.116976	0.0412333	0.0359457	0.0611911	-0.0132944	0.166219	-0.183974	-0.149798	0.0907233	-0.271798	-0.213832	-0.107604	-0.011658	0.0328661	0.268078	-0.149268	0.0212643	-0.0612514	-0.0576393	-0.05141	0.0663011	0.0835145	-0.228392	-0.150558	0.0889202	-0.332445
ENSG00000057757	0.0246332	-0.0257279	-0.122611	0.160597	-0.284499	0.141399	-0.170307	0.367114	0.140761	0.115226	-0.0186707	0.0964699	0.123389	-0.182212	-0.133975	0.112007	0.0109153	-0.324017	0.105364	-0.147187	-0.0820841	-0.273197	0.252557	0.171568	0.0687848	-0.122096	-0.0692582	0.120219	0.166464	-0.110868	-0.124698	0.180405	-0.284355	-0.121637	-0.142705	-0.00295138	0.0425271	0.196906	-0.251698	0.0227837	-0.0568236	-0.181007	-0.0825963	-0.0460971	0.147458	-0.116488	-0.0677699	-0.0363052	-0.24705
ENSG00000057935	-0.226439	-0.157896	-0.0802159	0.0899402	-0.486178	0.205576	-0.246781	0.340229	-0.00112985	0.14115	-0.144073	0.286668	0.161995	-0.104653	-0.145399	0.302189	-0.0278048	-0.462101	0.110758	0.113055	-0.0166365	-0.120571	0.229538	0.220199	0.230372	-0.223565	-0.206149	0.261498	0.332232	-0.0304639	-0.218117	0.171498	-0.236683	-0.0507607	-0.364706	-0.192174	-0.0521638	0.235724	-0.253451	-0.0935734	-0.0634282	-0.254793	0.0698079	-0.0228774	0.304355	-0.0316261	0.00540624	0.0216182	-0.0315494
ENSG00000058056	0.00658669	0.144425	-0.267276	0.211151	-0.356232	0.0482204	-0.143586	0.374494	0.481182	0.181135	0.148346	0.175597	0.438234	-0.291594	-0.218391	0.152518	-0.216253	-0.309958	0.212368	-0.207459	0.0818984	-0.0737377	0.141402	0.116119	0.208447	-0.00453195	-0.259635	0.0350113	0.101375	-0.214507	-0.0351306	0.280637	-0.0999495	-0.457091	-0.120788	-0.195602	0.100593	0.0943572	-0.315836	-0.037251	-0.052076	-0.0346591	0.0672333	-0.0665793	0.164335	-0.351137	-0.0706825	0.0510398	-0.134645
ENSG00000058063	-0.131767	0.0550433	-0.211653	0.164696	-0.340232	0.141769	-0.207527	0.333477	0.232772	0.105664	0.0744295	0.0364656	0.183277	-0.0371645	-0.293167	0.10955	-0.0990685	-0.361607	0.24702	-0.132626	-0.0484693	-0.158453	0.0568238	0.191665	0.149282	0.0427381	-0.0754264	-0.00244299	0.118439	-0.119955	-0.192133	0.172117	-0.327016	-0.228087	-0.215308	-0.0409576	0.0262989	0.116291	-0.264458	-0.00117903	-0.0620154	-0.0985943	-0.0356876	0.0515971	0.100639	-0.245891	-0.128485	0.0699004	-0.200388
ENSG00000058085	0.0461213	-0.0216373	-0.109054	-0.0394818	-0.340088	0.207477	-0.302297	0.360603	0.167275	0.123202	0.0739745	0.112152	0.117275	-0.00378945	-0.170864	0.0889517	-0.126062	-0.375805	0.320155	-0.191184	0.0450001	-0.112163	0.0496614	0.0141314	0.0906495	-0.0473142	-0.025909	-0.318045	-0.233611	0.0516886	-0.217696	0.164344	-0.165944	-0.121418	-0.415247	0.000552806	-0.0768373	0.218368	-0.225	-0.0359252	0.0755447	-0.107439	-0.135904	-0.0142468	-0.168339	-0.174271	-0.0940874	0.47941	-0.418141
ENSG00000058091	0.135395	0.00916821	-0.135756	-0.0394131	-0.169306	0.176121	-0.174759	0.334703	0.312382	0.195565	0.107149	0.0854314	0.127373	-0.176991	-0.361986	0.0915703	-0.016571	-0.265829	0.259045	-0.162353	0.0180952	-0.285157	0.101398	0.241988	-0.0936272	-0.0915238	-0.107936	0.110731	0.239384	0.000348058	-0.149471	0.129924	-0.363997	0.0325535	-0.224333	-0.176054	-0.103693	0.167423	-0.406812	0.00828355	-0.0490684	-0.010693	-0.11521	-0.0656967	0.204735	-0.130281	-0.105806	0.0483234	-0.100359
ENSG00000058262	0.0865896	-0.186091	-0.0017932	0.39272	-0.354156	0.226595	-0.122153	0.274576	0.375816	-0.000866586	0.0700012	0.113505	0.259198	-0.190977	-0.363613	-0.177292	-0.0426935	-0.514122	0.226855	-0.343896	0.119941	-0.147362	0.581494	0.126244	0.218444	0.144747	0.0547504	-0.046091	0.0628364	-0.146005	-0.166394	0.192654	-0.240912	-0.25213	-0.0737325	-0.0408901	0.211592	0.0817969	-0.0414489	0.0414541	-0.0385155	0.0936997	0.00185116	-0.28222	-0.135569	-0.284928	-0.072415	0.116567	-0.208373
ENSG00000058272	-0.099458	0.12934	-0.37679	0.0737248	-0.217424	0.204507	-0.344197	0.495028	0.2259	0.00520953	0.0561959	0.091892	0.205152	7.4466e-05	-0.311691	0.106899	-0.0759215	-0.263613	0.318977	-0.0071927	-0.059586	-0.322365	-0.146487	0.31345	0.097555	-0.0532087	-0.103954	-0.0976509	-0.0142285	-0.0843396	-0.0627282	0.12854	-0.319139	-0.205447	-0.323757	0.0437692	0.0406807	0.0672594	-0.182002	-0.00870738	-0.0247073	0.0498976	-0.0888052	0.0860419	0.134612	-0.20471	-0.184953	0.0106697	-0.252133
ENSG00000058335	-0.113663	0.0274589	-0.125276	0.224491	-0.300154	0.0945952	-0.0782278	0.211647	0.147958	0.233643	0.168036	0.323885	0.204754	0.0415725	-0.373675	0.160774	-0.0937188	-0.277991	0.132176	-0.0465715	0.0717494	-0.179159	0.0721344	0.160827	0.127503	0.123905	0.0449805	-0.00429514	0.21345	-0.0883396	-0.164768	0.153762	-0.33768	-0.197155	-0.297407	-0.0589941	-0.0683115	0.298663	-0.226735	-0.0803405	-0.0576598	-0.0514622	0.0165604	0.0500713	0.151926	-0.25383	-0.0800568	0.0588802	-0.0980883
ENSG00000058404	-0.0416453	0.138023	-0.136926	0.340282	-0.325952	0.167444	-0.048386	0.225396	0.0545506	0.120489	0.0242515	0.330464	0.21907	0.0653108	-0.373814	0.230406	-0.0485112	-0.254926	0.188444	-0.0332331	-0.0406942	-0.18212	0.0750049	0.147795	0.122769	0.155546	0.0973744	-0.0437547	0.289874	-0.074235	-0.152234	0.131147	-0.262963	-0.253877	-0.340426	-0.048438	0.0255462	0.199487	-0.107485	-0.125882	-0.0500453	0.117644	0.109327	0.139429	0.0915039	-0.234672	-0.130504	0.0956688	-0.163335
ENSG00000058453	0.165262	0.212687	-0.129181	0.0517833	-0.352781	0.124748	-0.210115	0.352019	0.325327	0.319392	0.175271	0.0182657	0.213621	-0.169045	-0.342033	0.0267254	-0.0261933	-0.156269	0.245361	-0.27256	-0.096459	-0.266632	0.0931248	0.156042	-0.251639	0.0072639	-0.0282606	-0.0074966	0.227641	-0.0362595	-0.0478366	0.104238	-0.360477	0.0247583	-0.230913	-0.0113312	-0.133435	0.19206	-0.361467	0.0033686	-0.0299597	-0.0986368	-0.231085	0.0324216	0.270089	-0.251425	-0.194927	0.100653	-0.254268
ENSG00000058600	-0.069929	0.000454736	-0.0644504	0.20548	-0.300842	0.0734939	-0.0663872	0.31527	0.259924	0.197963	0.0523038	0.111926	0.0619668	-0.100976	-0.0863302	0.0602939	-0.0961522	-0.471458	0.0251536	-0.0515895	-0.0370053	-0.296483	0.129719	0.188336	0.0600674	-0.107242	-0.0599042	0.203802	0.26657	-0.258396	-0.226314	0.179886	-0.411563	-0.0798286	-0.0545203	0.036535	-0.152232	0.249759	-0.473502	0.0934867	0.148002	-0.0299207	-0.00212543	0.146305	0.225598	-0.0295874	-0.143828	0.0224775	-0.303856
ENSG00000058668	-0.0045149	0.0671743	-0.128238	0.226175	-0.25424	0.134215	-0.240428	0.37465	0.133753	0.143687	0.142716	0.124318	0.130977	0.00054186	-0.318813	0.100252	-0.0456164	-0.27233	0.258983	-0.193262	-0.050148	-0.160766	0.00563526	0.153468	-0.089701	0.0851862	-0.0442073	-0.063399	0.110273	-0.0796906	-0.150807	0.117698	-0.303331	-0.353672	-0.252263	0.0518248	0.0567964	0.165495	-0.0216804	-0.0573268	-0.0025374	0.0853628	0.0725882	-0.0112711	0.00379413	-0.277926	-0.158582	0.0673341	-0.348757
ENSG00000058673	-0.0104597	0.0696049	-0.226086	0.125886	-0.573228	0.200078	-0.100579	0.313687	0.274425	-0.0163513	-0.0558975	0.297411	0.175832	-0.0592514	-0.142774	0.198728	-0.0141183	-0.34753	0.0274992	0.0479702	-0.132376	-0.285343	0.178847	0.124459	0.126833	-0.117097	-0.0691059	0.0301905	0.211044	-0.24653	-0.0816235	0.168059	-0.317237	-0.172695	-0.120085	-0.122736	-0.0943446	0.15619	-0.374893	0.104087	0.00911534	-0.121146	-0.200069	0.156732	0.245938	-0.13989	-0.201298	0.0880127	-0.122851
ENSG00000058729	0.0876112	-0.00316686	-0.0266829	0.37206	-0.354758	0.260391	-0.0805983	0.366517	0.257767	0.289293	0.0571506	0.163657	0.251534	-0.25271	-0.197255	-0.177934	-0.150349	-0.446844	0.0232909	-0.167975	0.0223861	-0.496512	0.313881	0.0161119	0.204043	0.0612024	0.0306633	0.148822	0.101751	-0.0167891	-0.160905	0.196998	-0.43608	-0.281012	0.0195636	0.155523	0.0700432	0.366464	-0.327485	0.0801763	-0.099853	-0.0178763	-0.0647908	-0.160754	0.218012	-0.149873	-0.0288063	-0.165482	-0.248691
ENSG00000058799	-0.0314169	0.0466821	-0.163248	0.147314	-0.41829	0.101728	-0.254611	0.385589	0.228934	0.143716	-0.0284777	-0.0317372	0.163897	-0.146331	-0.317336	0.0835902	-0.107701	-0.377815	0.380988	-0.161509	-0.0560255	-0.10408	0.108483	0.100241	0.0250488	0.0305759	-0.186403	-0.040978	0.173837	0.0601766	-0.140738	0.216652	-0.315095	-0.305324	-0.285189	-0.0569346	0.126468	0.0178535	-0.28132	-0.0364338	-0.0288779	-0.0190746	0.0424279	-0.090725	0.164793	-0.205781	-0.122243	0.11794	-0.310883
ENSG00000058804	0.290829	0.0743608	0.0581423	0.0916366	-0.54036	0.249137	0.128976	0.508362	0.210133	0.134649	-0.07348	0.14428	0.416762	-0.15816	-0.183869	0.114585	0.152513	-0.236322	0.133283	0.0301292	-0.136267	-0.296528	0.261304	-0.0517502	-0.0920562	-0.120708	-0.0322274	-0.114354	0.162007	-0.088171	0.0174526	0.140582	-0.30983	0.069819	-0.214519	-0.0659794	-0.161522	0.213139	-0.436149	-0.0342751	-0.140639	-0.0358872	-0.296471	-0.0590132	0.239407	-0.221648	-0.207521	-0.0195347	-0.203662
ENSG00000058866	-0.257772	-0.0134055	-0.170864	0.180836	-0.271661	0.0950227	-0.0883509	0.17785	0.287067	0.195626	0.0819031	0.101044	0.129256	-0.0266195	-0.27777	0.147911	-0.0148029	-0.437774	0.22784	-0.165308	0.00202736	-0.135245	0.0418253	0.184193	0.113148	0.0600785	-0.0517331	0.0786019	0.175831	-0.180388	-0.214741	0.087153	-0.397991	-0.0856621	-0.0836404	-0.0382021	-0.0482939	0.183722	-0.203161	0.00911614	-0.0451452	0.0206397	-0.0206229	0.12131	0.19958	-0.254964	-0.163279	-0.0352117	-0.486079
ENSG00000059122	-0.0501933	0.0391537	-0.107308	0.157827	-0.271929	0.0626917	-0.173334	0.296197	0.183874	0.252842	0.0809385	0.085261	0.143652	-0.113019	-0.204033	0.159286	-0.0205388	-0.390454	0.174845	-0.15932	-0.0169026	-0.145103	0.0971547	0.176377	0.0209222	-0.0267333	-0.0633556	0.0741383	0.199199	-0.0963742	-0.144655	0.142695	-0.349918	-0.203088	-0.16528	-0.0478379	-0.0133149	0.268746	-0.23551	0.0110769	-0.0216183	-0.114037	-0.0559633	0.0713604	0.167758	-0.197762	-0.152527	0.0558674	-0.315179
[truncated: 18,593 more rows]
[truncated: 207 more columns]
