# Supplementary material for: Evaluation of input data modality choices on functional gene embeddings
Source: NAR Genom Bioinform. 2023 Nov 2;5(4):lqad095. doi: 10.1093/nargab/lqad095 (PMC10629286; doi:10.1093/nargab/lqad095)
Supplement: lqad095_Supplemental_Files [file lqad095_supplemental_files.zip › Supplementary_Table_S6_STRING_EXP_256.tsv]

gene_id	node2vec_STRING_EXP_0	node2vec_STRING_EXP_1	node2vec_STRING_EXP_2	node2vec_STRING_EXP_3	node2vec_STRING_EXP_4	node2vec_STRING_EXP_5	node2vec_STRING_EXP_6	node2vec_STRING_EXP_7	node2vec_STRING_EXP_8	node2vec_STRING_EXP_9	node2vec_STRING_EXP_10	node2vec_STRING_EXP_11	node2vec_STRING_EXP_12	node2vec_STRING_EXP_13	node2vec_STRING_EXP_14	node2vec_STRING_EXP_15	node2vec_STRING_EXP_16	node2vec_STRING_EXP_17	node2vec_STRING_EXP_18	node2vec_STRING_EXP_19	node2vec_STRING_EXP_20	node2vec_STRING_EXP_21	node2vec_STRING_EXP_22	node2vec_STRING_EXP_23	node2vec_STRING_EXP_24	node2vec_STRING_EXP_25	node2vec_STRING_EXP_26	node2vec_STRING_EXP_27	node2vec_STRING_EXP_28	node2vec_STRING_EXP_29	node2vec_STRING_EXP_30	node2vec_STRING_EXP_31	node2vec_STRING_EXP_32	node2vec_STRING_EXP_33	node2vec_STRING_EXP_34	node2vec_STRING_EXP_35	node2vec_STRING_EXP_36	node2vec_STRING_EXP_37	node2vec_STRING_EXP_38	node2vec_STRING_EXP_39	node2vec_STRING_EXP_40	node2vec_STRING_EXP_41	node2vec_STRING_EXP_42	node2vec_STRING_EXP_43	node2vec_STRING_EXP_44	node2vec_STRING_EXP_45	node2vec_STRING_EXP_46	node2vec_STRING_EXP_47	node2vec_STRING_EXP_48
ENSG00000000003	0.116546	-0.279824	-0.11255	-0.459303	-0.239372	0.186485	0.264236	0.0178827	-0.244099	-0.215784	-0.00670524	-0.204302	-0.348479	0.035877	-0.0794747	-0.291263	0.242883	0.618689	0.00424675	0.102166	0.472747	-0.165683	0.0981163	-0.177732	-0.0354917	0.116618	-0.0328936	0.0648933	-0.19324	0.423613	-0.0984376	-0.273225	0.402994	0.216453	0.0341769	-0.0633431	-0.332648	-0.215462	0.120787	0.221664	0.268113	-0.0773613	-0.226492	0.0769005	0.398656	0.0433581	-0.253344	-0.0428911	-0.0866077
ENSG00000000005	-0.014115	-0.338361	-0.0777895	-0.402543	-0.457482	0.21611	0.282357	-0.0120617	-0.235869	-0.157199	0.115921	-0.233221	-0.225788	0.0691849	-0.0600006	-0.166998	0.455991	0.492534	0.313501	0.180415	0.308655	-0.0853511	0.0326079	0.115297	-0.0724729	0.138794	-0.0054047	-0.071083	-0.166522	0.115329	-0.0966793	-0.165798	0.385786	0.139371	0.0642957	-0.05589	-0.335038	0.0146972	0.136851	0.214599	0.322023	-0.207228	-0.361977	0.102387	0.423129	-0.0259634	-0.207413	0.0847152	-0.199088
ENSG00000000419	0.302636	0.0726563	0.158833	-0.201725	0.00373479	-0.320876	0.0163386	-0.204459	-0.0358717	0.303798	0.0250418	-0.321275	-0.372455	-0.219958	-0.439245	-0.143112	0.00980216	0.325652	-0.0407372	-0.0932714	0.263442	-0.0903061	0.192925	0.0638812	-0.0159092	0.0795336	0.0905463	0.16494	-0.454914	0.204797	-0.110795	-0.329324	0.145571	-0.370692	0.149858	-0.143625	-0.250213	-0.290451	0.154933	0.230633	0.0649558	0.109205	-0.279514	0.145514	0.0696649	-0.393267	-0.00535114	0.125564	-0.0262305
ENSG00000000457	0.154597	-0.470136	-0.00606556	-0.251336	-0.00362448	-0.191942	-0.000934884	-0.0791708	-0.0664835	0.0458024	-0.192574	-0.222685	-0.151377	-0.119834	-0.222889	-0.244023	-0.0840439	0.515491	-0.0847204	-0.0518761	0.267232	-0.116253	0.122446	-0.00354723	0.316961	0.126574	-0.158813	0.0353659	-0.149737	-0.00864936	0.057062	-0.085534	0.460645	-0.121908	-0.18788	-0.0514662	0.22061	-0.339001	0.260233	0.0407076	0.181228	-0.18519	-0.259802	0.10791	0.286795	0.024137	0.0187916	0.0425618	0.25836
ENSG00000000460	0.115192	-0.350561	0.111642	-0.00804461	-0.0648328	-0.267716	-0.0324298	-0.0961324	0.241286	0.25056	0.272758	-0.202238	0.115921	0.0781031	-0.462915	-0.370023	0.0446299	0.453623	0.0165092	-0.0547533	0.124902	-0.128846	0.142998	0.168878	0.0211143	0.146438	-0.0815476	-0.115517	-0.4047	-0.0742639	0.0226471	-0.140267	0.144959	-0.0402085	0.0931002	0.0954736	0.0348503	-0.284719	0.229874	0.156597	0.480575	0.112559	-0.0842871	0.287148	0.282602	0.0958506	-0.232898	-0.00798901	0.0778418
ENSG00000000938	0.1952	-0.325241	-0.450619	-0.153384	-0.0906492	0.0828601	-0.365881	-0.297618	0.056312	-0.0660902	0.0025223	0.106738	-0.255093	0.619257	-0.262257	-0.161862	0.299286	0.395891	0.54612	-0.252516	0.272725	-0.174658	0.0687401	-0.101404	0.00782659	0.0993505	0.017234	-0.169124	-0.156583	0.0494556	-0.131519	-0.284705	0.692489	-0.0309388	0.0189091	0.0857729	-0.0117699	-0.278672	0.1634	0.2317	0.0451136	0.0292121	-0.132359	0.0762809	0.388803	-0.132159	-0.0680117	0.109535	0.350313
ENSG00000000971	0.110185	-0.222451	-0.330951	-0.107676	-0.487807	0.0744728	0.0103891	0.000532344	-0.107703	0.124527	0.12944	-0.130572	-0.181493	0.459865	-0.143123	-0.166124	0.451329	0.678569	0.488561	0.0957653	0.283517	-0.342813	0.0822478	-0.00351127	-0.00964212	0.400382	0.0453066	-0.0457133	-0.155327	-0.0752359	-0.23297	-0.425597	0.696631	0.20252	0.299021	0.166833	-0.238899	-0.412251	0.385364	-0.0644103	0.123297	-0.178181	-0.252344	0.264906	0.435839	-0.193438	-0.189767	0.0451871	0.0689581
ENSG00000001036	0.312928	-0.201991	-0.143351	-0.182532	-0.288161	-0.00573341	0.108342	-0.0362751	0.100936	0.204603	-0.118973	-0.133166	-0.406269	0.104979	-0.117213	-0.117829	0.146365	0.589127	0.0103458	0.14957	0.244241	-0.0421721	-0.0267813	0.00500145	0.148773	0.0701704	0.215436	0.0692422	-0.0274815	0.212246	-0.107519	-0.151967	0.279621	0.026311	-0.28403	0.0194539	-0.15529	-0.3764	0.0756902	0.261386	0.133801	0.191034	-0.176604	0.051315	0.352253	0.00528035	-0.137856	-0.201415	-0.0503844
ENSG00000001084	0.214702	-0.248921	-0.0939079	-0.203985	-0.0759714	-0.0249527	0.046129	-0.044449	0.0779713	0.180493	-0.0975961	-0.19521	-0.157572	-0.0544951	-0.321259	-0.100652	0.143035	0.427439	0.107142	0.00417279	0.350713	-0.0251505	0.065093	-0.0251177	0.0552664	0.00463636	0.0834213	0.0229099	-0.157374	0.241454	0.0625418	-0.242071	0.327387	-0.0773364	-0.114773	-0.065065	-0.229844	-0.157195	0.0877605	0.295651	0.00362343	0.170765	-0.235596	0.100069	0.194169	-0.0143609	-0.0700757	-0.0399735	0.0892147
ENSG00000001167	0.0785476	-0.348007	-0.103466	-0.0426345	0.0858933	-0.469794	0.0538223	-0.0829737	-0.171468	0.161275	-0.224791	0.023692	-0.00884142	-0.00839809	-0.413852	-0.181117	0.0380057	0.321518	-0.0334552	-0.0272709	0.243835	-0.094004	0.320214	0.28565	0.112307	0.338594	-0.0383021	-0.0209035	-0.250772	0.225158	-0.131295	-0.0403553	0.385935	-0.229479	-0.0462453	-0.124217	-0.123424	-0.129977	0.291737	0.0243539	0.404747	-0.103993	-0.0795684	0.0295018	0.117278	-0.0980699	-0.193786	0.280557	-0.354149
ENSG00000001461	0.218413	-0.22718	0.0210268	-0.335635	-0.297933	0.222368	0.34257	-0.242943	-0.135098	0.0984164	-0.043945	-0.415111	-0.0192396	0.0954449	-0.178427	0.0218343	0.394048	0.372527	0.00885586	0.0534592	0.140002	0.0849677	-0.0285791	-0.0349555	-0.0728191	-0.0240415	0.0380904	-0.0361996	0.0410037	0.105598	-0.0151504	-0.083254	0.0604935	0.0412388	-0.0266229	0.0601488	-0.25447	0.13705	-0.11427	0.353385	0.0427685	-0.124694	-0.140191	0.038689	0.259163	-0.195974	0.00301642	0.222817	-0.0504411
ENSG00000001497	-0.0926247	-0.196317	0.00150592	-0.401772	-0.148317	-0.113893	0.167865	-0.143178	-0.109461	0.0894213	0.0750431	-0.569533	0.0219469	0.177835	-0.24353	-0.0764947	0.237022	0.413893	0.0572129	-0.323351	0.579913	0.0110234	0.123251	0.188683	-0.000555901	0.182121	-0.402654	-0.272024	-0.29277	0.0566505	0.396102	-0.155467	0.0365466	-0.0491898	0.109364	-0.3524	-0.542277	0.114567	0.0161378	0.0830262	0.216021	0.234901	-0.226606	0.0249251	0.148828	0.00877987	0.0148244	0.138268	-0.0196367
ENSG00000001561	0.185411	-0.121059	-0.226615	-0.303322	-0.236376	0.241949	-0.0740618	-0.21516	-0.158596	0.0657083	0.0968263	-0.193389	-0.218054	0.324665	-0.0148863	-0.00774049	0.510965	0.445915	0.221904	-0.0043445	0.174845	-0.083165	0.0178661	-0.0905591	-0.0336265	0.0344823	0.180426	-0.116469	0.0120812	0.0659955	-0.21253	-0.321759	0.297463	0.0426037	-0.00307424	0.261353	-0.163167	-0.172373	0.183756	0.0663854	-0.0446399	-0.128216	-0.204786	0.0873922	0.273351	-0.196016	-0.0910862	0.122446	0.133096
ENSG00000001617	-0.0323524	-0.163845	-0.110331	-0.305429	-0.242147	0.176384	0.180133	-0.0359454	-0.261322	0.00347682	0.151378	-0.312028	-0.216738	0.24272	-0.11125	-0.0263847	0.177881	0.509183	0.0271574	0.213114	0.359241	-0.331943	-0.00752465	0.188748	0.186663	-0.0848917	-0.0454253	-0.0344444	-0.044304	0.0208408	-0.160892	-0.204375	0.594516	-0.00961439	0.0409413	0.237967	0.0485004	-0.268875	0.194012	0.232384	0.136746	-0.121968	-0.186357	0.0777803	0.365198	-0.0590288	-0.123922	0.231243	-0.0979474
ENSG00000001626	0.201894	-0.279313	-0.00216072	-0.086508	-0.0139763	0.027481	0.0126573	-0.574359	0.0739273	0.139569	0.0292858	-0.330931	-0.216293	0.0691202	-0.21101	-0.0437403	0.133314	0.378786	-0.19337	-0.133224	0.359483	0.167507	0.0318596	-0.126045	-0.19782	0.0521832	0.0929158	0.033621	0.13729	0.377678	0.364661	-0.385173	0.199667	0.0962702	0.0757209	0.123915	-0.189156	-0.428112	0.40071	0.394491	0.108627	-0.108277	-0.0995142	0.173022	-0.00557215	-0.0985035	-0.427623	0.285016	-0.0334888
ENSG00000001629	0.139063	-0.344453	-0.07254	-0.175848	-0.0326892	-0.0370533	0.0554241	-0.215008	0.0247743	0.157899	-0.14928	-0.188971	-0.227417	0.0808647	-0.150311	-0.0771723	0.222691	0.425697	0.00154892	0.015926	0.37703	-0.0588686	-0.00864755	0.0741313	0.226505	0.143408	0.0044061	-0.0564807	-0.0782784	0.161711	0.00197203	-0.219483	0.242136	-0.0658242	-0.127541	0.00335809	-0.114949	-0.13964	0.211282	0.228408	-0.0304145	-0.07701	-0.205582	0.0774881	0.118098	-0.121096	-0.124182	0.25553	0.0090359
ENSG00000001630	-0.248083	0.104942	0.280687	-0.147911	-0.0174464	-0.00800586	0.272852	-0.64378	0.0017062	0.52718	-0.0808222	-0.312362	-0.335419	0.156896	-0.489661	-0.132289	-0.055286	0.130156	0.0984414	-0.0333979	-0.0345694	-0.160191	0.148488	0.230041	0.3929	-0.112512	-0.122006	0.172222	-0.184883	-0.127102	-0.344267	-0.500611	0.117774	0.0516255	0.229951	0.189747	-0.244139	-0.668242	0.460645	0.0956862	-0.121383	0.0524893	-0.247086	0.234484	-0.03919	-0.480987	-0.265032	-0.0212689	0.309242
ENSG00000001631	0.0883675	-0.180247	-0.0520406	-0.162077	-0.154489	-0.128945	0.171335	-0.207755	-0.275917	0.0173185	0.00125429	-0.348269	-0.180752	0.0866834	-0.203099	-0.164543	0.338393	0.426684	-0.108836	0.265943	0.302012	-0.17359	0.288797	-0.0700111	0.0785765	0.0376087	-0.00808671	-0.0285464	-0.11301	0.142846	-0.199957	-0.472824	0.409297	-0.128661	0.0254181	0.0372153	-0.137694	-0.15364	0.170857	0.0728487	0.058122	-0.201444	-0.227441	-0.146065	0.123027	-0.0895532	-0.0672732	0.357581	-0.173731
ENSG00000002016	0.231819	-0.397795	0.0312131	-0.186902	-0.0222	-0.362757	-0.00353251	-0.0771369	0.0721795	0.380142	-0.0488992	-0.0941958	0.04953	-0.00680591	-0.47972	-0.160181	-0.199372	0.44348	-0.0393949	0.00575414	0.222515	0.0317591	0.233814	0.0436852	0.095502	0.416433	-0.0453777	-0.158186	-0.253563	0.0472455	0.0579106	-0.063047	0.344206	-0.254425	0.0303947	-0.214668	-0.0836617	-0.37329	0.482826	0.0983708	0.438409	-0.0537893	-0.106951	0.029164	0.0999105	-0.0125126	-0.40775	0.13521	-0.228495
ENSG00000002330	0.297842	-0.60987	-0.0173879	-0.0136035	0.0895134	0.0380475	0.21617	-0.0146181	0.156503	-0.193966	-0.171768	0.330542	-0.223551	0.196439	-0.569532	-0.169446	0.36168	0.10293	0.134473	0.168869	0.298329	-0.150751	0.0472473	-0.324397	-0.131152	-0.0967657	-0.00857011	-0.0539565	0.0907025	0.314334	0.0957966	-0.370976	0.175441	0.0131144	0.122356	0.348024	-0.052136	-0.237909	0.0612424	0.365036	0.0563349	0.0456136	-0.266167	-0.037634	-0.136872	-0.0399672	-0.343254	0.482752	-0.322367
ENSG00000002549	0.448653	-0.424065	-0.113075	-0.178103	-0.205091	0.0852007	0.23936	0.0207013	-0.0608201	0.370764	-0.373822	-0.128514	0.00194115	0.295921	-0.249098	-0.023073	0.250983	0.247438	0.303088	-0.0134059	0.433723	-0.132446	-0.103108	-0.418082	-0.0576057	0.418692	0.0342446	0.0524547	-0.19975	0.456992	0.462661	-0.405666	0.218587	-0.0694214	0.203237	0.0407607	-0.148203	-0.279191	-0.322928	0.0988824	-0.155746	0.0428364	-0.343688	0.312251	0.120427	-0.0106016	-0.322672	-0.439644	0.25482
ENSG00000002586	0.0983352	-0.210937	-0.128012	-0.184427	-0.06963	-0.0411973	0.0463065	-0.0640915	-0.0306865	-0.0635494	-0.0355613	-0.0973014	-0.202013	0.176267	-0.244333	-0.130906	0.125539	0.413965	0.055971	0.0209004	0.373581	-0.0241884	0.137104	0.0301833	0.0524473	0.122649	-0.0254753	-0.0383379	-0.127289	0.228989	-0.0446285	-0.226226	0.349427	0.00279346	-0.0745335	-0.012266	-0.198329	-0.347049	0.241437	0.128301	0.147784	0.0314291	-0.189182	0.048701	0.263716	0.058225	-0.197952	0.110529	0.0400993
ENSG00000002587	0.230406	-0.30343	-0.0717387	-0.325112	-0.372976	0.250232	0.220478	-0.119319	-0.164824	0.150856	0.0252034	-0.371083	-0.0843194	0.256289	-0.143225	0.113626	0.332543	0.500703	0.118558	0.0414511	0.214318	-0.117686	-0.0156807	-0.0603977	-0.0433816	0.0957431	0.0822419	-0.0567157	-0.0229998	-0.00459245	-0.0967596	-0.0966061	0.286272	0.0876184	0.0346681	0.182923	-0.152751	-0.056045	0.0185117	0.356919	0.0701555	-0.103218	-0.0594918	-0.0532131	0.323532	-0.266616	-0.13032	0.312979	-0.038431
ENSG00000002726	0.0769251	0.0109337	0.0833976	-0.234911	-0.059287	0.253511	0.214935	-0.207351	0.0958518	0.0332369	-0.0749761	-0.198731	-0.360365	0.195934	-0.315763	-0.243574	0.331303	0.562311	0.114006	-0.140332	0.227222	0.0591817	0.0492723	0.143726	-0.140508	0.210247	-0.0440665	-0.184548	0.0122821	0.0396607	-0.094894	-0.22958	0.245174	-0.083117	-0.0604327	0.0622621	0.0229013	-0.367063	0.347907	0.181335	0.15262	-0.0131733	-0.10905	0.0396735	0.225516	-0.175158	-0.0671902	-0.000118618	0.252213
ENSG00000002745	0.166225	-0.198253	-0.17608	-0.197165	-0.300081	0.124472	0.15931	-0.0959874	-0.135111	0.0063345	-0.0279318	-0.0106172	-0.306125	0.168428	-0.0701016	-0.132057	0.209943	0.449836	0.257928	0.229103	0.296564	-0.21528	-0.0146498	0.109568	0.109689	0.0407403	0.0152324	0.0243655	-0.168173	0.159092	-0.144565	-0.210253	0.477643	0.0560576	0.0178495	0.0779537	-0.0921869	-0.175974	0.165641	0.160964	0.174836	-0.142213	-0.238804	0.0800299	0.313026	-0.0799521	-0.096077	0.0425712	-0.132482
ENSG00000002746	0.39716	-0.385229	0.127174	-0.359973	-0.253184	0.105576	0.170874	-0.262761	-0.0765974	0.339159	-0.0297006	-0.45401	0.0347821	0.220706	-0.234138	0.237105	0.153348	0.292372	0.0191668	-0.0240637	0.173738	0.0336087	0.0194119	-0.272603	0.0902424	0.150059	0.0473275	-0.00551616	-0.00942995	0.123769	-0.0709776	-0.119587	0.0336666	0.0574638	0.0391923	0.127885	-0.245456	-0.0503495	0.0262538	0.465283	-0.00838177	-0.242079	-0.0493105	-0.105449	0.0866488	-0.411303	-0.144056	0.60681	-0.17603
ENSG00000002822	0.0136639	-0.447598	-0.0632998	-0.258936	0.0206416	-0.28711	0.0149494	-0.236117	0.0365469	-0.00126241	-0.0738915	-0.244543	-0.136332	-0.0354873	-0.415467	-0.104918	0.0952296	0.52855	0.252276	0.0778771	0.120888	-0.151327	0.255016	0.0888694	0.395679	0.133352	-0.292226	-0.0692619	-0.204808	0.0458699	0.109065	-0.192404	0.228982	-0.168732	-0.279398	-0.127178	0.0741613	-0.135499	0.108577	0.0248856	0.184006	-0.163293	-0.167944	0.23981	0.220443	0.0424833	-0.240852	0.200149	0.139382
ENSG00000002834	0.132743	-0.0293703	-0.0473823	-0.0469104	-0.248724	-0.0386687	0.0650335	0.0125772	-0.0514486	0.157454	-0.10611	-0.143535	-0.0365338	0.174938	-0.215742	0.200178	0.273997	0.394076	0.0616148	-0.0404765	0.444382	0.127218	0.286316	0.0163395	0.0538806	0.0142886	0.132367	0.00457363	-0.224371	0.493588	0.0584721	-0.0617149	0.406947	-0.0427331	-0.107193	-0.110747	-0.13399	-0.391592	0.139985	0.0682315	0.186717	0.070688	0.13132	-0.114861	0.359082	-0.0616189	-0.0784026	-0.0678315	-0.393594
ENSG00000002919	0.0972478	-0.23338	-0.000426231	-0.179922	-0.007456	-0.105643	0.0916887	-0.203016	-0.11717	0.0625515	-0.135983	-0.179973	-0.214717	0.16532	-0.20195	-0.195517	0.0641087	0.46022	-0.120194	0.0345496	0.41544	-0.204005	0.132844	0.0954844	0.188298	0.00600976	0.0238942	0.000145611	-0.0971651	0.0836617	0.0386496	-0.241702	0.344384	-0.104773	0.0227992	-0.0167925	-0.0171902	-0.153182	0.23642	0.162442	0.161776	-0.0535258	-0.192853	0.102875	0.19957	-0.0457388	-0.0660389	0.203512	-0.0600685
ENSG00000002933	0.17268	-0.204491	-0.308972	-0.0298263	-0.252472	0.0824652	-0.188546	-0.250692	0.0284106	0.107367	0.133649	-0.0907194	-0.180094	0.482051	-0.358954	-0.108082	0.410656	0.428332	0.617532	-0.162717	0.225564	-0.243196	0.0461431	-0.137116	0.143906	0.219535	0.0347567	-0.184071	-0.0801805	-0.0218298	-0.275208	-0.3239	0.59245	0.181758	0.155835	0.205408	-0.159001	-0.209792	0.261152	0.126641	0.0384203	-0.0295711	-0.198659	0.188757	0.46806	-0.219442	0.03595	0.0627006	0.410242
ENSG00000003056	0.230467	-0.0885813	-0.264479	-0.373507	-0.0171537	-0.0239704	-0.0666787	-0.32084	-0.097673	0.162196	-0.157708	-0.271186	-0.29935	0.0118724	-0.262871	0.0236817	-0.00413291	0.532113	-0.200457	0.097689	0.214617	0.0136521	0.0826634	-0.13776	0.184024	-0.0547873	0.100378	0.232058	0.0756075	0.162987	-0.0352855	-0.338123	0.232497	-0.372793	-0.151565	-0.0147415	-0.132662	-0.0865809	0.175063	0.232762	0.0103216	0.0459666	-0.291414	0.261671	0.107395	-0.164664	-0.186458	0.0578552	0.0265409
ENSG00000003096	-0.0604969	-0.395125	0.240781	-0.369175	-0.148065	0.145564	0.29966	-0.208767	-0.0808353	-0.183403	-0.0186968	-0.253374	-0.164251	-0.288876	-0.0593409	-0.246843	0.213939	0.424321	0.0977847	-0.103895	0.708229	0.0523798	0.0836968	0.0739498	-0.187481	0.128798	-0.0475372	0.133636	-0.147541	0.207744	0.0103794	-0.359957	0.0710865	-0.042023	0.174872	-0.330663	-0.254868	0.365021	0.174086	0.244956	0.393582	0.0402165	-0.203545	0.171614	0.304714	0.0248393	-0.0626487	-0.00764412	-0.132839
ENSG00000003137	-0.0239085	0.0358676	0.148085	-0.230842	-0.297744	0.340851	0.457395	-0.356134	-0.248394	0.500201	0.121591	-0.427788	-0.22281	0.449645	-0.46498	-0.082434	-0.0835779	0.246436	0.21329	0.129025	-0.0323472	-0.372561	0.155558	0.0609825	0.303682	-0.245914	-0.228693	-0.023432	-0.214256	-0.228845	-0.414154	-0.309798	0.271553	0.257466	0.217135	0.259377	-0.139763	-0.533864	0.246424	0.189427	-0.147528	-0.225741	-0.161241	0.145457	0.0993844	-0.383635	0.0441754	0.177942	0.290387
ENSG00000003147	0.213276	-0.152179	-0.0536413	-0.224356	-0.123879	-0.0326834	0.161369	-0.271063	-0.212151	0.0907338	-0.111876	-0.209987	-0.277098	0.064268	-0.239832	-0.190538	0.212634	0.382699	-0.0833453	0.0829885	0.159199	-0.0618437	0.054978	0.000925858	0.10473	0.0112925	0.087919	-0.048954	-0.034159	0.108244	-0.10073	-0.218721	0.151327	-0.148846	-0.0801423	-0.0399446	-0.251817	-0.105781	0.0654412	0.206892	0.0641143	0.00113834	-0.230062	0.0708789	0.20374	0.0399555	0.0440963	0.168898	-0.0438568
ENSG00000003249	0.187634	-0.277856	0.0382422	-0.327231	-0.238639	0.202833	0.146227	-0.135665	-0.178778	0.242803	0.0973674	-0.3364	0.0392888	0.281739	-0.252964	0.103529	0.322246	0.402554	0.0524987	0.00128209	0.102365	-0.0789384	0.0792123	-0.0699303	-0.0849762	-0.0353583	0.121336	-0.0386015	-0.0420471	0.00141962	-0.105037	-0.173294	0.206932	0.0795489	0.0282348	0.211636	-0.118378	0.00973737	-0.00902997	0.353576	0.0787211	-0.059624	-0.0743256	0.0411771	0.26546	-0.283895	-0.154717	0.307329	-0.0714989
ENSG00000003393	0.128967	-0.198661	0.0796558	-0.254564	-0.0269479	0.0161959	0.245286	-0.328616	-0.146544	0.0898655	-0.0576922	-0.293874	0.00230498	0.0630102	-0.254578	-0.0778313	0.218359	0.392743	-0.0799503	0.0444299	0.122194	-0.0312261	0.119879	-0.0667281	0.0098417	0.00262584	0.0829602	-0.0504418	-0.0863217	0.113406	0.0403067	-0.285978	0.0830831	-0.119628	0.0374509	0.167925	-0.182651	-0.0479881	0.0984263	0.341946	0.0524013	-0.127054	-0.0945827	0.0104409	0.0771896	-0.210452	-0.238568	0.334649	-0.121063
ENSG00000003400	0.215571	-0.329178	-0.116091	-0.245328	0.113051	0.0989309	0.0706377	-0.181296	0.0583231	-0.113029	-0.144888	0.0869573	-0.137204	0.377452	-0.241365	-0.255686	0.227857	0.279156	0.108495	-0.0354122	0.477247	-0.0110621	0.374825	-0.175853	0.202929	0.0249152	-0.154564	-0.197983	-0.184202	0.427373	0.0277653	-0.552087	0.379175	0.142486	0.161598	-0.165781	-0.210512	-0.397538	0.158203	0.0495352	0.295974	0.0769344	-0.323155	-0.179653	-0.00417037	-0.0316073	-0.0226702	0.0972781	-0.275676
ENSG00000003402	0.170463	-0.444917	-0.175595	-0.189873	-0.0585233	-0.119989	-0.142705	-0.103582	0.0658551	-0.0436635	0.00408116	0.100671	-0.17134	0.641568	-0.281127	-0.369299	0.187656	0.258832	0.129684	0.0267989	0.434858	-0.125606	0.430604	-0.200898	0.270838	0.288074	-0.0682543	-0.240463	-0.114792	0.266718	-0.142042	-0.461878	0.459953	0.080233	0.155188	6.89873e-05	-0.110872	-0.42399	0.267731	0.110548	0.293898	-0.0617608	-0.30799	-0.239151	-0.093681	0.0136221	-0.186389	0.309327	-0.0601684
ENSG00000003436	-0.208401	-0.362528	-0.139713	-0.125339	-0.415881	-0.172499	0.0596714	-0.106263	0.102365	-0.166273	0.0264433	-0.304354	0.155525	0.259271	-0.272533	0.0125534	0.479169	0.479759	0.550139	0.250693	0.106489	0.0571032	0.205027	0.446007	0.0407306	0.29322	-0.170811	-0.173037	-0.114246	-0.0579701	-0.066834	-0.299402	0.843865	-0.0938164	0.0666957	0.107258	0.0451959	-0.25326	0.373395	0.0265205	0.220307	-0.203494	-0.215764	-0.0890462	0.25598	0.0118444	-0.261255	0.298198	0.185548
ENSG00000003509	0.427419	-0.249545	-0.186407	-0.284284	-0.143681	0.18686	-0.0155686	-0.0331203	0.192822	0.438064	-0.0497679	-0.0657455	-0.316793	-0.140145	-0.289603	-0.114031	0.186796	0.336944	0.0941262	0.151727	0.342959	-0.0887898	-0.0709328	0.0757696	0.242226	0.000901463	-0.0875591	0.00342663	-0.186892	-0.0376285	0.0330635	-0.183122	0.0419804	-0.245703	-0.116388	-0.119087	-0.205238	-0.222788	0.0845458	0.210141	-0.0447345	0.211194	-0.410203	0.249634	0.275447	0.232218	0.0775386	-0.10197	-0.101433
ENSG00000003756	0.110363	-0.491033	0.261208	-0.19433	-0.175375	-0.211797	0.196907	-0.000130763	-0.0553807	0.197196	-0.293067	-0.486303	-0.122235	-0.156102	-0.389635	-0.21025	0.0216625	0.46459	-0.0402901	-0.123567	0.325867	-0.0779499	0.246863	0.230207	0.308702	0.27445	-0.22007	-0.189047	-0.322646	-0.0265072	0.198277	-0.290746	0.320995	-0.271848	-0.175299	-0.234314	0.00964598	-0.249465	0.133403	0.0385113	0.15201	-0.110221	-0.280465	0.0524244	0.100437	-0.0205235	-0.0653146	0.18686	0.330606
ENSG00000003987	0.137531	-0.180196	0.0210753	-0.324943	-0.220891	0.0636818	0.308122	-0.389544	-0.211965	0.20736	0.00320162	-0.481191	0.04148	-0.0543579	-0.257616	0.142276	0.38893	0.380913	-0.108749	0.119032	0.219995	0.0683049	0.133633	0.032201	-0.012458	0.0169379	-0.0499748	0.0320921	-0.140367	0.094515	-0.023891	-0.28713	0.0152539	-0.14777	0.0656171	0.115442	-0.228853	0.122523	-0.0133994	0.45631	0.0216188	-0.202876	-0.161513	-0.0548136	0.10509	-0.273892	0.0760773	0.218744	-0.222005
ENSG00000003989	0.109563	-0.11709	-0.230524	-0.222619	-0.197538	0.1181	-0.0345953	-0.34878	-0.0712136	0.0247239	0.0765845	-0.128715	-0.308493	0.272031	-0.205492	-0.170198	0.299063	0.47297	0.138893	0.0574583	0.100544	-0.095811	-0.0402312	0.0398495	0.0431361	-0.077312	-0.00395876	-0.102778	0.0882982	-0.000421911	-0.180876	-0.319304	0.34814	-0.00459212	0.0960456	0.427321	-0.227459	-0.437209	0.317742	0.0782047	0.0132168	-0.149936	-0.190151	0.141954	0.284415	-0.269615	-0.379882	0.0995757	0.130638
ENSG00000004059	0.0610462	-0.144349	-0.0602118	-0.13964	-0.156906	0.0145577	0.0594838	-0.240606	-0.0394484	0.271677	0.0173476	-0.134531	-0.216517	0.257075	-0.446877	0.107488	0.518859	0.426031	-0.263848	0.221104	0.168817	0.15884	0.0499878	-0.0661698	0.0603154	-0.234821	0.101093	0.0489775	0.121373	0.249202	0.134686	-0.189586	0.199043	-0.278553	0.0798802	0.278981	-0.274584	-0.456415	0.13723	0.163083	0.0847684	0.147081	-0.209491	-0.0370514	0.174198	0.0508492	-0.0276692	0.162443	-0.0106687
ENSG00000004139	0.321998	-0.261368	-0.223158	-0.363955	0.0807543	0.0109149	-0.177226	-0.0374112	0.0108644	0.0480561	-0.0750881	-0.0954734	-0.414071	0.30276	-0.355401	-0.0938143	0.122049	0.193389	-0.288299	-0.028654	0.29258	-0.0464866	0.221968	-0.157758	0.0801173	0.092977	0.0911349	0.0324552	0.0228517	0.186463	-0.123573	-0.365389	0.371379	0.0162339	-0.0962635	-0.00924972	-0.103542	-0.215101	-0.0306712	0.133885	0.0772801	0.0618087	-0.281604	-0.0160084	0.0468979	-0.0464975	-0.133922	0.055268	-0.113889
ENSG00000004142	-0.00403691	-0.507711	0.152492	-0.437001	-0.0257287	0.133428	-0.0144552	0.0011701	0.149494	0.506698	-0.0141518	0.0694045	-0.357086	-0.199956	-0.236161	0.0264301	0.044313	0.410991	0.168414	0.0311692	0.261577	-0.0290335	-0.0384879	0.248992	0.239846	0.20319	0.0490656	-0.162368	-0.288473	-0.210923	0.121459	-0.202032	-0.0928185	-0.12161	0.0576431	-0.0570763	-0.153358	-0.360838	0.162215	0.215305	-0.00573801	0.199774	-0.405169	0.163142	0.104061	0.0293188	-0.140456	0.0097092	0.0380814
ENSG00000004399	-0.0377508	-0.271642	-0.270844	-0.195969	-0.150402	-0.0187798	-0.0951375	-0.0041697	-0.0677872	0.0374456	0.109239	-0.0588712	-0.215059	0.427272	-0.124736	-0.109687	0.302622	0.496987	0.170567	0.0249222	0.403506	-0.256446	0.0716561	0.155532	0.207662	0.111106	0.0866701	-0.190669	-0.10485	0.0254816	-0.128618	-0.11208	0.640965	0.073974	-0.110641	0.162814	-0.0479677	-0.1766	0.236338	0.188383	0.127076	-0.153287	-0.270528	0.0783549	0.257504	-0.180412	-0.0787408	0.176293	-0.142055
ENSG00000004455	0.341129	-0.31499	0.035899	-0.232444	-0.10091	0.0478431	0.187483	0.0586426	0.106344	0.4915	-0.130314	0.0376644	-0.25439	-0.170277	-0.449115	-0.0748985	0.134003	0.319809	0.223484	0.132774	0.309927	-0.0535923	-0.0919673	0.140038	0.113655	-0.0824229	0.00154922	0.0728314	-0.131632	0.16102	0.164291	-0.0436426	-0.0122206	-0.0030349	-0.0243272	-0.0496241	-0.329044	-0.255056	-0.0688628	0.198457	-0.110372	0.344609	-0.526168	0.0731418	0.319562	0.203037	-0.16324	-0.0941283	0.0704378
ENSG00000004468	0.213706	-0.522133	-0.447832	-0.233554	-0.132031	-0.00638248	-0.251511	-0.216301	0.0467906	-0.0914355	-0.111636	0.102792	-0.0853346	0.510399	-0.157539	-0.241708	0.384735	0.278756	0.411765	-0.30852	0.212619	-0.144605	0.139617	-0.123766	-0.0603627	0.0142161	0.152789	-0.0680459	-0.193666	0.0628099	-0.261728	-0.357164	0.736321	0.133809	0.125894	0.178998	-0.036099	-0.261637	0.233277	0.218529	0.178404	0.0330828	-0.0915932	-0.0732267	0.20073	-0.190298	-0.100184	0.15977	0.159919
ENSG00000004478	0.211598	-0.283104	0.137418	-0.00507088	0.021077	-0.0742387	0.133744	-0.159057	0.0658769	0.101415	-0.262217	-0.20564	-0.187664	0.268545	-0.175251	-0.00971381	0.0391884	0.348539	-0.121824	0.0536981	0.43109	0.0694269	0.181933	0.3468	0.0926145	0.000507976	-0.0887297	-0.0607538	-0.228955	0.166823	0.448942	-0.109848	0.279197	0.0139485	0.0432819	-0.28138	-0.524187	-0.295557	0.164697	0.251035	-0.0575753	0.011503	-0.140538	0.0604168	-0.0189283	-0.0373969	-0.22136	0.192112	0.0118115
ENSG00000004487	0.215069	-0.278435	-0.160413	-0.167489	0.0198571	-0.308066	0.057299	-0.165205	0.173193	0.209924	-0.179725	-0.0791864	-0.0455635	0.434872	-0.400659	-0.0499578	0.0519986	0.324933	0.0204276	-0.00720439	-0.00384579	-0.344672	0.215495	0.201634	0.20006	0.289046	-0.174342	-0.151529	-0.388285	0.0136366	0.138199	-0.219452	-0.00936506	-0.0578259	-0.0956959	-0.306762	-0.0616827	-0.0841423	0.242769	0.218334	0.083811	-0.0797709	-0.0488229	-0.173802	0.125545	0.0799494	-0.262568	0.315965	-0.0771696
ENSG00000004534	-0.0581564	-0.376568	0.0459516	-0.295792	-0.0272141	-0.107882	0.204029	-0.220749	-0.107089	0.112113	-0.178176	-0.19844	-0.103679	-0.0673887	-0.150761	-0.126236	0.239808	0.528054	0.159703	-0.00743957	0.353363	0.0418245	0.1185	0.34399	-0.022865	0.302101	-0.0154559	0.0102195	-0.146169	0.0888901	0.152115	-0.231639	0.376086	-0.189558	-0.0773365	-0.0240204	-0.129866	-0.0347917	0.142454	0.201171	0.0636012	-0.167454	-0.211198	-0.0320954	0.351225	-0.0412496	-0.211222	0.229141	0.19538
ENSG00000004660	0.149401	-0.390714	0.0135941	-0.164818	-0.168378	0.340834	0.099632	-0.0458843	-0.255062	0.380093	0.0781267	-0.208985	0.0952464	0.220489	-0.503354	0.227981	0.417899	0.0905569	-0.203019	-0.0744754	0.159819	0.0403319	0.122173	-0.219332	-0.00756436	-0.16979	0.0364015	-0.244939	0.0692798	-0.0247966	-0.0141671	-0.116168	0.178188	-0.117257	0.198343	0.181628	-0.201623	-0.101788	-0.157208	0.519684	0.0341566	0.00770713	-0.0624131	-0.17769	0.00734616	-0.379755	-0.0806802	0.470272	-0.359585
ENSG00000004700	-0.0485594	-0.206466	0.120019	0.0534694	-0.092942	-0.458318	0.0714776	-0.136444	-0.0442952	0.366387	-0.0908445	-0.291197	-0.00167463	-0.020208	-0.454069	-0.232076	-0.0359591	0.332125	-0.0906644	-0.00750745	0.260339	-0.102023	0.517728	0.0610862	0.106243	0.45319	-0.135169	-0.138439	-0.414724	-0.0130148	-0.111894	-0.276115	0.261541	-0.168138	0.0753367	-0.17759	-0.147096	-0.398085	0.290734	0.151032	0.24274	0.0356847	-0.0520491	-0.124966	0.193253	-0.097674	-0.190209	0.0985737	-0.116817
ENSG00000004766	0.277902	-0.11929	-0.28169	-0.0724369	-0.0346128	-0.205141	-0.0157718	-0.340183	-0.0151176	-0.00144406	-0.17772	-0.272864	-0.0386627	0.0104103	-0.211959	-0.106168	0.120847	0.384217	-0.178365	-0.030132	0.393586	-0.227301	-0.0357194	0.0227932	0.363643	0.0165258	0.27172	-0.0146495	-0.107108	0.405989	0.123704	-0.252812	-0.0246123	-0.360851	-0.146707	-0.100997	0.0233923	0.0902132	0.285979	0.455129	0.124488	0.00953428	-0.245267	0.499407	0.1266	-0.0130877	-0.117698	0.0444412	0.119952
ENSG00000004776	0.117423	-0.224755	0.116927	0.000304688	-0.316796	0.169395	0.166041	-0.137449	-0.231234	0.0106771	0.147104	-0.147775	-0.0887478	0.188665	-0.219574	-0.0580341	0.415538	0.584402	0.311409	0.327209	0.37564	-0.375744	0.197451	-0.120594	-0.0833576	0.120302	0.153184	-0.0124397	-0.0102315	0.162796	-0.0768779	-0.218942	0.694254	0.30258	0.142736	0.182299	-0.264969	-0.0847563	0.181489	-0.00953824	0.212327	-0.0772555	-0.255811	0.323978	0.373297	-0.123109	-0.119429	0.115504	-0.187906
ENSG00000004777	-0.0406977	-0.153386	0.00715432	-0.429516	-0.011309	0.195999	-0.0192186	-0.270478	-0.176973	0.247158	0.228554	-0.365292	0.0959268	0.364243	-0.178613	0.0683168	0.371371	0.422851	-0.0805048	0.0579178	0.225922	-0.305016	0.069257	0.0438706	0.134459	-0.167275	-0.0429626	-0.263158	-0.0298899	-0.18072	-0.112594	-0.203641	0.315614	-0.0253757	-0.141779	0.270691	0.00704322	0.107401	-0.0597633	0.359064	0.0964582	-0.183793	-0.211708	0.08453	0.19883	-0.330411	0.125777	0.360106	-0.116155
ENSG00000004779	0.376201	-0.355977	0.137604	-0.215645	-0.0777484	0.164102	0.155223	0.00426347	-0.0394662	0.618038	-0.257741	-0.0132926	-0.318658	-0.184878	-0.203542	0.154791	0.1178	0.082902	0.125571	-0.0487694	0.170895	0.076759	-0.298143	0.205025	0.14111	0.0770627	0.0572267	-0.0206369	-0.546756	-0.0223178	0.0521924	-0.365118	-0.209743	-0.236896	0.163705	-0.0657257	-0.27472	-0.158557	0.184884	0.209923	0.122766	0.251349	-0.44294	0.384701	0.179033	0.109058	-0.176288	0.0960236	-0.137535
ENSG00000004799	-0.0334767	-0.218144	-0.145425	-0.0963052	-0.202262	0.237022	0.180536	-0.196386	-0.161648	0.230833	0.0743869	0.0457618	-0.378086	0.222678	-0.221024	-0.134431	0.398878	0.257554	0.395971	0.180441	0.329445	-0.266778	-0.0021225	0.0839581	-0.0245322	0.169448	-0.128178	-0.0771816	0.00422196	-0.14506	-0.117121	-0.196569	0.406658	-0.0165368	0.237513	0.239809	-0.311531	-0.240363	0.232312	0.024033	-0.00662553	-0.171418	-0.430266	0.137875	0.28576	-0.295749	-0.0871263	0.0554986	-0.09778
ENSG00000004809	0.353711	-0.247827	-0.208936	-0.240231	-0.243091	0.283926	0.0422038	-0.0928697	0.111624	0.370931	0.0129759	-0.0615193	-0.205339	0.267698	-0.324496	0.0131895	0.287101	0.278197	0.228483	0.0782888	-0.00140205	0.223456	-0.248686	-0.0696974	-0.13846	0.054266	0.0718828	-0.073691	0.191557	-0.0263954	-0.170901	-0.258243	0.105152	0.0160871	0.205198	0.21833	-0.189031	-0.152524	0.0624537	0.126032	-0.0995755	0.00541279	-0.111166	0.0977049	0.174333	-0.209663	-0.2172	0.124869	0.1853
ENSG00000004838	0.0978409	-0.372735	-0.092131	-0.274271	-0.0755137	0.182895	-0.00942326	-0.201	0.0230146	0.0975461	-0.0641697	-0.0532734	-0.257345	0.0886065	-0.237421	-0.073008	0.2479	0.241937	0.0253709	0.113922	0.217277	-0.116882	0.0631398	0.0963136	0.0704079	-0.0881663	0.0171659	0.0200573	-0.11608	-0.00792807	-0.0753328	-0.248883	0.149824	-0.0267441	-0.146867	0.153056	-0.0498135	0.00887724	0.104252	0.267503	-0.000108934	-0.00370008	-0.278208	0.0585471	0.138792	-0.116293	-0.108818	0.281975	-0.149346
ENSG00000004846	0.0857789	-0.30335	-0.15424	-0.0796953	-0.0369571	-0.0159201	-0.0028559	-0.0946386	0.0754827	-0.115931	-0.0262754	0.0312721	-0.225001	0.250796	-0.24096	-0.302919	0.0751702	0.370793	0.0759144	0.00694548	0.191418	-0.084107	0.111869	0.0298814	0.0206746	-0.00735768	0.00755399	0.018912	-0.0641615	0.108116	-0.0178256	-0.228066	0.430641	0.0115584	0.0463495	0.1104	0.0596212	-0.234572	0.281721	0.233442	0.179962	-0.0204333	-0.101582	0.0511328	0.0857627	-0.079737	-0.23049	0.0700049	0.0136277
ENSG00000004848	0.00185479	-0.430676	-0.0508009	-0.497912	-0.0790724	0.296324	0.292257	-0.329047	-0.282134	-0.221948	0.0913183	-0.291642	-0.0961333	-0.02594	-0.0461338	-0.0865912	0.411188	0.502888	0.0441357	0.0245778	0.167089	0.0603759	0.0131281	-0.00676071	-0.0825395	-0.0149705	-0.0368296	-0.0981471	-0.178076	-0.0160997	0.0119925	-0.0575971	-0.189912	0.0656486	0.0774615	0.0284908	-0.0998078	0.205814	0.101362	0.456043	0.322451	-0.319026	-0.0605993	0.228371	0.204659	-0.23795	-0.290628	0.188311	-0.0452587
ENSG00000004864	0.333279	-0.446493	0.000572525	-0.484688	-0.0898971	0.115992	0.0694957	0.0858705	0.145309	0.393804	-0.0241767	0.00765353	-0.42054	-0.152845	-0.379952	0.0163189	0.0469319	0.354328	0.0518052	0.0738429	0.30224	-0.0464022	-0.205937	0.0511216	0.00531573	0.251923	0.0452163	0.163962	-0.048388	-0.0145775	-0.0508895	-0.0603467	0.0230149	-0.0872026	0.0653	-0.00510921	-0.270355	-0.19671	0.151389	0.378776	-0.162142	0.365759	-0.338239	0.0481293	0.175736	-0.0262877	-0.302197	0.0238071	0.0176804
ENSG00000004866	0.247947	-0.181905	-0.265558	-0.380659	-0.167228	-0.100294	-0.0170908	-0.257826	-0.0715245	0.269894	-0.179736	-0.324355	-0.225451	-0.222656	-0.127941	-0.093028	0.119548	0.299296	-0.337915	0.0750684	0.39973	-0.170046	0.0509289	0.199695	0.305522	0.0201673	0.0605742	0.264552	0.00116246	0.0175934	-0.311186	-0.284679	0.323895	-0.160693	0.0445805	0.312035	0.0358317	-0.228659	0.165325	0.260541	0.14108	0.0847626	-0.257827	0.155533	0.320307	-0.16409	-0.270272	0.111842	-0.00887943
ENSG00000004897	-0.014095	-0.396845	0.24171	-0.199367	0.140899	-0.180375	-0.00689448	0.0938689	-0.0853467	0.202691	-0.337512	-0.412266	-0.219913	-0.0946032	-0.630797	-0.368109	-0.0551886	0.366356	-0.0608122	-0.0878603	0.0775613	0.0197971	0.25594	-0.0157875	0.389509	0.0707955	-0.0743053	-0.220054	-0.311904	0.298487	0.135477	-0.298312	0.343642	-0.0151152	-0.198955	0.099072	0.0939307	-0.0238887	0.219307	0.26825	0.432769	-0.0634757	-0.295125	0.182456	0.161986	-0.0740639	-0.0955157	0.12866	0.0570199
ENSG00000004939	0.354028	-0.416372	-0.338447	-0.179239	-0.203417	-0.140407	-0.212539	-0.0671549	0.214768	0.0941838	0.0075166	-0.0691547	-0.0842773	0.339401	-0.475475	0.0656047	0.249093	0.376336	0.205734	0.047766	0.254841	0.0642314	0.139775	-0.00728314	-0.263598	0.0438832	0.0126367	-0.0833603	0.224485	0.0630442	-0.114953	-0.383188	0.916697	-0.350667	0.075523	0.379481	-0.239444	-0.0840571	0.18553	-0.0448353	0.0280989	0.13467	-0.0792806	0.0590187	0.136174	-0.0722415	-0.433994	0.377899	-0.0938255
ENSG00000004948	-0.0506509	-0.312264	-0.106636	-0.241716	-0.427243	0.236808	-0.0299128	-0.367774	-0.0248043	0.0226778	-0.0452884	-0.177404	0.00568724	0.37032	-0.184528	-0.0666275	0.59047	0.463078	0.141184	-0.0858579	0.112395	0.0541362	0.151472	0.157054	-0.391514	-0.165508	0.117142	-0.0429687	-0.0732277	-0.113005	-0.0066805	-0.434047	0.520539	-0.0904592	0.03428	0.264422	-0.24276	-0.0498145	0.2467	-0.0354908	0.112623	-0.00403466	-0.0674404	0.0916384	0.188092	-0.382641	-0.531948	0.308932	-0.0777264
ENSG00000004961	-0.00426435	-0.289354	0.122722	-0.281612	-0.199326	0.0946644	0.51928	-0.156802	-0.108307	0.0155846	-0.174181	-0.431198	-0.244975	-0.206559	-0.380956	-0.122624	0.142356	0.212485	0.122735	-0.0106957	0.273617	0.162101	0.00936501	0.25274	-0.225147	0.0926027	-0.123388	-0.071735	-0.286013	0.268098	0.164217	-0.125597	0.240087	-0.160176	-0.0303344	-0.190831	-0.438107	0.0113702	-0.105761	0.411433	0.225882	0.0336542	-0.481627	0.0992398	0.222001	0.0564804	-0.244336	0.248074	0.0274359
ENSG00000004975	0.0189868	-0.421108	0.069966	-0.123387	0.136643	-0.0190955	-0.076762	-0.167325	0.100923	-0.128593	0.0189387	-0.00858914	-0.316105	0.127075	-0.0528331	-0.0198876	0.303738	0.408777	-0.0187195	0.287115	0.424199	-0.436101	0.238309	0.155865	0.390571	0.036689	0.093036	-0.00934554	0.0832657	0.211197	0.00564314	-0.189927	0.322826	-0.231887	-0.154824	-0.0368733	0.159752	0.0511248	0.444834	0.184675	0.14413	0.00841004	-0.23446	-0.0460692	0.0833224	-0.0293105	-0.298162	0.519042	-0.117075
ENSG00000005001	-0.112312	-0.360256	-0.0811406	-0.438667	-0.276643	0.280063	0.084871	-0.0843667	0.126189	-0.131416	0.0629713	-0.221637	-0.34211	0.525031	-0.376436	-0.129587	0.49475	0.682157	0.134774	-0.0838342	0.208918	0.0440104	0.2915	0.110781	0.0601672	0.173054	-0.143343	-0.0239042	-0.0263419	-0.0320545	-0.227985	-0.175224	0.362404	0.058979	-0.0123407	0.157269	-0.180736	-0.384919	0.467337	0.474287	0.396952	0.420283	-0.145671	0.0759993	0.339484	0.0324019	-0.119588	0.276679	0.130919
ENSG00000005007	0.080394	-0.286438	0.28166	-0.372131	0.196744	0.0395687	0.0449273	0.0152156	0.0279682	0.301704	-0.0638668	-0.458887	0.0194539	0.0712169	-0.346191	-0.0340732	0.0354588	0.429159	0.0369724	-0.158908	0.395789	-0.0756349	0.071996	0.187665	0.1854	0.302024	0.157138	-0.168066	-0.0864297	-0.150775	0.265134	-0.107411	0.349306	-0.168064	-0.163047	-0.136487	-0.0300489	-0.0999175	0.204148	0.232479	0.0186074	-0.0298865	-0.305129	-0.000786988	0.382616	0.0437684	-0.233187	0.196243	-0.0340743
ENSG00000005020	-0.0671863	-0.503147	-0.411806	-0.19518	-0.0669211	0.0675581	-0.0196921	-0.185492	0.0528181	-0.0708421	0.062407	0.0827021	-0.0613465	0.363722	-0.158798	-0.20276	0.278715	0.404694	0.292988	-0.13259	0.348259	-0.0351377	0.0548431	-0.0171133	0.00585756	0.0797183	0.0571606	-0.178608	-0.197823	0.0941062	-0.152308	-0.191223	0.559559	0.140861	-0.0120338	0.272252	-0.0294875	-0.320257	0.252026	0.505386	0.11849	-0.00451554	-0.101245	-0.319608	0.137525	-0.194639	-0.160254	0.277418	0.133514
ENSG00000005022	0.122955	-0.247606	0.100857	-0.420308	0.0353804	-0.00332535	0.000292461	0.203443	-0.00755476	0.241461	-0.110295	-0.00875259	-0.307424	-0.198342	-0.552032	-0.170168	0.172308	0.330677	0.0636795	-0.116631	0.272842	0.0156162	-0.126646	0.0162698	-0.182577	0.214378	0.205478	-0.0126819	-0.0924926	0.165195	0.0765836	-0.0735533	0.192032	0.0105714	0.0468803	-0.0914047	-0.201852	-0.0585652	0.235921	0.211551	0.0277107	0.418004	-0.314321	-0.00423423	0.268585	0.0165821	-0.398767	0.231326	-0.185199
ENSG00000005059	0.105969	-0.339722	-0.104795	-0.33427	-0.0589017	-0.0804618	-0.133409	0.00476839	0.0350752	0.483638	-0.105869	-0.118306	-0.306142	-0.0301017	-0.219115	-0.0238465	0.0433607	0.264948	0.0239862	0.0182981	0.181564	-0.0508569	0.054566	0.134403	0.217356	0.0488332	-0.0260928	-0.0549991	-0.227622	-0.0968424	0.0767695	-0.241523	0.0599745	-0.0891862	-0.0511408	0.0564613	-0.242663	-0.334753	0.219548	0.0327853	-0.0680073	0.0829875	-0.233142	0.163256	0.14692	0.0295305	-0.216762	0.08908	-0.0373276
ENSG00000005073	0.0986161	-0.354021	-0.101202	-0.116398	-0.274432	-0.317763	0.243976	-0.0498098	-0.262728	0.0231324	-0.00260024	-0.120303	-0.219572	0.20215	-0.251387	-0.258202	0.0140298	0.450691	0.126451	0.0879795	0.254439	-0.340196	0.257025	0.246042	0.091495	0.14727	-0.0558911	0.014466	-0.379638	0.179126	0.0389135	-0.182016	0.506429	0.0530699	0.0317291	0.0823832	0.0118118	-0.296883	0.317369	0.0891414	0.391681	-0.281788	0.0338895	-0.0233552	0.145502	-0.108228	-0.286293	0.268303	-0.20752
ENSG00000005075	0.222018	-0.228263	0.00750321	-0.26818	0.0747262	-0.320504	-0.04858	-0.251119	-0.0499032	0.468858	-0.319518	-0.423779	0.179766	-0.103519	-0.350984	-0.0511144	-0.288454	0.362971	0.0379077	0.0308913	0.428379	0.0491562	0.00827249	0.375501	0.103433	0.319771	-0.2671	-0.123594	-0.421378	0.0188458	0.0364535	-0.0146457	0.436154	-0.322446	0.046387	-0.272491	-0.0729088	-0.151226	0.502557	0.230799	0.0945075	0.0842745	-0.305656	0.0353468	0.0160741	-0.115758	-0.0391896	0.0423949	0.00842813
ENSG00000005100	0.0716306	-0.397184	-0.0909319	-0.104402	-0.123785	-0.193397	-0.0670542	0.0936377	0.121915	0.178875	-0.0355672	-0.521375	0.0907888	-0.0146398	-0.218326	-0.0758387	0.0720117	0.504687	-0.0793507	-0.191067	0.533268	0.0815336	0.175385	0.160633	0.264054	0.168237	-0.139549	-0.29552	-0.301505	0.069245	0.413626	-0.0876294	0.368779	0.0062788	0.014125	-0.238728	-0.0508147	-0.28724	0.218652	0.0219597	0.19926	-0.0615868	0.0303547	0.000559193	0.154881	-0.0107611	0.0881648	0.256332	0.335034
ENSG00000005102	0.194271	-0.286549	-0.0605896	-0.128183	-0.209197	0.0689893	0.199764	-0.110183	-0.0879193	0.0371089	0.0102654	-0.135434	-0.213769	0.0331317	-0.109058	-0.0781896	0.234749	0.499837	0.206942	0.295244	0.355671	-0.245846	0.0199641	-0.143058	-0.0351057	0.0724084	0.0646223	0.133613	-0.145003	0.247648	-0.0347325	-0.203419	0.480333	-0.0116922	-0.00706938	0.0571823	-0.177756	-0.144247	0.1935	0.264088	0.236857	-0.141661	-0.243578	0.0122423	0.28135	-0.168251	-0.238455	0.0496859	-0.287297
ENSG00000005108	0.0662502	-0.344782	-0.0927837	-0.358588	-0.323782	0.160901	0.315471	-0.0271748	-0.253477	0.0737504	0.030951	-0.35745	-0.00457513	0.0600943	-0.160818	0.0158617	0.259487	0.340858	0.113747	-0.0107789	0.143712	0.0367869	-0.0323884	-0.0246522	-0.147045	0.129345	0.049499	-0.138551	-0.0988756	-0.0409998	-0.0752274	-0.0404703	0.138805	0.104447	0.0348802	0.051627	-0.20262	0.0817539	0.069911	0.351695	0.212363	-0.182071	-0.0525426	-0.0253779	0.3546	-0.354186	-0.293285	0.392781	-0.0632722
ENSG00000005156	0.091012	-0.50787	0.110055	-0.18401	-0.156267	-0.495138	-0.0203302	0.241444	0.02032	0.329085	-0.235342	-0.280881	-0.368089	-0.0595546	-0.466975	-0.235122	-0.0815617	0.367006	0.0851305	-0.194103	0.29164	-0.271833	0.252217	-0.0637647	0.209028	0.346687	-0.112002	-0.255671	-0.405209	-0.0819803	0.16649	-0.238037	0.12967	-0.054491	-0.000557924	-0.205315	-0.0979428	-0.31715	0.364778	0.100562	0.220544	0.0391884	-0.25079	-0.00905985	0.136526	-0.0103432	-0.209674	0.122643	0.0370367
ENSG00000005175	-0.0762717	-0.182748	0.266909	-0.03341	-0.219183	-0.168777	0.0469828	-0.143565	0.176088	0.400163	-0.0203892	-0.247868	0.0410706	0.0074406	-0.557381	-0.32567	-0.0056673	0.464882	-0.195496	0.00820524	0.405793	-0.0641383	0.383864	0.147107	0.0566598	0.290195	0.0912933	-0.0936718	-0.260008	0.225207	0.209031	-0.21905	0.413057	-0.28732	-0.014468	-0.182191	-0.186247	-0.168167	0.0700905	0.412801	-0.0933294	0.0114947	-0.149122	0.134187	0.0473971	0.116012	0.00460138	0.161565	0.0768948
ENSG00000005187	0.113286	-0.34292	-0.0675033	-0.243413	-0.329325	-0.13013	-0.107611	-0.24416	0.119696	0.109095	0.0286669	-0.0666196	-0.144949	0.238772	-0.369047	-0.317674	0.329781	0.502366	0.394306	-0.00666664	-0.116443	0.00379182	-0.0110593	0.384225	-0.126364	0.0486189	-0.132721	-0.0935256	-0.08708	-0.243615	0.027427	-0.375425	0.369273	-0.177717	0.116307	0.275468	-0.0607476	-0.299848	0.417923	-0.105751	0.118456	-0.09747	-0.212752	0.193122	0.182421	-0.0584016	-0.335969	-0.00654151	0.117061
ENSG00000005189	0.0545652	-0.294228	0.0665139	-0.205438	-0.0770175	-0.186754	-0.0911936	-0.238577	0.104227	0.133038	0.0589884	-0.196739	0.0482845	0.156375	-0.335011	-0.342174	0.059475	0.398709	0.0129303	-0.164156	0.160852	-0.0229835	0.280188	0.119413	0.00998323	0.0353054	-0.0020915	-0.112715	-0.317936	-0.00198219	0.0269439	-0.302843	0.155281	-0.0372751	-0.0158953	-0.0231891	-0.191993	-0.18982	0.263274	0.195144	0.276747	0.187762	-0.157665	0.126607	0.13124	0.0653574	-0.232887	0.160104	0.0709678
ENSG00000005194	0.31867	-0.177895	-0.028191	-0.0854964	-0.122307	-0.0633643	0.0467803	-0.0436537	0.0393907	0.369052	-0.311124	-0.38073	-0.25188	0.243197	-0.262258	0.222323	-0.113806	0.514743	-0.128896	0.0188035	0.544007	0.0143533	0.270933	-0.0309767	0.0504075	0.0837322	0.0745983	0.0571057	-0.120762	0.0928371	0.370257	0.0438973	0.191423	-0.162006	-0.0736212	-0.24061	-0.20258	-0.0268047	-0.0150126	0.121942	-0.128265	0.0856789	-0.305541	-0.0447595	0.264338	-0.0030406	-0.118187	-0.0714508	0.0438321
ENSG00000005206	0.0832107	-0.315437	-0.0780956	-0.302829	-0.0264806	0.0806494	0.0546663	-0.190729	-0.0132099	0.112514	-0.0748581	-0.25826	-0.259143	0.165863	-0.271003	-0.0386745	0.275862	0.384715	-0.15326	0.135502	0.283349	-0.0783272	-0.0191006	0.0930034	0.144018	0.0701382	-0.0648333	-0.0755771	0.11978	0.040258	-0.00743765	-0.173153	0.297766	-0.11546	-0.137644	0.201934	-0.0975017	0.012773	0.0704247	0.355083	-0.00831359	-0.149	-0.336763	0.112632	0.227314	-0.135407	-0.025613	0.135457	-0.00560227
ENSG00000005238	0.112369	-0.305459	-0.173421	-0.127914	0.0143213	-0.0633935	-0.154398	-0.109377	-0.0120786	0.1525	0.0274926	0.0414478	-0.0362257	0.219578	-0.139807	-0.134701	0.191087	0.399245	0.0012662	0.010803	0.212828	-0.209671	0.114109	-0.0166654	0.100824	0.175021	0.0313859	-0.150865	-0.10731	0.0349841	0.0169644	-0.248952	0.225296	0.100309	-0.0612954	0.0729456	-0.112436	-0.216808	0.160742	0.0186241	0.125718	-0.0874626	-0.0599965	0.0589576	0.216344	-0.00573251	-0.106111	0.158198	0.0847012
ENSG00000005243	0.0115716	-0.105221	-0.120946	-0.151799	-0.34812	-0.0531645	0.112859	0.069278	-0.257116	0.14624	0.169925	-0.209671	-0.229173	0.237826	-0.111032	0.0556457	0.237114	0.630992	0.0715557	0.357785	0.449922	-0.178389	-0.100058	-0.0143082	0.219825	0.0739446	0.237406	-0.0463605	-0.0243638	0.200592	-0.0133122	-0.0920692	0.662052	0.0268742	0.0783434	-0.00329962	-0.107884	-0.23793	0.217401	0.0804975	0.371406	0.0665151	-0.374721	0.17783	0.449057	0.0238835	-0.260999	0.0201969	-0.101811
ENSG00000005249	0.148422	-0.228847	-0.275172	-0.144216	-0.148666	0.0198043	0.0472037	-0.0269603	-0.0638733	0.0540494	0.0770578	-0.0425628	-0.133481	-0.186157	-0.1466	-0.0222585	0.574319	0.312107	-0.312421	-0.250501	0.116495	0.100496	0.174413	0.0442436	0.0121091	-0.0443498	-0.0212738	-0.0232842	-0.14013	0.129885	0.0422511	-0.0436251	-0.0177757	0.061519	-0.151673	-0.0442948	-0.118571	0.0949462	0.0822776	0.366048	0.0970036	-0.177801	0.0661342	0.0060079	0.325793	-0.0890653	-0.115383	0.294206	-0.390977
ENSG00000005302	0.0149707	-0.535086	-0.272709	-0.560806	-0.268946	0.0179336	0.308197	-0.0370014	-0.279942	-0.196715	0.0513809	-0.536459	0.0139134	0.171682	-0.291383	-0.400165	0.0835352	0.131615	0.322342	-0.189587	0.324938	0.0366727	0.436886	0.179848	-0.0818022	0.206095	-0.212369	-0.288109	-0.567855	0.325998	0.068222	-0.294472	-0.0673124	0.186258	-0.0787803	-0.232568	-0.506159	0.152375	-0.0168082	0.544321	0.209826	-0.19713	-0.275873	0.172817	-0.0580074	0.144222	-0.165085	0.0887147	-0.218413
ENSG00000005339	0.216289	-0.462324	-0.156863	-0.248389	-0.0334776	-0.478927	0.237627	-0.0320044	-0.180415	0.0281145	-0.180028	-0.258157	-0.0577362	0.305924	-0.254078	-0.276067	-0.151137	0.204834	0.156962	-0.0859817	0.0883314	-0.0734601	0.450121	0.145529	0.176485	0.164622	-0.0154026	-0.107023	-0.462643	-0.036305	0.139184	-0.347901	0.330147	-0.0400635	-0.0936672	-0.140992	-0.0148048	-0.389129	0.257247	0.122917	0.394832	-0.493234	-0.0382953	0.190101	0.142147	-0.0226154	-0.0984372	0.235612	-0.0794043
ENSG00000005379	0.20977	-0.342968	-0.290456	-0.216769	-0.135551	0.0750567	0.103741	-0.222062	-0.102688	-0.0606383	-0.0389276	-0.099105	-0.0217077	0.274064	-0.101048	-0.131818	0.359429	0.318339	0.181502	-0.0913047	0.260448	-0.135508	0.113154	-0.0881695	0.00275623	0.0458778	0.0771194	-0.0457909	-0.152388	0.147541	-0.0983857	-0.189312	0.355434	0.0813924	-0.00316817	0.133674	-0.0585136	-0.0486365	0.118991	0.304714	0.0883344	-0.214429	-0.00961547	-0.0651919	0.220302	-0.239376	-0.0517593	0.365205	0.0566715
ENSG00000005381	0.248467	-0.404021	-0.442998	-0.0862783	-0.175945	0.0285694	-0.437115	-0.223029	0.251889	-0.0337734	0.0300283	0.11	-0.235505	0.605988	-0.377859	-0.103638	0.479424	0.381681	0.559524	-0.31782	0.288103	-0.0375851	0.251388	-0.0144428	0.0282068	0.168528	0.0711492	-0.122468	-0.0161986	-0.0731908	-0.198099	-0.290809	0.84036	-0.0315578	0.0928124	0.108163	-0.2226	-0.351884	0.349986	-0.0401948	0.0870552	0.109712	-0.132242	0.115457	0.366658	-0.137289	-0.150877	0.294208	0.113464
ENSG00000005421	0.0348311	-0.213399	0.117426	-0.134518	-0.37896	-0.0497371	0.167101	-0.218997	0.0855561	0.197859	-0.0513413	-0.264067	-0.236915	0.349549	-0.548129	-0.0618903	0.165805	0.423469	0.454956	-0.0213133	-0.0601804	-0.0334293	0.062002	0.402519	0.0282598	0.178642	-0.166801	0.0385756	-0.0897615	-0.222718	-0.0835765	-0.411933	0.396005	-0.15124	0.233112	0.111379	-0.0408433	-0.37202	0.49549	0.0298654	0.0198881	-0.156403	-0.267883	0.236232	0.0824458	-0.265356	-0.330596	0.0263018	0.202131
ENSG00000005436	0.2169	-0.372258	-0.0192405	-0.0408246	-0.0243407	-0.247787	0.0715424	-0.0561934	0.350003	0.11545	-0.124101	-0.379287	0.161989	-0.0907318	-0.236894	0.0718833	0.386686	0.419474	0.125944	3.71626e-05	0.43648	-0.055605	0.225618	0.437994	0.239485	0.244955	-0.153033	-0.197709	-0.148862	0.150443	0.179614	-0.162443	0.416456	-0.131792	-0.122028	-0.167531	0.203649	-0.134319	0.153479	-0.0428326	0.0727448	-0.299541	-0.0604906	0.0901085	0.196832	-0.0941922	0.101644	0.306751	0.221383
ENSG00000005448	0.143344	-0.352119	-0.190461	-0.139167	-0.0686307	-0.0629131	-0.0939145	-0.132352	-0.00612725	0.0160976	-0.0638986	-0.0310969	-0.111897	0.239166	-0.252073	-0.12981	0.190199	0.35689	0.203242	-0.126946	0.255342	-0.0956265	0.144209	0.0154787	0.0839557	0.0795219	0.0570398	-0.0689127	-0.146017	0.110141	-0.0301305	-0.192193	0.423678	0.00661488	-0.0195383	0.0153995	-0.0243024	-0.157179	0.227169	0.224248	0.121816	-0.0680113	-0.0961163	0.0191363	0.161502	-0.123732	-0.127418	0.164685	0.0615036
ENSG00000005469	0.257401	-0.314249	-0.180278	-0.0952625	-0.109622	-0.0172249	-0.045738	-0.120947	0.175269	0.18589	-0.0910394	-0.0209691	-0.253547	0.0464883	-0.242	0.014075	0.16421	0.421998	0.237688	0.0653432	0.400888	-0.0213478	-0.0221685	-0.00239998	0.181528	0.181069	0.00025532	-0.0404599	-0.138544	0.170453	0.0416128	-0.267802	0.380738	-0.150757	-0.011592	0.0507199	-0.100416	-0.333744	0.258404	0.195033	0.0112658	-0.00325434	-0.238533	0.0786771	0.2097	-0.00995888	-0.0586322	0.0164227	0.0423317
ENSG00000005471	0.17594	-0.284776	-0.150437	-0.141219	-0.181064	0.0642105	-0.000296024	-0.182301	0.0350881	0.0761604	-0.0367166	-0.0813635	-0.221089	0.282836	-0.193328	-0.050478	0.226804	0.383487	0.126453	0.0146239	0.213032	-0.0530789	0.0445679	-0.00860066	0.0353014	0.129418	0.0529656	-0.00339676	-0.00899393	0.0354752	-0.0213483	-0.270918	0.353595	-0.00480526	0.0771208	0.152981	-0.0333573	-0.33486	0.219912	0.0946318	0.0139227	-0.0719189	-0.17101	0.0380222	0.18026	-0.140967	-0.1467	0.10076	0.0863377
ENSG00000005483	0.062195	-0.525453	-0.172284	-0.122791	-0.0937304	-0.300575	-0.0865409	0.106446	-0.00198602	0.348992	0.029577	-0.585259	-0.0643905	0.359211	-0.284511	-0.191909	-0.228808	0.23914	0.167734	-0.179403	0.115449	-0.117741	0.485781	0.221004	0.240262	0.279117	-0.176074	-0.0689693	-0.29436	0.11869	0.169694	-0.131459	0.178088	0.182022	-0.0595145	-0.140402	-0.116278	-0.244537	0.247464	0.0701755	-0.00117366	-0.268272	0.00723144	0.226441	-0.109617	0.0813544	-0.214111	0.371106	-0.109497
ENSG00000005486	0.112025	-0.244502	-0.147939	-0.338366	-0.166168	-0.113013	-0.00794572	-0.00907507	-0.081969	0.453373	0.0468586	-0.326313	-0.203496	0.0766171	-0.00732444	-0.0202643	-0.00127908	0.39409	0.0159349	-0.0952309	0.2546	-0.053276	0.0394118	0.0780486	0.343991	0.146759	-0.0589961	-0.159323	-0.107222	-0.103315	0.00859885	-0.177728	0.145036	-0.0106626	0.106289	-0.00742512	-0.22021	-0.284776	0.22087	0.0166014	-0.0750982	-0.0296371	-0.125467	0.195864	0.0797409	0.0379517	0.096162	-0.0450727	0.172926
ENSG00000005513	0.254579	-0.343452	0.120673	-0.234032	-0.331264	0.126116	0.177223	-0.0829926	-0.385804	0.367838	-0.0385329	-0.461088	0.118469	0.403206	-0.357576	0.253141	0.313592	0.343422	0.134033	-0.170425	-0.0751856	-0.0994376	0.192687	0.0451852	-0.0996649	-0.0389121	0.16061	-0.0617119	-0.11177	-0.135416	-0.184805	-0.143811	0.377476	-0.0133587	0.172986	0.277229	-0.176637	0.129386	-0.145827	0.316396	0.21108	-0.220006	-0.0865576	0.101131	0.28675	-0.483246	-0.225765	0.378644	-0.228466
ENSG00000005700	0.00951374	-0.293231	0.243497	-0.240707	0.0245562	-0.193512	-0.210678	-0.293338	-0.0487168	0.220033	-0.144097	-0.152738	0.134404	-0.196839	-0.107556	-0.0842446	0.331288	0.453783	0.0141577	-0.265628	0.392264	-0.0313441	0.408204	0.133781	0.0389471	0.123051	0.173269	0.22029	-0.220354	-0.0099765	-0.054035	-0.571877	0.214775	-0.189784	0.0969956	0.0383532	-0.129648	-0.168158	0.401786	0.19828	-0.00400718	-0.110453	-0.0545579	-0.0369081	0.258186	-0.146696	-0.146223	0.154916	0.105638
ENSG00000005801	0.0538481	-0.258999	0.0159269	-0.232755	-0.123193	-0.185378	0.0290129	-0.0889148	-0.0470374	0.23523	-0.0294499	-0.302629	-0.070438	0.0724111	-0.274005	-0.0912554	0.0662476	0.324201	0.053393	-0.0143444	0.188676	-0.014399	0.138369	0.114272	0.0789406	0.148431	-0.0464695	-0.0376292	-0.182851	0.0941471	0.131678	-0.112958	0.150934	-0.108026	-0.0619749	-0.0378511	-0.115757	-0.200181	0.173611	0.162815	0.140477	0.030583	-0.117691	0.126344	0.142004	-0.0407244	-0.20839	0.150612	0.0388804
ENSG00000005810	0.0441642	-0.292906	0.0875419	-0.268952	0.184087	0.0524717	0.0523051	-0.161385	0.198742	0.231576	-0.116053	-0.291284	-0.196945	0.195127	-0.110238	-0.21256	0.136418	0.44535	-0.074981	-0.277331	0.24474	-0.123864	0.17085	-0.227172	0.00884507	0.325417	0.0632003	-0.0735847	-0.0428008	0.0685109	-0.018148	-0.181758	0.19601	-0.0549704	-0.153834	-0.0301822	0.0101577	0.0317643	0.153918	0.384247	0.122063	0.0783501	0.109687	0.0474533	-0.191502	-0.295723	-0.403423	0.422964	-0.0153101
ENSG00000005812	0.184465	-0.323657	0.255052	-0.220149	0.094066	-0.122385	0.0324404	-0.329865	0.102025	0.0770768	-0.21887	-0.139879	-0.405646	0.0765362	-0.25547	-0.219836	0.00366514	0.467584	-0.12248	-0.0329939	0.41591	-0.243654	0.242709	0.0211709	0.138087	0.122861	0.0823055	0.19918	-0.0651744	0.0496661	-0.0688112	-0.47812	0.504308	-0.21754	-0.0124026	-0.0958583	0.186503	-0.167266	0.347388	0.116466	0.174186	-0.0552524	-0.204957	0.174001	0.225518	-0.157989	-0.00384212	0.231608	0.113352
ENSG00000005844	0.170005	-0.431524	-0.385499	-0.179979	-0.146915	0.0458094	-0.272249	-0.28297	-0.0183068	-0.106872	-0.0391649	0.130437	-0.175504	0.585737	-0.088113	-0.325308	0.338924	0.478802	0.540549	-0.288414	0.237781	-0.190604	0.214158	-0.142397	0.140306	-0.0822417	0.196289	-0.147091	-0.175445	0.095702	-0.303249	-0.397639	0.744472	0.166868	0.0102616	0.176547	-0.0528754	-0.328881	0.169556	0.188775	0.148957	-0.0342223	-0.244787	0.04904	0.213073	-0.238293	-0.0394302	0.123597	0.264393
ENSG00000005882	0.00544361	-0.426451	-0.100751	-0.299742	-0.228922	0.269569	0.159412	-0.12341	-0.192008	0.303356	0.138536	-0.00781073	-0.427999	0.0648731	-0.13203	-0.089766	0.476753	0.174028	0.169245	0.125004	0.281792	-0.216799	-0.0710665	-0.128374	-0.0716573	-0.132995	-0.0850155	-0.0838798	-0.177355	-0.140113	0.0978798	-0.197872	0.0632637	0.0077238	0.126413	0.386655	-0.316333	-0.167825	-0.123138	0.239545	-0.114038	-0.0966888	-0.447939	0.0276571	0.203559	-0.243969	0.0832269	-0.0453127	-0.175955
ENSG00000005884	0.108199	-0.213841	-0.333661	-0.355585	-0.339729	-0.0775373	0.191507	-0.0420647	-0.23391	-0.0698852	0.159187	-0.240872	-0.288726	0.171796	-0.0355434	0.0317106	0.289805	0.610395	0.0163771	0.149769	0.507798	-0.0179889	0.118423	0.0598602	0.0570671	0.115254	0.0950141	0.110815	-0.128647	0.309975	-0.118011	-0.120865	0.63076	0.0576954	0.00525589	0.151579	-0.18835	-0.413381	0.294302	0.182144	0.351472	-0.0166018	-0.20177	-0.118714	0.396372	-0.0349008	-0.26695	0.172909	-0.174582
ENSG00000005889	-0.056687	-0.414818	-0.0157283	-0.49439	-0.201866	0.195851	0.416244	-0.182112	-0.342403	-0.258117	-0.10857	-0.462067	-0.141229	-0.294912	-0.260286	-0.358072	0.298721	0.32121	0.0636901	-0.118266	0.264513	-0.000741698	0.134898	0.0708646	-0.0632	0.0600047	-0.238934	-0.129111	-0.28952	0.211065	0.00997007	-0.27365	0.0422061	0.0469426	-0.031815	-0.164621	-0.42948	0.191246	-0.0784527	0.455856	0.373049	-0.189669	-0.456581	0.276069	0.27231	-0.168777	-0.104831	-0.0511461	-0.0576915
ENSG00000005893	-0.0246547	-0.162557	-0.097825	-0.439613	-0.0986341	-0.089255	0.0913581	-0.372581	-0.244805	-0.144714	-0.134945	-0.243502	-0.310807	0.0148227	-0.294448	-0.246635	0.254649	0.317306	-0.00614387	0.0269586	0.313259	0.0262568	0.242749	0.0641274	-0.151026	0.104295	0.326219	-0.06765	-0.247523	0.355511	0.0773179	-0.395386	0.26572	-0.0190338	-0.0358728	-0.204151	-0.382451	0.00790184	0.113974	0.183884	0.193129	0.0349603	-0.46224	0.130717	0.0269746	-0.0203251	-0.243984	-0.0468405	-0.278294
ENSG00000005961	0.0107441	-0.269048	-0.411268	-0.0649665	-0.251283	0.0869089	-0.192142	0.0681926	0.132614	-0.0264574	0.235596	0.0106568	-0.0957228	0.522413	-0.339582	0.113903	0.327594	0.343803	0.438264	-0.0481698	0.237895	-0.0188127	0.158407	-0.0830239	-0.0785656	0.0614364	0.143566	-0.0964834	-0.0322127	-0.00482049	-0.144008	-0.310255	0.715043	-0.015192	-0.0384191	0.186472	-0.0746486	-0.291784	0.352996	0.0516934	0.138234	-0.00143898	-0.0843071	-0.011338	0.277829	-0.228106	-0.344278	0.304188	-0.0556684
ENSG00000005981	0.331154	-0.613204	0.0512913	-0.377766	0.116158	-0.0757308	0.275244	-0.681729	-0.133498	0.0164827	-0.113355	0.153115	-0.143378	0.192979	-0.32855	-0.402405	0.061527	0.587624	0.203114	0.12991	0.524565	0.153715	0.142213	0.166308	-0.14203	0.13094	0.122674	0.460626	0.0568462	0.181719	0.0224489	-0.187103	0.504497	0.00255716	0.341959	-0.221929	-0.166008	0.165902	0.280232	0.238124	-0.0837991	-0.0165367	-0.197008	0.223342	0.376691	-0.060031	-0.261585	0.314193	0.274499
ENSG00000006007	0.0116096	-0.296214	-0.22516	-0.249478	-0.0409447	-0.0503182	0.03887	-0.23595	-0.118197	-0.0076748	-0.0604402	-0.232523	-0.227489	0.132086	-0.210396	-0.210245	0.248908	0.344159	0.0914087	-0.0802999	0.278553	-0.0167137	0.109942	0.0471409	0.101871	0.0823682	-0.0731548	0.0215053	-0.0089693	0.131017	-0.0482026	-0.281302	0.280868	-0.0577844	-0.0570019	0.055551	-0.178387	-0.0835573	0.158166	0.248058	0.0611545	-0.145141	-0.252761	0.120718	0.148108	-0.159156	-0.0827196	0.0757559	0.0337986
ENSG00000006015	0.193802	-0.245647	-0.00286905	-0.143872	-0.0750113	-0.0129707	0.0965871	-0.0992568	0.0436773	0.246463	-0.155829	-0.00472687	-0.253144	-0.00290425	-0.138266	-0.151157	0.0650997	0.390589	0.0733998	0.0607822	0.329133	-0.0623975	0.0327634	0.0151664	0.111558	0.0243027	0.0843919	0.161698	-0.128617	0.150828	0.025732	-0.0902462	0.232669	-0.116692	-0.0156925	-0.12216	-0.136651	-0.164793	0.207479	0.217143	0.150656	0.052441	-0.189998	0.173552	0.155838	-0.0890104	-0.153062	0.0322397	-0.10199
ENSG00000006016	0.0216997	-0.223061	-0.149958	-0.245821	-0.246569	0.00631422	-0.00430311	-0.135356	-0.0855041	-0.0217157	0.0667094	-0.174436	-0.118684	0.364815	-0.128401	-0.0700806	0.332558	0.569316	0.252812	0.00345713	0.156104	-0.165762	0.0804772	0.174903	-0.0689324	0.0754002	0.0592833	-0.0121646	-0.0309889	-0.0549729	-0.128096	-0.228969	0.562794	-0.0492328	0.0649751	0.252676	0.0228062	-0.146039	0.306437	-0.0104293	0.142842	-0.208024	-0.0509457	0.139091	0.296955	-0.224889	-0.260464	0.189563	0.0188094
ENSG00000006025	-0.128335	-0.251634	-0.106883	-0.323909	0.165474	0.0317897	-0.159455	-0.305231	-0.0861368	0.178106	0.0776098	-0.294924	-0.158931	0.451792	-0.218638	-0.125124	0.217177	0.439952	-0.108081	0.0453992	0.338412	-0.328682	0.229349	0.052606	0.435953	-0.0647014	-0.168062	-0.229863	-0.0757388	0.0757119	0.0599043	-0.211592	0.390533	-0.0903851	-0.347227	0.207838	0.105746	-0.104095	0.166812	0.403098	-0.0237601	-0.200139	-0.24804	0.0659837	0.0420281	-0.117704	0.204029	0.208763	-0.102408
ENSG00000006042	0.132608	-0.148188	-0.0975243	-0.178865	-0.211864	0.0649925	0.160923	-0.0194176	-0.20872	0.144444	-0.0450509	-0.147124	-0.307299	-0.0379282	-0.138057	0.00100052	0.148687	0.438202	0.0864979	0.262565	0.323163	-0.0769449	-0.0951303	0.0801674	0.0760831	0.0911519	0.100788	0.0660162	-0.133498	0.135386	-0.058264	-0.187548	0.334738	-0.0625684	0.0380713	0.130349	-0.164676	-0.143	0.205349	0.241944	0.10294	-0.0233412	-0.298788	0.0803791	0.324863	-0.105411	-0.236494	0.10142	-0.0984639
ENSG00000006047	-0.0659559	-0.230926	0.15938	-0.411109	-0.109275	-0.0155215	0.0192973	0.0458394	-0.27991	0.296303	0.0595544	-0.416486	0.0771549	0.321344	-0.129373	0.0123062	0.157765	0.656076	0.000942953	-0.337428	0.118071	-0.0335991	0.0941796	0.281504	-0.0131314	0.109893	0.0441616	-0.409483	-0.232228	-0.265165	-0.0199564	0.0409782	0.105759	0.0841228	-0.135229	-0.105214	-0.161336	-0.251632	0.179042	0.0203354	0.249202	0.14738	0.153916	-0.127302	0.0719056	-0.0949159	-0.306556	0.443211	0.0241584
ENSG00000006059	0.264841	-0.244771	0.000844373	-0.256831	-0.409977	-0.033211	0.307379	0.0223776	0.148137	0.17139	-0.198126	-0.388338	-0.225548	0.219628	-0.182569	0.0470187	0.180106	0.676228	0.126237	-0.0744762	0.333304	0.00456817	0.114874	0.178206	0.0281929	0.199989	0.158368	-0.058557	-0.0235129	0.237185	0.0308232	0.0802413	0.299787	0.00202578	-0.317002	-0.223091	0.0871853	-0.425663	0.144788	0.279831	0.187852	0.0134782	0.141483	-0.246112	0.201971	-0.125428	-0.0910106	0.0880755	0.000295198
ENSG00000006062	0.175013	-0.331657	-0.12489	-0.292947	0.0830533	-0.0180581	-0.096575	-0.0648066	-0.0579785	-0.0153161	-0.096099	0.122999	-0.254235	0.354463	-0.314667	-0.128197	0.162475	0.3802	-0.169492	-0.108704	0.42405	0.121171	0.415658	-0.0166974	-0.162374	0.0193295	0.0321462	0.0336322	0.0159568	0.237246	0.0602382	-0.452094	0.499676	-0.078693	-0.0389693	-0.28004	-0.172267	-0.125073	0.0365068	-0.102624	0.221629	0.0711117	-0.316811	-0.314118	0.0509167	-0.0697048	-0.281739	0.357587	-0.201961
ENSG00000006071	0.370265	-0.364028	-0.0840958	-0.30378	-0.372133	0.263781	0.239575	-0.240296	-0.163121	0.330599	0.142	-0.560773	0.0840256	0.43698	-0.262912	0.260948	0.345541	0.362772	0.087105	-0.0763605	0.09967	-0.0119419	0.0302514	-0.117871	-0.086163	0.0450116	0.0655028	-0.0845277	0.0160531	-0.135088	-0.0882957	-0.137101	0.146426	0.127385	0.183262	0.155011	-0.226545	0.0599871	-0.0326097	0.288067	-0.0515188	-0.0940125	-0.00812631	0.229705	0.23149	-0.366007	-0.100821	0.454884	0.0128355
ENSG00000006116	0.371823	-0.396872	-0.0260547	-0.379642	-0.405417	0.340703	0.346346	-0.205146	-0.224807	0.259869	0.158513	-0.506112	0.152584	0.472305	-0.229355	0.189195	0.407783	0.355137	0.0799721	-0.000716101	0.0664172	-0.103907	0.0745668	-0.166857	-0.208843	0.0670956	0.286273	-0.158665	-0.0392181	-0.128176	-0.148539	-0.142557	0.120899	0.260467	0.265229	0.187269	-0.262502	0.159115	-0.181179	0.327519	0.0692855	-0.111736	-0.0397053	-0.0973706	0.301777	-0.282247	-0.128669	0.549575	-0.108237
ENSG00000006118	0.155614	-0.327196	-0.103006	-0.286946	-0.0994563	0.0174434	0.0213834	-0.0743596	-0.112513	0.00492012	0.0298365	-0.178977	-0.107933	0.061859	-0.163091	-0.0662433	0.239144	0.459755	-0.0949834	0.129783	0.242348	-0.0899007	0.0835787	-0.0392702	0.0772214	0.0388741	0.0748511	0.055211	-0.0420075	0.188561	-0.0845335	-0.135621	0.263544	0.0588704	-0.189568	0.21204	0.0500065	-0.0364979	0.0794456	0.28476	0.118929	-0.0626323	-0.126589	0.0956718	0.223222	-0.12397	-0.113272	0.1381	-0.0682265
ENSG00000006125	0.116409	-0.449714	-0.467717	-0.202023	0.113312	0.297439	-0.00625662	-0.112451	-0.0750446	-0.233198	0.157845	-0.347666	-0.156023	0.306188	-0.398708	0.110334	0.193206	0.604172	-0.0673291	0.26917	0.303552	-0.0909019	0.252991	-0.114113	0.0507708	0.115647	0.221771	0.0224583	-0.0488496	0.100669	0.237036	-0.27455	-0.10344	-0.165498	-0.0089917	0.0727534	0.0731696	-0.105149	0.448198	0.189942	0.189466	0.301928	0.00154144	-0.00699634	0.052231	-0.0819788	-0.39334	0.201117	0.0057782
ENSG00000006128	0.316599	-0.254826	-0.0753754	-0.369959	-0.491502	0.327469	0.142358	-0.119551	-0.205297	0.185082	0.120127	-0.488462	0.137405	0.318136	-0.269862	0.203126	0.426091	0.375648	0.14328	0.0179847	0.0592422	0.0937801	0.0149697	-0.0415728	-0.227667	0.117309	0.214045	-0.121358	-0.0720797	-0.130795	-0.132344	-0.205461	0.194911	0.14876	0.154252	0.186615	-0.129851	0.168351	-0.112761	0.289762	0.0970621	-0.149986	-0.039725	0.103778	0.374958	-0.280079	-0.196168	0.413036	-0.0410194
ENSG00000006194	0.0181046	-0.476074	0.0789693	-0.151408	0.162615	-0.237421	0.207535	-0.178877	-0.00421262	0.199754	-0.0888142	-0.289533	-0.282474	0.147537	-0.166798	-0.0652795	0.0241236	0.507658	0.179192	-0.0125205	0.423439	-0.0748481	0.192827	0.0713449	0.356758	0.1276	-0.139218	0.152981	-0.0732989	0.367563	0.135592	-0.126569	0.0372145	-0.143642	-0.173515	0.0209097	0.110525	-0.191661	0.307013	0.417034	0.10133	-0.316097	-0.00365405	0.115609	-0.0317304	-0.104953	-0.0858956	0.357126	0.0886115
ENSG00000006210	0.182781	-0.323498	-0.350059	-0.228678	-0.357902	0.18743	0.0616688	0.0211943	-0.232504	0.0595728	0.163603	-0.113269	-0.0872947	0.440566	-0.153986	0.0385895	0.331124	0.364565	0.434644	-0.00429993	0.190897	-0.214773	-0.0575413	-0.0582181	-0.193321	0.156243	0.168188	-0.103762	-0.205035	-0.121049	-0.112416	-0.278248	0.464068	0.126393	0.280655	0.344981	-0.161189	-0.0735096	0.182256	0.0747562	0.0958303	-0.243127	-0.154448	-0.0163237	0.385325	-0.302377	-0.234818	0.326793	-0.124545
ENSG00000006282	0.0193218	-0.356008	0.0208591	-0.304794	0.00594695	0.229045	0.0555703	-0.140294	0.166096	0.439529	0.0187645	0.00827311	-0.463868	-0.020971	-0.257913	0.000665354	0.24945	0.328888	0.0695195	0.163451	0.320248	-0.0861381	-0.0988059	0.242594	0.260158	-0.101391	-0.114571	-0.0425325	-0.135181	-0.0947545	0.182101	-0.213014	0.0259317	-0.0326646	-0.0431975	0.141322	-0.0414274	-0.319228	0.148552	0.281843	-0.170335	0.000544459	-0.438387	0.113948	0.0719007	-0.0715769	-0.0230436	0.0596188	-0.0509686
ENSG00000006283	0.310712	-0.312431	0.0347798	-0.415057	-0.429858	0.363324	0.302549	-0.167063	-0.224969	0.279987	0.134012	-0.58397	0.0668657	0.396352	-0.249587	0.183185	0.435608	0.450663	-0.0700399	-0.105136	0.0885263	-0.024433	0.0175043	-0.14397	-0.245934	0.0164432	0.155257	-0.178788	0.0694348	-0.0737099	-0.0947921	-0.219314	0.202092	0.118868	0.134262	0.237003	-0.110411	0.0286527	-0.0989092	0.472659	0.115886	-0.208388	-0.0154208	0.0210937	0.275592	-0.513258	-0.219948	0.541013	-0.0851272
ENSG00000006327	0.180517	-0.249093	-0.195595	-0.322138	-0.1215	0.117542	0.101143	-0.0497082	-0.208189	-0.295535	-0.0249514	0.0726298	-0.300482	0.341351	-0.216092	-0.059077	0.132054	0.486055	0.0906116	0.259993	0.361078	-0.139517	0.278881	0.111249	0.111744	0.0764846	-0.0146702	-0.028877	-0.294083	0.380419	-0.0969547	-0.354047	0.562455	0.0946471	-0.00648705	-0.0444091	-0.177368	-0.518001	0.184777	0.0225323	0.314884	0.037813	-0.18009	-0.136097	0.249106	0.172911	-0.306067	0.231742	-0.314497
ENSG00000006377	0.128563	-0.25257	0.0159506	-0.130367	-0.172743	0.0422687	0.123217	-0.098231	-0.0879439	0.162221	0.0048925	-0.185012	-0.0422775	0.178893	-0.198905	-0.000752816	0.145085	0.271986	0.0611496	-0.0233926	0.180386	-0.0219546	0.0749464	0.0596253	-0.0297517	0.0714208	0.0539376	-0.069732	-0.0921184	0.0419033	0.0352919	-0.119913	0.216577	0.0485233	0.0566452	0.0410102	-0.0891172	-0.0804293	0.0913653	0.196775	0.0762807	-0.100452	-0.0946523	-0.0208087	0.168677	-0.156326	-0.16532	0.250017	-0.0641691
ENSG00000006432	0.24944	-0.336035	-0.0515405	-0.23939	-0.255447	0.174169	0.180614	-0.0944152	-0.163892	0.18044	-0.0422929	-0.352534	0.0489263	0.299044	-0.148948	0.0942852	0.237661	0.348965	0.012344	-0.0740654	0.140896	0.059205	-0.0452252	0.00958082	-0.085662	0.0867857	0.162551	-0.156729	-0.0186228	0.012095	-0.00363471	-0.100353	0.171507	0.135854	0.0546018	0.167873	-0.1519	0.0324233	0.00171734	0.39838	-0.0784214	-0.170959	-0.00804666	-0.0965695	0.205712	-0.294128	-0.182004	0.491405	-0.0269672
ENSG00000006451	0.24852	-0.086729	-0.193744	-0.266684	-0.0480236	0.114335	0.05661	-0.284518	-0.355654	0.145357	0.0203333	-0.248334	-0.23474	0.19101	-0.200128	-0.301653	0.248451	0.314108	-0.248566	0.199045	0.126259	0.0367843	0.154501	-0.0136328	0.0854874	-0.230942	0.0885269	-0.126245	0.053349	0.0277286	-0.31934	-0.458653	0.269667	-0.19723	-0.0484465	0.0967833	-0.457499	-0.141552	0.0552783	0.0797968	0.0192031	0.178812	-0.315132	0.0301527	0.222046	0.11083	-0.0577307	0.291501	0.0360916
ENSG00000006453	-0.0296829	-0.271543	-0.0432197	-0.269307	-0.0917476	0.0323789	0.142792	-0.0391057	0.053836	-0.122131	0.0570039	0.0281741	-0.273825	0.1102	-0.267365	-0.210542	0.254401	0.555248	-0.152916	0.00790115	0.391015	0.0788647	0.181418	0.112813	0.0639565	-0.177301	-0.0181865	-0.188853	-0.066578	0.287804	-0.0536134	-0.191289	0.33343	0.032348	-0.163887	0.175059	-0.0242436	-0.408559	0.322061	0.324052	0.330739	0.0795283	0.0804655	-0.235292	0.147702	-0.120881	-0.285675	0.296612	-0.0711537
ENSG00000006459	0.0925888	-0.3755	-0.104885	-0.109427	-0.0287551	-0.150225	-0.113828	-0.0161207	0.0504105	0.127984	-0.0749922	-0.139491	-0.19018	0.147012	-0.182709	-0.234156	0.081	0.291516	0.179587	-0.14464	0.319046	-0.137763	0.167225	0.149683	0.164431	0.211059	-0.0819736	-0.0637237	-0.268618	0.115116	0.0745211	-0.14397	0.249027	-0.0347992	-0.105322	-0.0795005	-0.0795141	-0.144416	0.24382	0.209002	0.00753065	-0.0970332	-0.206042	0.158543	0.0830025	-0.0482037	-0.111938	0.0729478	-0.0830015
ENSG00000006468	0.207228	-0.340176	-0.0183759	-0.136537	-0.157386	-0.0147622	0.0545671	0.00267142	-0.373332	0.0180946	0.021668	-0.201353	-0.031853	0.0412594	-0.282819	0.0757512	0.0187147	0.32838	0.300936	-0.0830164	0.390041	-0.0912865	0.110915	-0.00137839	-0.101975	0.15206	0.0436099	-0.0240362	-0.197563	-0.0126454	-0.101336	-0.204073	0.33114	0.0539058	0.181478	0.149031	0.0697953	0.169919	0.271599	0.211218	0.182948	-0.346694	0.0565477	-0.0791806	0.25784	-0.348952	-0.268662	0.480994	-0.313245
ENSG00000006530	0.418061	-0.30969	-0.110905	-0.303624	-0.152868	0.130601	-0.067404	-0.0983462	0.154202	0.445324	-0.140324	0.0537116	-0.329253	-0.28576	-0.304506	-0.0722055	0.0962197	0.283328	0.143648	0.205337	0.457182	-0.0138694	-0.243478	0.203999	0.131705	0.133682	-0.0363992	0.0233678	-0.0795506	0.0547867	-0.0725714	-0.112578	0.0382193	-0.151881	0.021407	-0.0534875	-0.2555	-0.100618	0.124871	0.243911	-0.0330749	0.358705	-0.540503	0.168998	0.174949	0.0731615	-0.0792952	0.000435608	-0.0886447
ENSG00000006534	0.16398	-0.24138	-0.0551607	-0.09178	-0.155217	-0.0286472	-0.0659826	-0.169346	0.10008	0.186335	-0.144938	0.0195674	-0.314164	0.23627	-0.189906	-0.107041	0.17179	0.42917	0.292342	-0.052258	0.314192	-0.173656	0.0822199	0.0799129	0.184748	0.171781	-0.00833559	-0.113865	-0.189653	0.152012	-0.0341858	-0.225399	0.377937	0.0317169	-0.0561071	0.00451366	-0.139722	-0.482061	0.25294	0.116057	0.00458128	0.0901498	-0.143989	-0.00680284	0.142369	0.0217284	0.00408735	0.0387037	0.0400504
ENSG00000006555	0.180559	-0.212077	-0.0606208	-0.234354	-0.0855482	0.0270996	-0.023586	-0.0988271	0.116273	0.28733	-0.0135064	-0.0629234	-0.174028	-0.0341557	-0.282502	-0.119809	0.143937	0.309355	0.0407085	0.0155853	0.212235	0.0301141	-0.00962803	0.06484	0.0885653	0.00734563	-0.00788966	-0.0597173	-0.103969	0.0397033	0.000945448	-0.156273	0.0416995	-0.0642449	-0.054988	-0.00911034	-0.220275	-0.21738	0.112179	0.173351	0.0681027	0.203674	-0.272075	0.141995	0.143431	0.0320076	-0.116149	-0.0496448	-0.0165677
ENSG00000006576	0.0761682	-0.290066	-0.0612822	-0.248356	-0.0603528	0.00152175	0.0518025	-0.120236	0.0388522	0.172464	-0.097759	-0.205308	-0.305217	0.0858272	-0.202787	-0.130675	0.177548	0.450786	-0.0382607	-0.0568259	0.281411	-0.0126742	0.0256541	0.0622958	0.140473	0.140301	-0.0259536	-0.0401688	-0.0479302	0.0507268	-0.0281749	-0.108722	0.146995	-0.0686386	-0.124649	0.0117344	-0.0607881	-0.243089	0.264455	0.27222	-0.00829187	-0.00722387	-0.107967	0.0811317	0.123866	-0.151289	-0.143057	0.100317	0.0211304
ENSG00000006606	0.211562	-0.317219	-0.364795	-0.0982896	-0.41357	0.0430786	-0.0963061	0.0264813	-0.013696	-0.0102422	-0.0213721	0.0275163	-0.278501	0.563461	-0.0320647	-0.218949	0.352815	0.599918	0.51362	-0.0923362	0.422441	-0.224739	0.0574106	-0.0711493	0.0751051	0.32529	0.141676	-0.0415491	-0.178769	0.194219	-0.192258	-0.234758	0.785038	0.241346	0.172169	0.0336704	-0.0640603	-0.370785	0.255941	0.00413033	0.213342	-0.10096	-0.111947	0.0585911	0.358466	-0.0850457	-0.0836862	0.035398	0.114769
ENSG00000006607	-0.0989694	-0.339974	-0.166693	-0.140042	0.0665914	-0.0149839	0.0730091	-0.047582	0.0164374	0.0418774	0.0557827	-0.0639057	-0.219628	0.170113	-0.211188	-0.234953	0.144453	0.435843	-0.103797	-0.0469022	0.282523	0.00217534	0.0575427	0.108333	0.138577	0.100004	-0.0389597	-0.16351	-0.0510162	0.0288334	-0.0469797	-0.158974	0.210925	-0.0492829	-0.0454653	0.156449	0.0458245	-0.159889	0.208397	0.353821	0.0396678	-0.049371	-0.000817395	-0.112097	0.0833233	-0.135977	-0.145629	0.291074	0.0543708
ENSG00000006611	0.0330605	-0.0666409	0.109076	-0.211557	-0.101101	0.394646	0.167133	-0.210026	0.0413538	0.194614	0.241233	-0.270393	-0.237698	0.203517	-0.397494	-0.152657	0.422811	0.644408	0.0587755	-0.142698	0.253204	-0.0617514	0.0988928	-0.0161449	-0.175057	0.0362774	-0.0800666	-0.188936	0.133679	-0.157031	0.000210991	-0.216643	-0.0556842	-0.0676775	0.0511208	0.329529	0.123809	-0.194117	0.412876	0.305733	0.00308072	-0.068993	0.0708113	0.197826	0.231231	-0.161648	-0.050572	0.258258	0.237313
ENSG00000006625	0.371218	-0.222628	0.198146	-0.0894593	-0.0682607	-0.122348	0.0918687	-0.184861	0.139102	0.426324	-0.164346	-0.0683797	-0.0445985	-0.0966228	-0.551163	-0.000569343	0.0762242	0.194511	0.0800765	0.00128895	0.259377	-0.19199	0.010551	0.0822375	0.0712473	0.0153353	0.0256794	-0.00573764	-0.430131	0.11282	0.191756	-0.264269	0.145475	-0.0295509	0.13339	-0.00973154	-0.222735	-0.30848	0.09119	0.0958542	0.163194	0.310266	-0.280454	0.254298	0.042817	-0.0814539	-0.339546	-0.00468294	-0.14103
ENSG00000006634	0.134759	-0.318832	0.158248	-0.118113	-0.331277	-0.360666	0.100244	-0.129253	0.232912	0.31262	0.15571	-0.175951	0.139194	0.0237367	-0.549279	-0.322053	-0.115788	0.454112	0.0839299	-0.00969856	0.0835997	-0.0340033	0.252053	0.0637069	0.0740508	0.18727	0.0412554	-0.136867	-0.604719	0.0372033	0.0961066	-0.176532	0.205288	-0.0174126	0.0434539	-0.0858243	-0.150143	-0.364262	0.306353	0.253226	0.388441	0.108715	-0.269561	0.0921611	0.11999	0.0735935	-0.267051	-0.0526607	0.0187694
ENSG00000006638	-0.0708636	-0.121269	-0.0415637	-0.0129267	-0.0410083	0.363594	0.0303767	-0.52709	-0.0502555	-0.0205709	-0.317664	-0.214786	-0.197156	0.23516	-0.244843	-0.113237	0.384744	0.245162	-0.0228096	-0.107766	0.395364	-0.0932526	0.0440101	-0.196546	-0.235992	-0.213855	0.0844518	-0.0313345	0.00109864	0.0208052	0.00179968	-0.452994	0.372351	-0.115919	-0.0227823	0.209056	-0.252686	-0.0352197	0.377801	0.110177	-0.0217395	0.221454	-0.284391	0.296942	0.2699	-0.337916	-0.413962	0.503087	0.250675
ENSG00000006652	0.0892456	-0.289275	-0.0826174	-0.023902	0.117856	-0.224514	0.0502011	-0.200369	-0.0833204	0.163447	-0.195659	0.0162498	-0.185776	0.143424	-0.311474	-0.142506	0.0976929	0.353861	-0.0191992	-0.0415364	0.466662	-0.150844	0.246261	0.149109	0.166686	0.204087	-0.000987504	-0.00253643	-0.115433	0.248048	0.0416659	-0.233139	0.345461	-0.13771	-0.0207575	0.0249723	-0.0583102	-0.0751906	0.214478	0.233528	0.0578723	-0.0827028	-0.0855658	-0.083328	0.142177	-0.123961	-0.11697	0.352433	0.0221783
ENSG00000006659	0.109315	-0.175175	0.0133529	-0.221276	-0.0995643	0.116136	0.200667	-0.113848	-0.124413	0.068952	0.0494984	-0.205842	-0.0531498	0.130967	-0.230614	-0.00902368	0.220735	0.356735	0.0552564	0.0672718	0.222059	0.0551245	0.0651817	-0.0396744	0.0104953	0.0837898	0.101205	-0.0326262	-0.0729743	0.153628	0.0144244	-0.128531	0.0837448	-0.0112044	0.0249407	0.0327995	-0.121907	-0.0897784	0.128023	0.292321	0.15689	-0.103221	-0.0816141	0.0178835	0.187914	-0.196684	-0.201156	0.199211	-0.104887
ENSG00000006695	0.0851526	-0.27801	0.0205007	-0.267232	-0.0805393	0.0204472	0.0292488	-0.0608851	0.0269293	0.445961	-0.0427366	-0.0765039	-0.265698	-0.100207	-0.216358	-0.0255407	0.0904212	0.409573	0.156273	0.0403309	0.283195	0.0221355	-0.0938427	0.144772	0.142845	0.122294	0.0467151	-0.0148525	-0.23381	-0.0313594	0.043506	-0.0990891	0.0765752	-0.0958236	0.0383231	-0.107573	-0.196114	-0.179523	0.129917	0.156443	0.115916	0.169008	-0.325683	0.194577	0.160159	0.0102818	-0.199489	-0.0185492	0.0025416
ENSG00000006704	-0.0126518	-0.347865	-0.0521245	-0.132681	-0.0863578	-0.444478	0.16365	-0.110094	-0.113763	0.176023	-0.194611	-0.167318	-0.0622687	0.156677	-0.379385	-0.0394733	-0.015714	0.408185	0.0576302	0.116113	0.222346	-0.138249	0.269143	0.162159	0.285134	0.286154	-0.210211	-0.0277886	-0.319479	0.202155	0.146836	-0.219581	0.244881	-0.272874	-0.0233454	0.00552361	-0.0100829	-0.215443	0.298951	0.171	0.260454	-0.225316	-0.0392922	-0.0987938	0.0660771	0.0194437	-0.224676	0.240209	-0.101581
ENSG00000006712	0.172375	-0.394999	-0.0762078	-0.276877	-0.0237594	-0.16516	-0.152292	-0.0584821	-0.0886934	0.555067	-0.230183	-0.397762	-0.122484	0.141799	-0.336944	-0.109394	-0.0654786	0.208805	0.176161	-0.0807568	0.436686	-0.0655647	0.165734	0.291647	-0.0472133	0.485305	-0.283234	-0.292712	-0.456317	0.0499783	0.034421	0.040608	0.307787	0.135863	-0.0672292	-0.245607	-0.145265	-0.143381	0.494855	0.267882	-0.123728	0.107682	-0.359797	-0.0870504	-0.028419	-0.0223349	-0.0534343	0.119281	-0.0239683
ENSG00000006715	0.177644	-0.187029	-0.25125	-0.238067	-0.0132305	-0.257004	-0.164244	-0.468434	-0.0422938	-0.0157671	-0.110249	-0.159516	-0.212119	0.174728	-0.154484	-0.126123	0.235199	0.816872	-0.174587	-0.121331	0.524057	-0.00654917	0.108677	-0.0212915	0.30105	0.0954549	0.210627	0.033309	-0.0107821	0.214557	0.17654	-0.336144	0.234059	-0.482022	-0.167324	-0.148674	-0.0371525	-0.172764	0.376742	0.202472	0.12793	-0.013816	-0.190987	0.308424	0.15375	0.00194155	-0.0681223	0.0736099	0.237209
ENSG00000006740	0.0474951	-0.280104	-0.0495454	-0.244714	-0.0569563	0.237976	0.172714	-0.174642	-0.216258	0.12591	0.103577	-0.20411	0.0915471	0.189861	-0.124059	0.155626	0.291833	0.346806	0.16724	-0.00505625	0.243724	-0.0106992	0.0052527	-0.231909	0.0244236	-0.0885155	0.261637	-0.16468	-0.18283	0.0644912	-0.0899827	-0.258214	0.166572	-0.0456068	-0.0258505	0.226552	-0.157522	0.00114808	0.0100946	0.559556	-0.00686472	0.0033555	-0.0481318	-0.0980216	0.228436	-0.288097	-0.0128055	0.389862	0.16795
ENSG00000006744	0.00469249	-0.426666	-0.0167882	-0.24831	-0.0426848	-0.0578896	0.119053	-0.117872	0.0193135	0.410208	-0.230646	-0.366418	-0.219151	-0.0219703	-0.282528	-0.217665	-0.0777179	0.392789	-0.0456179	-0.115438	0.29841	-0.0628593	0.0339361	0.211612	0.339827	0.0714799	-0.282591	-0.19976	-0.105802	-0.180383	0.475534	-0.0727703	0.183488	-0.129338	0.0336708	-0.261081	-0.0669351	-0.245095	0.0943954	-0.039091	-0.0165014	0.0641171	-0.326105	0.156924	0.30011	-0.0212718	-0.0303172	0.147269	0.172888
ENSG00000006747	-0.160121	-0.0493453	-0.12555	-0.142965	-0.154938	0.157922	0.0493745	-0.19844	0.0828866	0.0358391	0.205476	0.013923	-0.146571	0.248779	-0.218684	-0.107779	0.324312	0.33014	0.174292	-0.119518	0.0946205	0.182531	-0.0277779	-0.167537	0.170066	0.140757	0.00532664	-0.287748	-0.0571626	0.0174086	-0.046979	-0.0799138	0.0843304	0.0613759	-0.108054	0.0987958	-0.167605	-0.481966	0.567013	0.342125	-0.00888374	-0.0364056	0.0533234	-0.0180415	0.101626	-0.304375	-0.24604	0.0932313	0.149781
ENSG00000006756	0.0364214	-0.409998	-0.0854558	-0.441978	-0.430496	0.18588	0.391169	-0.1879	-0.202577	-0.214453	0.0126806	-0.294385	-0.272656	-0.0724878	-0.0925271	-0.308149	0.452216	0.503694	0.22471	0.164269	0.42973	-0.107008	0.0674051	0.170981	-0.0302167	0.104211	-0.0758945	-0.040706	-0.278961	0.225115	0.0374478	-0.273565	0.33889	0.205013	-0.0248133	-0.0871879	-0.392334	-0.0096627	0.135302	0.263202	0.323248	-0.193746	-0.546664	0.334485	0.463396	-0.0513562	-0.236692	-0.00638832	-0.130906
ENSG00000006757	0.0329596	-0.439309	0.11429	-0.525921	-0.296932	0.280554	0.571248	-0.262546	-0.22206	-0.158116	-0.0401122	-0.405423	-0.124135	-0.160352	-0.113477	-0.205768	0.377441	0.388557	0.183124	0.0532617	0.295927	0.0476989	0.0274517	0.0754553	-0.127778	0.0740843	-0.200392	-0.0314198	-0.241447	0.12104	0.0220616	-0.162474	-0.00483458	0.0639258	0.0838678	-0.214731	-0.391066	0.232011	0.0310766	0.399902	0.351828	-0.213764	-0.438093	0.273365	0.315712	-0.117869	-0.198313	0.139766	-0.0915293
ENSG00000006788	0.0495405	-0.262808	-0.0257699	-0.0899823	-0.0148931	-0.0593297	0.155913	-0.194237	0.0293368	-0.0100072	-0.0679083	-0.0165316	-0.214192	0.127759	-0.243923	-0.248637	0.268889	0.450706	0.0109135	0.0451679	0.365926	-0.0495516	0.310077	-0.0325291	0.0845846	0.0979865	-0.0138642	0.0581028	-0.133085	0.305879	0.0314509	-0.225522	0.308961	-0.0267758	-0.0739542	-0.104153	-0.101864	-0.234516	0.337551	0.196315	0.209695	-0.0455958	-0.0864355	0.0647244	0.13375	-0.126357	-0.170421	0.106168	-0.109078
ENSG00000006831	0.0491769	-0.218667	-0.116843	-0.118251	-0.0605129	-0.031968	0.0811674	-0.15286	0.00422938	0.0143933	-0.190806	-0.12338	-0.158377	0.0598919	-0.195291	-0.110816	0.159825	0.439161	0.0558148	-0.0100467	0.436941	-0.0621506	0.10986	0.000836921	-0.0158307	0.112909	0.0445643	0.0541924	-0.189506	0.287113	0.0565991	-0.262945	0.391517	-0.100557	-0.114242	-0.0116176	-0.123208	-0.066999	0.237163	0.262325	0.07616	0.0110014	-0.105614	-0.037416	0.106119	-0.103352	-0.142431	0.157763	-0.0256397
ENSG00000006837	0.112794	-0.2943	0.0420291	-0.137215	-0.0332641	-0.0159241	0.223665	-0.148374	-0.0282985	0.0461716	-0.0232581	-0.155183	-0.158486	-0.00359466	-0.306101	-0.135015	0.0876129	0.406082	0.0429991	0.0594638	0.253094	-0.0112374	0.102751	0.0397957	0.00185335	-0.0306508	-0.0733788	0.0195963	-0.163151	0.198346	0.0391989	-0.180639	0.181392	-0.0793163	-0.0709166	-0.103684	-0.0860345	-0.065594	0.0870601	0.266104	0.181162	0.0443254	-0.133165	-0.0332166	0.0810548	-0.00861885	-0.090474	0.174995	0.00550369
ENSG00000007001	0.193646	-0.215167	0.0724864	-0.314045	-0.217196	0.198996	0.207532	-0.178731	-0.144399	0.345029	0.00548703	-0.223682	-0.0344267	0.207876	-0.166975	0.110057	0.224408	0.305485	0.170595	0.0212366	0.135377	-0.0799197	-0.0426091	-0.0225415	-0.0353539	0.0338414	0.0990965	-0.042287	-0.00444325	-0.0627314	-0.0728109	-0.106508	0.0737638	0.0661928	0.191826	0.06031	-0.193843	-0.0248371	0.0403003	0.134132	0.0516043	-0.101667	-0.146852	0.139774	0.154218	-0.220141	-0.140148	0.253796	-0.0946083
ENSG00000007038	-0.0889514	-0.640826	-0.191478	-0.377769	-0.487414	0.00587683	-0.200125	-0.18015	0.265141	-0.0153848	0.053533	-0.161614	-0.107877	0.70135	-0.265946	0.0175786	0.598999	0.726636	0.471017	-0.082414	0.106282	-0.0330095	0.240233	0.287656	0.0316949	0.233004	-0.097234	0.00935755	-0.0781676	-0.13141	-0.103458	-0.209817	0.646378	0.0510553	-0.0427258	0.255735	-0.146466	-0.310646	0.401488	0.337706	0.276203	0.18448	-0.232451	0.0399175	0.328934	-0.0163818	-0.247033	0.268189	0.101662
ENSG00000007047	-0.0373831	-0.508598	-0.0429827	-0.254237	0.0154643	0.079024	0.0591614	-0.0417984	-0.0639653	-0.0707867	-0.0403133	-0.139285	-0.0627195	0.101519	-0.223313	-0.0692316	0.283032	0.403827	-0.0480775	-0.171404	0.286842	-0.0664874	0.238749	-0.349843	-0.0303317	0.0278612	0.0525185	-0.0463848	-0.2438	0.0449243	0.314415	-0.273632	0.147053	0.0140031	-0.182205	0.180433	-0.0581078	-0.145823	0.276823	0.412869	-0.0829687	-0.0953453	-0.00658272	0.0350987	0.118352	-0.292691	-0.405717	0.26673	-0.0413497
ENSG00000007062	0.137062	-0.134937	-0.250346	-0.430425	-0.233755	0.176733	0.149737	-0.0719871	-0.112024	0.0100029	-0.0231144	-0.0144172	-0.375766	0.141769	-0.186454	-0.304479	0.13238	0.523525	0.026667	-0.0933217	0.22078	0.0203856	0.00778475	0.0604686	-0.0832659	0.136693	0.1373	-0.0801076	-0.106685	0.164067	-0.11967	-0.321643	0.220026	-0.0704896	-0.00594296	0.157171	-0.181024	-0.291039	0.26975	0.138521	0.114013	0.0988518	-0.101736	0.0518411	0.0582399	-0.0270529	-0.296769	0.0183307	-0.0381369
ENSG00000007080	0.0388136	-0.387373	-0.0165415	-0.308653	-0.0519765	-0.115918	0.277722	0.177444	-0.181237	0.296593	-0.355318	-0.456645	-0.141313	-0.259588	-0.637056	0.0226348	-0.0778042	0.171235	-0.0496929	-0.224654	0.20192	0.0169217	0.208869	0.0662848	0.0920126	0.247913	-0.062166	-0.234158	-0.0154139	0.0226195	0.196716	-0.0868783	0.349308	-0.196817	-0.254714	-0.368898	0.0173178	0.0323047	0.0724874	0.105179	0.157955	0.181325	-0.317964	0.252936	0.159125	0.0100593	-0.389743	0.201932	0.39521
ENSG00000007129	0.188446	-0.325618	-0.496706	-0.173741	-0.172612	-0.00528408	-0.298154	-0.112235	-0.0536027	-0.203219	0.0856372	0.0783021	-0.128091	0.344421	-0.1323	-0.207992	0.379455	0.355031	0.44423	-0.185468	0.199002	-0.106343	-0.0433786	-0.0520952	0.0557147	0.00892485	0.168173	-0.194859	-0.193277	0.0871581	-0.268969	-0.255123	0.709653	0.11296	0.0491188	0.313502	0.0855216	-0.139516	0.233979	0.300079	0.112385	-0.177313	-0.0414736	-0.0446712	0.451876	-0.123791	-0.046789	0.21496	0.392824
ENSG00000007168	-0.00596364	-0.176613	-0.191001	-0.419756	-0.176035	0.208625	0.0125151	-0.407122	-0.145787	0.0500472	-0.393133	-0.26844	-0.0279017	-0.0693357	-0.241541	0.0153054	0.348986	0.286443	0.202907	-0.248634	0.525368	-0.232226	0.405935	0.175466	0.033397	-0.136616	0.398424	0.00509787	-0.42402	0.232711	0.0509495	-0.522863	0.0362785	0.137588	-0.358198	-0.177971	-0.246193	0.13395	0.24616	0.108128	-0.257584	0.35022	-0.245888	0.310734	-0.0741905	-0.265208	-0.246432	0.440966	-0.0613619
ENSG00000007171	0.251662	-0.0581539	0.0153744	-0.0392452	-0.0558448	0.317871	0.0204836	-0.319901	-0.0992217	0.286358	-0.118452	-0.021967	-0.147443	0.192884	-0.348483	-0.0387274	0.257417	0.136087	-0.169782	-0.148412	0.233795	0.10902	0.0323689	-0.059082	0.0869958	-0.0223573	0.116382	-0.145717	0.184688	-0.0173215	-0.0728089	-0.303338	0.471191	-0.207728	0.317755	0.168746	-0.180752	-0.388896	0.218305	0.309691	0.0262361	-0.0494455	-0.0677787	0.128625	0.170182	-0.332275	-0.244086	0.354336	0.00112859
ENSG00000007174	0.114849	-0.256025	0.064609	-0.228564	-0.226881	0.101115	0.24659	-0.192811	-0.116667	0.281645	0.0332448	-0.321009	0.0958277	0.123057	-0.263953	0.00973981	0.23338	0.275956	0.0214583	-0.0991087	0.0821388	0.0422619	0.0798473	-0.0792407	-0.0917818	0.183656	0.0921516	-0.137842	-0.122242	-0.0497845	-0.0255874	-0.127922	0.0313411	0.00447817	-0.000424761	0.0294226	-0.244682	-0.0650502	0.075672	0.263903	0.178904	-0.0820502	-0.0309637	0.00593637	0.213367	-0.298626	-0.212781	0.365138	-0.00870049
ENSG00000007202	0.092857	-0.326079	-0.0160116	-0.185107	-0.0296781	-0.0296106	0.0336066	-0.0840879	0.0354402	0.212622	-0.137543	-0.170825	-0.238419	0.0231581	-0.277928	-0.108216	0.0817792	0.427294	-0.0660572	0.0287599	0.364121	-0.051255	0.0363785	0.098007	0.178233	0.161501	-0.0922617	-0.0195857	-0.0918124	0.0591786	0.0975237	-0.220846	0.283049	-0.161806	-0.079798	-0.017686	-0.0914861	-0.157256	0.225259	0.255549	0.0267924	-0.00584703	-0.222344	0.0693116	0.132561	-0.144273	-0.136228	0.126641	-0.0604458
ENSG00000007216	0.171705	-0.0311147	0.181913	-0.205716	-0.112433	0.279457	0.265598	-0.391457	0.101683	0.208337	-0.041844	-0.234058	-0.494523	0.184936	-0.373733	-0.300307	0.372632	0.74429	0.0387345	-0.160412	0.185521	-0.0357916	0.0656911	0.144375	-0.119685	0.261657	-0.0423399	-0.0966865	0.0614444	-0.154219	-0.0608579	-0.255447	0.0274455	-0.0489442	0.125459	0.112373	0.0762147	-0.466065	0.552114	0.13728	0.184769	-0.158248	-0.105771	0.319075	0.272183	-0.224892	-0.19376	0.01788	0.259375
ENSG00000007237	0.182074	-0.330299	-0.245914	-0.267541	-0.0915658	0.152267	-0.0333166	-0.294774	-0.333263	0.0907969	0.157028	-0.0497821	0.0815542	0.154009	-0.198577	0.152089	0.367839	0.260849	0.401219	0.0812056	0.140915	-0.155633	-0.00359788	-0.147847	0.0724887	0.0183379	0.255217	-0.237374	0.102077	-0.0365385	-0.316308	-0.30677	0.353195	0.016245	0.0245675	0.365117	-0.13517	0.0579414	0.0734262	0.298197	-0.0678788	-0.192849	-0.192829	-0.0850041	0.24838	-0.327037	-0.0372093	0.523379	0.120762
ENSG00000007255	0.309554	-0.23085	-0.127386	-0.366128	-0.179002	0.0629522	0.23598	-0.3929	-0.0371458	0.0887405	-0.328378	-0.310246	-0.140659	-0.239146	-0.0740575	-0.1822	0.284974	0.506255	0.0155911	0.162865	0.456407	0.027672	-0.0356434	0.119206	0.263989	0.0226506	0.14582	0.0676461	-0.00544737	0.341645	0.223876	-0.202702	0.0580749	-0.295144	-0.160705	-0.317675	-0.153631	0.0810156	0.0841075	0.328771	0.106738	-0.0596414	-0.451951	0.499937	0.177565	0.196743	-0.10889	-0.0836141	0.0590267
ENSG00000007264	0.0646133	-0.392158	-0.367603	-0.0628241	-0.119132	-0.0621019	-0.238524	-0.0799766	0.0657928	-0.0814103	-0.0412203	0.000927885	-0.105969	0.353989	-0.196607	-0.245835	0.0883421	0.276624	0.140892	-0.306333	0.256028	-0.116836	0.141635	0.00779303	-0.0963826	0.0243033	0.239914	-0.117567	-0.119596	0.0463695	-0.105508	-0.220725	0.641289	0.149248	0.00570758	0.285235	-0.0122051	-0.180252	0.240162	0.319232	0.146511	-0.0156189	-0.0136999	-0.199168	0.122541	-0.273236	-0.186791	0.343688	0.0629238
ENSG00000007306	0.00405745	-0.106876	-0.113957	-0.286981	-0.19844	0.239974	0.0754488	-0.236554	0.100996	0.0192852	0.0543495	-0.0965177	-0.472649	0.372892	-0.296909	-0.2801	0.45572	0.687417	0.184292	-0.177753	0.228868	0.0562476	0.107375	0.132456	-0.0700476	0.236053	-0.0525244	-0.141325	0.0794721	-0.0338718	-0.133227	-0.212837	0.210882	0.0106815	-0.0110922	0.183051	-0.0600734	-0.517986	0.473942	0.225185	0.118078	0.0191239	-0.0401391	0.0578686	0.272559	-0.118018	-0.130653	0.0292229	0.233203
ENSG00000007312	0.235579	-0.408811	-0.300433	-0.109699	-0.0381473	-0.00821805	-0.2442	-0.177043	0.0430983	-0.0556134	-0.0844348	0.105922	-0.101495	0.53241	-0.130579	-0.315393	0.296642	0.31668	0.320779	-0.298607	0.181613	-0.0627098	0.11235	-0.138373	0.11356	-0.0292013	0.171839	-0.120189	-0.287501	0.13195	-0.269357	-0.250883	0.718185	0.232589	0.00428196	0.0833565	0.0579139	-0.296436	0.235494	0.378788	0.164155	0.00877528	-0.158477	-0.0745453	0.213715	-0.211883	0.0094875	0.124082	0.267748
ENSG00000007314	0.314888	-0.106505	0.0739325	-0.262916	-0.209209	0.339004	0.275806	-0.254958	-0.290865	0.367907	0.0874601	-0.147999	-0.0354225	0.0797487	-0.305737	0.0485123	0.499185	0.307883	-0.214072	-0.0359668	0.176514	0.271653	0.0465727	-0.276125	-0.165776	-0.03586	0.246378	-0.102863	0.113985	0.107218	-0.0512881	-0.0945529	0.190466	-0.166298	0.190724	0.0775943	-0.316972	-0.181024	0.0570994	0.419363	0.223725	-0.156429	0.0195967	0.0127605	0.196133	-0.379226	-0.271819	0.393093	-0.210395
ENSG00000007341	0.132805	-0.266655	-0.0479343	-0.19652	-0.25447	0.0768169	0.0862553	-0.126871	0.0522921	0.123725	0.0227491	-0.152315	-0.16797	0.305359	-0.26504	-0.0724286	0.303271	0.472186	0.290469	-0.00137297	0.0778221	0.0396119	0.0216576	0.147985	-0.0423581	0.107602	-0.0112445	-0.0591769	0.0449713	-0.0431732	-0.081266	-0.235931	0.367906	-0.011718	0.0851334	0.149253	-0.0454298	-0.24464	0.237391	0.0832863	0.0786882	-0.0958469	-0.105934	0.0696272	0.159126	-0.187957	-0.22199	0.0832544	0.0647056
ENSG00000007350	0.217997	-0.226748	-0.095768	-0.105838	-0.0643247	0.0629605	-0.130505	-0.187415	0.0808195	0.0818326	-0.0563472	0.0340774	-0.116915	0.277686	-0.236635	-0.00958049	0.25136	0.320505	0.240547	-0.0944153	0.23939	-0.0328049	0.0129046	-0.0245987	0.0776939	0.000623879	0.193812	-0.0819692	-0.0523927	0.169735	0.023445	-0.24595	0.271914	0.0516099	0.0219036	0.103589	-0.230175	-0.221375	0.128223	0.210959	-0.0432901	0.13416	-0.227324	0.06615	0.27524	-0.0371172	-0.13566	0.0118917	0.0991265
ENSG00000007372	0.358198	-0.297883	-0.137657	-0.180553	-0.154957	0.0331544	0.185099	-0.134238	-0.273005	0.186531	-0.0774668	-0.240518	0.110889	0.274785	-0.281844	0.0743196	0.0963598	0.281506	0.0536011	-0.24384	0.0622155	-0.11093	0.239974	-0.0837398	0.057775	0.249598	0.113824	-0.0549515	-0.319854	0.131351	0.0595616	-0.145768	0.0808948	0.0454992	0.100584	0.0649288	-0.255216	-0.0148711	0.139599	0.258227	0.158151	-0.313581	0.138563	-0.000939953	0.168781	-0.343794	-0.310234	0.49097	-0.256333
ENSG00000007376	-0.112872	-0.291975	0.0508255	-0.367143	0.136563	-0.00793079	-0.0297512	-0.0319978	-0.0457923	0.470893	-0.0513385	-0.268713	-0.223435	0.22724	-0.175679	-0.0647861	0.0503522	0.472176	-0.164517	-0.0879056	0.361401	-0.222508	0.0621939	0.401481	0.54754	-0.117179	-0.111136	-0.260619	-0.184339	-0.138964	0.413577	-0.0201705	0.194035	-0.0313911	-0.216653	-0.00495143	-0.101272	-0.258176	0.0144204	0.105412	-0.0480916	0.00229428	-0.330397	0.304408	0.234037	0.00914989	0.0555786	-0.00120907	0.0656504
ENSG00000007384	-0.0889759	-0.134046	-0.110065	-0.252758	-0.206257	0.096649	0.165925	-0.0160084	-0.242962	0.0157288	0.163419	-0.149886	-0.250145	0.127599	-0.0709302	-0.0709183	0.222001	0.607654	0.0151854	0.245585	0.446624	-0.267854	-0.0537509	0.258729	0.169375	-0.12194	0.00562536	-0.0211154	-0.0949584	0.0336639	-0.0546948	-0.127315	0.582141	0.00999752	-0.0722253	0.139786	-0.13777	-0.136575	0.156733	0.244729	0.218032	-0.00417457	-0.269519	0.0982695	0.39094	-0.088684	-0.141536	0.17895	-0.172687
ENSG00000007392	0.231551	-0.367193	0.203151	-0.212819	0.0342431	-0.15967	0.135838	-0.0334012	0.150767	0.0518755	-0.220641	-0.358552	0.0817254	-0.0612646	-0.24623	-0.0281581	0.241697	0.429635	0.188108	0.0228921	0.218359	-0.111124	0.170303	0.172966	-0.0403842	0.38821	-0.164633	-0.202465	-0.22238	0.092547	0.0113343	-0.0906528	0.392307	-0.198433	-0.270147	-0.14844	0.0340547	-0.192035	0.121202	0.115185	0.170418	0.0489851	-0.223888	-0.253257	0.0283606	0.0120299	-0.0819142	0.292275	0.197031
ENSG00000007402	0.253209	-0.294446	-0.0459781	-0.332078	-0.2065	0.200649	0.139842	-0.217254	-0.130385	0.219343	0.125743	-0.349901	0.0577252	0.308641	-0.181102	0.193643	0.372995	0.468023	0.0413912	-0.00663081	0.0726464	0.0372992	0.00706612	-0.123117	-0.0396474	-0.018077	0.195579	-0.117262	0.0402211	0.0274016	-0.112018	-0.200997	0.173052	-0.0210847	0.0641741	0.250973	-0.0649833	0.0561423	0.0352142	0.414974	0.123558	-0.163486	-0.0609242	0.00714791	0.182521	-0.373595	-0.239226	0.500186	0.000677359
ENSG00000007516	0.229519	-0.336214	-0.0364107	-0.384123	-0.268127	0.273811	0.149308	-0.232041	-0.205063	0.246447	0.20194	-0.470536	0.0504604	0.421839	-0.246782	0.247607	0.499201	0.554249	0.0570116	-0.0373256	0.0797517	-0.0259583	0.0359702	-0.108488	-0.0755044	0.0141456	0.133003	-0.114889	0.0558909	-0.142304	-0.117714	-0.171944	0.11359	0.0114708	0.0195918	0.306226	-0.0564747	-0.0301688	-0.00396737	0.419442	0.0141551	-0.123976	0.00418116	-0.0514906	0.276186	-0.418241	-0.0425849	0.49441	0.049662
ENSG00000007520	-0.00469755	-0.174394	-0.0750924	-0.124941	0.0447189	-0.159953	-0.00255702	-0.22035	-0.013222	0.218898	-0.0308066	-0.290859	-0.0651327	0.10118	-0.188118	-0.116169	0.061502	0.353923	-0.0726524	-0.115186	0.396254	-0.0283049	0.0557542	0.276302	0.151924	0.16709	-0.116866	-0.0872916	-0.112629	-0.0509885	0.346315	-0.162528	0.290385	-0.244593	0.0641515	-0.118477	-0.0323277	-0.132977	0.321152	0.123476	0.0198492	-0.103168	-0.170164	0.234191	0.0393397	-0.21099	-0.15039	0.0698842	0.12244
ENSG00000007541	0.146181	-0.203724	-0.0683744	-0.335808	-0.117908	0.1098	0.114044	-0.251253	-0.119291	0.178507	0.0242031	-0.2949	-0.130295	0.223313	-0.128042	-0.0756973	0.291558	0.410498	0.00468134	0.055193	0.230937	-0.169999	0.00248983	0.0261613	0.167855	-0.00790203	0.013701	-0.127907	0.0158392	0.0348079	-0.0369102	-0.158323	0.0872728	-0.0425196	-0.0526614	0.12838	-0.101845	0.0074313	0.0182789	0.314671	-0.0111424	-0.107382	-0.216375	0.143459	0.189915	-0.0684763	0.144265	0.139255	0.028616
ENSG00000007545	0.0580768	-0.450447	0.0152807	-0.111772	-0.0984529	-0.358703	0.177943	0.0116968	-0.183613	0.201618	-0.117933	-0.440494	-0.15006	-0.0622075	-0.371962	-0.0897943	-0.107554	0.2955	0.0364807	-0.0119001	0.324096	-0.0416912	0.236775	0.209012	0.245514	0.311162	-0.108177	-0.0543097	-0.30967	0.136253	0.211073	-0.20768	0.264756	-0.210999	-0.0659064	-0.145782	-0.0163016	-0.150431	0.230825	0.274277	0.024587	-0.21725	-0.189534	0.0012176	0.0688565	0.00035625	-0.0964916	0.302883	0.116792
ENSG00000007866	-0.0299554	-0.147306	-0.0115205	-0.219646	-0.19194	0.0913492	0.191088	-0.148728	-0.167712	-0.0899618	0.0675953	-0.144545	-0.268397	0.133333	-0.00712132	-0.169493	0.118735	0.646142	0.0324365	0.263247	0.437757	-0.320832	0.123305	0.111275	0.18392	0.0109842	-0.110792	-0.0488832	-0.336152	0.284603	0.0167436	-0.141061	0.435461	0.152414	-0.0141306	0.163235	-0.115013	-0.196029	0.383044	0.296088	0.297088	-0.108592	-0.038004	0.0307958	0.299959	-0.0307515	-0.228384	0.152746	-0.166066
ENSG00000007908	0.0740661	-0.264105	-0.243803	0.00609324	-0.26485	0.105006	-0.0926091	-0.0139888	-0.237921	0.113753	0.0427365	-0.0753825	-0.173776	0.47788	-0.132015	-0.125436	0.232692	0.42842	0.383042	-0.0697339	0.445637	-0.320558	0.105598	-0.0918175	-0.0233495	0.24437	0.237184	-0.135712	-0.0896443	0.0168314	-0.22683	-0.287769	0.718179	0.0693706	0.194775	0.21616	-0.114826	-0.23138	0.321125	0.0405141	0.162186	-0.175513	-0.29078	0.0982748	0.383052	-0.249462	-0.137678	0.224114	0.0160761
ENSG00000007923	0.269613	-0.267385	-0.118077	-0.433406	-0.0403718	0.0694995	-0.0330396	-0.123837	-0.0295612	0.313532	0.0186567	-0.100147	-0.328166	-0.0699953	-0.243437	-0.0466604	0.218236	0.204342	-0.144178	0.116174	0.180009	0.06124	0.0666151	0.18608	0.111653	0.0196413	-0.00893741	-0.0812621	-0.167834	0.0360402	0.0081461	-0.328512	-0.00237863	-0.117361	-0.159093	0.0610728	-0.413915	-0.206211	-0.026332	0.219265	-0.0171047	0.21863	-0.517288	0.0824958	0.294364	0.192922	-0.138282	0.119007	-0.0671336
ENSG00000007933	0.0916535	-0.175183	-0.14198	-0.0981122	-0.273498	0.0857036	-0.00343609	-0.145108	0.0766194	0.211649	0.0183626	-0.0263612	-0.415309	0.289833	-0.296534	-0.188694	0.246789	0.40375	0.403047	0.0120459	0.290211	-0.0726112	0.018469	0.0689599	0.102595	0.167791	-0.076706	-0.00261657	-0.00622939	0.0296194	-0.187557	-0.22339	0.505579	0.0460771	0.125027	0.0803177	-0.173984	-0.442264	0.406402	0.0759257	0.0424523	-0.013641	-0.271377	0.173708	0.29947	-0.182544	-0.147605	-0.0927457	0.111209
ENSG00000007944	0.120475	-0.266965	-0.119237	-0.314555	0.237417	0.133809	-0.0104823	-0.189377	0.109867	0.0391525	-0.224431	0.0556198	-0.342206	0.210021	-0.28703	-0.124693	0.128575	0.3632	-0.12217	-0.0729056	0.410456	0.0329737	0.226311	-0.223881	0.11718	-0.115406	0.0309509	0.148297	-0.0274513	0.207344	-0.192169	-0.367144	0.47465	-0.100117	-0.0635571	-0.0920557	-0.106382	-0.136108	0.263409	0.174566	0.180823	0.12272	-0.145281	0.0519203	-0.0788309	-0.159018	-0.192794	0.22269	-0.185143
ENSG00000007952	0.035177	-0.430599	-0.0185416	-0.567063	-0.212423	0.196932	0.412261	-0.25558	-0.252774	-0.355137	-0.10225	-0.238049	-0.11166	-0.0677572	-0.123495	-0.312294	0.496145	0.312971	0.193045	-0.10616	0.319592	-0.0232987	0.106438	0.00833657	-0.211332	0.0573724	-0.188105	-0.114925	-0.223123	0.223348	0.0141428	-0.244435	0.0861155	0.0892723	0.125134	-0.204384	-0.369772	0.117535	-0.0513813	0.295489	0.423893	-0.228483	-0.419776	0.18442	0.305129	-0.0850186	-0.201969	0.102425	-0.114802
ENSG00000007968	0.0924683	-0.450291	-0.0150665	-0.0848329	0.0284691	-0.361886	-0.030746	0.0229004	0.166167	0.158006	0.0983925	-0.0253458	0.143905	0.170227	-0.489282	-0.428524	0.0221259	0.332912	0.0880245	-0.145035	-0.0121439	-0.0013652	0.420879	0.205535	-0.0389524	0.148419	-0.0076356	-0.204688	-0.507137	0.0955251	0.0401087	-0.116448	0.246976	-0.0175049	-0.011928	-0.000386816	-0.119603	-0.149793	0.281274	0.337064	0.561116	0.148311	-0.0805475	0.185452	0.0267806	-0.0179557	-0.311397	0.112151	-0.185872
ENSG00000008018	0.336753	-0.13366	0.181367	0.0405628	-0.105562	-0.0259998	0.0175621	-0.0383502	0.0374267	0.27486	-0.235046	-0.355068	-0.124969	-0.0477092	-0.266351	-0.00582924	0.00889085	0.25329	-0.042503	-0.0561077	0.385736	-0.0975967	-0.157836	0.00651262	0.0229016	0.105563	0.0879251	0.153432	-0.20154	0.179598	0.292192	-0.0781514	0.262338	-0.159036	0.179244	-0.143065	0.0310651	0.00315604	0.272049	0.499613	0.24392	0.120281	-0.251954	0.413436	0.115049	-0.154819	-0.375054	0.0231165	-0.0643659
ENSG00000008056	0.34229	-0.46174	0.013569	-0.433508	-0.412317	0.370637	0.314063	-0.150573	-0.305804	0.218295	0.00998896	-0.493936	0.136055	0.244097	-0.363881	0.183343	0.332461	0.440592	0.131313	-0.0279508	0.065621	-0.169413	0.0740496	-0.107934	-0.129363	-0.12465	0.103768	-0.124446	0.0499726	-0.0684635	-0.165142	-0.214483	0.154642	0.119819	0.120765	0.15809	-0.200162	0.0470777	-0.159811	0.404167	0.040665	-0.17507	-0.0962684	-0.0327705	0.288587	-0.258939	-0.167172	0.534221	-0.100096
ENSG00000008083	-0.0682841	-0.415024	0.0394846	-0.0367701	-0.247505	-0.472301	0.0403075	-0.105576	-0.241837	0.165085	-0.263625	-0.181096	-0.086337	0.21995	-0.403176	-0.243121	-0.0285943	0.320509	0.0801033	-0.204031	0.264595	-0.314222	0.366402	0.469682	0.0153856	0.305093	-0.0442111	-0.0514904	-0.488649	0.139466	0.153935	-0.239358	0.18804	0.0207868	-0.12807	-0.274886	-0.122482	0.0992512	0.379351	0.129092	0.172046	-0.113573	-0.0492673	-0.027203	0.209777	0.0560729	-0.389114	0.324455	-0.177161
ENSG00000008086	0.124274	-0.493049	-0.0290129	-0.475921	-0.264601	0.331229	0.591962	-0.231999	-0.260232	-0.172693	0.00632019	-0.549839	-0.0569352	-0.0488045	-0.0596228	-0.058946	0.388839	0.166257	0.0969145	0.0125027	0.302163	0.164367	-0.0330111	0.00378858	-0.0700969	0.172165	-0.0926286	-0.194242	-0.206637	0.273956	0.0737234	-0.0198836	-0.143105	0.162622	0.0658551	-0.122882	-0.322531	0.174247	0.0294612	0.521076	0.201981	-0.330576	-0.248625	0.0705902	0.139686	-0.166661	-0.287036	0.371268	-0.108539
ENSG00000008118	0.0333144	-0.490234	-0.0745238	-0.238846	-0.238581	0.332172	0.168896	0.127634	-0.110978	0.198295	0.208635	-0.363345	0.0830368	0.464828	-0.424782	0.134752	0.301333	0.178936	-0.0142365	0.111508	0.0830644	0.0651788	-0.017502	-0.033797	-0.0495504	-0.114801	0.0749282	-0.120675	-0.0290125	0.0535552	-0.0781249	-0.0394432	0.186733	0.332882	0.0633834	0.24477	0.168249	0.25519	-0.10278	0.42931	0.30076	0.0242567	-0.0666659	-0.259725	0.221038	-0.136474	-0.216358	0.45058	-0.384163
ENSG00000008128	-0.114633	-0.366838	0.0108147	-0.0564257	-0.0260104	-0.101255	-0.0108426	0.0858529	-0.0678686	0.138947	-0.0230249	-0.261345	0.080944	0.436009	-0.460005	0.0201813	0.057526	0.341025	0.11772	-0.137374	0.418617	0.120642	0.359608	0.0684944	0.182391	0.295557	-0.0994468	-0.299817	-0.185004	0.167541	0.129547	-0.0974562	0.166752	0.0867518	0.0286473	-0.0891332	-0.0492271	-0.201108	0.3907	0.382449	0.149029	0.124841	-0.195276	-0.232965	0.0283338	0.0440884	-0.174091	0.345566	0.0159863
ENSG00000008130	0.184788	-0.423585	-0.174941	-0.185387	0.17612	0.0483787	0.0519307	-0.00212552	0.211511	0.036786	-0.0198811	-0.00980627	-0.262053	0.25014	-0.252654	-0.0668184	0.166628	0.35871	-0.0913745	-0.0242351	0.416661	-0.21132	0.124332	0.00232977	0.166269	-0.116541	0.0216192	-0.0971384	0.0301004	0.207232	0.246246	-0.217542	0.370668	0.0771908	-0.149072	0.158925	0.00735388	-0.279009	0.0123227	0.309773	-0.10745	-0.0289878	-0.0556117	-0.0290556	0.0961266	-0.0459262	-0.0596756	0.195469	-0.0235064
ENSG00000008196	0.224807	-0.281957	-0.0169985	-0.122405	-0.333396	-0.0543061	0.197833	-0.0591601	-0.25005	0.17286	-0.0141408	-0.311291	0.0180604	0.140161	-0.31467	-0.059333	0.0576812	0.24122	0.0902607	-0.103206	0.127934	-0.121952	0.188654	0.0526029	-0.0311682	0.150301	0.00393779	-0.072028	-0.207305	0.0468753	0.00733785	-0.0805004	0.234104	0.00285514	0.0809277	0.0532038	-0.122612	-0.0685729	0.150439	0.169245	0.265591	-0.236944	0.0797253	0.0313094	0.174159	-0.334338	-0.173715	0.450845	-0.204586
ENSG00000008197	0.156812	-0.14307	0.0262563	-0.090072	-0.27329	-0.0427669	0.17955	0.0183409	-0.0539332	0.147712	-0.0674286	-0.284242	-0.070267	0.165221	-0.172071	0.015323	0.0874578	0.374797	0.126559	-0.0102561	0.215158	0.0122658	0.126558	0.114173	0.0166499	0.148331	-0.0015034	-0.047052	-0.10497	0.184458	0.012066	0.0289334	0.296642	0.0202904	-0.104214	-0.127773	-0.0679769	-0.148105	0.0936711	0.226405	0.171999	-0.0439223	0.025388	-0.0831713	0.162582	-0.0897572	-0.0389765	0.0879079	-0.0655617
ENSG00000008256	-0.0277423	-0.390103	-0.215015	-0.260992	0.0508005	0.135176	-0.0758722	-0.302163	-0.054924	0.12892	0.0617402	-0.0920868	-0.109272	0.300382	-0.132423	-0.133673	0.409772	0.536755	-0.110785	0.0148601	0.329791	-0.251387	0.0766263	-0.25645	0.0561362	-0.119631	0.143519	0.0362271	0.013638	0.109099	-0.0322462	-0.175875	0.334104	-0.0881227	-0.101613	0.37005	-0.045074	-0.242008	0.211796	0.396079	0.0351562	-0.0676294	-0.134387	0.199174	0.0432397	-0.216304	-0.0992553	0.183653	-0.00763545
ENSG00000008277	0.298203	-0.45348	-0.0652235	-0.305172	-0.341369	0.236618	0.234033	-0.107758	-0.245186	0.130901	0.0286392	-0.47908	0.166673	0.298444	-0.30632	0.152588	0.42676	0.421159	0.176418	-0.0976396	0.0755291	-0.0424183	-0.00995589	-0.286538	-0.117912	-0.093315	0.172715	-0.0703711	0.0210247	-0.0284163	-0.0431818	-0.133631	0.0855622	0.176354	0.105216	0.361208	-0.123194	0.113922	-0.130713	0.507767	0.0224145	-0.139409	0.0635396	0.0475609	0.193152	-0.372149	-0.201886	0.55266	0.0275725
ENSG00000008282	0.237018	-0.149556	-0.143024	-0.138539	-0.037532	-0.137865	-0.00481288	-0.349622	-0.0623377	0.281159	-0.0265567	-0.125938	-0.327236	-0.0299823	-0.212651	-0.0874849	0.131484	0.566773	-0.146734	0.0845895	0.340096	-0.185873	0.125943	-0.168125	0.137372	0.216881	0.0432778	0.186074	-0.163016	0.33144	-0.14024	-0.500793	0.204053	-0.109974	0.0108772	0.0932229	-0.210989	-0.348194	0.134569	0.279517	0.0486155	0.0591087	-0.199091	0.0882115	0.165891	-0.204083	-0.0146277	-0.0797715	0.00121966
ENSG00000008283	0.0288339	-0.158647	-0.0492305	-0.329186	-0.14817	0.197204	0.156869	-0.142591	-0.0788538	0.0653656	0.0114504	-0.130213	-0.279672	0.139564	-0.231184	-0.122061	0.253029	0.441681	0.033794	0.0130311	0.209313	0.0216878	0.0873108	0.0561283	-0.0305765	0.0163228	0.0234172	-0.038096	-0.0131901	0.0766037	-0.0802014	-0.178495	0.201965	-0.00378159	-0.0348962	0.0573252	-0.175459	-0.263512	0.244563	0.182603	0.131151	0.064954	-0.165594	0.106624	0.202037	-0.108244	-0.231936	0.0858087	0.0712727
ENSG00000008294	0.0176843	-0.282534	-0.189974	-0.151263	0.13332	-0.146972	0.0562103	-0.095519	-0.00832501	0.00351844	-0.0179314	0.0485312	-0.159506	0.273825	-0.310326	-0.246912	0.367684	0.450381	-0.269393	-0.00559685	0.248589	0.00829196	0.165919	-0.120308	0.0300093	-0.0179055	0.0104978	-0.107915	-0.0389065	0.120207	-0.00818644	-0.252874	0.155709	-0.0783801	-0.13354	-0.0259112	-0.216064	-0.109275	0.364474	0.160529	0.194757	0.0318986	-0.141878	-0.0239451	0.0573901	-0.182324	-0.263362	0.302533	-0.232156
ENSG00000008300	0.186385	-0.369516	0.124712	-0.534817	-0.221185	0.0907861	0.181305	-0.136128	-0.213202	0.28258	0.23523	-0.512005	0.0481308	0.233843	-0.0706207	0.0343804	0.335829	0.712615	-0.0756267	-0.0635646	0.24886	-0.137964	-0.0337777	0.164314	-0.0603649	0.0568357	-0.00360491	-0.109251	0.0357038	-0.198457	0.01159	-0.0362774	0.210801	0.0257401	0.0283893	0.218858	0.00504033	0.0799575	-0.0465672	0.393135	-0.0025046	-0.31782	0.00364117	0.0267331	0.339142	-0.383035	-0.10643	0.327378	-0.0546508
ENSG00000008311	0.0637207	-0.37424	0.0180142	-0.303983	-0.122338	-0.0983763	0.0133869	-0.0718584	-0.0160037	0.353678	0.0413362	-0.030126	-0.068713	-0.181167	-0.273492	-0.155181	-0.0116668	0.517271	0.0577176	0.0677754	0.0504495	-0.0817074	0.0533252	0.279603	0.103333	0.160615	-0.107641	-0.109764	-0.326368	-0.166191	-0.0180945	-0.222174	0.0738058	-0.0397072	-0.0175079	0.107456	-0.228552	-0.3706	0.162942	0.0496106	0.110712	0.047149	-0.243455	0.0237671	0.167404	-0.0517529	-0.206687	0.0508433	-0.0546349
ENSG00000008323	-0.0430829	-0.218556	-0.0605468	-0.126684	-0.139714	0.162727	0.115582	-0.195658	0.0810217	-0.050249	0.230133	-0.0176087	-0.107715	0.265761	-0.271415	-0.232519	0.412667	0.576853	0.174705	0.0570024	0.130609	0.0292217	0.137736	0.105141	-0.0628451	-0.0468828	-0.042382	-0.201541	-0.168827	0.0513154	-0.0922302	-0.221612	0.237425	0.0278487	-0.0708856	0.268424	-0.00864471	-0.474731	0.367074	0.217547	0.317479	0.0821743	0.0167654	-0.0241394	0.207631	-0.0770231	-0.192189	0.164431	0.0383907
ENSG00000008324	0.269133	-0.27791	0.050426	-0.249934	-0.0873862	-0.135189	0.091727	0.22118	-0.0806294	0.319163	-0.031497	-0.26371	-0.246958	-0.250831	-0.585477	0.0416669	-0.0112555	0.0621103	0.174499	0.0157844	0.231414	0.125006	-0.046765	0.139564	-0.0188678	0.0972801	0.0425053	-0.0154237	-0.325894	0.0781311	-0.185988	-0.199897	0.128309	-0.330061	0.0782046	-0.322208	-0.00881839	0.0701557	0.00897344	0.225291	0.165264	0.138742	-0.192405	0.10605	0.101801	-0.0506753	0.0121012	0.346377	0.0760358
ENSG00000008382	-0.00234104	-0.196797	0.0525305	-0.264582	0.0433196	0.0901807	0.0362767	-0.21282	-0.0970674	0.30597	0.0343639	-0.281141	-0.181763	0.380123	-0.178163	-0.101575	0.207903	0.371146	-0.144397	0.00373975	0.383572	-0.180821	0.164839	0.206682	0.316383	-0.109574	-0.0593279	-0.10361	0.104021	-0.0306737	0.192077	-0.14296	0.296443	-0.0160579	-0.140481	-0.00634161	-0.078299	-0.127297	0.016948	0.0545328	-0.0440092	-0.0928679	-0.243399	0.263695	0.0675533	-0.0636749	0.171397	0.162008	-0.161963
ENSG00000008394	0.10607	-0.207459	-0.282121	-0.322162	-0.120381	0.127789	-0.0415523	-0.218625	-0.0859276	0.210316	-0.140341	-0.0293563	-0.611275	-0.025415	-0.203423	-0.192663	0.226065	0.277804	-0.0648393	0.0597724	0.266675	-0.120759	-0.158248	-0.00578558	0.078894	-0.128203	0.072475	0.0159918	-0.0543348	0.00417162	-0.300991	-0.308929	0.154105	-0.0156058	-0.00937726	0.172816	-0.282839	-0.278998	0.23702	0.109843	0.00596154	0.350963	-0.399517	0.166381	0.185623	-0.0446022	-0.130717	0.0696512	0.0886196
ENSG00000008405	-0.150261	-0.428854	0.127812	-0.0826758	0.186803	-0.0686247	0.258064	-0.203743	0.0806903	-0.00286257	0.0172871	-0.071527	-0.345864	0.322935	-0.364524	-0.21181	0.160915	0.498476	-0.18098	0.0274577	0.434043	-0.0723575	0.390566	-0.0481088	-0.0716961	0.0378843	-0.0570949	0.155209	-0.0776958	0.120429	0.151774	-0.310216	0.265466	-0.224786	-0.0191182	0.0947717	0.261132	-0.178836	0.380518	0.42638	0.184938	0.0993979	-0.084469	-0.19867	-0.0127207	-0.310765	-0.242443	0.399182	0.0719067
ENSG00000008438	0.234155	-0.332965	-0.273253	-0.0746792	-0.200577	-0.0132021	-0.369101	-0.26871	0.212503	0.0310026	0.0109719	0.000297057	-0.295377	0.618233	-0.356872	-0.0327997	0.408887	0.426346	0.49328	-0.244995	0.199898	-0.0999396	0.148337	0.0414273	0.129296	0.198257	0.0804649	-0.165196	-0.0325643	-0.0298126	-0.242928	-0.217106	0.604209	0.0442046	0.041214	0.0537177	-0.0376813	-0.445301	0.310487	-0.0283707	0.164094	0.128984	-0.0518918	0.0582475	0.369066	-0.0394218	-0.0643628	0.195103	0.137168
ENSG00000008441	0.0150465	-0.343744	-0.0952767	-0.0319845	-0.113787	-0.129539	0.153816	-0.12483	-0.389474	0.108875	-0.0398533	-0.206941	-0.153459	0.288415	-0.211864	0.0281284	0.197906	0.356912	0.0939155	0.208779	0.268927	-0.428173	0.123651	0.12867	0.24752	0.0288705	-0.10368	-0.120085	-0.192508	-0.0221929	0.0572103	-0.186228	0.542843	-0.0857747	-0.0490696	0.290113	-0.0309826	-0.159899	0.142091	0.0397632	0.186715	-0.448686	-0.191329	0.245364	0.330194	-0.16635	-0.0761494	0.301519	-0.19132
ENSG00000008513	0.125157	-0.218901	-0.134981	-0.160476	0.0412068	0.0153721	0.00962217	-0.169196	0.0425315	0.122479	-0.0245378	-0.0614229	-0.224977	0.262871	-0.234988	-0.0218417	0.239115	0.438418	0.0320879	0.0321455	0.331347	0.00607332	0.000939655	-0.00242681	0.069984	0.139613	0.0827993	-0.00736318	0.0863375	0.139854	-0.12354	-0.285318	0.303593	-0.0677207	0.013186	0.113003	-0.0414388	-0.164899	0.173565	0.196612	0.0324854	-0.0146153	-0.196572	-0.0123973	0.13687	-0.128271	-0.148756	0.149328	0.0768302
ENSG00000008516	0.152334	-0.297518	-0.411	-0.0976625	-0.174176	-0.0536736	-0.34476	-0.218734	0.0596378	-0.0944009	0.0370237	0.0989041	-0.248752	0.624844	-0.244552	-0.193755	0.433957	0.406897	0.383564	-0.175216	0.303672	-0.192736	0.174506	-0.0599608	0.138618	0.0617109	0.150083	-0.100498	-0.105574	0.0790206	-0.216484	-0.342045	0.623071	0.0740248	0.0176688	0.188926	-0.0870884	-0.371715	0.309197	0.068148	0.118372	0.0907094	-0.137196	0.0658136	0.271494	-0.0813924	-0.0231662	0.140147	0.0709922
ENSG00000008517	0.185824	-0.543035	-0.231754	-0.150777	-0.118393	-0.0526163	-0.197204	-0.0501243	0.0513865	0.0271127	-0.186684	0.1289	-0.216256	0.519839	-0.217582	-0.246248	0.248527	0.443145	0.343239	-0.157524	0.252607	-0.224193	0.0889553	-0.100153	0.0547384	0.365368	0.0529269	0.002392	-0.0298568	-0.00470025	-0.113401	-0.368032	0.685939	0.0677056	0.167024	0.144241	0.0999982	-0.2595	0.309833	0.0771842	0.103157	-0.101334	-0.1938	0.110692	0.251357	-0.258295	-0.186458	0.16715	0.233537
ENSG00000008710	0.102191	-0.318611	-0.172889	-0.297048	-0.0555676	0.202039	0.067231	-0.0430671	-0.110386	0.0420075	0.0197531	-0.167222	-0.273443	0.281507	-0.33249	0.00964849	0.253267	0.376077	0.00291375	-0.103401	0.366144	-0.16446	0.0731357	-0.0592804	-0.0217434	-0.0107058	0.0535079	-0.107677	0.0369703	0.0363075	0.0194473	-0.105942	0.283131	0.043491	-0.121836	0.290002	-0.0110652	-0.174619	0.252714	0.312018	-0.0751642	-0.200319	-0.130827	-0.0109886	0.359308	-0.253942	-0.158307	0.324369	-0.176659
ENSG00000008735	0.353742	-0.411523	-0.141734	-0.300099	-0.274765	0.189092	0.206274	-0.103834	-0.243217	0.181936	0.244409	-0.476984	0.262882	0.583832	-0.394678	0.250106	0.393778	0.416849	0.0537125	0.0111928	0.00174108	0.0685856	0.0774096	-0.103364	-0.0606636	-0.0334062	0.0464076	-0.157997	-0.0407481	-0.0484578	0.0327701	-0.298069	0.146721	0.20197	0.154339	0.186608	-0.0714156	0.091642	-0.278082	0.313754	0.0563625	-0.0372507	0.0324079	-0.0916769	0.279196	-0.419752	-0.141174	0.500128	-0.0920069
ENSG00000008838	0.101547	-0.569791	0.340045	-0.24304	-0.157969	-0.255554	0.2695	-0.213933	-0.0552962	-0.0189343	-0.445805	-0.502012	-0.238106	-0.163494	-0.199868	-0.2172	-0.00531325	0.290845	0.201151	-0.109991	0.192335	-0.251653	0.0612227	0.134465	0.348972	0.377325	-0.430744	0.0860406	-0.546373	-0.290349	0.28769	-0.142571	0.362527	-0.331848	0.0391122	-0.325245	0.187256	-0.374389	0.13583	-0.0784475	0.106324	-0.142278	-0.425933	0.166581	0.183568	-0.272347	-0.215802	0.108579	0.0151676
ENSG00000008853	-0.008903	-0.311275	0.118183	-0.213494	0.0180845	0.141136	-0.0366296	-0.296444	-0.101251	0.0906379	0.151559	-0.220466	-0.078898	0.432378	-0.130016	0.0258068	0.332131	0.450997	-0.191113	0.0416843	0.412552	-0.198911	0.128558	0.0961387	0.0550668	-0.162823	0.0842817	-0.117827	0.104554	-0.0159637	-0.0411117	-0.295402	0.289207	-0.0476	-0.0945585	0.257833	0.0364944	-0.00916914	0.164335	0.402405	0.124257	-0.165627	-0.198861	0.0568272	0.259057	-0.110976	0.0873355	0.421487	-0.0771781
ENSG00000008869	0.0554661	-0.236137	-0.0731208	-0.372995	-0.00435413	0.025797	0.0830659	-0.225772	0.0620832	-0.0295338	-0.012819	-0.258956	-0.372738	0.0157515	-0.230843	-0.147118	0.20861	0.610577	-0.267928	0.0408798	0.258135	0.0113175	0.126812	0.0133882	0.166631	0.0489582	0.00143493	-0.0325725	-0.113781	0.150983	-0.0247055	-0.213922	-0.0642957	-0.137591	-0.193531	0.0731932	-0.0823513	-0.236973	0.307866	0.439563	0.188704	0.0955952	-0.0903512	0.0550584	0.130757	0.0204915	-0.220259	0.0771275	-0.0111206
ENSG00000008952	0.321964	-0.0817643	-0.131781	-0.354424	0.0800132	-0.139489	-0.0535556	-0.478638	-0.0274901	0.242804	-0.233741	-0.116683	-0.34747	-0.0160015	-0.214678	-0.0778548	0.12594	0.331001	-0.232897	0.102165	0.308451	0.00514936	0.0511734	0.0240345	0.199433	0.045228	0.21317	0.13149	0.0453788	0.266505	-0.182391	-0.39613	0.130797	-0.263073	-0.0806696	0.0133767	-0.256874	-0.210054	0.165039	0.258921	0.0401891	0.129255	-0.333407	0.0959956	0.0348979	-0.0347351	-0.136369	0.127495	-0.0865834
ENSG00000008988	-0.0494123	-0.222031	0.0825755	-0.160764	0.00923809	-0.142932	0.179234	0.164848	-0.158878	0.368814	-0.236073	-0.180914	0.124852	0.0101311	-0.489443	0.00431273	-0.0580626	0.22243	-0.0489475	-0.152369	0.373159	-0.0119272	0.0158251	0.202945	-0.000333739	0.0716563	0.190223	-0.0334609	-0.0461241	0.138366	0.126763	-0.102576	0.506107	-0.290173	-0.0642412	-0.414031	-0.167177	-0.0426267	0.165005	0.362578	0.163054	0.0786598	-0.33616	0.166112	0.132933	-0.124826	-0.433556	0.250542	0.169061
ENSG00000009307	0.0450748	-0.49501	0.212871	-0.554712	0.043357	-0.0431821	-0.019777	-0.0689453	-0.219873	0.218505	0.11192	-0.400389	0.0235966	-0.055082	-0.349639	0.0980528	-0.131088	0.661711	-0.0197201	-0.15219	0.128062	-0.130087	0.309885	0.112979	0.0112666	0.387177	0.091593	-0.00227854	-0.309024	-0.00109732	0.0936086	0.000871652	0.231509	0.276343	-0.125836	-0.0403212	-0.361316	-0.316668	0.161035	0.310847	-0.0842934	-0.0703304	-0.26069	-0.165253	0.326934	-0.0532459	-0.265612	0.120499	0.075011
ENSG00000009335	0.180927	-0.293218	0.156299	-0.208046	0.100445	-0.030347	0.12245	-0.142206	0.0610406	0.376872	-0.127799	-0.265632	-0.236382	0.0750683	-0.237033	0.0479663	0.183167	0.516809	-0.128873	-0.0511943	0.353191	-0.0213825	-0.073165	-0.314301	-0.0653491	0.312112	0.127225	0.261534	0.0156999	0.269801	0.0711448	-0.264349	0.384814	-0.145193	0.00889486	-0.0492928	-0.173195	-0.060298	0.221722	0.246361	0.158485	0.0049369	-0.160282	0.0970579	0.178922	-0.215243	-0.440902	0.0767173	-0.201827
ENSG00000009413	0.251738	-0.342289	0.124177	-0.141336	-0.0447948	-0.371107	0.15698	-0.146655	0.152768	0.115785	-0.184743	-0.128625	-0.147643	0.186841	-0.45065	-0.276637	0.117902	0.503683	-0.111231	0.0677611	0.0964125	-0.00318853	0.405556	-0.053157	0.0641076	0.281802	0.0372707	-0.0179004	-0.118303	0.286822	-0.116	-0.287587	0.235621	-0.0328381	-0.118716	0.0643235	-0.0135554	-0.284257	0.254452	0.353056	0.191757	-0.110081	-0.0295067	-0.151021	0.116678	-0.0446482	-0.264706	0.102939	-0.0447141
ENSG00000009694	0.0356362	-0.423969	0.00728079	-0.58383	-0.241177	0.256621	0.525836	-0.246141	-0.34708	-0.199313	-0.0920347	-0.413659	-0.0194305	-0.184647	-0.202181	-0.080094	0.455302	0.233699	0.196205	-0.0416029	0.216027	0.0260012	0.0957449	-0.0501992	-0.282481	-0.0222174	-0.097988	-0.119799	-0.148571	0.22518	-0.0398653	-0.198935	-0.0269002	0.0615049	0.0788713	-0.0516874	-0.478891	0.167738	-0.102336	0.391294	0.388584	-0.125763	-0.31552	0.176483	0.332618	-0.225836	-0.248736	0.193081	-0.0604131
ENSG00000009709	0.229533	-0.311992	0.0381961	-0.169425	-0.217401	0.0877043	0.351834	-0.171238	-0.253296	0.215276	-0.0793803	-0.245356	0.107162	0.34572	-0.274847	0.0454756	0.194833	0.292747	0.146779	-0.0381246	0.172059	-0.102181	0.218246	0.0476475	-0.103308	0.0836004	0.117168	-0.0579764	-0.12593	0.123291	-0.0508798	-0.140685	0.280517	0.0563651	0.133448	0.0934127	-0.0861596	0.15629	0.0414981	0.244306	0.0677935	-0.292471	-0.0219291	-0.056468	0.0989809	-0.390864	-0.181658	0.541766	-0.0813812
ENSG00000009724	0.0880628	-0.203294	-0.268043	-0.075862	-0.494401	0.0586753	-0.0572243	-0.0672508	0.0792192	0.137267	0.122156	-0.113523	-0.192723	0.472054	-0.252151	-0.108598	0.393899	0.545117	0.605756	-0.0275141	0.126828	-0.0768657	0.0198795	0.16458	-0.0618741	0.205907	0.0145588	-0.0988841	-0.0471057	-0.104351	-0.158018	-0.337796	0.663536	0.0799392	0.181308	0.229922	-0.130213	-0.407877	0.363339	-0.0671314	-0.00987386	-0.104572	-0.161689	0.137057	0.225829	-0.280827	-0.27922	-0.0505236	0.15526
ENSG00000009765	-0.0424521	-0.188078	0.0649151	-0.127299	-0.0541228	0.0372918	0.136715	-0.201598	0.110152	0.165815	-0.0732064	-0.091707	-0.213421	0.152294	-0.33993	-0.203237	0.101385	0.39454	0.144444	0.0205652	0.142732	0.000251007	0.0705674	0.11936	0.1853	0.13175	-0.0915681	-0.129702	-0.0517247	0.0339873	0.00505322	-0.160919	0.196094	-0.0418301	0.0526626	0.0436222	-0.0131419	-0.38945	0.372811	0.211238	0.0722389	-0.074731	-0.202088	0.101622	0.103062	-0.123804	-0.209086	-0.0170504	0.146045
ENSG00000009780	0.110808	-0.19345	-0.000565167	-0.169585	-0.0919571	-0.0740318	0.0608639	-0.147854	-0.012425	0.169284	-0.0470374	-0.179449	-0.111124	0.0537966	-0.253268	-0.0868297	0.153602	0.368705	0.0257289	0.0102443	0.207193	-0.0428449	0.108003	0.0676472	0.0622353	0.106484	0.00684193	-0.0511468	-0.150996	0.0771806	-0.0069757	-0.16697	0.183325	-0.0698659	-0.0299212	-0.0235702	-0.111811	-0.155981	0.13938	0.18453	0.12488	0.0232114	-0.146962	0.0413156	0.167785	-0.0566527	-0.139308	0.104543	-0.00456078
ENSG00000009790	-0.17039	-0.526555	-0.436335	-0.272908	-0.114159	-0.0368711	-0.232949	-0.402755	-0.0653387	-0.144281	0.168265	-0.165957	-0.0916807	0.279949	-0.247092	-0.0668665	0.422951	0.126742	0.305467	-0.229252	0.372945	0.149971	0.170378	-0.429486	0.0499071	-0.112767	-0.0432587	0.217412	-0.344815	0.212882	0.150816	-0.421342	0.437064	0.102124	-0.0373105	0.23357	0.180677	-0.214338	0.484267	0.526791	0.164068	0.0760075	-0.31084	-0.146385	0.0978692	-0.375713	0.059604	0.16373	0.356345
ENSG00000009830	0.167896	-0.251833	-0.164978	-0.269462	-0.194603	0.192719	-0.0674283	-0.109813	-0.070374	0.236313	0.0182806	-0.126642	-0.109725	0.220414	-0.114799	0.0821938	0.305546	0.338138	0.229409	-0.0966692	0.189862	-0.099957	-0.0846902	-0.0809665	0.0390824	0.0987629	0.176096	-0.119236	-0.0850564	-0.0594229	-0.111796	-0.177948	0.165868	0.0767817	0.0444915	0.141915	-0.191759	-0.111515	0.0931246	0.248808	-0.0431173	0.117678	-0.145599	0.0204511	0.282049	-0.215533	-0.0742609	0.198739	0.0833414
ENSG00000009844	0.288919	-0.0607808	-0.0964448	-0.136487	-0.0650036	0.0120796	0.0581591	-0.202925	0.00636217	0.103854	-0.0977003	-0.374208	-0.129297	-0.0748268	-0.226693	-0.0375589	0.0469458	0.572917	-0.0299595	0.216488	0.328476	-0.155204	0.137149	-0.180864	0.147292	0.0322223	0.128963	0.20959	-0.00104887	0.261772	0.251291	-0.195677	0.200914	-0.217186	0.00501088	-0.101391	-0.0318188	0.0764558	-0.0379284	0.261015	0.0205537	0.0675827	-0.257985	0.251926	0.149164	-0.073975	-0.105994	-0.310439	-0.069529
ENSG00000009950	-0.0462673	-0.30454	0.076565	-0.128604	-0.188984	0.0854322	0.272988	-0.269933	0.0686051	-0.0513817	-0.117628	-0.237416	-0.250431	0.207833	-0.224779	-0.167435	0.277562	0.456634	0.215561	0.0116669	0.18261	-0.0463547	0.0814359	0.260195	-0.190844	-0.00385906	-0.0675615	-0.0145189	-0.0347041	0.00381866	0.176102	-0.381532	0.346911	-0.0773098	0.017936	0.20492	0.0233507	-0.183995	0.331198	-0.0794899	-0.0198729	-0.160624	-0.0533577	0.119268	-0.0659115	-0.281499	-0.303764	0.236372	0.0690099
ENSG00000009954	0.189056	-0.240975	0.0420549	-0.0905434	-0.232921	-0.409274	-0.123086	-0.0464364	-0.0753483	0.163838	-0.0656826	-0.458687	0.137196	0.0727937	-0.0921017	-0.0726985	0.0755605	0.305607	0.0877855	-0.12469	0.446268	-0.106271	0.0836512	0.317953	0.0123058	0.447389	-0.165606	-0.146242	-0.371523	0.184231	0.0173521	-0.11392	0.105271	-0.199929	0.0788253	-0.342373	-0.206941	-0.275524	0.358676	0.20669	0.0827823	-0.167371	-0.099858	0.0607121	0.0544972	-0.0680218	0.0769719	0.246506	0.0021208
ENSG00000010017	0.0202691	-0.181523	-0.129553	-0.203933	-0.0134699	0.35651	-0.0866039	0.118898	-0.0735278	0.15205	-0.313481	0.0506708	-0.391681	0.496667	-0.161427	-0.178407	0.0546069	0.703186	0.0527508	-0.230031	0.257534	-0.272541	0.51635	0.112404	0.266218	0.291811	0.246363	-0.070017	-0.453737	-0.0210958	0.142592	-0.230077	0.321633	-0.0340823	-0.0883194	-0.0276414	-0.0172664	-0.183523	0.373136	0.0726091	-0.110009	-0.0138832	-0.0871525	0.0619	0.105413	-0.216049	-0.425695	0.206787	-0.102682
ENSG00000010030	0.342529	-0.456359	-0.335585	-0.0972345	-0.0744	0.0311277	-0.108194	0.0385121	0.062202	0.136089	-0.156015	-0.0254457	-0.245988	0.588072	-0.185235	-0.272384	0.118305	0.399112	0.0795178	-0.115975	0.456847	-0.212888	0.291754	-0.337567	0.0452722	0.333376	0.116865	0.0140118	-0.0348455	0.453594	-0.0730592	-0.35766	0.626062	0.212644	0.00732899	-0.00440045	-0.107444	-0.302643	0.0569256	0.10775	-0.0615644	-0.0708594	-0.0934814	0.0615992	-0.00610822	-0.0126741	-0.158772	-0.0364052	0.0188771
ENSG00000010072	0.210734	-0.447146	0.118965	-0.195263	-0.0769023	-0.0392402	-0.217824	-0.187521	0.0913557	0.421334	0.00963899	-0.320054	-0.243605	0.233873	-0.21403	-0.131446	-0.14173	0.559894	-0.0376453	-0.0776148	0.181304	-0.0977906	0.396793	-0.122865	0.0135098	0.390234	0.299027	-0.01057	-0.249737	0.0511279	0.218889	-0.219051	0.263897	0.230542	-0.0571711	-0.126696	-0.342279	-0.274238	0.250186	0.328568	0.103466	0.19192	-0.159823	0.116783	0.123041	0.0494575	-0.57989	0.031179	-0.287435
ENSG00000010165	0.0233425	-0.390484	-0.024028	-0.193793	-0.108408	-0.125048	0.0792424	-0.0387283	-0.0187805	0.164819	-0.183677	-0.225817	-0.0987454	0.0941923	-0.382833	-0.0546826	0.0737632	0.390054	0.01029	-0.0479953	0.269997	-0.174633	0.201765	0.0661283	0.167658	0.190009	0.0208868	-0.103149	-0.246916	0.120555	0.250051	-0.171189	0.31508	-0.108796	-0.0688199	-0.0304948	-0.158235	-0.229476	0.161698	0.162797	0.0669881	0.0808165	-0.205939	0.072992	0.251179	-0.016852	-0.216012	0.103956	0.162406
ENSG00000010219	0.0936314	-0.278809	0.0271387	-0.213865	-0.0494178	-0.0824755	0.0838583	-0.179883	-0.00641945	0.182375	-0.17988	-0.155957	-0.281225	0.0935582	-0.190833	0.00239261	0.143272	0.395918	-0.211028	0.10305	0.360898	-0.0226385	0.134764	0.117635	0.102736	0.0827742	0.0772183	0.0558287	-0.0625612	0.300787	0.0859047	-0.278558	0.176884	-0.00120821	-0.0655684	-0.0755774	-0.229736	-0.0940704	0.167944	0.221511	0.0543425	0.0471207	-0.2479	0.0428658	0.169503	0.0927809	-0.198543	0.109911	-0.118265
ENSG00000010244	-0.0100119	-0.44407	0.0213504	-0.119578	-0.157369	-0.325525	0.138962	-0.267746	-0.0515659	0.160715	-0.35981	-0.200983	-0.151159	-0.0912639	-0.347286	-0.215705	0.146471	0.473785	0.223451	-0.0124856	0.358357	-0.243951	0.391936	0.262857	0.13125	0.47181	-0.0598762	-0.192882	-0.273553	0.108873	0.132719	-0.294949	0.309478	-0.202403	-0.217564	-0.158995	0.0933354	-0.111736	-0.0456773	-0.00441008	0.142634	-0.112542	-0.243737	0.0966312	0.112491	-0.0794986	-0.182073	0.232657	-0.0161305
ENSG00000010256	0.196889	-0.424889	0.000441949	-0.229058	-0.128011	0.212145	-0.0348938	0.111136	0.0308003	0.447884	-0.188368	-0.0820343	-0.426124	0.0627113	-0.316754	0.0730994	0.0957486	0.188782	-0.0607625	0.37038	0.128085	0.355729	-0.133862	0.0633106	-0.0418041	0.172311	0.0911319	-0.0340876	-0.111812	0.0445387	0.0404052	-0.19598	-0.11564	-0.109912	0.0564479	-0.0448807	-0.334402	-0.230299	0.170879	0.269383	-0.0160065	0.101901	-0.516498	0.229728	0.113947	-0.00327475	-0.430478	0.181264	-0.13307
ENSG00000010270	0.158447	-0.264667	-0.198581	-0.165854	-0.0846079	0.0212874	-0.0972039	-0.20336	0.0917223	0.0133188	-0.106542	0.00925809	-0.275114	0.103185	-0.143028	-0.175083	0.150927	0.320908	0.149257	-0.0795059	0.306943	-0.0422179	0.0535586	-0.047194	0.129502	0.0475725	0.115492	0.0364249	-0.124315	0.191219	-0.117694	-0.246519	0.307142	-0.0575926	-0.0370212	0.0339398	-0.0541701	-0.245859	0.224822	0.292052	0.118247	0.0639267	-0.207377	0.107131	0.185201	-0.0545845	-0.0217617	-0.0709366	0.0691243
ENSG00000010278	0.238282	-0.216421	-0.382474	-0.414852	-0.250113	0.000359875	0.0714705	-0.203236	-0.223355	-0.0289818	-0.020846	-0.26094	-0.213366	0.255434	-0.0505894	0.0666339	0.197188	0.48229	-0.0811939	0.0578158	0.384302	-0.0436944	0.0237069	0.0488958	0.0469942	-0.0845619	0.129745	0.10477	-0.0583715	0.363011	-0.159881	-0.148295	0.484398	0.160014	-0.0042741	0.313935	-0.134119	-0.304363	0.176483	0.173792	0.322171	0.0252548	-0.189497	-0.0956592	0.313481	-0.0944594	-0.304082	0.258467	-0.148839
ENSG00000010282	0.344687	-0.379099	-0.0170289	-0.311398	-0.377226	0.368528	0.348155	-0.263072	-0.380126	0.38901	0.0908931	-0.36467	0.172095	0.536256	-0.342659	0.315546	0.423745	0.37121	0.267712	0.00894258	0.0314695	-0.0364083	0.0466821	-0.327292	-0.041548	-0.0257678	0.203704	-0.140424	0.110703	-0.0160054	-0.188471	-0.150891	0.1809	0.162019	0.29758	0.15857	-0.220529	0.0269417	-0.0819737	0.257216	0.121337	-0.123118	-0.143991	0.151411	0.281255	-0.384209	-0.0161384	0.410158	0.0300043
ENSG00000010292	0.173094	-0.420043	0.110136	-0.293139	-0.110736	-0.281655	-0.0759822	-0.00173996	0.0860252	0.14729	0.0705877	-0.144396	0.133971	0.128115	-0.565377	-0.27047	-0.0078866	0.504036	-0.0137671	-0.149847	0.0919963	-0.201323	0.30166	0.144703	-0.018672	0.186004	-0.039884	0.000178949	-0.387842	-0.149766	0.0624324	-0.115847	0.141297	-0.103929	0.0362608	-0.0251651	-0.102438	-0.343352	0.28909	0.126627	0.495407	0.113301	-0.224505	0.11617	0.246407	-0.000883764	-0.365086	0.0308732	0.0367089
ENSG00000010295	0.115087	-0.41443	-0.0369453	-0.218176	-0.126717	-0.0250888	-0.0116034	-0.109286	0.0467511	-0.0279543	-0.0390419	-0.0455939	-0.0233856	0.129968	-0.228207	-0.223921	0.147874	0.458346	0.0993373	-0.0601726	0.209995	-0.119284	0.201849	-0.0708352	0.108623	0.0461033	-0.0157916	-0.134627	-0.233003	0.103563	-0.0511294	-0.157708	0.243225	0.0260423	-0.0122165	0.00594789	-0.0617248	-0.214322	0.219337	0.336198	0.216179	-0.038927	-0.124563	0.000318309	0.156578	-0.0299219	-0.0951179	0.0777349	-0.0433028
ENSG00000010310	0.0877159	-0.133721	-0.131603	-0.306166	-0.199644	0.254223	0.163874	-0.39203	0.0982422	0.17135	-0.0647656	-0.169436	-0.354237	0.308014	-0.209188	-0.245802	0.309815	0.605618	0.186455	-0.0241831	0.188963	-0.0237323	0.0106449	0.0157253	-0.0016066	0.0228528	-0.0843968	0.0067943	0.0459668	-0.0786471	-0.236111	-0.248996	0.270001	-0.0815613	-0.0217602	0.224685	-0.079565	-0.372689	0.382393	0.22029	0.039769	-0.0278803	-0.083926	0.107736	0.180646	-0.301485	-0.157885	0.162195	0.243513
ENSG00000010318	0.112806	-0.336659	0.181146	-0.207745	0.0536165	-0.170434	0.140482	-0.112956	0.214052	0.120625	-0.2104	-0.0811713	-0.266775	0.12462	-0.271993	-0.115618	0.166396	0.589606	-0.0374771	-0.00806409	0.290985	-0.124778	0.304107	-0.141413	0.115977	0.134958	-0.142031	0.0785457	-0.199441	0.312463	0.0159014	-0.398597	0.23739	-0.0792428	-0.0948619	-0.163859	-0.115172	-0.237237	0.273611	0.192667	0.246726	-0.0937302	-0.0608131	0.0209155	0.0292187	-0.206832	-0.168937	0.214457	-0.209132
ENSG00000010319	0.237758	-0.229673	-0.0767297	-0.104733	-0.264701	0.272623	0.0473655	-0.0773883	-0.238124	0.197332	0.146394	-0.121763	-0.126813	0.377006	-0.153759	0.0372334	0.380806	0.405834	0.253847	0.192075	0.247708	-0.344607	-0.0789725	-0.0617478	0.0125267	-0.00145435	0.269197	-0.142339	0.0520645	-0.139374	-0.264338	-0.182046	0.471424	0.166046	0.234357	0.294379	-0.13157	0.00494344	0.0574472	0.158262	0.117193	-0.0800556	-0.247329	0.195062	0.461484	-0.256566	-0.0657462	0.381123	-0.0815039
ENSG00000010322	0.0605826	-0.212965	-0.113877	-0.367465	-0.0299719	0.111489	0.174383	-0.202105	-0.249803	0.0948045	-0.124766	-0.184515	-0.260133	0.0905637	-0.116081	-0.155614	0.0217714	0.389109	-0.226361	-0.0261473	0.376913	-0.262842	0.0774499	-0.0370688	0.0702414	0.0539685	0.111719	-0.0298533	-0.0798344	0.105187	-0.0627695	-0.335018	0.206815	0.00646408	-0.0898417	0.231004	-0.21545	-0.0221035	0.0390683	0.326368	0.0181252	0.0164529	-0.171111	-0.0808104	0.164196	-0.127154	-0.185004	0.234416	0.0116811
ENSG00000010327	0.205551	-0.29474	-0.394953	-0.0512206	-0.119896	0.0625175	-0.32346	-0.134938	0.0642522	0.0664479	0.210597	0.0565994	-0.222784	0.533218	-0.281717	-0.168751	0.408133	0.466316	0.563398	-0.177863	0.300909	-0.360682	0.123416	-0.160709	0.258898	0.183536	0.128053	-0.223465	-0.0764547	-0.0105502	-0.25311	-0.274107	0.588331	0.110788	0.155562	0.2342	-0.125933	-0.318176	0.293	0.12675	0.10926	-0.00874463	-0.132006	0.0998348	0.428599	-0.100247	0.0418563	0.134807	0.223082
ENSG00000010361	0.0291102	-0.319589	0.0893535	-0.215836	-0.0433138	-0.110643	0.1132	-0.308847	0.0940941	0.15791	-0.00466237	-0.258591	-0.23687	0.106197	-0.171406	-0.252847	0.0264514	0.449614	-0.167715	0.133913	0.352457	-0.156832	0.148084	0.116997	0.393522	0.0759268	-0.222219	-0.0332359	-0.140896	0.0728326	0.0859219	-0.158729	0.282924	-0.117855	-0.205597	-0.0382453	-0.00262847	-0.241042	0.269831	0.357221	0.0399472	-0.24495	-0.217853	0.0914393	-0.0245609	-0.0962999	0.0278443	0.0761638	-0.133546
ENSG00000010379	0.279253	-0.227561	0.0356213	-0.223543	-0.278412	0.343487	0.202254	-0.315605	-0.122248	0.281066	0.0149545	-0.286249	-0.0201937	0.396057	-0.318411	0.219367	0.522918	0.329327	0.212473	-0.0434202	0.0358603	-0.0562435	-0.0332717	-0.0511506	-0.14701	0.0217489	0.174108	-0.111372	0.142728	-0.0726781	-0.145171	-0.227374	0.158865	0.0318976	0.057297	0.337546	-0.154082	-0.0977731	0.0679326	0.264526	-0.0225781	-0.189204	-0.0526747	0.0431207	0.30383	-0.528394	-0.238106	0.519662	0.0299282
ENSG00000010404	-0.0121425	-0.3513	-0.0842143	-0.431109	-0.387169	0.166256	0.2042	-0.13989	-0.0897957	-0.124559	0.0586346	-0.274568	-0.259141	-0.0853612	-0.0748739	-0.0907344	0.390721	0.491833	0.119859	0.178137	0.430761	-0.137763	-0.0324183	0.120619	-0.0100901	0.0800545	0.0104003	-0.0176295	-0.0912907	0.109023	-0.0473824	-0.27963	0.444187	0.0737967	-0.0609988	-0.0353223	-0.234083	-0.0174803	0.112405	0.286979	0.256177	-0.164741	-0.523948	0.206608	0.443949	-0.0743895	-0.196404	0.115974	-0.175296
ENSG00000010438	-0.160427	-0.577667	-0.121974	-0.436634	-0.306628	-0.0336128	-0.136363	0.040363	0.278524	0.0463739	0.0402698	-0.264784	-0.00052277	0.587258	-0.289525	0.0178241	0.583901	0.609872	0.390781	-0.0132287	0.0635545	0.0529623	0.242895	0.16393	0.0967908	0.466029	-0.120563	-0.0847726	-0.0743317	-0.207955	-0.113953	-0.147914	0.35131	0.115758	-0.0509677	-0.0058111	-0.239498	-0.293397	0.367206	0.23612	0.27343	0.253288	-0.280881	0.0840078	0.378277	0.00409776	-0.260843	0.277227	0.108438
ENSG00000010539	0.0538834	-0.327634	-0.050557	-0.0936491	-0.0263684	-0.160018	0.0202244	-0.0770137	0.0376543	0.0919429	0.0154448	-0.181547	-0.0706543	0.16807	-0.277723	-0.19974	0.21441	0.408212	0.0281283	-0.119694	0.295009	-0.0144066	0.157583	0.0709412	0.0573105	0.179486	-0.0464851	-0.115583	-0.148762	0.109439	0.0128418	-0.125569	0.221908	-0.00858558	-0.0339477	-0.00353003	-0.053549	-0.187394	0.257796	0.244976	0.124514	-0.0370704	-0.067287	0.0325078	0.136342	-0.144088	-0.172373	0.163899	0.0395693
ENSG00000010610	0.190028	-0.429276	-0.400447	-0.144097	-0.149891	-0.0693324	-0.326046	-0.25351	0.0571591	-0.0380182	-0.0881145	0.152708	-0.15892	0.567331	-0.14146	-0.203805	0.328554	0.469968	0.50084	-0.294044	0.224151	-0.371721	0.130423	-0.170577	0.111258	0.166156	0.144907	-0.117772	-0.13514	0.144278	-0.255036	-0.31296	0.754294	0.0946332	-0.0316952	0.0971383	-0.124641	-0.242061	0.158212	0.182682	0.155732	-0.0403194	-0.229308	0.0509373	0.341787	-0.11892	-0.0538517	0.146048	0.157719
ENSG00000010626	0.0367277	-0.309326	-0.123864	-0.0845931	-0.0475992	-0.121401	-0.105733	-0.204413	0.0607299	0.0198329	0.0755052	-0.00626535	-0.0125451	0.294769	-0.222502	-0.287786	0.184296	0.359623	0.156548	-0.115753	0.146441	-0.160295	0.220533	0.0178744	0.0944788	0.0866978	-0.0695829	-0.133245	-0.273745	-0.00231915	-0.0218062	-0.175099	0.357855	0.0362423	-0.043463	0.103735	0.0318622	-0.237906	0.261566	0.184053	0.24503	-0.0463936	-0.0699304	0.0865868	0.100637	-0.133085	-0.104596	0.06417	-0.0241603
ENSG00000010671	0.140249	-0.379427	-0.413854	-0.168135	-0.136526	-0.0567815	-0.359473	-0.135991	0.00756331	-0.00539073	-0.0429915	0.241421	-0.133764	0.428496	-0.197234	-0.155325	0.439765	0.296237	0.29084	-0.231875	0.380374	-0.218334	0.258995	-0.195287	-0.0717724	-0.0447115	0.0424216	-0.183215	-0.0759577	0.0416007	-0.16177	-0.29103	0.643938	0.135351	-0.135049	0.169524	-0.162279	-0.322547	0.396761	0.185293	0.121685	-0.0179692	-0.176838	-0.100366	0.28948	-0.145453	0.0240131	0.129258	0.213925
ENSG00000010704	0.324561	-0.335908	-0.265612	-0.153157	-0.00440394	-0.249297	-0.245392	-0.355379	0.0141399	0.123756	-0.192279	-0.102518	-0.0885309	0.484967	-0.161777	-0.223427	0.127424	0.390928	-0.047479	-0.227223	0.13303	-0.0705491	0.149382	-0.156933	-0.0699466	0.237212	0.11636	0.0643686	0.131515	0.208081	-0.080224	-0.376132	0.60046	0.0611881	0.140467	0.173018	-0.12174	-0.24675	0.295009	-0.0172143	0.103372	-0.154569	-0.125187	0.223252	-0.01192	-0.2377	-0.390316	0.135037	0.0667859
ENSG00000010803	0.0822942	-0.392057	0.204194	-0.167608	0.0426408	-0.224048	0.113259	-0.0557883	-0.0471218	0.117079	-0.0315274	-0.204405	-0.00321636	0.313303	-0.257305	-0.235783	0.0738134	0.399762	0.0954031	-0.182123	0.135708	-0.0850843	0.376601	0.217938	0.0209951	0.0923069	-0.183009	-0.151611	-0.297993	0.374464	0.145272	-0.058446	0.058957	0.206632	-0.0757634	-0.144224	-0.164765	0.0621034	0.222646	0.3714	0.384542	-0.210784	-0.0709983	-0.0525619	0.0821003	-0.213964	-0.31153	0.309591	-0.344043
ENSG00000010810	-0.133207	-0.550303	-0.430247	-0.153189	-0.179104	0.0110733	0.0264971	-0.0271063	-0.0639883	-0.0122964	-0.0704629	-0.00315668	0.0490215	0.176116	-0.192951	-0.151071	0.244007	0.272178	0.134882	-0.0220221	0.438786	-0.050194	0.0512928	0.0910952	-0.112112	-0.0106153	0.109359	-0.0546184	-0.0316876	-0.057916	-0.150468	-0.170683	0.351147	0.341488	-0.0556954	0.225599	-0.0421138	-0.142277	0.0825805	0.445347	0.141178	0.027052	-0.0463093	-0.429229	0.0524027	-0.174981	-0.287967	0.341757	-0.0238763
ENSG00000010818	0.0365074	-0.551556	-0.089379	-0.203611	0.132573	-0.0378874	-0.0358574	-0.222854	0.00168076	0.107455	-0.144139	-0.0392886	-0.245537	0.258621	-0.232152	-0.169608	0.30132	0.280686	-0.0679274	-0.111418	0.356712	-0.305288	0.192139	-0.0625014	0.139862	0.00717153	0.00442885	-0.0309947	-0.114684	0.0449918	-0.0666345	-0.285257	0.25952	-0.00702097	-0.129473	0.182103	0.0895608	-0.0622049	0.231308	0.220298	-0.0559598	-0.0885098	-0.118642	0.0592781	-0.0291326	-0.178897	-0.0724884	0.497802	-0.10186
ENSG00000010932	0.138098	-0.157126	-0.108756	-0.112412	-0.193836	0.0964377	-0.00534506	-0.192787	0.0640511	0.178369	-0.0347614	-0.00969092	-0.327193	0.241453	-0.276307	-0.0894093	0.287342	0.373303	0.298865	0.0333873	0.177625	-0.0665704	0.0204073	0.0547616	0.052506	0.0880864	-0.00966342	0.000731853	-0.0256131	0.0426681	-0.199967	-0.220553	0.366907	-0.000920999	-2.07755e-05	0.110289	-0.146828	-0.345741	0.296261	0.154082	0.0438212	0.0225215	-0.260754	0.137564	0.229387	-0.131549	-0.0868983	-0.0399126	0.0564405
ENSG00000011007	0.267742	-0.258914	-0.0571005	-0.350899	0.0232657	-0.366606	0.0242581	-0.176208	-0.210351	0.31369	-0.407543	-0.194498	0.0109171	-0.122255	-0.315748	-0.216476	-0.284768	0.443401	0.159653	-0.187983	0.575678	-0.0319787	0.196722	0.200263	-0.00263666	0.315103	0.0365211	0.058324	-0.087233	-0.0328829	-0.0946659	-0.000591475	0.510482	-0.100397	0.114904	-0.334948	-0.0794083	0.0989319	0.295441	-0.00830007	0.057161	0.104112	-0.0530095	0.0206745	0.0706474	-0.130719	-0.0762022	0.250174	0.143303
ENSG00000011009	0.336484	-0.285769	-0.174501	-0.261833	-0.0697227	0.100098	-0.00592007	-0.200636	0.101294	0.295059	-0.251311	0.027453	-0.245097	-0.121271	-0.330947	-0.12708	0.210422	0.237261	0.200299	0.180084	0.451668	-0.0366081	-0.102377	0.0956946	0.270121	-0.127916	0.000183968	-0.0440022	-0.194686	0.226586	0.239082	-0.26442	0.110926	-0.243988	-0.158015	-0.109405	-0.267486	-0.157914	0.0496969	0.245353	-0.163104	0.399841	-0.563159	0.0806443	0.216212	0.282985	0.0363605	-0.192868	-0.114377
ENSG00000011021	0.122292	-0.236047	-0.058432	-0.193345	-0.132183	0.0498413	0.0927426	-0.156004	-0.0713838	0.0825199	0.0360636	-0.223499	-0.0328511	0.233983	-0.236275	0.047216	0.225924	0.246476	0.0760573	-0.0346154	0.180457	-0.011305	0.066379	-0.0579669	-0.0207481	0.0136868	0.0741627	-0.0204584	-0.0706231	0.0630543	-0.00869867	-0.193969	0.178304	-0.0560521	0.0211877	0.144331	-0.0359805	-0.0351258	0.0407497	0.318847	0.0519399	-0.01533	-0.0991515	-0.0498617	0.162897	-0.220444	-0.104378	0.22444	0.0107767
ENSG00000011028	0.0553523	-0.249017	-0.291151	-0.344331	-0.505565	0.00607936	0.0650601	0.118764	-0.179011	-0.0671437	0.271208	-0.334003	-0.195258	0.276094	-0.040663	-0.0751289	0.367212	0.636823	0.291922	0.235321	0.507993	-0.204472	-0.070622	0.0445127	0.0593171	0.102488	0.0691375	0.0569693	-0.242688	0.123228	-0.104375	-0.258506	0.67537	0.185413	0.0748038	0.138997	-0.12422	-0.281014	0.290467	0.101866	0.132987	-0.0356835	-0.342789	0.15752	0.47128	-0.118762	-0.177956	0.0107914	-0.109803
ENSG00000011052	0.34397	-0.319139	0.135333	-0.244618	0.0218695	0.0083178	0.0558453	0.110948	-0.0503511	0.265795	-0.229516	-0.259262	-0.150414	-0.117523	-0.444543	0.0158435	-0.0600212	0.321307	0.110817	0.0225325	0.192556	0.316957	-0.176434	0.131226	0.0936106	-0.0583373	0.200793	-0.0412148	-0.0905928	0.161287	0.187549	-0.138807	0.118443	-0.134917	0.0836282	-0.265194	-0.203464	-0.180651	0.0335196	0.109724	0.190246	0.254109	-0.273613	0.156068	0.0709669	0.109586	-0.437421	0.160678	0.0905459
ENSG00000011083	0.385612	-0.291327	-0.00926982	-0.379515	-0.494077	0.360487	0.303489	-0.156267	-0.273825	0.431408	0.0893028	-0.522036	0.054983	0.358965	-0.341432	0.267504	0.370515	0.316703	0.0836362	-0.0214479	0.121056	-0.179751	0.0372924	-0.211096	-0.105421	-0.0159761	0.15242	-0.130812	0.0650938	-0.0656794	-0.242093	-0.123702	0.0362304	0.123112	0.188129	0.212531	-0.17478	0.0485615	-0.110194	0.381217	0.117351	-0.0889095	-0.115146	0.0974569	0.33726	-0.249961	-0.157621	0.448183	-0.0212069
ENSG00000011105	-0.012425	-0.262531	-0.0842032	-0.184596	-0.146171	0.0694259	0.112849	-0.173999	-0.225488	-0.00297528	0.137117	-0.221262	-0.1296	0.169896	-0.174911	0.137121	0.351772	0.517239	0.079124	0.288996	0.366509	-0.238116	0.0333886	0.128646	0.173386	-0.0095176	0.0387107	-0.0106209	-0.0657635	0.207937	-0.181295	-0.205829	0.557626	0.102777	-0.0412969	0.36241	0.0566255	-0.171763	0.186143	0.364775	0.253117	-0.219287	-0.190144	0.0685425	0.357638	-0.186511	-0.117833	0.298744	-0.204366
ENSG00000011114	0.0913414	-0.299459	-0.00397005	-0.193752	-0.0765525	-0.0702627	0.0952774	-0.075078	0.0188529	0.140743	-0.0644915	-0.182191	-0.112624	0.0280872	-0.236738	-0.0694124	0.147246	0.332469	0.0348057	-0.000160037	0.250055	0.0188374	0.0394174	0.118134	0.0238463	0.128555	-0.00375628	-0.0509845	-0.113876	0.091962	0.0889284	-0.165662	0.200898	-0.0693285	-0.0121842	-0.0479655	-0.089002	-0.0965156	0.187501	0.186476	0.0952541	-0.0194022	-0.150806	0.0741011	0.135128	-0.082269	-0.217128	0.149195	-0.0177248
ENSG00000011132	0.207946	-0.431835	-0.101094	-0.386028	-0.0139225	0.161443	0.0980433	-0.292718	0.0485996	0.0347557	-0.000875042	-0.0063216	-0.275371	0.247605	-0.325846	-0.101916	0.233204	0.714179	-0.0317986	0.0234055	0.385488	0.0295116	0.256638	-0.029054	-0.0753929	0.263646	-0.0651843	0.18996	0.11056	0.0873513	-0.00641384	-0.407192	0.310599	-0.0961953	0.0146662	0.127265	0.0249743	-0.307932	0.194331	0.256522	-0.0556432	-0.159729	-0.0453456	-0.0512047	0.137924	-0.210656	-0.173563	0.247441	-0.0256757
ENSG00000011143	0.0263255	-0.305087	-0.0871512	-0.220557	-0.2728	-0.0272341	-0.0097846	-0.0901941	0.0835269	0.129423	0.062614	-0.236873	-0.231194	0.206839	-0.237549	-0.101654	0.301957	0.558689	0.129874	-0.0206318	0.295254	-0.0345393	0.134871	0.0993765	0.0285179	0.106082	0.0787487	0.0259966	-0.188412	0.0761994	0.0100625	-0.245906	0.306362	0.0186715	-0.0623511	0.0900266	-0.168265	-0.290118	0.370078	0.277814	0.204207	0.155543	-0.144731	0.126031	0.220311	-0.0581063	-0.344565	0.131219	-0.0133659
ENSG00000011198	0.106999	-0.11982	-0.0813872	-0.245609	-0.0675451	0.0862853	0.0536228	-0.376184	-0.0582987	0.0694751	-0.0508385	-0.230837	-0.253473	0.206804	-0.188154	-0.127158	0.253262	0.369942	-0.074407	0.111107	0.407497	-0.145159	0.138707	-0.0500313	0.084871	-0.12838	0.0458554	0.0560304	-0.0717009	0.210977	-0.031344	-0.438396	0.302835	-0.0524776	-0.0738684	0.158877	-0.239669	-0.0896552	0.221662	0.185907	-0.0166009	-0.00779792	-0.347862	0.0968184	0.121388	-0.0763814	-0.0334345	0.0819095	-0.0850408
ENSG00000011201	-0.0448823	-0.412055	-0.0422648	-0.509493	-0.390434	0.0934588	0.494106	-0.157856	-0.413369	-0.296885	-0.091248	-0.489584	-0.112388	-0.113352	0.0282829	-0.304846	0.290712	0.451501	0.205303	0.0308529	0.381535	-0.0530374	0.075155	0.0755272	-0.0755045	0.141865	-0.02922	-0.151798	-0.279156	0.253169	0.0540095	-0.256636	0.227919	0.109087	0.0349559	-0.126191	-0.430174	0.0246448	0.0296466	0.350926	0.296221	-0.321083	-0.352935	0.0879239	0.277915	-0.109593	-0.216954	0.199858	-0.021765
ENSG00000011243	-0.00600428	-0.289334	-0.0449049	-0.226321	0.0890925	-0.0378313	0.143184	-0.194229	0.0437454	0.231633	-0.0602395	-0.164361	-0.0724879	0.112766	-0.270852	0.0122237	0.127545	0.381958	-0.0701083	0.094764	0.239241	-0.0872778	0.308993	0.213207	0.0919884	0.3935	-0.20514	-0.167012	-0.126675	0.142718	0.0968144	-0.204526	0.21716	-0.142287	-0.190906	0.0635699	-0.0705107	-0.0913811	0.177949	0.240942	0.131405	-0.160135	-0.0291785	-0.0923311	-0.0135815	-0.096247	-0.260437	0.21355	-0.160774
ENSG00000011258	0.20104	-0.668855	0.00889434	0.12944	-0.515662	-0.341493	0.232955	0.133801	-0.0961142	0.0702283	-0.00660778	-0.39545	-0.408211	-0.21418	-0.466203	-0.29251	-0.135135	0.216975	0.215456	-0.269453	0.315493	-0.0717122	-0.0204826	0.316476	0.159155	0.469434	-0.196284	-0.217247	-0.493821	0.143587	0.447452	-0.144265	0.303206	-0.191298	0.0479775	-0.422214	-0.259952	-0.238927	0.0166451	0.225546	0.205721	-0.116354	-0.0409436	0.3124	-0.0663982	0.0655066	-0.0523774	0.356843	-0.158252
ENSG00000011260	-0.0499383	-0.206898	-0.0344374	0.0518241	-0.260887	-0.106536	0.181223	-0.135442	-0.00638753	0.389421	-0.237003	-0.447367	0.0817213	-0.0206367	-0.316185	0.12189	0.0927005	0.531468	-0.0685911	-0.211258	0.561585	-0.138985	0.151639	0.169059	0.0365998	0.0807346	-0.120401	-0.116735	-0.288815	0.00564621	0.392038	-0.102645	0.289411	-0.250993	0.111066	-0.275615	-0.197505	-0.202968	0.117905	0.122463	0.211687	0.183092	-0.0694067	0.125108	0.119704	-0.192022	-0.0462578	0.213696	0.0683618
ENSG00000011275	0.29397	-0.414945	-0.00279127	-0.195105	0.172845	-0.0104985	0.0025545	-0.163119	0.109736	0.0507392	-0.306963	-0.0407112	-0.225069	0.320008	-0.359813	-0.148291	0.0218441	0.382051	-0.0483409	-0.0564188	0.305189	-0.160709	0.339353	-0.332795	0.168118	0.204152	-0.0595301	0.147335	-0.022151	0.335748	-0.253493	-0.387624	0.510554	-0.0321313	0.0327372	-0.15173	-0.00464723	-0.149294	0.139169	0.183067	0.156256	-0.114351	-0.176322	-0.0356077	-0.119844	-0.199818	-0.136934	0.23569	-0.154854
ENSG00000011295	0.141962	-0.228574	0.0874129	-0.297774	-0.0416614	-0.00234937	0.262634	-0.159598	-0.0970272	0.19936	-0.059711	-0.266617	-0.182896	-0.190996	-0.358117	-0.0542933	0.00440444	0.365536	0.0564729	0.217095	0.283145	0.085881	0.0393365	0.0838694	-0.00290339	0.143847	-0.192134	0.0594752	-0.220178	0.136455	0.0168305	-0.232867	0.146621	-0.233051	-0.109627	-0.0382986	-0.237009	-0.161336	0.0620182	0.347365	0.086491	-0.0153523	-0.3281	-0.000727645	0.309178	-0.0130738	-0.0346671	0.00875439	-0.0643238
ENSG00000011304	0.00472851	-0.220119	0.110801	-0.159294	0.0324602	-0.226442	0.344496	-0.112704	-0.0675326	0.187068	-0.199974	-0.379277	-0.126558	-0.0178467	-0.533734	0.098106	0.0929185	0.358	0.0259248	-0.0629457	0.238561	0.0928672	0.198794	0.44554	0.0916443	0.26046	0.043657	-0.165497	-0.186086	0.241807	0.280838	-0.134695	0.426594	-0.306853	-0.0367419	-0.241229	-0.135114	-0.0987097	0.132762	0.216443	0.153362	0.0433065	-0.240658	-0.097763	0.255417	-0.0792611	-0.23578	0.301527	0.171935
ENSG00000011332	0.40367	-0.343103	-0.256428	-0.0248365	-0.474431	-0.0834228	0.0313141	0.00252755	-0.385699	0.0675411	-0.116128	-0.174509	-0.046737	0.365122	-0.254963	0.0636199	-0.0552184	0.0599092	0.409039	-0.167025	0.182651	-0.314923	0.314387	0.240561	0.0322539	0.537425	0.0429495	-0.11651	-0.410485	0.0853626	-0.145281	-0.120717	0.206098	-0.0135397	-0.0393573	-0.131448	-0.0376686	-0.137544	-0.0280834	0.25794	-0.179734	-0.468448	-0.0254826	0.0625399	-0.0275127	-0.0158265	0.0855018	0.344266	-0.182781
ENSG00000011347	0.271305	-0.173492	0.134102	-0.407402	-0.285291	0.247017	0.235374	-0.242712	-0.189103	0.223031	0.249357	-0.614638	-0.0098812	0.277427	-0.418042	0.288752	0.480591	0.515356	-0.0192434	-0.0396588	0.125269	0.0913209	-0.0233417	0.109343	-0.164812	-0.0555635	0.0158259	-0.0846596	0.134347	-0.0819904	-0.0558502	-0.170412	0.127314	-0.0692504	0.0777355	0.167174	-0.110852	0.0810215	-0.0458182	0.418153	0.121884	-0.0630385	0.0309585	0.0727719	0.415535	-0.371848	-0.151272	0.505594	0.150134
ENSG00000011376	-0.0948756	-0.363507	-0.0110678	-0.322314	-0.00332317	-0.098573	-0.18194	-0.236627	-0.00527552	0.455796	0.131786	-0.167958	-0.234776	-0.0135136	-0.0862858	-0.15784	0.0709415	0.561952	-0.0936826	-0.0895643	0.504368	-0.109647	0.00783279	0.248471	0.270976	0.0130276	0.0401886	-0.132885	-0.114305	-0.210408	0.30176	-0.183918	0.0239236	-0.0538795	-0.00830995	0.0160593	-0.252409	-0.249259	0.129712	0.0691154	-0.136768	0.227783	-0.334017	0.150364	0.0741364	-0.0142355	-0.117416	-0.0158905	0.02441
ENSG00000011405	0.146571	-0.33761	-0.213719	-0.17852	-0.117627	0.024694	0.0203605	-0.147251	0.0161858	-0.0531398	-0.0405083	-0.325095	-0.21008	-0.126247	-0.178728	-0.107075	0.00482336	0.605865	-0.261431	0.0185671	0.498406	-0.108861	0.223336	-0.0606695	0.0943703	0.175935	-0.0163023	0.156178	-0.263575	0.0551524	0.0569751	-0.136919	0.121469	-0.0957511	-0.0383151	-0.102478	-0.0049662	-0.204845	0.38906	0.477948	0.10944	-0.178696	-0.0326664	0.110238	0.144047	-0.118274	-0.166369	0.204145	0.164378
ENSG00000011422	0.129676	-0.293489	-0.342293	-0.099471	-0.249455	-0.00501358	-0.0980102	-0.0486981	0.176576	-0.151823	0.129392	-0.00701981	-0.285958	0.302871	-0.235488	-0.144868	0.413807	0.510206	0.36041	0.185178	0.322403	-0.177028	0.156878	0.0402767	0.119007	0.156679	0.0948547	0.0788471	-0.167364	0.108386	-0.28475	-0.461739	0.618895	0.0532359	0.0672958	0.0796997	-0.0162147	-0.520782	0.1123	0.150115	0.198961	-0.026561	-0.347882	0.200764	0.475625	-0.110483	-0.158518	0.0356723	-0.132096
ENSG00000011426	-0.0804163	-0.309723	-0.0881321	-0.179878	0.145081	-0.107719	-0.118436	-0.0477671	0.0654957	0.25589	0.195279	-0.237135	0.199041	-0.0564512	-0.347412	-0.139934	0.286143	0.431761	-0.242176	0.10975	0.346453	0.0711385	0.282933	-0.246152	-0.100283	0.00246196	-0.0989482	0.0138012	-0.3579	-0.0108139	-0.068866	-0.030249	0.177728	-0.112385	-0.0598597	-0.0344366	-0.109327	-0.117036	0.217061	0.0556194	0.169107	0.0602019	-0.13259	0.185055	0.394282	-0.0580385	-0.242656	0.132487	-0.051054
ENSG00000011451	-0.0978455	-0.314075	-0.00685075	-0.164076	-0.110919	-0.396523	-0.0710239	-0.0381908	-0.0464283	0.225566	-0.219833	-0.242731	-0.0254899	0.454308	-0.31174	-0.0537055	0.0294189	0.177773	0.0678668	-0.0989186	0.234676	-0.286581	0.21533	0.310506	0.283028	0.341728	-0.20892	-0.103906	-0.411895	0.153813	0.257393	-0.0896203	0.0950457	-0.0155502	-0.0795762	-0.0610545	-0.0427598	-0.163803	0.235129	0.371559	0.0345901	-0.16932	-0.0314972	-0.151883	0.164205	0.105084	0.00831969	0.279361	-0.166604
ENSG00000011454	0.147662	-0.194101	-0.175858	-0.201412	-0.0233037	-0.0695168	-0.104369	-0.266012	-0.0909177	-0.0479767	0.00800112	-0.0939632	-0.204542	0.216194	-0.105148	-0.181291	0.239917	0.457773	-0.00925698	0.0467255	0.338754	-0.0293816	0.0330987	-0.0297413	0.24411	0.0274956	0.237221	-0.15872	0.108196	0.19451	-0.0655458	-0.373216	0.267169	-0.157948	-0.10039	-0.0133966	-0.0852103	-0.10811	0.351737	0.137273	0.0423126	-0.0701474	-0.326446	0.146428	0.0738815	-0.0291774	-0.111027	0.32863	0.142524
ENSG00000011465	0.117119	-0.0620469	-0.195123	-0.0153817	-0.581877	0.0842505	0.169242	0.158404	-0.265533	0.228491	0.196962	-0.236102	-0.19972	0.266343	0.00752651	-0.236543	0.452444	0.656856	0.391377	0.236383	0.363169	-0.19619	0.159183	0.18001	-0.0311187	0.211995	0.387361	-0.140342	-0.229173	0.0954213	0.00618253	-0.390209	0.752129	0.227978	0.181889	0.213582	-0.148585	-0.234143	0.249213	0.00728927	0.240323	-0.0893549	-0.39078	-0.0720155	0.39078	-0.101676	0.109354	0.10729	0.0194857
ENSG00000011478	0.17778	-0.426207	-0.22243	-0.316084	0.00422625	0.10313	-0.10403	-0.0241915	0.162911	0.416406	0.0479579	0.0900645	-0.261857	-0.192181	-0.30525	-0.13956	0.11646	0.299754	-0.0676933	-0.00444251	0.279048	0.0719942	-0.0706629	0.0935971	0.191026	0.14763	-0.0855994	-0.0188389	-0.12859	-0.0311779	-0.00771101	-0.1315	-0.0751529	-0.0466066	-0.072564	-0.000817278	-0.153332	-0.364996	0.151809	0.298088	0.178908	0.284796	-0.256093	0.0734416	0.212007	0.140657	-0.0714773	-0.0748501	-0.130622
ENSG00000011485	0.0623566	-0.301135	0.0412264	-0.0451342	0.00401316	0.0168037	0.157987	-0.234166	0.0105273	0.204239	-0.301843	-0.205451	-0.105438	0.442436	-0.27112	-0.0914555	0.0281216	0.352765	-0.16968	-0.0796798	0.346623	0.0268684	0.289435	0.18074	-0.000482919	0.127647	0.0593873	-0.118824	-0.0654452	0.0325688	0.486159	-0.149636	0.409347	-0.0270783	-0.0946848	-0.0924397	-0.1601	-0.211975	0.178801	0.297323	0.0182435	0.0134069	-0.190343	0.0461001	0.0630613	-0.131211	-0.323431	0.147843	-0.0249315
ENSG00000011523	0.0617544	-0.299296	-0.00329359	-0.116022	0.0422787	-0.238521	0.00418806	-0.253913	0.130692	-0.0496702	-0.140492	0.0332415	-0.307431	0.0104642	-0.251384	-0.310367	0.27689	0.381369	-0.153702	-0.0235528	0.348105	-0.166229	0.189125	0.062969	0.114834	0.0334428	0.0885564	0.0488448	-0.147194	0.215306	-0.0269307	-0.331411	0.32503	-0.130191	-0.118598	-0.0352119	0.108631	-0.105367	0.368348	0.278652	0.151045	-0.0245961	-0.0914999	-0.00851389	0.215928	-0.15464	-0.090066	0.230305	-0.070357
ENSG00000011566	0.117922	-0.254603	-0.177739	-0.252771	-0.0736273	-0.0277325	0.0333306	-0.211285	-0.114003	-0.0894955	-0.111058	-0.133604	-0.157874	0.0828071	-0.178825	-0.20972	0.210793	0.395932	-0.0632212	-0.0481494	0.305116	-0.0775222	0.182313	-0.0942186	0.0510304	0.047799	0.132239	-0.0412606	-0.00993341	0.191071	-0.0631844	-0.347348	0.300307	-0.115162	-0.0743427	0.0829395	-0.176663	-0.170865	0.113169	0.293882	0.0640136	-0.037788	-0.13919	-0.0856014	0.157298	-0.0765436	-0.0676096	0.219715	0.051393
ENSG00000011590	0.223093	-0.314988	-0.185631	-0.0577251	-0.0369431	-0.109803	0.0160906	-0.252694	-0.0462675	-0.202832	-0.164374	0.132983	-0.145057	0.49755	-0.302504	-0.384182	0.229962	0.389372	0.0925982	-0.0945756	0.207152	-0.181216	0.345027	-0.0272837	-0.00624877	0.0382011	0.0210026	-0.0556487	-0.128546	0.182763	-0.12423	-0.291883	0.567452	0.013241	-0.133802	-0.0299502	-0.0665959	-0.157211	0.183583	0.247119	0.245039	-0.046516	-0.135083	-0.133834	0.163247	-0.165342	0.0174231	0.171328	-0.046214
ENSG00000011600	0.245436	-0.369437	-0.3982	-0.0619534	-0.101622	-0.0384341	-0.430725	-0.192826	0.140342	-0.0281843	0.137618	0.0808328	-0.271491	0.576235	-0.362229	-0.0965815	0.414291	0.444236	0.432039	-0.175676	0.270137	-0.356728	0.0690249	-0.142289	0.230196	0.163227	0.0850047	-0.216131	-0.0877102	0.0438325	-0.393936	-0.24493	0.717401	0.0838795	0.00812769	0.172514	-0.0518076	-0.397459	0.317398	0.255135	0.11977	0.000434309	-0.179927	0.0173329	0.336036	-0.161203	0.033688	0.0713741	0.167897
ENSG00000011638	0.1378	-0.333178	-0.0174162	-0.393286	-0.141584	0.14626	0.0433389	-0.156628	-0.113365	0.347993	0.0258754	-0.235058	-0.150872	0.167984	-0.205602	0.0425387	0.169559	0.397877	0.0182412	-0.0162608	0.121406	-0.0275778	-0.00761363	-0.0751393	0.0528301	0.0993892	0.0300522	-0.0058219	-0.01555	-0.0989595	-0.0341213	-0.150486	0.0903765	0.00320176	0.0716465	0.132761	-0.111723	-0.0965362	0.103081	0.295358	0.0675608	0.000969799	-0.206815	0.113119	0.22647	-0.174405	-0.145271	0.0809449	-0.0155574
ENSG00000011677	0.0630065	-0.404827	0.032847	-0.571462	-0.376053	0.371561	0.456888	-0.246926	-0.320912	-0.092938	-0.106504	-0.562558	0.0892148	0.0395899	-0.19989	0.0173002	0.374055	0.270444	0.126572	-0.0663281	0.163268	0.0711104	-0.0154879	-0.000192997	-0.433536	-0.0490483	-0.0515587	-0.0832633	-0.15229	0.0222654	-0.00766477	-0.29804	0.03771	0.0521599	0.137495	0.000686372	-0.491893	0.32616	-0.0878365	0.490941	0.169427	-0.178898	-0.31832	0.0993957	0.323031	-0.321728	-0.261658	0.378788	-0.0668952
ENSG00000012048	0.163776	-0.533732	0.0581057	0.0331059	-0.0687321	-0.381561	0.162119	-0.0148756	0.157889	0.299214	-0.136198	-0.143218	-0.131229	0.280341	-0.317295	-0.352504	0.0668488	0.372454	-0.0839662	-0.156266	0.106976	-0.094443	0.229627	-0.0727297	-0.119682	0.202848	-0.0673784	-0.145399	-0.563103	0.0292282	-0.262139	-0.145943	0.386796	-0.215621	-0.0407911	-0.215764	-0.166485	-0.156363	0.427758	0.165661	0.436825	-0.152849	0.123124	-0.0858106	0.192803	0.0468723	-0.390632	0.193325	-0.145865
ENSG00000012061	0.174904	-0.285531	-0.121031	-0.224641	-0.136886	-0.276367	0.0378777	-0.177185	-0.120973	0.253307	-0.234201	-0.305766	-0.0122906	-0.11473	-0.37016	-0.157106	0.0717581	0.359411	-0.115372	-0.0635867	0.354772	-0.0406121	0.359307	-0.0666886	0.111121	0.343321	-0.181535	-0.0897715	-0.430744	0.106755	-0.0846613	-0.126582	0.317073	-0.167782	-0.0543642	-0.298649	-0.215037	-0.225236	0.418542	0.138176	0.404993	0.0145782	-0.157858	0.0133381	0.0343501	-0.185229	-0.116365	0.182007	-0.45979
ENSG00000012124	0.183345	-0.421978	-0.531055	-0.154142	-0.159719	0.0803676	-0.27042	-0.106285	0.02023	-0.0937991	-0.0236439	0.119335	-0.115907	0.428624	-0.170875	-0.211962	0.331744	0.417101	0.404339	-0.228557	0.360013	-0.221088	0.0667019	-0.158385	0.0232645	0.00393552	0.254897	-0.12906	-0.193873	0.0704236	-0.117313	-0.319833	0.617913	0.203962	0.144374	0.276593	-0.0314618	-0.250685	0.250382	0.376923	0.0197848	0.00149198	-0.0683513	-0.105946	0.246177	-0.247453	-0.104755	0.121437	0.340712
ENSG00000012171	0.0784164	-0.153301	-0.0570653	-0.265589	-0.232261	0.140052	0.189465	-0.123793	-0.299704	0.150282	0.109427	-0.360043	-0.127503	0.249435	-0.131918	0.0624577	0.322908	0.655676	0.152631	0.199531	0.260748	-0.246464	0.0366062	0.113508	0.054541	0.0381564	0.1056	-0.0837799	-0.0279386	-0.035769	-0.0980621	-0.214339	0.476996	-0.0460643	0.0275107	0.306903	-0.00902412	-0.156616	0.142115	0.203975	0.108926	-0.187727	-0.178301	0.0838817	0.3241	-0.221348	-0.189855	0.280663	0.0103168
ENSG00000012174	0.07328	-0.408959	0.10878	-0.514989	-0.271382	0.0890551	0.452569	-0.296062	-0.204591	-0.17535	-0.114959	-0.478963	-0.0796111	-0.328285	-0.184072	-0.265183	0.332593	0.212738	0.127551	0.0761494	0.370062	0.0226327	-0.034045	0.13124	-0.0535906	0.126516	-0.168667	-0.0218139	-0.220636	0.288151	0.0763836	-0.304817	0.0280173	-0.0122886	0.17444	-0.18972	-0.466081	0.145183	-0.0332107	0.327116	0.381936	-0.206365	-0.467349	0.359346	0.368084	-0.0539719	-0.33545	-0.0865062	-0.266597
ENSG00000012211	0.134641	-0.311094	-0.0808572	-0.212379	0.0220378	-0.0291906	0.0633842	-0.142947	0.0308905	0.0148538	-0.136827	-0.0985024	-0.15708	0.0436844	-0.229775	-0.158422	0.183626	0.408363	-0.00191941	-0.0442871	0.250091	-0.189602	0.177671	0.0827384	0.151933	0.0318014	-0.0342481	-0.0553842	-0.135523	0.0980766	0.152069	-0.219362	0.207701	-0.0203892	-0.161649	0.109979	-0.0147793	-0.148006	0.213505	0.17783	-0.00424499	-0.136048	-0.0424576	0.0970331	0.150577	-0.115848	-0.176966	0.294782	0.00679368
ENSG00000012223	0.135251	-0.308548	-0.300903	-0.0885907	-0.13367	-0.147853	-0.346671	-0.0409322	0.102681	0.0542196	0.0432305	0.0303529	-0.185545	0.59311	-0.448889	0.0705673	0.386277	0.397179	0.441664	-0.221325	0.235005	-0.158665	0.132931	0.0340558	0.144405	0.313337	0.0759816	-0.171566	0.16306	0.0751414	-0.183074	-0.136369	0.58953	0.109063	0.0362594	0.128206	-0.163335	-0.282266	0.336173	0.024809	0.0866797	0.122515	-0.120909	-0.10905	0.296692	-0.118616	-0.273164	0.352084	0.064079
ENSG00000012232	0.00229875	-0.382564	-0.140614	-0.278333	-0.0661006	0.0728179	0.220416	-0.0741429	-0.169567	-0.0367002	-0.0802617	-0.0751021	-0.193345	0.0427171	-0.140548	-0.107692	0.177423	0.42822	0.0475801	0.0767351	0.378153	-0.0854296	0.0455666	-0.0259403	-0.060855	0.0493753	0.0945541	0.0817667	-0.0904289	0.241636	-0.0380974	-0.20523	0.324696	0.0490356	-0.0382192	0.115346	-0.140182	-0.0182292	0.132395	0.396494	0.110741	-0.123151	-0.17475	-0.072482	0.145423	-0.181149	-0.280085	0.234202	-0.0966508
ENSG00000012504	0.108635	-0.184848	0.0401727	-0.068116	-0.298987	-0.0254075	0.180151	-0.268896	0.0292407	-0.0234622	-0.12076	-0.159493	-0.253748	0.425959	-0.547788	-0.363449	0.219511	0.528043	0.400498	-0.0897321	0.0784061	-0.168606	0.29536	0.480942	-0.214571	0.284731	-0.138942	-0.143471	-0.119019	-0.185624	-0.0370142	-0.412088	0.27908	-0.197121	0.167358	0.0628212	0.116157	-0.381004	0.552992	0.0174627	0.0275557	-0.324428	-0.209613	0.266339	0.0102406	-0.22017	-0.411371	0.00379124	0.0673022
ENSG00000012660	0.220276	-0.0568264	0.0626284	-0.135138	-0.0430154	-0.285258	0.049146	-0.451202	-0.146765	0.380474	-0.275412	-0.167202	-0.188508	-0.197229	-0.362069	0.0126456	0.306182	0.375483	0.0289705	0.0825641	0.244329	-0.167339	0.225054	-0.00538178	0.202117	0.0598461	0.0851057	0.0661986	-0.339186	0.158764	-0.191809	-0.591764	0.16262	-0.279388	-0.0344935	0.0201105	-0.407115	-0.301594	0.195573	0.101494	0.00778757	0.0691024	-0.342872	-0.016779	0.191892	-0.0578708	0.0189335	0.112868	-0.0704211
ENSG00000012779	0.167994	-0.280628	-0.396012	-0.129016	-0.0237227	0.0643575	-0.230603	-0.201817	0.0302346	-0.0322441	0.142923	0.13274	-0.21513	0.500873	-0.38358	-0.135606	0.375699	0.394401	0.479574	-0.236416	0.261317	-0.158516	0.151076	-0.0336159	0.275949	0.108426	0.107533	-0.221637	-0.161437	0.0297197	-0.222604	-0.297729	0.601554	0.0860867	0.123266	0.13589	-0.0205228	-0.293416	0.274169	0.17722	0.0891969	0.00753276	-0.137144	-0.0340984	0.329721	-0.0337989	-0.00826621	0.104775	0.137669
ENSG00000012822	0.0372355	-0.338209	-0.131435	-0.108805	0.0409356	-0.0991556	0.157535	-0.214729	-0.166834	0.181131	0.124143	-0.165385	0.0240359	0.255042	-0.337432	-0.034656	0.2379	0.33887	0.0254681	0.0315253	0.256189	-0.146062	0.355129	0.0219087	0.0588212	0.254375	-0.00348272	-0.161554	-0.279691	0.169695	-0.013883	-0.229021	0.184263	-0.0987577	0.0519126	0.199876	-0.0873028	-0.102824	0.237831	0.288325	0.110436	-0.259226	-0.0065416	-0.00910555	0.0227127	-0.20128	-0.133451	0.303372	-0.0833135
ENSG00000012963	0.00878365	-0.364938	0.00263864	-0.154658	-0.160487	-0.326301	0.0260276	-0.0764519	0.070454	0.242416	0.0522709	-0.354033	0.0260843	-0.200003	-0.398949	-0.0457096	0.0775827	0.526742	0.274426	-0.0925716	0.17158	-0.172605	0.295316	0.0531293	0.0510157	0.221888	-0.0223168	0.0574675	-0.417925	0.162451	0.0958203	-0.338752	0.261598	0.00991686	-0.0698212	0.0201323	-0.222147	-0.247292	0.31364	0.374085	0.140073	-0.00462401	-0.0900227	0.135191	0.115676	-0.0267995	-0.366339	-0.0639726	-0.1811
ENSG00000012983	0.0232541	-0.212888	-0.203958	-0.213808	-0.0240621	0.0600704	-0.024814	-0.104689	-0.0574523	-0.0411998	-0.0311944	0.0129396	-0.0607666	-0.00798594	-0.191712	-0.200978	0.176994	0.545346	0.103017	-0.0525785	0.386229	-0.0757541	0.213562	0.0149409	-0.0379954	-0.0245313	0.247309	-0.020522	-0.21411	0.125404	-0.0253985	-0.37893	0.354928	0.00126385	-0.100867	0.20145	0.00281464	-0.27853	0.103172	0.356638	0.0335688	0.00624034	-0.0169233	-0.210305	-0.00658518	-0.262981	-0.0922538	0.0789365	0.0805376
ENSG00000013016	0.130031	-0.0693541	-0.0975374	-0.34269	-0.0676069	0.161852	0.137491	-0.357469	-0.259333	0.174909	0.0999599	-0.20466	-0.0428492	0.152518	-0.076525	0.0941072	0.338609	0.546077	-0.0560257	0.143566	0.247782	-0.115426	-0.0739673	-0.113108	0.30209	0.00261217	0.207615	-0.151608	0.0857667	0.102078	-0.169022	-0.121022	0.113598	0.0223227	-0.0870225	0.201917	-0.213332	-0.0990527	0.0833674	0.253054	0.0873155	-0.0778701	-0.209085	0.147615	0.381443	-0.231895	-0.146761	0.243486	0.0887063
ENSG00000013275	0.312067	-0.260821	0.0288659	-0.066674	0.0748386	-0.139413	0.139778	-0.01316	0.0154798	0.285372	-0.206949	-0.306904	-0.142674	0.0655826	-0.313382	-0.160297	0.0399091	0.266675	0.0268003	-0.117345	0.250046	-0.107158	0.161325	-0.038615	0.0136509	0.0928892	0.189448	-0.00796094	-0.0446709	0.198492	0.287943	-0.0559663	0.4052	-0.0854417	0.0381317	-0.387308	-0.188826	0.148366	0.0646719	0.294044	0.138181	0.126277	-0.224179	0.474341	0.0415603	-0.100221	-0.634435	0.136009	0.143241
ENSG00000013288	0.106557	-0.217922	-0.170962	-0.196451	-0.142353	-0.0298313	-0.0212313	-0.203213	0.0173863	0.0142989	0.0135624	-0.0448562	-0.275567	0.219254	-0.16431	-0.187469	0.267087	0.443899	0.195862	0.0181048	0.280914	0.0012848	0.017082	0.0532894	0.0760298	0.0978203	0.0439468	-0.0206604	-0.0217303	0.150853	-0.11599	-0.249026	0.414635	-0.0210883	0.00791029	0.0934457	-0.132518	-0.230029	0.250226	0.162021	0.146762	-0.00118904	-0.208836	0.128772	0.243774	-0.0548886	-0.118893	-0.010155	0.104558
ENSG00000013293	0.257512	-0.283466	-0.00848968	-0.212645	-0.361207	0.168589	0.206829	-0.226905	-0.187437	0.264352	0.0700539	-0.338831	0.000885215	0.395302	-0.166896	0.121745	0.30564	0.179208	0.163894	0.0391209	0.0532002	0.162778	-0.0505158	-0.125719	0.125974	0.145089	0.207065	-0.290799	-0.0403116	0.0631748	-0.117768	-0.0788154	0.0166595	0.156969	0.134822	0.197831	-0.252234	-0.10677	-0.00439926	0.336961	0.0259841	-0.267611	-0.0508496	-0.147984	0.306699	-0.373255	-0.223998	0.559247	0.0964298
ENSG00000013297	0.405299	-0.350112	-0.100176	-0.297648	-0.490482	0.276221	0.278224	-0.0198872	-0.146791	0.252483	0.0337637	-0.379893	0.100685	0.330434	-0.187809	0.246588	0.325467	0.289398	0.244295	0.00385726	0.0913786	0.00725049	-0.129282	-0.104673	-0.0856449	0.100053	0.212635	-0.151509	-0.0636536	0.0272786	-0.102324	-0.0580122	0.162183	0.234341	0.08732	0.178293	-0.249406	-0.0263019	-0.0328062	0.436216	0.103058	-0.162808	-0.0581239	-0.156074	0.47507	-0.369506	-0.254491	0.494454	-0.0841392
ENSG00000013306	0.103701	-0.357552	-0.0270571	-0.303322	0.0161626	0.0259709	-0.00792496	0.0139924	0.054715	0.321074	-0.0655716	0.0533916	-0.196435	-0.0194057	-0.16292	-0.025188	0.0823143	0.305133	0.141165	0.0612234	0.216347	0.0314007	-0.117966	0.151808	0.229561	0.0897834	0.0538312	-0.0497543	-0.132805	-0.0355569	0.0979622	-0.0271738	0.126985	-0.0465399	0.0182797	-0.0907383	-0.106562	-0.173938	0.100067	0.155185	0.0505767	0.0945717	-0.293574	0.18257	0.127092	-0.017682	-0.231313	-0.0216374	-0.0387078
ENSG00000013364	0.259396	-0.18604	-0.12228	-0.103303	0.00238415	-0.0647163	0.176524	-0.193193	-0.106889	0.19714	-0.0535067	0.00272391	-0.116266	0.136166	-0.242632	-0.220822	0.0647345	0.343323	0.0786807	0.0957074	0.404153	-0.0859249	0.176004	-0.177093	0.0135808	0.321967	0.0285412	-0.0340976	-0.13601	0.374106	-0.0527115	-0.289468	0.36133	-0.056783	-0.0330239	-0.0427818	-0.156539	-0.30811	0.229232	-0.0279618	0.201033	-0.283334	-0.146431	0.0290183	0.223758	-0.0279986	-0.119536	0.0301512	-0.0591253
ENSG00000013374	0.349666	-0.45481	-0.0121672	0.0149006	0.0513355	-0.026237	0.124208	-0.156215	0.34136	0.124105	-0.156696	-0.0916992	-0.0941508	0.0980164	-0.171559	-0.0788703	0.0731421	0.365212	-0.0231291	-0.0086616	0.422654	-0.00557878	0.018769	0.0331092	-0.0608124	0.177141	0.128381	0.239995	0.118165	0.214872	0.0992211	-0.255173	0.390826	-0.0458828	0.224283	-0.143947	-0.0351211	-0.0543386	0.327534	0.30636	0.199738	0.0713761	-0.063187	0.21914	0.11122	-0.0564166	-0.293743	0.183977	-0.0144596
ENSG00000013375	0.171894	-0.222164	0.0183594	-0.244994	-0.229656	0.00138623	0.232297	-0.120149	0.0537398	0.315199	-0.080454	-0.200393	-0.236005	-0.253929	-0.186626	-0.0402761	0.142297	0.366548	0.125264	0.0668622	0.563819	-0.0755978	0.000624219	0.0415399	0.0058916	0.186341	-0.0617806	0.0589307	-0.177225	0.202515	0.400384	-0.132615	0.0600179	-0.0415641	-0.0156243	-0.19606	-0.409351	-0.0335002	0.0438626	0.204967	0.0188911	0.0801875	-0.480672	0.280391	0.280189	-0.0542651	-0.302066	-0.194876	-0.189793
ENSG00000013392	0.123056	-0.255715	-0.0095265	-0.248145	-0.0109476	-0.00546422	0.0548617	-0.228952	-0.023705	-0.0355155	-0.0668583	-0.0751235	-0.102085	0.131645	-0.195135	-0.185847	0.19814	0.397938	-0.0477367	-0.000892243	0.256575	-0.0665082	0.184921	-0.0859979	0.0439162	0.0145652	0.0814312	-0.0339038	-0.0470859	0.174008	0.00840909	-0.231636	0.153891	-0.0265488	-0.0420519	-0.0114291	-0.120658	-0.0861299	0.144159	0.245281	0.0997697	0.00272637	-0.175552	0.0296815	0.118821	-0.0344226	-0.111242	0.102865	-0.0226011
ENSG00000013441	-0.0605509	-0.177019	0.0293288	-0.0994519	0.00886241	-0.462203	0.161972	-0.381625	-0.012545	0.109754	-0.206838	-0.258746	0.129532	-0.162413	-0.205545	-0.203002	0.243317	0.655219	0.0539086	0.272309	0.245308	-0.138591	0.436581	0.134797	0.225573	0.293499	-0.121938	0.052471	-0.142189	0.196279	-0.139306	-0.336349	0.540488	-0.206117	-0.145469	-0.0141852	-0.0907327	-0.0624949	0.0607212	0.14089	0.0830458	-0.229602	-0.130241	-0.248779	0.128367	-0.0038186	0.00253637	0.143434	0.126865
ENSG00000013503	-0.0158326	-0.214179	-0.000579225	-0.133733	-0.322872	-0.0784619	-0.0585329	-0.210018	0.0651212	0.465762	-0.253213	-0.431283	0.0759849	-0.117659	-0.281347	-0.0520871	-0.0501656	0.375463	-0.0604479	-0.211915	0.569892	-0.0806376	0.228862	0.131567	0.051266	0.317401	-0.156723	-0.105394	-0.307	-0.120591	0.614148	-0.00619452	0.269912	-0.190233	0.188682	-0.181439	-0.161376	-0.254747	0.554255	0.246978	-0.026032	0.00483758	-0.0291892	0.337421	0.0277276	0.097393	0.00171167	0.044797	0.206438
ENSG00000013523	0.00269909	-0.356347	0.0127808	-0.226725	0.0308201	-0.0572725	0.0672844	-0.116046	-0.0499111	0.19611	-0.0523016	-0.246435	-0.0880549	-0.0212628	-0.306557	-0.0660719	-0.0140108	0.376659	-0.122853	-0.00403917	0.323808	-0.0066438	0.160319	0.114776	0.0882209	0.193403	-0.0772351	0.0105697	-0.076311	0.0995123	0.128607	-0.164949	0.171916	-0.0842967	-0.0662136	-0.050031	-0.166203	-0.140085	0.105638	0.297491	0.0337291	0.0271553	-0.132916	-0.050831	0.213519	-0.09696	-0.182838	0.152522	-0.064519
ENSG00000013561	0.202581	-0.335215	-0.0107802	-0.220961	0.106176	-0.0720758	0.234994	-0.180016	-0.0541908	0.0506259	-0.442092	-0.0251708	-0.346381	0.0403559	-0.346449	-0.186214	-0.137143	0.362067	-0.082496	-0.00474332	0.384563	-0.175753	0.248308	-0.00134928	0.235558	0.29881	-0.0806807	0.20006	-0.124222	0.210377	-0.0238824	-0.321732	0.43371	-0.268744	0.0552868	-0.111072	0.0467571	-0.245458	0.331421	0.196858	0.261063	-0.236504	-0.180557	0.184615	-0.00847425	-0.20165	-0.307587	0.0758327	-0.176919
ENSG00000013563	0.177815	-0.248486	-0.238141	-0.213835	-0.0304587	0.0293593	-0.0584558	-0.148658	0.0792161	0.144021	-0.0400251	-0.0262204	-0.237017	0.0703768	-0.16402	0.0265011	0.252238	0.336249	-0.0359194	0.095349	0.370023	-0.0930087	-0.00626455	-0.00445233	0.155417	-0.0277171	0.0760891	0.0703335	-0.109658	0.178261	-0.0609325	-0.226301	0.294417	-0.0272254	-0.119255	0.0537939	-0.0655431	-0.1761	0.138794	0.229624	0.110221	0.0533842	-0.172574	0.126516	0.149052	-0.0955023	-0.033995	0.0742981	-0.0901557
ENSG00000013573	0.0857663	-0.351626	0.141577	-0.209786	-0.0453601	-0.17693	-0.0446246	0.0122567	0.113124	0.203327	0.199314	-0.240598	0.175182	0.0715248	-0.497997	-0.244793	0.0649155	0.332849	-0.170513	-0.0636788	0.0637377	-0.0879642	0.298472	0.168565	-0.0431955	0.126993	0.00582826	-0.229204	-0.26415	-0.0577413	0.249838	-0.210124	0.115188	0.00874727	-0.0667874	0.0601929	-0.192879	-0.376586	0.0707457	0.256926	0.307944	0.140054	-0.146576	0.0343944	0.320739	0.018801	-0.351618	0.110678	-0.0325129
ENSG00000013583	0.203437	-0.227573	0.0297339	-0.224026	-0.0442542	0.120625	0.136933	-0.0640813	0.0649052	0.146083	-0.234995	0.0893389	-0.370059	0.0232883	-0.250312	0.00175033	0.224025	0.331676	0.170142	0.143753	0.348651	-0.172069	-0.0389483	-0.0818149	0.205684	0.110858	0.0349704	-0.0246047	-0.0988545	0.317007	0.015711	-0.324168	0.241659	-0.0789047	-0.0505568	-0.043353	-0.244512	-0.385723	0.083141	0.164396	-0.0504562	0.0499599	-0.424015	0.0455527	0.129902	0.0191055	-0.11568	-0.032171	-0.0725401
ENSG00000013588	-0.0113777	-0.114493	-0.0843973	-0.236647	-0.112113	0.0972784	0.241009	-0.0650061	-0.0862262	0.0980728	0.0312231	-0.173507	-0.33678	0.127094	-0.195262	-0.227951	0.236496	0.540597	-0.162738	0.0922254	0.318357	0.0358812	0.0348733	0.172065	-0.0543738	0.119992	-0.0718165	-0.165245	-0.0762756	0.101025	-0.17726	-0.103886	0.264174	-0.0187899	-0.0915825	0.0433685	-0.227755	-0.492696	0.429547	0.112649	0.333727	0.210554	-0.0359679	-0.0175519	0.213603	-0.0366298	-0.245384	0.222967	0.0575437
ENSG00000013619	0.0713634	-0.299762	-0.107752	-0.158069	-0.127726	-0.0079228	0.0992696	-0.0371443	-0.0845862	0.0197083	0.0194247	-0.147118	-0.137343	0.145438	-0.154482	-0.0762218	0.22492	0.431496	0.06027	0.0467206	0.313823	-0.117523	0.0871097	0.0147718	0.0755125	0.1342	0.0352799	-0.0373939	-0.132292	0.159648	-0.0377873	-0.107158	0.319675	0.0542093	-0.0188767	0.068326	-0.0605824	-0.145762	0.251283	0.280551	0.112959	-0.131754	-0.0814789	0.0222436	0.221584	-0.141656	-0.170527	0.196092	-0.119704
ENSG00000013725	0.136149	-0.514455	-0.460455	-0.231734	-0.178056	-0.127875	-0.232072	-0.297065	-0.0299659	-0.132823	-0.12132	0.0658584	-0.0216762	0.507933	-0.0677896	-0.245974	0.309849	0.484678	0.445754	-0.284274	0.294227	-0.168201	0.0666067	-0.165016	0.05824	0.00872578	0.151891	0.0575101	-0.32954	0.127523	-0.150631	-0.289608	0.64809	0.155048	0.0757463	0.228686	-0.0994376	-0.211566	0.403884	0.396415	0.108115	0.0758337	-0.178459	-0.0986149	0.177219	-0.196445	0.0326526	0.132497	0.266613
ENSG00000013810	0.131644	-0.274937	0.155702	-0.205441	0.0108427	-0.27682	-0.0914363	-0.202243	0.0782895	0.278907	0.160679	-0.256899	0.216168	0.0893734	-0.446361	-0.308575	0.0339959	0.365552	-0.0951875	0.000807639	0.0252027	0.0155711	0.331891	0.170188	0.226659	0.0823897	0.0431198	-0.109813	-0.425319	0.0634385	0.0387462	-0.0953786	-0.00142358	-0.0550876	0.00272479	-0.0563539	-0.0334566	-0.256582	0.208701	0.25242	0.435557	-0.00588787	-0.189119	0.364645	0.180466	0.0683263	-0.31694	0.242719	-0.0143462
ENSG00000014123	0.0352953	0.0182451	-0.0104516	-0.143479	0.0918104	-0.405155	0.0108512	-0.353487	0.0652688	0.267941	-0.10141	-0.307586	-0.286245	-0.00829081	-0.27957	-0.186741	0.212777	0.518142	-0.202853	0.0571332	0.380896	-0.0440425	0.399748	0.0759784	0.232823	0.254324	0.0470663	0.215273	0.00457779	0.320315	-0.130135	-0.425304	0.402879	-0.0891528	-0.068906	-0.119041	-0.109199	-0.0902085	0.0537491	0.084356	0.167283	0.0784455	-0.115286	-0.056867	0.107526	-0.110328	-0.179718	-0.0146069	-0.0132753
ENSG00000014138	0.177924	-0.472348	0.36934	-0.186086	-0.244506	-0.251055	-0.105921	-0.076088	0.0154641	0.166199	-0.0329365	-0.384433	0.0658446	-0.0123321	-0.483972	-0.220759	0.0142063	0.514153	-0.0777559	-0.0726021	0.109704	-0.199923	0.348619	0.187191	0.151489	0.149655	-0.128384	-0.0682284	-0.390941	-0.168616	0.100978	-0.179701	0.115234	0.0111324	-0.0816549	-0.117289	-0.153656	-0.44488	0.398942	0.210512	0.299173	0.109432	-0.347808	0.171164	0.170188	0.0484675	-0.140343	0.043677	0.184145
ENSG00000014164	-0.0852883	-0.228688	0.165927	-0.387822	0.241501	0.0242312	-0.137829	-0.104426	-0.302278	0.59024	0.0499384	-0.407392	-0.180216	0.158035	-0.0251308	-0.107786	0.1598	0.603764	-0.0587564	-0.172194	0.351284	-0.189612	0.073672	0.030959	0.418472	0.169641	-0.129829	-0.300936	-0.390763	-0.235049	0.0749489	-0.0194592	0.147891	-0.0965887	-0.104497	-0.20551	-0.0837927	-0.0214708	0.0505901	0.107117	0.148672	-0.192909	-0.192464	0.194638	0.0269652	-0.156017	0.170941	0.193863	-0.156932
ENSG00000014216	0.147735	-0.134801	-0.0940674	-0.203121	-0.0865039	-0.00229315	0.123113	-0.0948398	0.0253323	0.172288	0.156243	-0.105034	-0.142808	0.290441	-0.24328	-0.0106587	0.321545	0.289829	0.00465238	0.153822	0.34615	0.10971	0.16431	-0.146423	-0.0728913	0.194304	0.164039	-0.171664	-0.104541	0.148277	0.187391	-0.228846	0.272427	0.0108568	-0.0707094	0.00857552	-0.17162	-0.421295	0.110538	0.00596047	-0.124903	-0.117398	-0.207078	-0.0174442	0.235804	-0.0119799	-0.0820665	0.120143	-0.0869092
ENSG00000014257	0.0965751	-0.208095	-0.233916	-0.0529988	-0.116021	-0.0819048	-0.0603323	-0.244834	0.114474	0.0711474	0.00163152	-0.0199442	-0.172696	0.305207	-0.257895	-0.13418	0.242522	0.443222	0.230707	-0.0914781	0.256382	-0.0379185	0.114695	0.0687639	0.0492652	0.211667	0.0420958	-0.0383963	-0.0519807	0.0902074	-0.128498	-0.261986	0.418654	-0.0605738	0.0586077	0.157547	-0.0787732	-0.315672	0.336237	0.259626	0.0776472	0.0231071	-0.0407512	-0.0586681	0.193704	-0.0818387	-0.076158	0.166813	0.193163
ENSG00000014641	0.343117	-0.264833	0.0798874	-0.273026	-0.0090267	0.132897	0.0822467	0.0532461	0.0574943	0.241805	-0.110168	-0.119243	-0.376905	-0.250998	-0.5811	-0.104587	0.169328	0.184888	0.265282	-0.0626283	0.387636	-0.00114062	-0.00287373	-0.0212881	-0.0665788	0.0193239	0.0914691	0.185379	-0.278178	0.265553	-0.0496752	-0.237349	0.00299434	-0.00862938	0.0774796	-0.122681	-0.346643	-0.251909	0.0620034	0.366958	-0.189165	0.284034	-0.391961	0.136086	0.258594	-0.0607374	-0.0224677	-0.0336369	-0.193794
ENSG00000014824	0.0751507	-0.0616243	-0.040989	-0.155369	0.0223739	-0.255433	-0.0965637	-0.272385	0.052677	0.495451	-0.109348	-0.186536	-0.504964	-0.320317	-0.263517	-0.0834202	0.105511	0.372487	0.0154252	-0.0886342	0.450569	0.0178179	0.172152	0.0887116	0.111237	0.278392	0.0480649	0.3241	-0.312659	0.0217024	-0.211989	-0.414581	0.121226	-0.40819	-0.012051	-0.0223109	-0.188128	-0.19288	0.127922	0.194591	-0.115842	0.0537115	-0.227018	-0.0607654	0.120545	-0.319655	0.11327	-0.0562861	0.0233008
ENSG00000014914	0.171606	-0.121403	-0.164363	-0.195168	-0.135559	0.018121	0.0165211	-0.157074	-0.0499475	0.101343	0.00952579	-0.16912	-0.302717	0.243055	-0.0576852	-0.158904	0.224849	0.459928	-0.0124249	0.106241	0.357635	-0.189824	0.0237877	-0.02329	0.191347	0.00801678	0.0290498	-0.0292823	-0.0310176	0.163753	-0.0227708	-0.181955	0.374544	-0.0192284	-0.0746789	0.0928974	-0.156811	-0.260891	0.133214	0.162638	0.0294537	-0.0276947	-0.249166	0.153045	0.214958	-0.00395213	0.0511976	-0.00962344	-0.00877517
ENSG00000014919	0.351384	-0.380067	-0.136896	-0.415365	-0.132258	0.0756752	0.087924	0.0123193	0.0256581	0.497889	-0.0869867	-0.0191482	-0.45779	-0.21471	-0.226518	-0.149038	0.0396946	0.258547	0.102848	0.135085	0.273808	-0.00746282	-0.200899	0.0278982	0.0861339	0.0483435	-0.0451112	-0.0910144	-0.204447	0.0845474	0.0160895	-0.0485024	0.00172769	-0.0924915	0.0412125	0.0233264	-0.258953	-0.16113	-0.0407806	0.267398	0.0866054	0.155989	-0.508321	0.214978	0.0512029	0.12171	-0.168084	0.026352	0.0213625
ENSG00000015133	0.0860564	-0.329639	0.0101901	-0.117057	-0.0270954	-0.108252	-0.0656377	-0.336496	0.0508439	0.0775797	-0.0317734	-0.166904	-0.159177	0.0236198	-0.20607	-0.160525	0.132626	0.49869	0.00399374	-0.0778661	0.281487	-0.236091	0.15222	-0.0211348	0.114373	0.199425	0.0656869	-0.044658	-0.136072	0.0664852	0.104902	-0.203763	0.255735	0.0300398	-0.11559	0.0629818	-0.00791713	-0.220513	0.254667	0.256597	-0.0520462	-0.0534431	-0.0579252	0.119636	0.220516	-0.129865	-0.134463	0.119877	0.121284
ENSG00000015153	0.11459	-0.372782	0.090419	0.0166755	0.105325	-0.0977693	0.118438	0.0282707	0.100206	0.0647348	-0.166783	-0.136018	-0.198532	0.297731	-0.295852	-0.116312	0.257358	0.374144	0.147609	-0.0689621	0.199547	-0.139636	0.407722	0.195418	0.0900972	0.0153968	-0.156052	-0.167152	-0.346873	0.483329	0.0720604	-0.123546	0.071826	0.1684	-0.106604	-0.351533	-0.100809	0.212133	0.166054	0.448971	0.357938	-0.114109	-0.366079	0.0611993	0.187901	-0.3074	-0.0765598	0.344539	-0.186344
ENSG00000015171	0.166087	-0.388546	-0.229087	-0.269066	0.00766603	-0.178002	-0.0734144	0.0656673	0.0959123	-0.0963112	-0.133956	-0.0963245	-0.0049251	0.247519	-0.225273	-0.0308986	0.129658	0.328364	0.0704408	-0.0795526	0.294964	-0.15356	0.350398	0.270215	0.151036	0.175037	-0.136343	-0.111529	-0.286171	0.23515	0.161791	-0.198172	0.25689	-0.0432651	-0.215668	-0.193377	-0.0269598	-0.160799	0.0973158	-0.0303535	0.117218	-0.238304	-0.0778748	-0.0159018	-0.0482625	0.0802768	-0.105031	0.306956	-0.1783
ENSG00000015285	-0.00841547	-0.193238	-0.340637	-0.100072	-0.113822	0.0734976	-0.30734	-0.224117	0.0127611	-0.214967	0.0506454	0.127628	-0.198197	0.292114	-0.144589	-0.155158	0.296227	0.365926	0.484033	-0.303694	0.279138	-0.112651	0.156703	-0.138586	0.0458478	-0.128964	0.137117	-0.143699	-0.134144	0.0767341	-0.26258	-0.332944	0.538761	0.0561227	-0.0550572	0.0401129	-0.0359281	-0.32811	0.22887	0.181877	0.0567797	-0.0599806	-0.134362	0.135927	0.371391	-0.14656	0.0371295	0.0537047	0.23484
ENSG00000015413	0.0401513	-0.0876966	-0.0735437	-0.235774	-0.163794	0.223809	0.0660472	-0.214548	0.110699	0.126836	0.0803843	-0.161657	-0.36138	0.176169	-0.351545	-0.278149	0.364835	0.554551	0.115967	-0.16603	0.141226	-0.00200679	0.0152694	0.189521	-0.0454177	0.172067	-0.184757	-0.214024	0.00949791	-0.185181	-0.0926734	-0.213335	-0.0364081	-0.0154584	0.0582852	0.270637	0.0241222	-0.414817	0.423257	0.198599	0.136272	-0.0883568	-0.0967489	0.177744	0.243694	-0.13952	-0.0964761	0.0205301	0.185768
ENSG00000015475	0.343402	-0.46764	-0.106837	-0.124885	0.0673251	-0.0861957	0.149304	0.0322896	0.231092	-0.0303509	0.012967	0.338685	-0.225458	0.429363	-0.406066	-0.149745	0.417746	0.164021	0.111712	0.146214	0.545219	-0.0449775	0.276271	-0.335998	0.053748	0.172588	-0.0219034	-0.167139	0.0468544	0.418982	-0.0310026	-0.376816	0.284145	0.0678324	0.13649	-0.0620181	-0.0877637	-0.447723	0.146522	0.163803	0.328279	0.136912	-0.361253	-0.163946	-0.0157721	0.0929713	-0.127141	0.38049	-0.466406
ENSG00000015479	-0.162842	-0.102991	0.146672	-0.0893026	0.0695049	-0.208626	0.203899	-0.0207543	-0.0611153	0.298908	-0.178673	-0.354531	0.0431592	-0.115796	-0.431385	0.105138	-0.000603379	0.405653	0.0340937	-0.0183481	0.276532	-0.0377809	0.262124	0.390149	-0.0926831	0.335726	-0.0267291	-0.0858527	-0.226488	0.155355	0.18474	-0.202825	0.44118	-0.193464	-0.083842	-0.0509726	-0.195249	-0.0468497	0.136525	0.289485	0.108886	0.0310092	-0.365326	-0.0932759	0.129076	-0.0500092	-0.214839	0.355686	0.0398547
ENSG00000015520	0.0211123	-0.186525	0.0161414	-0.219088	-0.303885	0.0148605	0.117736	-0.0914369	0.150313	0.158226	-0.0182387	-0.20441	-0.305513	0.230368	-0.344102	-0.074219	0.303262	0.590354	0.278437	-0.0284294	0.0928891	0.048584	0.0440962	0.390056	-0.10601	0.176403	-0.0934651	-0.0823124	0.0298056	-0.165236	-0.0103412	-0.230261	0.417917	-0.143126	0.0129743	0.123495	-0.0393213	-0.380688	0.425026	-0.0593684	0.0292036	-0.0611761	-0.104194	0.0528785	0.157342	-0.192808	-0.342766	0.0633277	0.1465
ENSG00000015532	0.0336594	-0.346154	-0.130847	-0.128019	-0.0839921	-0.121349	0.106997	-0.1014	-0.0486769	0.0630212	-0.0656056	-0.147836	-0.278739	0.0126494	-0.231386	-0.0148247	0.154787	0.346045	0.00524326	0.145391	0.346876	-0.150954	-0.0025164	0.225977	0.104695	-0.0378651	-0.0645427	0.0615792	-0.0849537	0.195246	0.0895492	-0.146441	0.33952	0.0188156	-0.179957	0.0166888	-0.0410287	-0.0795762	0.141674	0.246055	0.0917394	-0.0590278	-0.188816	-0.140301	0.145553	-0.0566941	-0.0342104	0.216623	-0.152589
ENSG00000015568	0.173305	-0.200056	0.00345383	-0.126828	-0.00605741	-0.246539	0.138653	-0.202338	-0.0799851	0.185818	-0.105504	-0.419702	-0.0450675	0.0929832	-0.282383	-0.132035	-0.0546517	0.441168	0.00952719	-0.0742116	0.284241	-0.0671038	0.1164	0.0295426	0.0794768	0.185764	-0.0404899	0.027914	-0.181481	0.201985	0.228415	-0.0239693	0.159708	-0.160802	-0.101374	-0.12392	-0.0651767	-0.0750483	0.168241	0.391585	0.111999	-0.128442	-0.0667714	0.000300588	0.0721028	-0.158779	-0.134146	0.192819	0.0105256
ENSG00000015592	0.437846	-0.465138	-0.0442246	-0.374374	-0.440642	0.324611	0.152901	-0.137245	-0.23753	0.305274	-0.0258356	-0.477855	0.319669	0.306845	-0.327164	0.0054117	0.423369	0.292851	0.174121	-0.0614286	-0.0199597	-0.0671472	0.0230919	-0.185485	0.0292916	0.00498949	0.311383	-0.0547447	-0.0732477	-0.14435	0.127053	-0.159678	0.114878	0.023948	0.251449	0.109177	-0.096799	0.247984	-0.168179	0.396536	0.0411724	-0.272475	-0.169847	0.13305	0.285686	-0.200495	-0.179807	0.344295	-0.0932709
ENSG00000015676	0.0619554	-0.303933	0.247496	-0.0859334	-0.0591079	0.0162557	-0.00957563	-0.411706	0.0586673	0.0610573	-0.169748	-0.249644	-0.0247266	0.14641	-0.141406	-0.00288996	0.0846659	0.397151	0.103259	-0.108351	0.566335	-0.0250691	0.131099	0.14321	0.181034	0.151666	0.14245	0.00788512	-0.172692	0.187236	0.358562	-0.341803	0.212689	-0.179828	0.060914	-0.176432	-0.118954	-0.0298231	0.190195	0.289778	-0.0579526	-0.0385048	-0.259031	0.228767	0.17915	-0.0433896	0.0179129	0.227061	0.102106
ENSG00000016082	0.0433542	-0.36142	-0.0678405	-0.070154	-0.0847267	-0.205539	-0.0230153	-0.103487	-0.0493506	0.0570497	-0.229977	-0.155016	-0.137036	0.205222	-0.323101	-0.297215	-0.00489168	0.382512	0.156033	-0.194264	0.133038	-0.298137	0.376587	0.1349	0.119356	0.245058	-0.176742	-0.126661	-0.395377	0.0121595	-0.0420311	-0.176598	0.354	-0.0955111	-0.0941429	0.0129249	-0.101099	-0.27281	0.414613	0.290158	0.205953	-0.265574	0.00795787	-0.0727908	0.0612628	-0.257253	-0.244763	0.279112	-0.182515
ENSG00000016391	0.268595	-0.230618	-0.120856	-0.330023	-0.173918	0.157309	-0.071829	-0.130837	0.158851	0.338772	-0.0187419	-0.0492144	-0.205077	0.0538551	-0.262529	0.0453529	0.218262	0.252762	0.182743	0.0612712	0.166489	-0.0162838	-0.114888	0.0617932	-0.0347752	0.0205441	-0.0282461	-0.039515	-0.0414154	-0.0607707	-0.0480998	-0.301613	0.103798	-0.0824034	0.00625249	0.0773079	-0.299103	-0.18615	0.169356	0.137185	-0.0961638	0.128428	-0.335051	0.0687763	0.128872	-0.0631315	-0.138253	0.0558068	0.000657101
ENSG00000016402	0.0892533	-0.278065	-0.0735786	-0.267666	-0.215162	0.168093	0.0536926	-0.0972482	-0.038638	-0.0101973	-0.0287014	-0.168897	-0.283931	0.408117	-0.240789	-0.187048	0.309711	0.589389	-0.0323418	-0.0605035	0.217641	-0.0657678	0.168303	-0.0686459	-0.0543002	0.0366794	0.130627	-0.00983828	0.0536014	0.00308633	-0.0722938	-0.205557	0.213446	0.0374046	-0.0678188	0.145209	-0.112449	-0.276838	0.2768	0.237628	0.0695257	0.181595	-0.0286595	0.0332672	0.208331	-0.102537	-0.169543	0.182232	0.0298203
ENSG00000016490	0.174205	0.0493643	0.150999	-0.242925	-0.140294	0.390217	0.182123	-0.2473	0.212053	0.0633147	0.00612099	-0.122273	-0.512422	0.2984	-0.478512	-0.373877	0.553518	0.756343	0.149666	-0.2887	0.308031	-0.0884644	0.144171	0.0933565	-0.23583	0.282673	-0.0837133	-0.244199	0.00865754	-0.0433735	0.0529611	-0.273466	0.0115957	0.0432046	0.0763454	0.203919	0.123338	-0.485356	0.588251	0.23794	0.078464	-0.104234	-0.0737624	0.164987	0.34068	-0.127808	-0.0728349	0.0604779	0.332141
ENSG00000016602	0.189253	-0.0257975	-0.00276974	-0.180736	-0.170188	0.361477	0.11603	-0.136575	0.0435901	0.157879	0.162839	-0.167207	-0.352545	0.36774	-0.262345	-0.0762306	0.516962	0.559904	0.0981728	-0.078804	0.214463	-0.0405536	-0.0219814	-0.0295341	-0.11702	0.182116	0.0225597	-0.261076	0.171592	-0.0150576	-0.237154	-0.109282	0.000884403	0.193671	0.0880286	0.277805	0.0158639	-0.316083	0.363156	0.256576	0.128691	-0.0532294	0.0173177	0.0466399	0.339125	-0.126435	-0.038613	0.220694	0.125883
ENSG00000016864	0.140854	-0.274583	-0.0919395	-0.283282	-0.134516	0.0325771	0.0364795	-0.0990447	-0.0348692	0.143947	-0.0501111	-0.148768	-0.212607	0.1031	-0.210597	-0.0569717	0.201597	0.443806	0.0215367	0.052037	0.298229	-0.0278665	0.020524	0.0486014	0.125591	0.0700845	0.0392912	-0.0518285	-0.0899776	0.0856797	-0.0182197	-0.20539	0.289896	-0.00140739	-0.0234873	0.0287132	-0.150023	-0.166369	0.150584	0.212847	0.123701	0.030876	-0.237134	0.0962173	0.245004	-0.0767795	-0.197432	0.0862607	-0.00307921
ENSG00000017260	0.201184	-0.181479	-0.209653	-0.267132	-0.0464524	-0.080697	0.108777	-0.380271	-0.154546	0.342705	-0.158635	-0.308344	-0.221766	-0.128872	-0.272806	0.0613024	0.184449	0.232756	-0.247391	0.0229404	0.234151	0.00357011	0.228836	-0.0178345	0.09054	0.118103	0.165332	0.225888	-0.00622538	0.132975	-0.225607	-0.395539	0.039263	-0.191707	0.200157	0.363746	-0.379367	-0.0297783	0.0451481	0.368691	-0.0803286	0.0258383	-0.144192	-0.0320517	0.132622	-0.275988	-0.25171	0.289207	-0.154287
ENSG00000017427	0.0760368	-0.188953	-0.326282	-0.0809087	-0.376591	0.0924339	0.0134146	-0.0259086	-0.187114	0.0635352	0.0407317	-0.123866	-0.143072	0.331375	-0.120442	-0.229695	0.100658	0.550585	0.430496	0.0567104	0.27018	-0.239091	-0.0344357	0.0697392	-0.0955464	0.00933006	0.275796	-0.0256368	-0.0530713	-0.0604752	-0.220665	-0.348657	0.818772	0.0225283	0.207048	0.33359	-0.113638	-0.177882	0.316825	-0.0432384	0.0125028	-0.128394	-0.187786	0.0781078	0.209946	-0.281863	-0.213469	0.192603	0.210662
ENSG00000017483	-0.0345752	-0.384614	0.00915382	-0.373577	-0.0416392	0.0518075	0.216225	-0.268548	-0.0397448	-0.081666	-0.0710039	-0.0649257	-0.247684	0.0134159	-0.168374	-0.24719	0.324223	0.344211	0.0498759	-0.00510498	0.262396	-0.0391122	0.0831203	0.200194	0.0815703	0.0559022	-0.145977	-0.0899252	-0.130853	0.0678621	0.0634224	-0.217623	0.156629	-0.0197674	0.00180906	-0.0673589	-0.168214	-0.0621903	0.0830446	0.155225	0.227405	-0.0912179	-0.305902	0.116666	0.165069	-0.0369521	-0.138204	0.0875764	-0.123308
ENSG00000017797	0.197785	-0.291209	-0.422249	-0.321442	0.106565	0.116545	0.0331382	-0.172203	-0.160468	-0.0981298	0.00886513	-0.204562	-0.243119	0.386826	-0.257562	-0.0910927	0.0484885	0.439948	-0.127444	0.202977	0.365299	-0.0627735	0.396204	-0.161633	0.136757	0.0486753	-0.119601	-0.130869	-0.205528	0.130268	-0.151647	-0.297305	0.130177	-0.137503	-0.0851864	-0.172494	-0.172725	-0.255705	0.414569	-0.0187142	0.246476	-0.026062	-0.117186	-0.0543127	-0.167331	-0.0233608	-0.17511	0.339658	-0.0313576
ENSG00000018189	0.256536	-0.327935	-0.0234921	-0.259637	-0.189145	0.0631951	0.192481	-0.254989	-0.151748	0.226033	0.0723212	-0.395647	0.082812	0.401116	-0.197959	0.0864315	0.266484	0.306608	0.0190214	-0.0157865	0.158279	0.0736477	0.0700404	-0.0884987	-0.0773131	0.0689319	0.293678	-0.040917	0.0614501	0.0531274	0.0685922	-0.109794	0.0869755	0.131869	0.100049	0.14226	-0.167658	0.147688	-0.00505877	0.301624	-0.00502221	-0.0721637	-0.079228	-0.00934734	0.178272	-0.268233	-0.271474	0.486288	-0.0355819
ENSG00000018236	0.374805	-0.263277	-0.161593	-0.343244	-0.431497	0.193033	0.266187	-0.142536	-0.282033	0.259004	0.0808339	-0.529117	0.0799939	0.29321	-0.185598	0.187255	0.31158	0.356523	0.222645	-0.0765442	0.0344883	0.0357596	0.00661982	0.00349111	-0.175341	0.001728	0.125934	-0.0710555	-0.0668377	0.018843	-0.066939	-0.175595	0.160897	0.184459	0.165527	0.189305	-0.239179	0.0768941	-0.146842	0.327912	-0.0769327	-0.139263	-0.0032609	-0.0287145	0.331407	-0.460865	-0.213575	0.523441	-0.0635543
ENSG00000018280	0.263484	-0.289121	-0.437516	-0.11114	-0.146568	-0.00290605	-0.353859	-0.451998	0.202954	0.0451391	0.132905	0.0356743	-0.207052	0.538798	-0.358418	-0.132718	0.296687	0.4333	0.506971	-0.192192	0.365617	-0.100365	0.0329565	-0.150168	0.123037	0.144083	0.0626101	-0.132829	-0.034707	0.0860107	-0.311989	-0.348729	0.659867	0.0384085	0.117779	0.0970076	-0.172273	-0.355758	0.311744	0.124328	0.0582568	0.101163	-0.162985	0.0312403	0.288837	-0.162801	-0.0936253	0.135563	0.254303
ENSG00000018408	-0.140288	-0.393164	-0.0355795	-0.202719	-0.206548	0.0716184	0.307257	0.0448393	-0.208427	-0.288229	0.0186446	-0.14735	-0.269804	0.0241655	-0.113701	-0.212891	0.288307	0.577716	0.140673	0.278532	0.488318	-0.487436	0.288854	-0.0204627	0.110461	0.0137463	-0.0652297	0.0228942	-0.365849	0.421807	0.0924426	-0.160125	0.490851	0.203151	-0.0863047	0.164163	0.0706062	-0.207199	0.281911	0.30659	0.0513544	-0.130918	-0.029585	-0.0318565	0.285235	0.0847868	-0.22261	0.322648	-0.281813
ENSG00000018510	0.0176249	-0.206434	-0.128391	-0.300514	0.0892505	-0.0185734	-0.000582053	-0.159307	0.146146	0.600536	0.0213202	-0.0500316	-0.475089	-0.0444161	-0.350999	-0.0346346	0.230146	0.270245	-0.0739094	0.0206734	0.282229	-0.0323528	-0.0519113	0.0892224	0.138257	0.189712	-0.0307249	-0.0489178	-0.0860088	0.0621392	-0.0749534	-0.18642	0.0588007	-0.0169767	-0.155547	0.0827051	-0.321865	-0.208925	0.161007	0.2153	-0.114788	0.219027	-0.314334	0.0958968	0.185944	-0.168425	-0.183387	-0.038113	-0.038833
ENSG00000018610	0.0539026	-0.442521	0.173856	-0.509117	-0.281621	-0.0811182	0.491929	-0.0558613	-0.134704	-0.0910632	-0.333521	-0.520257	-0.123212	-0.25584	-0.326809	-0.206049	0.2145	0.319042	0.239128	-0.0160696	0.22979	-0.0576206	0.0389248	0.146857	0.0871542	0.0936252	-0.348465	0.00811389	-0.493796	-0.00539093	0.337122	-0.245539	0.141111	-0.0716917	0.0390311	-0.338583	-0.210028	-0.162913	0.100346	0.13841	0.243013	-0.210316	-0.476464	0.18299	0.391509	-0.00599537	-0.0929049	0.0519078	0.148499
ENSG00000018625	0.307288	-0.300386	-0.0935794	-0.326016	-0.331504	0.341784	0.126849	-0.0477443	-0.311904	0.216875	0.0157773	-0.435263	-0.0410007	0.196778	-0.262558	0.22363	0.310596	0.400045	0.0717894	0.154854	0.0566558	-0.0638506	0.0257269	-0.253963	-0.201446	0.0923054	0.363865	-0.0309501	0.00907534	-0.02331	-0.290056	-0.0618394	0.10185	0.0485675	0.244147	0.30912	-0.299519	0.108127	-0.0818701	0.363018	0.142369	-0.00127425	-0.102369	0.0256573	0.133986	-0.457885	-0.307815	0.518886	-0.150079
ENSG00000018699	-0.0832289	-0.16769	-0.100748	-0.0716783	-0.2939	-0.213332	-0.0591481	-0.21582	0.128095	0.358299	-0.028236	-0.514756	0.0372214	-0.0201213	-0.299759	0.127604	0.0929603	0.535078	-0.112662	-0.229885	0.590533	-0.00681782	0.253856	0.0286653	0.124617	0.125548	-0.0956087	-0.00524207	-0.24315	-0.0546083	0.512251	-0.128254	0.233867	-0.0918373	0.0964818	0.0287232	-0.28138	-0.107797	0.10883	0.203195	0.0296795	0.0778033	0.033811	-0.0186798	0.0962742	-0.158618	-0.0394452	0.130308	0.107905
ENSG00000018869	0.0280557	-0.260518	-0.0526651	-0.211971	-0.146768	0.00250177	0.114652	-0.128086	-0.0290675	0.107283	-0.0321421	-0.17785	-0.168036	0.118905	-0.200751	-0.121291	0.185501	0.50418	0.0145468	0.0158802	0.292681	0.0125974	0.0749825	0.102733	0.0349431	0.099909	0.0156345	-0.0306517	-0.0904798	0.0911018	0.0632306	-0.106841	0.260496	-0.0502374	-0.04929	0.0459553	-0.107581	-0.146537	0.19821	0.267803	0.118773	-0.00920685	-0.0904511	-0.000316619	0.193814	-0.0628313	-0.165592	0.16337	-0.0295609
ENSG00000019102	0.175403	-0.167134	-0.0792627	-0.191051	-0.0541625	-0.137245	-0.131819	-0.496414	0.103445	-0.0374707	-0.122095	-0.278534	-0.117803	0.0860993	-0.276006	-0.25223	0.182998	0.646199	-0.157575	0.0198109	0.289415	0.0265599	0.158298	0.0402252	0.150769	0.0702443	-0.0394072	-0.0592077	-0.00684256	0.0548207	0.071799	-0.255799	0.218669	-0.397015	-0.0984498	0.103825	0.0238517	-0.226425	0.204029	0.254398	0.111969	0.0245859	-0.309885	0.230441	0.18631	-0.0311013	-0.0538941	-0.148417	0.185385
ENSG00000019144	0.135026	-0.178836	-0.025961	-0.166861	-0.213174	0.198978	0.215037	-0.01221	-0.193191	0.151424	0.121586	-0.383431	0.0319691	0.147909	-0.173831	0.105839	0.257767	0.47735	0.0736593	0.0976678	0.291922	-0.0920748	-0.000498732	-0.0291035	-0.027246	0.0773423	0.168849	-0.0925692	-0.0466946	0.0550843	-0.0523372	-0.136122	0.313548	0.0824275	-0.00745409	0.1708	-0.174676	-0.0741548	0.0886078	0.246188	0.115639	-0.0848977	-0.0696776	0.064574	0.39125	-0.290978	-0.215532	0.433779	0.110566
ENSG00000019169	0.159281	-0.413761	-0.307377	-0.0894931	-0.404793	0.00253948	-0.174184	-0.110866	0.0717444	-0.100386	0.345919	-0.00274985	-0.300564	0.484582	-0.233215	-0.114849	0.438104	0.543303	0.5455	-0.113003	0.43482	-0.279882	-0.0183659	0.077719	0.15555	0.272559	-0.0027893	-0.299456	-0.128495	0.0413832	-0.243659	-0.255148	0.69523	0.311872	0.158137	0.0690571	-0.250693	-0.089026	0.19239	0.0555978	0.10346	-0.162503	-0.0916475	0.115208	0.590736	0.0875445	0.0035627	0.0816796	0.031901
ENSG00000019186	0.0530936	-0.0240239	-0.0219206	-0.232016	-0.372704	0.0481523	0.33972	-0.253586	-0.0537264	0.531957	0.0251781	-0.206213	-0.455498	0.326923	-0.447789	-0.315183	-0.181462	0.234893	0.213244	0.122549	-0.114827	-0.158931	0.168404	0.291949	0.312917	-0.00138271	-0.230118	0.0767387	-0.141883	-0.158308	-0.535928	-0.339213	0.4112	0.0711084	0.27869	0.0461402	-0.211884	-0.783024	0.403319	0.0169002	-0.00513382	-0.0792131	-0.335748	0.193909	0.0237924	-0.367854	-0.177777	0.00642807	0.170524
ENSG00000019485	0.151244	-0.319999	-0.0268495	-0.3021	-0.0679871	-0.330191	0.173871	-0.0865153	-0.0623942	0.463758	-0.31206	-0.324722	-0.00791441	-0.168346	-0.443559	-0.15231	-0.188847	0.426542	0.0536754	0.00644378	0.398734	-0.0419039	0.108421	0.268143	0.166886	0.376012	-0.365128	-0.0629493	-0.353796	-0.00285711	-0.0192533	0.0586321	0.42906	-0.265533	-0.00336805	-0.261785	-0.0542083	-0.218295	0.507538	0.139744	0.188244	-0.0885139	-0.238197	0.178673	-0.0165061	-0.125322	-0.122535	0.0565662	-0.0774243
ENSG00000019505	0.334298	-0.345241	0.0248394	-0.314302	-0.391817	0.368326	0.239251	-0.139143	-0.252746	0.243347	0.134836	-0.580383	0.129745	0.292302	-0.32661	0.192437	0.377769	0.468814	0.150051	-0.00823988	-0.00326481	0.0971487	0.029119	-0.0681983	-0.261021	0.102916	0.111518	-0.196981	0.0307087	-0.154923	-0.0693696	-0.158262	0.0590048	0.144757	0.129145	0.219599	-0.240575	0.108499	-0.113718	0.361027	0.00159156	-0.103528	0.0122841	0.00498863	0.296844	-0.348644	-0.188563	0.54103	0.0233398
ENSG00000019549	0.138926	-0.265717	-0.307821	-0.251582	-0.317707	0.00230008	0.378647	0.135002	-0.205141	0.0479759	0.0877174	-0.0821195	-0.342859	0.205497	-0.155406	-0.0314197	0.24958	0.439199	0.0994277	0.267531	0.345441	-0.309793	-0.0229	0.0475035	0.0827352	0.183732	0.0317871	-0.0491305	-0.24073	0.218023	0.0391623	-0.242855	0.483427	0.25703	0.0290896	0.0389462	-0.0223547	-0.370119	0.298943	0.146204	0.348147	-0.163858	-0.189482	-0.0218758	0.517645	0.0352519	-0.334997	0.178067	-0.16427
ENSG00000019582	0.197825	-0.35747	-0.394244	-0.0665066	-0.0876429	-0.048323	-0.217985	-0.0767936	0.0248377	0.147541	-0.105477	0.0850741	-0.162986	0.471922	-0.211772	-0.0506327	0.298437	0.541446	0.318363	-0.156653	0.243193	-0.327619	0.108364	-0.158465	0.100833	0.0162637	0.0847758	0.0270567	-0.0361093	0.130014	-0.300161	-0.105072	0.640269	0.0828981	0.0593526	0.115703	-0.15924	-0.347514	0.173509	0.252741	0.0488909	-0.0471649	-0.148883	0.0918593	0.380364	-0.109557	-0.110058	0.083131	0.29957
ENSG00000019991	0.0561793	-0.405251	-0.332581	-0.0814995	-0.289508	0.100105	-0.114642	0.00656881	-0.0497369	-0.0678349	0.061684	0.0961176	-0.258221	0.466303	-0.171007	-0.170811	0.394974	0.444997	0.470992	0.0915653	0.342021	-0.220096	0.117639	0.0321927	0.122546	0.117281	0.0544582	-0.100543	-0.127392	0.0907286	-0.169236	-0.305333	0.787551	0.305116	0.260197	0.16903	-0.115073	-0.371032	0.327503	0.0265282	0.174589	-0.0122771	-0.255849	0.0386524	0.380914	-0.0744693	-0.256488	0.148211	-0.0937489
ENSG00000019995	0.000695974	-0.472553	-0.267596	-0.201193	0.062165	-0.115724	0.00964969	0.0408984	-0.00402154	0.00297159	0.20868	-0.359095	-0.17661	0.369945	-0.442313	-0.115332	0.129863	0.260306	-0.225609	0.0499956	0.398537	-0.022826	0.429159	-0.392467	-0.00198531	-0.00168044	-0.000276141	0.180054	-0.211527	0.227981	0.0988668	-0.36611	0.250444	-0.0140625	-0.23761	-0.0198322	0.119919	-0.0400761	0.340371	0.481876	0.060928	0.131841	-0.236954	-0.092483	-0.180718	-0.211332	-0.247019	0.341696	-0.12952
ENSG00000020129	0.298308	-0.447692	0.154574	-0.417699	-0.263074	0.18997	0.150247	-0.195814	0.0111525	0.344655	-0.00596396	-0.402103	0.194892	0.27224	-0.44198	0.382372	0.461591	0.303893	-0.0557823	0.0634228	0.130751	-0.0235358	0.0483723	-0.0359991	0.0316514	-0.146377	0.0290386	-0.0387347	0.195298	-0.0817228	-0.0153634	-0.190568	0.205421	-0.0231494	-0.0779307	0.272354	0.0318379	0.0360934	-0.172312	0.357798	-0.098364	-0.0734165	-0.125166	0.0439172	0.208376	-0.281732	-0.27161	0.254024	-0.0590178
ENSG00000020181	0.0834628	-0.200547	-0.153044	-0.15652	-0.448121	0.105277	0.146709	0.101426	-0.156217	0.104521	0.083848	-0.148377	-0.231449	0.0747386	0.0114823	-0.018142	0.270516	0.600329	0.288728	0.217264	0.43817	-0.211696	-0.040462	0.0748829	0.0882283	0.154946	0.151265	-0.024691	-0.235512	0.145028	-0.0676536	-0.103314	0.578288	0.199945	0.0152489	0.0977812	-0.181632	-0.251876	0.183104	0.165527	0.203985	-0.0863001	-0.175686	0.00229693	0.460845	-0.106053	-0.132533	0.0760701	-0.124856
ENSG00000020256	0.063029	-0.352359	-0.09035	-0.283758	-0.0245071	-0.131126	0.206808	-0.0326469	-0.0935246	0.00804873	-0.121109	-0.202453	-0.138923	0.133136	-0.190847	-0.14206	0.0144887	0.436239	-0.0388585	0.0692961	0.231124	-0.0393755	0.154232	0.0781649	0.156366	0.205608	-0.131664	-0.153185	-0.14236	0.128777	0.143727	-0.16283	0.282406	-0.0792546	-0.145994	-0.03612	-0.0315892	-0.096766	0.118899	0.164499	0.16888	-0.170984	0.0430535	-0.100421	0.211637	-0.113997	-0.174394	0.34426	0.020063
ENSG00000020426	0.391219	-0.0844227	0.0079902	-0.288171	-0.0088147	-0.315281	0.0892763	-0.12041	0.0836117	0.607349	-0.188031	-0.234132	0.102899	-0.0709675	-0.554454	-0.0129669	-0.282868	0.498762	-0.0441087	-0.118456	0.383307	-0.30975	0.208256	0.0656204	-0.00317883	0.322557	-0.257846	-0.147788	-0.536874	0.0610134	-0.0417075	-0.0947897	0.358863	-0.195996	0.12579	-0.309753	-0.0914123	-0.191471	0.460044	0.189663	0.235418	-0.0189919	-0.13941	0.134933	0.0620461	-0.261367	0.0877535	0.12372	-0.0863911
ENSG00000020577	0.101589	-0.431721	-0.0416345	-0.171491	0.00981492	0.0906152	0.247292	-0.068901	-0.122131	-0.0398416	-0.0753722	-0.139111	-0.0426632	-0.00159739	-0.178811	-0.147767	0.177806	0.476545	0.139297	0.0713693	0.403947	-0.0927538	0.160316	-0.133351	-0.0878908	0.0534065	0.0190631	0.0851451	-0.19551	0.31768	0.122428	-0.222226	0.156518	0.108611	-0.0601863	0.22482	-0.140202	-0.115262	0.193177	0.368339	-0.0803391	-0.0634907	0.0872875	0.102286	0.147822	-0.0656663	-0.247123	0.200481	0.0186944
ENSG00000020633	0.197321	-0.475232	-0.175361	-0.0667791	0.134504	-0.223429	-0.0388353	-0.0817136	-0.0228425	-0.180597	-0.232	0.205589	-0.216987	0.544749	-0.317334	-0.431216	0.155487	0.256607	0.201104	-0.163517	0.039355	-0.414745	0.149732	-0.177987	0.259903	-0.0195987	0.0023272	0.0118687	-0.369581	0.174727	-0.0905366	-0.203326	0.66569	0.196153	0.00647753	0.19266	0.0806696	-0.254132	0.400876	0.188567	0.223913	-0.175638	-0.0639292	0.0202863	0.381347	-0.109345	-0.0944033	0.180313	0.210405
ENSG00000020922	0.241661	-0.315251	0.188479	-0.198887	-0.221987	-0.129936	0.0984764	0.00637624	-0.00684624	0.226588	-0.188932	-0.163871	-0.178289	0.192488	-0.371326	-0.186377	0.159827	0.499397	0.0260451	-0.00924412	0.313868	-0.141915	0.568481	-0.0467748	0.110183	0.429004	0.101685	-0.436748	-0.30022	0.120053	0.116588	-0.238324	0.317548	-0.144843	-0.0167093	-0.183043	-0.135037	-0.367062	0.2021	0.160987	0.390318	0.0153795	-0.0313572	-0.129707	-0.0449336	0.0559803	-0.366886	0.28285	-0.222061
ENSG00000021300	0.257204	-0.332119	0.0453925	-0.287502	-0.312535	0.373196	0.235404	-0.211207	-0.315906	0.339204	0.166597	-0.548004	0.145631	0.395819	-0.24453	0.335387	0.441527	0.43269	0.110589	0.0353417	0.0260319	-0.0961251	0.0629959	-0.194802	-0.0531213	-0.183379	0.154528	-0.0616376	0.093055	-0.143561	-0.223534	-0.257111	0.15173	-0.0244183	0.1119	0.343008	-0.145735	0.0216787	-0.152251	0.317609	0.131866	-0.100162	-0.0551266	0.162193	0.390133	-0.389668	0.0181827	0.422133	-0.0870643
ENSG00000021355	0.207744	-0.209225	-0.303412	-0.204101	-0.348121	0.0340862	-0.197887	-0.0593235	0.043283	0.0191557	-0.0669849	-0.140078	-0.187873	0.635499	-0.249337	-0.0440229	0.413475	0.59959	0.558782	-0.139566	0.20204	-0.0711092	0.110391	-0.0050656	0.0489894	0.231641	0.0877862	-0.129919	-0.0682009	0.184671	-0.0994355	-0.451021	0.621444	0.0216307	0.112454	0.0613317	-0.0852025	-0.463924	0.218763	-0.149199	0.070186	-0.0236581	-0.0719027	0.114442	0.24116	-0.225692	-0.205832	-0.184557	0.023532
ENSG00000021461	0.00389238	0.000918875	0.0774444	-0.230461	-0.246543	0.211214	0.30908	-0.406043	0.0496969	0.589614	0.0223639	-0.402903	-0.353134	0.528565	-0.548907	-0.169582	-0.104547	0.135762	0.245532	-0.00466711	-0.109524	-0.0570401	0.0778089	0.202318	0.291956	-0.124157	-0.139161	-0.0440575	-0.0335913	-0.165916	-0.430361	-0.304764	0.353794	0.0997766	0.216689	0.197342	-0.133442	-0.677188	0.425257	0.199897	-0.0800826	-0.149623	-0.271541	0.198769	0.00198389	-0.495051	-0.247739	0.0903823	0.335996
ENSG00000021488	0.134968	-0.119143	0.0439526	-0.235291	-0.269204	0.103168	0.153926	-0.330801	-0.00842311	0.159864	0.0143088	-0.354535	-0.180206	0.332635	-0.26915	-0.106513	0.244547	0.467983	0.218627	-0.131276	0.0443349	0.00660786	0.0612376	0.0899664	0.0348257	0.178168	-0.0716472	-0.212638	0.0266295	-0.0864272	-0.0418989	-0.214509	0.248099	0.0381412	0.135715	0.228713	-0.194791	-0.474537	0.317798	0.0424323	-0.0445709	-0.260136	-0.0584673	0.083546	0.245739	-0.318732	-0.311491	0.148939	0.263908
ENSG00000021574	0.04515	-0.155096	0.0912207	-0.127568	-0.0549905	-0.306338	-0.0614587	-0.375312	0.00425393	0.163476	-0.164175	-0.418288	-0.156944	-0.141903	-0.370088	-0.103207	0.0964353	0.558005	-0.0800504	0.0839512	0.290546	-0.137353	0.275299	3.54441e-05	0.270553	0.183779	-0.0179793	0.0206839	-0.231246	0.0102371	0.0370294	-0.372924	0.289159	-0.239727	-0.125047	-0.0933602	0.00337421	-0.0990294	0.0954957	0.160953	0.213058	-0.0481462	-0.162049	0.0698944	0.225091	0.0846461	-0.0874087	0.0261761	0.0989134
ENSG00000021645	0.335673	-0.357452	-0.107842	-0.417728	-0.439823	0.26727	0.301634	-0.153989	-0.215803	0.290002	0.110649	-0.426924	0.147948	0.295112	-0.167103	0.219598	0.364982	0.317069	0.172991	-0.0820698	0.173377	-0.000518036	-0.106827	-0.139436	-0.0517711	0.0622078	0.260689	-0.172159	-0.0866823	-0.0245355	0.0827845	-0.0425167	0.0332419	0.136942	0.182534	0.0555297	-0.310612	0.15284	-0.0196341	0.434671	0.115567	-0.127053	-0.188867	-0.111188	0.402215	-0.337536	-0.151961	0.617764	-0.0317699
ENSG00000021762	0.0448872	-0.100909	-0.0818252	-0.279059	0.106949	0.0108724	-0.104378	-0.364928	-0.153922	0.194203	0.0936324	-0.23127	-0.150685	0.338476	-0.117396	-0.112958	0.251773	0.568636	-0.198652	0.00187673	0.326844	-0.218789	0.0372288	0.0684929	0.29867	-0.0569404	-0.0208923	-0.144188	0.0266968	-0.0165867	-0.0685721	-0.1471	0.363218	-0.140112	-0.221602	0.196717	-0.110631	-0.166974	0.156527	0.304659	0.084101	-0.162714	-0.236719	0.192765	0.291938	-0.195926	0.138044	0.191982	0.0167268
ENSG00000021776	0.284528	-0.444318	-0.0964033	-0.336995	-0.0534278	-0.132992	0.330405	0.0966968	0.426558	0.247909	-0.095179	-0.649066	-0.0272327	-0.0534572	-0.237945	0.0459587	0.508127	0.262735	0.0953734	-0.0278402	0.310828	-0.0435795	0.185115	0.5441	0.122587	0.176662	0.0157465	-0.171203	-0.277574	0.0787213	0.205475	-0.119374	0.346009	-0.211502	-0.123857	-0.272246	0.0734723	-0.313756	0.196548	-0.232854	-0.0493486	-0.325225	-0.024953	0.120926	0.245011	-0.0225713	-0.0558178	0.392905	0.34297
ENSG00000021826	-0.0409333	-0.384276	-0.0191595	-0.270595	-0.182923	-0.0702487	-0.00237019	-0.28718	0.0665207	0.168697	0.0902246	-0.159569	-0.133226	0.179365	-0.242452	-0.268898	0.319816	0.669589	0.166811	0.0283159	0.251256	0.171855	0.0451934	0.299975	-0.328737	0.242855	0.0226354	-0.0393908	0.203166	-0.049901	0.226501	-0.261698	0.224593	-0.0965207	0.117087	0.105811	-0.317575	-0.208514	0.257579	-0.0508188	-0.0750541	0.0174915	-0.150093	0.176631	0.12816	-0.175262	-0.478064	0.0436928	0.196971
ENSG00000021852	0.0656881	-0.219737	-0.0975159	-0.151086	-0.510621	-0.0405	0.0675363	-0.203061	0.139691	0.0741086	-0.0124294	-0.160154	-0.180657	0.405828	-0.452351	-0.251628	0.320062	0.649023	0.643621	-0.0296046	0.0394229	0.0232643	0.0858714	0.236171	-0.144748	0.23033	-0.07533	0.0600933	0.0282426	-0.13781	-0.165569	-0.531388	0.685786	-0.0928636	0.251279	0.230572	-0.0334254	-0.395852	0.493061	-0.128931	0.0450492	-0.138979	-0.187005	0.334033	0.105832	-0.315952	-0.435236	-0.090131	0.257288
ENSG00000022267	0.00523536	-0.369905	0.0453439	-0.147345	-0.0682613	0.203011	0.361257	-0.0416458	-0.226086	-0.0467322	-0.0240883	-0.0708172	-0.0630349	0.134158	-0.159788	-0.0778695	0.440692	0.419394	0.186793	0.226636	0.31815	-0.258515	0.189774	-0.316096	0.00712501	0.115763	7.12659e-05	-0.0762793	-0.240175	0.307204	-0.027297	-0.151986	0.235429	0.204551	0.0856219	0.146718	-0.191579	-0.166575	0.218367	0.258025	0.337749	-0.226538	-0.197162	0.0630696	0.440184	-0.19883	-0.239443	0.301878	-0.284466
ENSG00000022277	0.284667	-0.507872	0.287066	-0.245267	-0.311155	-0.22964	0.20012	0.0635588	-0.0070768	0.158253	-0.447269	-0.412683	-0.123762	-0.0969153	-0.427661	0.00817151	-0.149209	0.401541	0.0650156	-0.0650694	0.295049	-0.155939	0.0156866	-0.0307417	0.176058	0.143836	-0.260795	0.0420908	-0.317276	-0.0931317	0.303957	-0.079748	0.234281	-0.137757	0.0219231	-0.271133	-0.206462	-0.38053	0.159602	0.182007	0.0190857	-0.0625511	-0.297725	0.134864	0.353157	0.0759075	-0.051032	0.0412232	0.285033
ENSG00000022355	0.390642	-0.466207	-0.0855319	-0.272532	-0.439989	0.226606	0.308068	-0.254066	-0.22347	0.327718	0.174851	-0.456346	0.0827659	0.488798	-0.162726	0.248509	0.411848	0.290521	-0.0184466	-0.0978715	0.0552262	0.0402683	0.0418355	-0.0581763	-0.139184	0.0434775	0.359776	-0.0514994	0.0606797	-0.0651592	-0.0989602	-0.113195	0.134998	0.264637	0.221626	0.145377	-0.175508	0.0369804	-0.122187	0.380881	0.00399991	-0.135923	-0.126907	-0.0532203	0.304733	-0.331139	-0.181292	0.435071	-0.0555659
ENSG00000022556	0.208312	-0.45033	0.0600189	-0.195123	0.0497747	-0.139774	-0.0222585	-0.191514	-0.026544	-0.0195074	-0.122046	0.112724	-0.26915	0.214222	-0.165088	-0.301106	0.190118	0.401294	-0.0538589	-0.0210548	0.439464	-0.150879	0.311594	-0.0133891	0.111322	0.237221	0.0432869	-0.176985	-0.221292	0.2025	0.0597201	-0.42098	0.330129	-0.0616168	0.0103994	-0.174926	-0.0593859	-0.244962	0.192337	0.184478	0.237367	-0.162759	-0.298714	-0.0488549	0.0515677	-0.027012	-0.179751	0.33759	-0.226439
ENSG00000022567	0.132032	-0.253741	-0.0912246	-0.107028	0.0108247	-0.00475294	0.022777	-0.208009	-0.0196961	0.12218	-0.0240233	-0.143313	-0.14851	0.16915	-0.167005	-0.0541442	0.208468	0.439018	-0.0701121	0.0857051	0.312016	-0.0973636	0.0761777	-0.0148277	0.120844	0.0435743	0.116256	0.0052024	-0.0529639	0.151463	0.013786	-0.173296	0.243217	-0.0323414	-0.0426658	0.0695163	0.0124686	-0.0682446	0.203496	0.329454	0.0501375	-0.0490048	-0.158497	0.0859562	0.125701	-0.124227	-0.0981338	0.111097	-0.0714771
ENSG00000022840	0.401927	-0.429725	0.136736	-0.228636	-0.051818	-0.0592393	0.0913111	-0.18036	0.266644	0.207143	-0.25031	-0.0508905	-0.214957	0.249086	-0.35662	0.0845637	0.150525	0.493085	-0.04819	0.222171	0.382935	-0.0928068	0.0198023	-0.153339	0.0532843	0.027571	-0.00742461	0.146745	0.227029	0.348702	0.077945	-0.349913	0.720104	-0.22734	-0.0958938	0.0441512	-0.0505787	-0.134549	0.0579784	0.0698332	0.0946251	-0.0255305	-0.25938	0.141874	0.0521326	-0.031195	-0.161021	0.230524	-0.30225
ENSG00000022976	0.110676	-0.253965	-0.0143003	-0.127969	-0.0388914	-0.175193	0.0945572	-0.044016	0.0603617	0.221521	-0.00942604	-0.0634424	-0.126657	0.104399	-0.261251	-0.110294	0.0817746	0.352957	0.0791496	0.0193747	0.285322	0.017129	0.105656	0.109727	0.13699	0.251761	0.000792329	-0.0390839	-0.115198	0.158761	-0.00898111	-0.154017	0.254593	-0.0577997	-0.0481151	-0.0122665	-0.0926039	-0.219145	0.183702	0.175687	0.0873986	0.0117962	-0.147205	-0.0116854	0.117443	0.00888703	-0.149202	0.196094	0.00847323
ENSG00000023041	0.261831	-0.221245	-0.276907	-0.178162	-0.244001	0.047345	-0.0120907	-0.169598	-0.0670694	0.0905244	-0.00643265	0.0310124	-0.278984	0.304769	-0.114484	-0.109243	0.327862	0.482101	0.265736	0.0724864	0.34173	-0.249317	0.0108431	-0.0722588	0.044421	0.213099	0.121426	0.0354698	-0.0383092	0.197915	-0.256553	-0.251338	0.553755	0.128549	0.0634173	0.220757	-0.154346	-0.299548	0.168902	0.112211	0.0682631	-0.0593212	-0.205043	0.0802949	0.397605	-0.147865	-0.0441421	-0.0106534	0.0643167
ENSG00000023171	0.226489	-0.296763	-0.0434243	-0.330145	-0.149987	0.189756	0.0979908	-0.245556	-0.194499	0.217901	0.136074	-0.324592	-0.0147066	0.0642346	-0.0958444	0.0222583	0.35329	0.353744	-0.0674768	-0.0764374	0.234058	-0.0159775	-0.117679	-0.184713	-0.0795705	0.0293173	0.0960311	-0.0716868	-0.00146986	0.022171	-0.192564	-0.170112	-0.0789906	0.076212	0.0489702	0.191345	-0.256881	0.125555	-0.00250463	0.493938	0.10353	-0.0551786	-0.140283	0.134656	0.29726	-0.35305	-0.142789	0.340512	-0.0750907
ENSG00000023191	0.154163	-0.191059	-0.0937648	-0.260154	0.0565481	0.0300431	-0.0231917	-0.111637	-0.0562966	0.261588	-0.0106411	0.0489789	-0.198636	0.187998	-0.440745	-0.0579424	0.355767	0.434235	0.37724	0.0324666	0.259869	-0.110245	0.179079	-0.169712	0.0757191	0.249947	0.0108148	0.0277201	-0.189047	0.207536	0.12518	-0.316325	0.0468901	-0.00314801	-0.0256485	0.0176548	-0.469793	-0.376528	0.251008	-0.0306755	-0.246737	0.273813	-0.244276	0.0832752	0.288612	-0.00750631	-0.114994	-0.152113	0.0863986
ENSG00000023228	0.31211	-0.408235	-0.127169	-0.277688	-0.118839	0.328774	-0.0711879	-0.120133	0.155381	0.547558	-0.0197502	-0.0636346	-0.485788	-0.0367136	-0.32405	0.126208	-0.0369515	0.194054	-0.0288735	0.100871	0.244974	0.0668416	-0.142583	0.181984	-0.0629478	0.0109348	-0.0171323	-0.0321374	-0.141712	-0.0374242	-0.199141	-0.367228	-0.0875323	-0.122253	-0.0600885	-0.0162324	-0.420055	-0.0373775	0.214465	0.297221	-0.0890353	0.261916	-0.487784	0.207164	0.252884	0.0723821	-0.156186	0.120765	-0.00211251
ENSG00000023287	0.15121	-0.036414	0.153577	-0.363666	-0.10184	-0.322554	-0.0609618	-0.430781	-0.018917	0.0721644	-1.41355e-05	-0.161427	-0.242162	-0.184942	-0.293954	-0.226	0.167931	0.48157	-0.100233	0.154783	0.4607	-0.268328	0.386635	-0.0665016	-0.0321469	0.199261	0.029285	0.095663	-0.123858	0.250897	-0.214906	-0.533225	0.26918	-0.269392	-0.271766	-0.0133699	-0.026241	0.14641	0.277063	0.104843	0.00178312	-0.150111	-0.281504	-0.429572	-0.262045	-0.122374	-0.0463389	0.228131	-0.100843
ENSG00000023318	0.16171	-0.377846	-0.145903	-0.238379	0.029075	-0.248242	0.030661	-0.260977	0.00166543	0.304482	-0.178023	-0.126932	-0.218911	0.0141981	-0.186682	-0.0825915	0.0880908	0.375983	-0.180335	-0.0311417	0.32073	0.0506251	0.058721	0.0986564	0.146772	0.179576	0.146118	0.19492	-0.0633799	0.292697	-0.0126591	-0.29048	0.274014	0.106481	0.107128	0.12143	-0.237679	-0.108464	0.0411326	0.100498	0.0394989	0.120465	-0.178271	0.162068	0.144869	-0.0284825	-0.33653	-0.101237	-0.0898795
ENSG00000023330	0.21157	-0.403005	-0.282968	-0.172639	-0.20721	-0.06598	-0.0443064	-0.00391594	-0.0376299	0.365635	0.132364	-0.0592234	-0.271683	0.0156064	-0.190534	-0.0147276	0.00163662	0.381326	0.300094	0.0457466	0.274094	-0.0763773	-0.120498	-0.00624301	0.122741	0.0853595	-0.00852421	-0.0421616	-0.171795	-0.0235894	0.153931	-0.178879	0.233685	-0.174137	0.010907	0.0845549	-0.203376	-0.269963	0.0553858	0.166246	-0.23681	0.029166	-0.1946	0.215154	0.0998983	0.0481823	-0.122497	-0.0400415	0.0777404
ENSG00000023445	0.181983	-0.395061	-0.236232	-0.274522	0.293026	0.239425	-0.038407	-0.122497	0.0885955	-0.0970995	-0.323853	0.0388299	-0.250978	0.433101	-0.398509	-0.110638	0.195516	0.445637	0.0673172	-0.1268	0.510145	-0.0767127	0.423962	-0.313816	0.204899	0.0388383	-0.10927	0.211677	-0.163696	0.348607	-0.0755503	-0.418478	0.426501	0.116909	0.0626582	-0.178484	0.0152432	-0.248106	0.130141	0.0525935	0.166255	0.0293605	-0.219951	0.0236267	0.105325	-0.0589882	-0.0130334	0.175072	-0.0626435
ENSG00000023516	-0.133296	-0.341011	-0.112174	-0.0524156	0.0297539	-0.00459575	0.186945	0.0560844	-0.0377435	0.242556	0.0294678	-0.111557	-0.30289	-0.00750299	-0.252323	-0.0563174	0.399812	0.417223	-0.299914	0.0110451	0.185749	0.155153	0.204948	0.000810869	0.150328	0.15979	-0.0575957	-0.139083	-0.264203	0.123872	0.100762	-0.085151	-0.0832899	-0.00592622	-0.0940193	0.0662067	-0.00197367	-0.0857865	0.271411	0.46833	0.0344843	-0.137261	0.0907492	-0.114395	0.0906841	-0.146858	-0.199358	0.251094	-0.108505
ENSG00000023572	0.325119	-0.239359	0.163768	-0.0277153	-0.154652	-0.038656	0.190223	-0.0593609	0.141511	0.447385	-0.136734	-0.0256156	-0.162645	-0.321176	-0.569171	0.0893073	-0.00219084	0.283238	0.153378	0.0554005	0.36901	0.0525198	-0.104651	0.0399664	0.0233936	0.0271455	-0.0265754	0.189633	-0.384609	0.207645	0.134032	-0.255302	0.230316	-0.158548	0.118126	-0.131896	-0.180124	-0.311285	0.21584	0.21324	0.165748	0.277411	-0.390368	0.169711	0.182341	-0.0361743	-0.158507	-0.107465	-0.113161
ENSG00000023608	0.0388102	-0.163053	0.0791851	-0.0725324	0.126055	-0.22098	0.0771855	-0.370419	-0.0658728	0.376267	-0.172213	-0.174018	-0.0759625	0.00439309	-0.276285	-0.21098	0.0634784	0.602658	-0.0320312	0.0514329	0.19121	-0.201641	0.316301	0.202157	0.180669	0.317485	-0.22285	-0.0762746	-0.309236	-0.0206429	0.0376752	-0.0533736	0.344472	-0.238474	-0.181333	-0.0565268	-0.0344638	-0.275196	0.403912	0.353286	0.313149	-0.0294975	-0.147749	0.0766646	0.0421638	-0.347396	0.0321968	0.197939	-0.191322
ENSG00000023697	0.228889	-0.286977	-0.0611279	-0.108726	0.0519851	-0.0423469	-0.0537805	-0.134612	0.224639	0.181632	0.0645999	0.0584309	-0.282447	-0.0296453	-0.426786	-0.139698	0.33548	0.37248	0.281923	-0.0186242	0.224622	-0.00877753	-0.0273246	-0.0203677	0.125147	-0.00643321	0.0299396	0.0700272	-0.23664	0.142066	0.0892912	-0.264439	0.181538	-0.00878956	0.0242807	0.114789	-0.11557	-0.264897	-0.00735235	0.162258	0.0234192	0.131011	-0.285854	0.0991827	0.350938	0.00331892	-0.0675065	-0.204568	0.139312
ENSG00000023734	0.0383489	-0.259632	0.195882	-0.056883	-0.0683708	-0.05641	0.0824399	-0.361826	-0.0359326	0.291801	-0.218487	-0.402527	-0.135734	-0.0262228	-0.453577	0.0664036	0.171438	0.255818	0.145107	-0.137447	0.293718	-0.314857	0.114358	0.522453	0.0953193	-0.0472363	0.0669433	0.0509159	-0.446741	-0.00556354	0.153842	-0.445966	0.247618	0.0276737	-0.301224	-0.153097	-0.253908	-0.0636301	0.0792293	0.172704	-0.00530979	0.233287	-0.377071	0.0550235	0.141606	-0.187306	-0.213657	0.398524	-0.00695544
ENSG00000023839	0.0981091	-0.307762	-0.123687	-0.228729	-0.136741	-0.0110702	-0.291093	-0.309955	0.0644025	0.15978	0.0217724	-0.103745	-0.106651	0.1921	-0.23684	-0.12787	0.101093	0.542665	0.281259	-0.0410338	-0.0893855	0.146299	-0.165159	0.295258	-0.112483	-0.114715	0.0730962	-0.0444286	-0.0480826	-0.327665	-0.127226	-0.263641	0.309614	-0.302036	0.17847	0.224427	0.077092	-0.171408	0.505665	-0.124212	0.227517	0.0323074	-0.0931219	0.321551	0.0382182	-0.0949192	-0.59438	0.085455	0.114658
ENSG00000023892	0.208019	-0.381414	-0.29663	-0.152408	0.0733073	-0.122161	-0.315467	-0.264261	-0.113445	-0.110077	-0.264579	0.150999	-0.128342	0.431844	0.109599	-0.343471	0.35138	0.410879	0.396032	-0.269933	0.224068	-0.242602	0.197016	-0.228819	0.214605	0.0434399	0.193465	-0.157817	-0.148292	0.0546042	-0.142318	-0.310513	0.708292	-0.178803	-0.0403407	-0.0654222	-0.0268761	-0.0776541	0.311839	0.256129	0.0877666	-0.144057	-0.135549	0.0012822	0.344994	-0.0983659	0.0257031	0.14931	0.0616833
ENSG00000023902	0.0563111	-0.175811	-0.197853	-0.0840394	0.195365	-0.0607508	-0.0897659	-0.11546	0.00888236	0.0369436	-0.107033	-0.060864	-0.12758	0.301305	-0.259681	-0.111114	0.251768	0.38603	0.0516371	-0.106592	0.41513	-0.224487	0.292927	-0.161796	0.160508	-0.0373154	0.0509584	-0.0380191	-0.206549	0.221898	0.0978272	-0.31731	0.502318	0.0127827	-0.0565203	-0.137831	-0.121644	-0.0792895	0.229986	0.0695879	-0.00157275	0.11661	-0.183048	-0.000653737	0.10924	-0.221128	-0.0835126	0.230826	0.00505246
ENSG00000023909	0.169207	-0.156549	-0.118158	-0.0846564	-0.0108585	0.0348723	0.0962535	-0.0597342	0.0517304	0.159256	0.00821116	-0.00380586	-0.138922	0.166085	-0.3847	-0.0293578	0.19347	0.348703	-0.0246825	0.0400448	0.396686	-0.0500517	0.109308	-0.0109676	0.0690644	0.00562589	-0.00950251	-0.0660795	-0.0687453	0.337612	0.122336	-0.307832	0.292939	0.00804266	-0.00268604	0.0879371	-0.26931	-0.24381	0.0463353	0.305338	-0.0136231	0.228889	-0.168711	-0.0423259	0.210118	-0.0641997	-0.130472	-0.102798	-0.133299
ENSG00000024048	0.317099	-0.368274	0.0222289	-0.0234206	0.0288407	0.0944754	0.0389448	-0.228995	0.247907	0.16768	-0.222435	-0.331237	-0.147573	0.0955123	-0.291024	-0.0326142	-0.100307	0.509299	0.042533	0.000910785	0.371918	0.0206636	0.171106	-0.0545317	0.259579	0.137086	0.0407691	0.0308797	-0.0236871	0.258357	0.146281	-0.229797	0.284409	-0.103578	-0.0593785	-0.152247	-0.038259	0.00712873	0.274947	0.424278	-0.0240062	-0.086379	-0.197059	0.319262	0.0812625	0.114401	-0.148899	0.105364	0.0672018
ENSG00000024422	-0.11335	-0.316202	-0.280993	-0.207164	-0.397034	0.0975692	0.129821	-0.0492008	-0.274396	0.0220358	0.219707	-0.402707	-0.218757	0.291956	-0.141886	0.251093	0.328523	0.428322	0.0772981	0.364178	0.492111	-0.124047	0.0944515	-0.181197	0.114621	0.126263	0.192435	0.150187	-0.197412	0.233341	0.222739	-0.144001	0.617284	0.179297	-0.0454276	0.13686	-0.161441	-0.25288	0.40379	0.146293	0.205943	-0.0652188	-0.278583	0.0266584	0.458546	-0.0399838	-0.288399	0.221076	-0.0203286
ENSG00000024526	0.179081	-0.402674	0.073329	-0.206264	-0.115334	-0.351012	-0.0132266	-0.0823626	0.177565	0.276639	0.231554	-0.201128	0.281988	0.0690841	-0.487441	-0.302188	0.117718	0.413441	-0.060203	-0.00822068	0.0210189	-0.00701449	0.233381	0.157181	0.0442991	0.0921243	-0.0772612	-0.0936909	-0.454586	0.0092395	-0.0333934	-0.0877632	0.155531	0.0265744	-0.0367864	-0.00502256	-0.0679242	-0.301676	0.207708	0.203959	0.595565	0.155941	-0.177712	0.0994343	0.312319	0.00530991	-0.350617	0.114998	0.0730689
ENSG00000024862	0.0813808	-0.276704	-0.013058	-0.192375	-0.082134	-0.127987	0.124897	-0.108238	-0.0713394	0.117279	-0.104084	-0.243518	-0.117234	0.0103408	-0.242217	-0.109937	0.146439	0.424767	0.0204007	0.0130465	0.279705	-0.0479381	0.175567	0.0803425	0.121483	0.16682	-0.0653858	-0.0312401	-0.203133	0.113918	0.064408	-0.16714	0.310324	-0.109074	-0.0388541	-0.0438523	-0.0646636	-0.194282	0.214243	0.191236	0.119749	-0.116052	-0.119638	0.0164726	0.120193	-0.129503	-0.113673	0.147386	-0.0444828
ENSG00000025039	0.111899	-0.353149	-0.116669	-0.30892	-0.0724649	0.123691	-0.0534187	-0.173046	-0.0720185	-0.230493	-0.305245	-0.272136	-0.5344	-0.0636148	-0.177402	-0.16193	0.247274	0.342149	-0.0993683	0.211029	0.527095	0.0798384	0.180102	-0.0687843	-0.0311225	-0.230211	0.0304065	-0.0493584	-0.1043	0.223227	0.0745431	-0.406659	0.214538	-0.287688	-0.118543	-0.100203	-0.258224	-0.0255299	0.0723524	0.276045	-0.0173162	0.162517	-0.474258	0.107363	-0.292609	-0.165779	-0.0736363	-0.0215038	-0.28632
ENSG00000025156	0.0896407	-0.257353	0.266396	-0.143529	0.154552	-0.0771496	0.00206677	-0.615147	0.013243	0.221285	-0.23966	-0.108428	-0.0799106	0.0282639	-0.235199	-0.1251	0.242177	0.370284	-0.0593098	0.112651	0.338776	-0.0668103	0.394403	0.146946	0.168654	0.0757122	0.0231013	-0.0254743	-0.177969	0.256865	0.140086	-0.419565	0.278855	-0.0182184	-0.288514	-0.155966	-0.170748	-0.2545	0.122706	0.0926669	0.157512	-0.0599331	-0.312371	-0.10456	0.123589	-0.154205	-0.0807319	0.304752	-0.308161
ENSG00000025293	0.192654	-0.490052	0.0168186	-0.0731987	-0.151447	-0.309426	-0.0314517	-0.0234739	-0.000801344	0.190975	-0.0443613	-0.402516	0.00886787	0.119286	-0.214538	-0.251606	-0.0138949	0.433721	0.20586	-0.236766	0.373668	-0.230825	0.501324	0.345139	0.24998	0.350424	-0.0607706	-0.126804	-0.49268	0.203229	0.249986	-0.178487	0.286822	0.0407281	-0.151263	-0.260335	-0.191677	-0.193861	0.231921	0.170254	0.0177996	-0.209303	-0.106157	0.158972	-0.0164374	-0.0187068	-0.065239	0.25966	-0.179722
ENSG00000025423	0.23428	-0.149525	-0.0896245	-0.253593	-0.160999	0.151142	0.0300297	-0.221343	0.057277	0.313125	-0.0654147	-0.0910995	-0.253721	0.13402	-0.246197	-0.00742524	0.232871	0.304991	0.0858224	0.0196861	0.105429	-0.0212563	-0.0290004	0.0653612	0.136784	-0.0659233	0.109377	-0.0282518	0.0384087	-0.00425456	-0.0779644	-0.217075	0.0358956	-0.0568049	0.00133414	0.178585	-0.180128	-0.262306	0.0607243	0.231612	-0.0860799	0.110203	-0.231162	0.160003	0.164802	-0.089113	-0.127036	-0.0325806	0.0964809
ENSG00000025434	0.100782	-0.448177	-0.160349	0.0246873	0.0400433	-0.203428	0.154716	-0.321907	-0.0771533	0.184898	-0.141135	-0.0387117	-0.311893	0.29234	-0.463033	-0.244523	0.150546	0.234621	0.0786105	-0.0698091	0.258071	-0.390024	0.385904	0.168402	0.0833078	0.441508	-0.266327	-0.0633169	-0.231705	-0.10419	0.0536854	-0.329176	0.374928	-0.340736	-0.00708494	0.125342	0.104331	-0.442681	0.448734	-0.0402481	0.0278272	-0.499093	-0.240314	0.146575	-0.0478558	-0.34153	-0.168177	0.180492	-0.102966
ENSG00000025708	0.313831	-0.413693	-0.424444	-0.115496	-0.0670456	0.0941535	-0.122909	-0.0378405	0.103079	0.112383	0.0847521	-0.0902623	-0.240789	0.400171	-0.240722	-0.0834079	0.301913	0.45286	0.347437	-0.0897297	0.34719	-0.247772	-0.110932	-0.156023	0.159913	0.306939	-0.146557	-0.205525	-0.0510433	0.234576	-0.017533	-0.27355	0.479327	0.0935996	-0.0519363	0.261158	0.0549351	-0.420042	0.0903237	0.166196	0.0504604	-0.151469	-0.010009	0.121029	0.402794	-0.0663138	-0.0139864	-0.0739837	0.301507
ENSG00000025770	-0.000116874	-0.345712	0.0799142	-0.299253	-0.128027	-0.179302	-0.15057	-0.196926	0.0992051	0.285999	-0.0101319	-0.321596	0.0547272	0.0466633	-0.295573	-0.247499	0.148353	0.569205	-0.271938	-0.0934209	0.0896563	-0.142682	0.240954	0.198272	0.0595911	0.168425	-0.0148843	-0.105336	-0.371207	-0.168862	0.139064	-0.106551	0.129573	-0.186999	-0.146226	0.136841	0.083387	-0.359115	0.244764	0.356881	0.232286	0.00705774	-0.13652	0.110898	0.139891	-0.106767	-0.255459	-0.00985042	-0.0158474
ENSG00000025772	0.205178	-0.545693	0.175241	-0.18268	-0.10691	-0.0931627	0.00694698	0.00188474	-0.0302068	0.29881	-0.109514	-0.186813	-0.158651	0.0872357	-0.33125	-0.0829065	-0.0389375	0.461293	-0.0260812	-0.109007	0.389745	0.114036	0.270324	0.0962005	0.164487	0.105746	-0.0731823	-0.0773586	-0.424989	0.244009	0.371294	-0.224124	0.264771	0.200632	-0.133757	-0.22088	-0.121848	-0.416116	0.22484	0.142428	-0.044215	-0.0287571	-0.224612	0.0115088	0.280796	0.160994	-0.106622	0.0270953	0.151431
ENSG00000025796	0.206081	-0.316091	-0.0616333	-0.397986	-0.000420603	-0.305482	-0.0989282	-0.184146	-0.0317143	0.283594	-0.326137	-0.337528	-0.214845	-0.15557	-0.208849	-0.0324141	0.0755972	0.561893	-0.234112	0.00389848	0.31022	-0.176081	0.0706925	0.113487	0.290777	0.389494	0.0694242	0.0683613	-0.0693192	0.144656	-0.00153383	-0.328822	0.258257	-0.0999999	-0.160467	-0.0303737	-0.0117838	-0.191147	0.0809688	0.156042	0.0477161	-0.0916308	-0.257938	0.234701	0.211382	-0.0883075	-0.221107	-0.0312316	0.0784341
ENSG00000025800	-0.079268	-0.247333	0.128648	0.020097	-0.213922	-0.35767	0.115047	-0.126561	-0.130789	0.163224	-0.249199	-0.396078	-0.104205	0.151946	-0.501108	-0.0708238	-0.106619	0.290019	-0.0768783	-0.0729775	0.313843	-0.0214949	0.0792989	0.149493	0.0590075	0.270979	0.240902	-0.0297984	-0.0748352	0.234349	0.236283	-0.111018	0.264943	-0.165263	-0.0720114	-0.166876	-0.0425205	-0.0212639	0.129742	0.280789	0.130272	-0.0865622	-0.248164	0.113487	0.240624	-0.00507781	-0.295258	0.287791	0.178601
ENSG00000026025	0.0917196	-0.192754	-0.0287048	-0.211747	-0.134736	-0.191767	0.224022	-0.120978	0.0514419	0.124489	-0.0281084	-0.0909941	-0.131447	0.283838	-0.32915	-0.0563437	0.11511	0.276778	0.240635	0.0807825	0.485625	-0.112368	-0.195089	-0.204123	-0.175462	0.439485	0.234098	-0.12489	-0.162203	0.327386	0.22139	-0.259276	0.269208	0.193278	0.0242606	-0.178065	-0.0329118	-0.0816964	0.396978	-0.103466	0.11323	0.234099	-0.256123	0.0951976	0.22448	-0.0721089	-0.224716	0.169116	-0.304086
ENSG00000026036	0.011543	-0.360484	-0.0099189	-0.325889	0.143418	-0.100685	-0.193587	-0.174299	0.0366288	0.126007	0.168623	-0.150241	-0.0842332	0.520719	-0.290266	-0.0389653	0.396205	0.478896	-0.00661872	0.0280995	0.302338	-0.336524	0.0845652	0.21228	0.242317	-0.00271124	-0.14102	-0.25494	0.0456794	0.0165458	0.00557472	-0.0916368	0.421756	-0.157286	-0.187174	0.270738	0.139296	-0.0516958	0.0682792	0.379638	0.0719597	-0.35917	-0.263909	0.0253655	0.193058	-0.192185	0.202739	0.307401	-0.232825
ENSG00000026103	0.384504	-0.415318	-0.244698	-0.280882	-0.136651	0.038293	-0.0438209	-0.328827	-0.175357	-0.0305842	-0.30847	0.0726324	-0.0258148	0.333468	-0.174167	-0.320226	0.284716	0.0686805	-0.177842	-0.196039	0.447145	-0.180652	0.250663	-0.101992	0.149266	-0.0825296	0.0984685	-0.225485	0.0120195	0.333922	0.0458054	-0.644329	0.339312	0.128094	0.366816	0.0725816	-0.18064	-0.400991	0.0423506	0.134403	0.25833	-0.0704509	-0.306537	-0.00795343	-0.0642719	-0.00021948	-0.0379031	0.395946	-0.193455
ENSG00000026297	0.20372	-0.32143	-0.115403	-0.150053	0.068866	0.137572	-0.221441	-0.209386	0.0966912	0.278775	-0.0999845	0.240949	-0.234719	0.20448	-0.219332	-0.0208996	0.384909	0.358861	0.303857	-0.0233576	0.247221	-0.29273	-0.0916492	-0.258951	0.137342	-0.0735585	0.113211	-0.0644339	-0.221097	0.103681	-0.0824097	-0.404481	0.308113	0.0633242	0.0261135	0.288371	-0.193323	-0.315411	0.117138	0.114317	-0.0567711	0.148163	-0.35167	0.198026	0.170978	-0.0894316	0.000679529	-0.0454792	0.0957438
ENSG00000026508	0.126879	-0.20742	-0.439365	-0.269013	-0.0586192	-0.0969476	-0.0505955	0.00467002	-0.185841	-0.0484777	-0.0123429	0.0260117	-0.146257	0.365325	-0.0281458	-0.0155066	0.264971	0.445313	0.131945	0.0517801	0.355936	-0.0674948	0.0144332	-0.141688	0.0955023	0.0910905	0.0102984	-0.0138566	-0.220269	0.324042	-0.20364	-0.225374	0.67548	0.0384637	0.0521472	0.0578602	-0.0141356	-0.383798	0.220872	0.0234085	0.262042	-0.0711752	-0.202212	0.102649	0.331848	-0.155805	-0.108866	0.177884	-0.099706
ENSG00000026559	0.400884	-0.260931	-0.0459369	-0.254594	-0.293054	0.14878	0.162904	-0.317653	-0.140198	0.255093	-0.011697	-0.340151	0.143409	0.432828	-0.260945	0.182813	0.382519	0.33975	0.0609049	-0.195354	0.137457	0.113828	0.0256522	-0.249194	-0.14381	-0.0242478	0.2131	0.0343843	0.164489	0.20315	-0.107791	-0.0367505	0.286756	0.201843	0.0781613	0.147512	-0.333787	0.0367793	-0.084712	0.606216	0.119645	-0.0822357	-0.034445	-0.0817808	0.263804	-0.355576	-0.117337	0.431587	-0.014015
ENSG00000026652	0.299482	-0.198792	-0.117126	-0.243089	-0.246929	0.315474	0.171498	-0.251969	-0.0637651	0.205581	0.0313622	-0.207353	-0.164196	0.268475	-0.241608	0.13076	0.351762	0.320884	0.139313	0.121988	0.153264	-0.0333952	-0.0739177	-0.0845335	0.0120313	-0.0353318	0.0513968	-0.0197531	0.107435	0.0152399	-0.201119	-0.225681	0.15024	0.0201507	0.0626826	0.252091	-0.13946	-0.0567574	0.0295426	0.32189	-0.0871622	-0.0754822	-0.169967	0.0786967	0.26299	-0.237756	0.00569809	0.1971	0.0106416
ENSG00000026751	0.223057	-0.482775	-0.337018	-0.172143	-0.127455	0.0163991	-0.218888	-0.101195	0.126645	-0.079218	0.0391837	-0.00935727	-0.183958	0.549915	-0.243286	-0.201231	0.365794	0.398197	0.420796	-0.178195	0.261986	-0.229537	0.117867	-0.186346	0.0127035	0.100199	0.195604	-0.107234	-0.121557	0.136787	-0.264741	-0.334932	0.70399	0.243355	0.152979	0.201616	0.0168404	-0.212135	0.171678	0.327226	0.149606	0.00709334	-0.200703	-0.0422114	0.235945	-0.168141	0.0175099	0.0873762	0.218176
ENSG00000026950	0.213256	-0.426292	-0.326784	-0.1139	-0.123155	-0.0102861	-0.0649095	-0.230487	-0.0366891	-0.129482	-0.084611	-0.066439	-0.186961	0.561738	-0.135586	-0.320224	0.362653	0.620175	0.364365	-0.20636	0.312588	-0.24738	0.100114	-0.166333	0.0355597	0.209266	0.0560028	-0.112135	-0.0684938	0.292751	-0.119313	-0.291136	0.608405	0.156029	-0.0129346	0.166241	0.00334545	-0.366503	0.256962	0.230436	0.16374	-0.128958	-0.0291863	0.108117	0.193576	-0.0868234	-0.033978	0.114055	0.363302
ENSG00000027001	0.0895652	-0.283604	-0.0320319	-0.26026	0.0182763	0.0206918	-0.0346446	-0.145728	0.109752	0.338642	-0.0662154	0.0871141	-0.398171	-0.0957594	-0.222456	-0.212317	0.111046	0.459038	-0.0159972	0.00637268	0.278602	-0.124204	-0.0805728	0.0475468	0.210453	-0.0278559	0.0597906	-0.0296825	-0.0478934	-0.0211222	0.165329	-0.272925	0.0329392	-0.154995	-0.0785363	0.0877931	-0.296848	-0.369088	0.174029	0.18543	-0.0533228	0.244101	-0.438961	0.186526	0.229132	0.048358	-0.174924	-0.249451	0.0235442
ENSG00000027075	0.0797528	-0.428562	-0.270958	-0.0436204	0.0109655	0.0792146	-0.196912	-0.181016	0.100716	0.0236422	-0.0749878	0.121689	-0.123329	0.266207	-0.162164	-0.206476	0.227089	0.365729	0.117866	-0.050153	0.361179	-0.185721	0.160348	-0.0076563	0.14809	0.095798	0.0666176	-0.0602027	-0.155539	0.100604	-0.103637	-0.214484	0.365562	0.0151985	0.0525698	0.218682	0.0417269	-0.12929	0.145846	0.503515	0.0391824	-0.0352059	-0.123378	0.0022047	0.0934415	-0.00372421	0.0710196	0.138935	0.00823845
ENSG00000027644	0.179467	-0.31712	-0.260788	-0.236131	-0.144458	0.126941	0.0574013	-0.153575	-0.175031	0.13824	-0.010249	-0.0666346	-0.165701	0.315887	-0.256156	-0.0786061	0.109013	0.393693	-0.0699081	0.0502934	0.252537	-0.171416	0.100269	-0.0846011	-0.145508	-0.086263	0.266953	0.0461112	0.0739247	0.0602685	-0.171044	-0.265643	0.43296	0.0432857	0.0348608	0.42162	-0.0904276	-0.14104	0.0430993	0.332261	-0.0352557	-0.0198334	-0.0744289	-0.155253	0.128969	-0.235267	-0.177824	0.399837	-0.0229989
ENSG00000027697	0.188844	-0.30309	-0.374719	-0.177583	0.00200831	-0.104483	-0.244195	-0.184482	-0.165738	0.0190147	-0.0679864	-0.0353489	-0.11572	0.417027	-0.214814	-0.304967	0.0501857	0.409769	0.123421	-0.0830541	0.390523	-0.237293	0.210596	-0.208581	0.0585744	0.192317	0.15901	-0.009008	-0.191798	0.252145	-0.31608	-0.472975	0.514637	0.0995631	0.198609	0.278805	-0.16866	-0.22784	0.0632193	0.169894	0.103549	-0.0289125	-0.186309	-0.059794	0.0472936	-0.123696	-0.183055	0.185313	-0.0165011
ENSG00000027847	0.012999	-0.166995	-0.100455	-0.202089	-0.0227065	-0.03023	-0.0742473	-0.114699	0.00909974	0.145422	0.0610834	-0.133364	-0.229363	0.101403	-0.217219	-0.0954116	0.230998	0.459086	2.88373e-05	0.0260213	0.387148	-0.0506943	-0.0566317	0.0525971	0.179681	0.0589075	0.0317277	-0.0349989	-0.0905245	0.0945517	-0.0424227	-0.150794	0.319441	-0.0762338	-0.0765046	-0.0150755	-0.151476	-0.15059	0.266317	0.293018	0.190271	0.111192	-0.295139	0.155557	0.273207	-0.0204251	-0.0823427	0.0944153	-0.0146465
ENSG00000027869	0.032514	-0.480443	-0.318385	-0.238747	-0.132799	0.0574128	-0.0186745	-0.296707	-0.0615114	-0.137336	-0.188545	0.0432809	-0.0704318	0.260272	-0.0354298	-0.278583	0.096781	0.397937	0.162693	-0.250268	0.356205	-0.12841	0.0598901	0.0141332	-0.0660493	-0.0140771	0.260031	0.085454	-0.221257	0.0459343	-0.103857	-0.263234	0.599205	0.0716896	0.0112348	0.2208	-0.00870687	-0.205719	0.206875	0.499365	0.0754908	-0.0541456	-0.0597736	-0.169889	0.10662	-0.201075	-0.159616	0.260439	0.147695
ENSG00000028116	0.111459	-0.332988	-0.125445	-0.0916394	-0.0100216	-0.189731	0.181285	-0.154762	0.0462087	0.115714	-0.0979824	-0.112065	-0.258291	0.117441	-0.417776	-0.115959	0.0674296	0.367569	-0.315088	0.0407811	0.386062	-0.061305	0.183804	-0.0124927	0.118638	0.0940632	-0.2054	0.190631	-0.0293787	0.0666094	0.0949775	-0.329309	0.214987	-0.0862609	-0.00452299	-0.0360166	-0.0480789	-0.161718	0.176447	0.258838	0.067716	0.034105	-0.202112	-0.0128917	0.09092	-0.244887	-0.231526	0.216268	-0.0563401
ENSG00000028137	0.336663	-0.424729	-0.469343	-0.069174	0.0120765	-0.0412169	-0.323597	-0.208742	0.171684	-0.25348	-0.060995	0.236397	-0.290863	0.527936	-0.210445	-0.203435	0.292817	0.587382	0.366157	-0.205486	0.341801	-0.240477	0.25497	-0.0638279	0.111957	0.088245	0.122333	-0.0126961	-0.172639	0.187752	-0.275914	-0.28795	0.64725	0.173971	-0.0189632	0.00623284	-0.0317146	-0.32133	0.27346	0.126664	0.139689	-0.0376823	-0.168855	-0.118551	0.316283	-0.0279135	0.00980948	0.213539	0.119381
ENSG00000028203	0.0292393	-0.0911718	-0.265889	-0.177758	-0.0287592	0.0729739	-0.0101595	-0.217505	-0.0123572	-0.013878	0.00986819	-0.0462117	-0.29825	0.241571	-0.172087	-0.203339	0.253937	0.498428	-0.0844942	-0.0347829	0.33398	-0.00524708	0.0972633	0.00661545	0.0751764	0.043788	0.067349	-0.0514188	0.0519272	0.173599	-0.133519	-0.367002	0.320316	-0.0694075	-0.023442	0.309354	-0.122013	-0.307512	0.282561	0.266091	0.0796613	0.0627947	-0.0468479	0.000833596	0.296067	-0.121417	-0.224206	0.143281	0.134786
ENSG00000028277	0.29817	-0.309765	-0.387483	-0.0146321	-0.048562	-0.249674	-0.110138	-0.205797	-0.114292	0.00973448	-0.190151	0.158392	0.0408147	0.385982	-0.233197	-0.182046	0.153916	0.281644	0.425977	-0.132832	0.301505	-0.404763	0.242056	-0.0228292	0.146825	0.290376	-0.0685369	-0.0715404	-0.38473	0.153358	-0.0642889	-0.200486	0.636251	-0.0200177	0.159178	0.213755	-0.032961	-0.335282	0.410496	0.192846	0.107486	-0.250585	-0.0718658	0.0916326	0.17803	-0.256417	-0.191226	0.158511	0.0252767
ENSG00000028310	0.0498993	-0.35424	-0.125316	-0.0475528	-0.211897	-0.127735	0.0486571	-0.165923	-0.305395	0.048405	-0.0388917	-0.295182	-0.048642	0.212834	-0.301332	-0.139317	-0.0621535	0.232643	0.361683	-0.183107	0.339631	-0.293895	0.406114	0.413477	0.166184	0.571436	-0.207635	-0.267323	-0.542442	0.067202	0.104254	-0.0535737	0.231244	-0.161507	-0.19683	-0.167827	-0.0610406	-0.108444	0.0866368	0.343541	0.0669339	-0.250292	-0.202547	0.213061	-0.0401619	-0.0148247	0.00498263	0.260795	-0.0463147
ENSG00000028528	0.159952	-0.159948	-0.114542	-0.101431	-0.0322947	-0.0394515	-0.136472	-0.19541	-0.0788379	-0.012722	-0.121573	-0.284349	0.0179154	-0.0424657	-0.123856	-0.0585223	-0.0517507	0.713847	-0.0496779	0.0406263	0.301928	-0.000757928	0.1199	-0.00606343	0.248453	0.099167	0.449119	0.199225	0.0415525	0.169921	0.171852	-0.463374	0.273097	-0.160558	0.102988	0.326077	0.0946359	-0.140108	0.124739	0.255473	-0.0558312	-0.0619195	-0.170805	0.248394	0.249188	-0.178382	-0.185009	-0.111248	0.147849
ENSG00000028839	0.284501	-0.294285	0.078869	-0.190634	-0.148151	-0.36058	0.0927019	-0.162148	-0.140467	0.170048	-0.32475	-0.454379	-0.0975639	-0.336633	-0.442312	-0.0467676	0.00995861	0.375147	-0.123303	-0.350831	0.283736	-0.287261	0.156386	-0.0106709	0.129749	0.243715	-0.356739	0.164229	-0.367521	0.114126	-0.00241715	-0.148444	0.407186	-0.11253	-0.08353	-0.324101	-0.149395	-0.291223	0.498968	0.155219	0.267988	-0.194031	-0.273167	0.189406	0.201296	-0.2193	0.012146	0.255409	0.210878
ENSG00000029153	-0.0274246	-0.291814	-0.0139406	-0.0831718	-0.110186	-0.182876	0.174035	-0.137778	-0.138056	0.0281495	0.0555308	-0.215479	-0.130263	0.153433	-0.203643	-0.208042	0.192087	0.491853	0.0711864	0.124037	0.432549	-0.127073	0.291835	0.0421204	0.0347657	0.167761	-0.070907	0.0983667	-0.331592	0.145257	0.0890746	-0.193847	0.428931	-0.105663	0.0481859	0.000468174	-0.0105561	-0.204703	0.368424	0.223657	0.303998	-0.123011	-0.186547	0.0343116	0.154155	-0.223222	-0.182519	0.147229	-0.119637
ENSG00000029363	-0.0148485	-0.180898	0.156817	-0.214596	0.0252418	-0.361351	0.295023	-0.268004	-0.0827522	0.248514	-0.0810055	-0.374582	-0.0255643	-0.146355	-0.484487	0.0128345	0.121722	0.419187	0.098755	0.0873049	0.425736	-0.0692041	0.127801	0.271906	-0.0196268	0.397441	-0.0528432	0.00240338	-0.183187	0.191191	0.0256995	-0.298038	0.409957	-0.278519	-0.0850326	-0.169963	0.0472138	-0.0733395	0.111595	0.228147	-0.0194169	-0.112617	-0.231767	-0.22709	0.0948417	-0.0790055	-0.156779	0.318287	0.0439962
ENSG00000029364	0.21909	-0.293957	0.0486398	-0.143149	-0.179896	-0.0924241	0.112603	-0.144971	-0.0290123	0.173135	-0.16652	-0.285662	-0.253058	0.0714175	-0.216926	0.024561	0.030706	0.474154	-0.111701	0.0277573	0.302251	-0.0613438	0.0692065	-0.000433148	0.157364	0.0854804	0.162771	0.0985309	-0.0402148	0.10716	0.0848647	-0.197177	0.326995	-0.162904	-0.0469676	0.0403504	-0.0445697	-0.180709	0.164463	0.269579	0.132646	0.0232807	-0.166782	0.1526	0.291496	-0.0624958	-0.22901	0.0854398	-0.0231957
ENSG00000029534	0.264369	-0.426513	-0.374559	-0.272911	-0.191338	0.0151424	-0.116067	-0.221583	-0.0498944	0.108848	0.179772	-0.202393	0.140611	0.423453	-0.299854	0.0867846	0.547564	0.346934	0.186987	-0.14681	0.150731	0.0245608	0.0834854	-0.139293	-0.233414	0.0702072	0.11711	-0.190274	0.136651	-0.115386	-0.0868652	-0.179131	0.599341	-0.15901	0.0542099	0.465265	-0.259527	-0.0160477	0.159257	0.0923544	-0.162073	-0.271395	-0.0110355	0.134031	0.263732	-0.353458	-0.164031	0.410375	-0.0260029
ENSG00000029559	0.150985	-0.26172	-0.00456305	-0.183182	-0.240165	0.0847494	0.122281	-0.0841661	-0.0952516	0.137647	0.0523631	-0.254684	0.0148833	0.198679	-0.195771	0.0279262	0.234285	0.281465	0.121339	-0.012819	0.0914102	-0.0323882	0.0606351	0.0127968	-0.0299322	0.0412808	0.054797	-0.0971644	-0.0759345	0.0169099	-0.0467966	-0.111709	0.179664	0.0559326	0.0364101	0.0876534	-0.107882	-0.0378861	0.0253283	0.233218	0.115026	-0.0976693	-0.0784161	0.0155697	0.188751	-0.172832	-0.122592	0.239849	-0.0707166
ENSG00000029639	-0.0510065	-0.235916	0.0916112	-0.242485	-0.246728	-0.126208	0.0227279	-0.123525	0.0232298	0.671667	0.0199061	-0.231572	-0.12789	-0.0656607	-0.269028	-0.0361053	0.0421295	0.468497	0.16275	-0.103218	0.438842	-0.12303	0.0408382	0.0522734	0.130315	0.132239	-0.148161	-0.0679083	-0.46139	-0.14191	0.231931	-0.14279	-0.032141	-0.227682	0.00376188	0.00497635	-0.414869	-0.216478	0.126353	0.247076	-0.0458359	0.370541	-0.338765	0.0112421	0.118074	0.0851057	-0.0424066	0.0154491	0.0251561
ENSG00000029725	0.257411	-0.170926	-0.0843349	-0.270188	0.00681725	0.0367153	0.289742	-0.467004	-0.102545	-0.0529668	-0.191663	-0.303192	-0.185042	0.0740956	-0.255619	-0.216785	0.104161	0.534771	-0.239044	0.14457	0.355639	-0.0794996	0.152654	-0.274591	0.0348123	-0.210799	0.149028	0.16438	0.134519	0.231341	0.115471	-0.416109	0.259391	-0.344794	-0.0688482	-0.0797555	0.0064107	0.0252068	0.202128	0.193648	0.0626469	0.0331079	-0.308793	0.20074	0.0059598	-0.0470223	-0.0972609	0.225848	0.0655479
ENSG00000029993	0.225618	-0.360735	0.157623	-0.0841776	-0.147059	-0.365159	0.00960973	0.0240892	0.0139923	0.234196	-0.073838	-0.371581	0.202118	0.0265464	-0.551465	-0.0769045	-0.0100637	0.288332	0.0646177	-0.0666653	0.0470308	-0.115338	0.276794	0.142847	-0.0390034	0.190925	-0.108397	-0.209223	-0.580918	0.119676	0.0963872	-0.101973	0.195194	0.151128	-0.0438736	-0.146096	-0.115944	-0.194609	0.200931	0.109631	0.319811	0.110894	-0.139735	0.0527019	0.0460774	0.188454	-0.317512	0.161029	-0.00799269
ENSG00000030066	0.0251696	-0.225642	0.0119991	-0.269727	-0.0553636	-0.218158	-0.0750859	-0.43575	0.183357	0.196105	-0.147291	-0.38583	-0.177708	0.0609781	-0.376906	-0.0700273	-0.139372	0.57887	0.125724	-0.0657138	0.425253	-0.10496	0.117301	0.365641	-0.0324259	0.35272	-0.188542	-0.0687929	-0.288331	0.0495516	0.127411	-0.0719433	0.151656	-0.34651	0.0893786	0.0781754	0.0945583	-0.0648735	0.00767811	0.247037	0.298497	-0.0282224	-0.139127	0.186096	0.271127	0.000445069	-0.176977	0.144491	-0.0844809
ENSG00000030110	0.638729	-0.38214	-0.319738	-0.378368	-0.0606689	-0.0995222	-0.0379741	-0.0974449	0.181278	0.374191	-0.167685	0.324774	-0.211839	0.0339399	-0.387987	-0.38787	0.210663	0.0992436	0.112021	-0.0247573	0.481986	-0.120153	-0.0990976	-0.0414604	0.140892	-0.00500491	-0.188793	0.0466603	-0.0197213	0.147384	-0.0364492	-0.193909	0.1527	0.0161577	-0.143866	-0.191039	-0.0726241	-0.291527	-0.00380348	0.0469243	0.133392	0.319392	-0.632277	0.181782	0.14497	0.203407	-0.0297142	0.0639849	-0.352402
ENSG00000030304	-0.0449071	-0.228952	-0.140105	-0.165819	-0.115203	0.0735646	0.0825527	-0.114895	-0.0929453	0.0736225	0.116357	-0.0295002	-0.243297	0.155209	-0.104597	-0.10928	0.307348	0.437445	0.0451097	0.194212	0.471773	-0.137977	0.11774	0.0801153	0.0841114	0.0791943	0.0631558	-0.0125875	-0.130774	0.164867	0.00821475	-0.222404	0.454337	0.0597201	-0.024799	0.120896	-0.0812011	-0.158862	0.254501	0.24595	0.100838	-0.0840497	-0.185674	-0.0320859	0.285731	-0.0991289	-0.0774873	0.155565	-0.0861349
ENSG00000030419	0.0140504	-0.397221	-0.233165	-0.0596183	-0.0342422	-0.351485	-0.038179	-0.0616206	-0.133162	-0.0663645	-0.264147	0.0765049	-0.23485	0.342934	-0.304425	-0.285817	0.0343937	0.21754	0.31338	-0.230516	0.176077	-0.364997	0.239835	0.125293	0.179099	0.226759	-0.086198	-0.107399	-0.365687	0.0860497	0.0410414	-0.152558	0.409099	0.00504126	-0.109174	0.00362964	0.0451507	-0.18974	0.30984	0.173599	0.091653	-0.201433	0.0154512	-0.17384	0.259108	-0.0394247	-0.0611861	0.209832	0.108181
ENSG00000030582	0.294663	-0.0235027	-0.129544	-0.158767	-0.0806029	-0.203614	-0.208713	-0.162159	0.084385	0.0273087	-0.067952	-0.0706012	-0.247088	0.283315	-0.15359	0.0126615	0.189206	0.364753	0.268268	0.0720108	0.358235	0.0267332	-0.0310385	0.00491359	0.116101	0.152681	0.266047	-0.0174761	-0.0203422	0.351246	0.0398643	-0.211182	0.45908	0.102231	-0.214706	-0.00656716	-0.17477	-0.358682	0.128306	0.0382581	0.115066	0.0584201	-0.364837	-0.049397	0.231696	-0.06026	-0.15985	-0.118839	-0.269798
ENSG00000031003	0.107923	-0.135891	0.04151	-0.126011	0.0183278	-0.284725	0.0317049	-0.259816	-0.0495916	0.11797	-0.187825	-0.14879	-0.232827	-0.0137958	-0.28751	-0.201654	0.136537	0.499122	0.0238134	0.0169358	0.3412	-0.168852	0.339086	0.0265967	0.228824	0.221829	-0.0204034	0.0457373	-0.254899	0.243335	-0.096777	-0.369759	0.345191	-0.251105	-0.0969242	-0.0803701	-0.0916409	-0.289751	0.283513	0.157524	0.0979096	-0.0665081	-0.112479	-0.0139358	0.119002	0.00347159	0.015935	0.0734523	0.0249379
ENSG00000031081	0.0782536	-0.240813	-0.346528	-0.322136	0.0178739	0.00512765	-0.0613047	-0.131564	-0.253649	-0.181777	-0.000844801	-0.216513	-0.229057	0.117239	-0.0126085	-0.368784	0.329574	0.528435	-0.0343235	-0.0180652	0.335177	-0.241798	0.104913	-0.157596	0.30287	0.106078	-0.0766447	-0.231241	-0.185828	0.0778741	-0.103778	-0.207842	0.419193	-0.0983369	-0.187003	0.14099	-0.0412747	-0.213993	0.22628	0.242341	0.102667	-0.238525	-0.222904	0.0454682	0.369864	-0.0787654	0.129506	0.114241	0.0862017
ENSG00000031691	0.148495	-0.228403	0.0825868	-0.0249292	-0.314582	-0.263259	-0.0239573	0.0508366	0.170284	0.25219	0.321083	-0.228732	0.349996	-0.0477073	-0.478601	-0.321267	0.075021	0.439048	0.163784	-0.0545879	0.116721	-0.090779	0.340374	0.0624997	-0.0722816	0.14338	-0.0202661	-0.172708	-0.550147	-0.00558701	-0.0369924	-0.105018	0.107133	0.035427	0.0141964	-0.218153	-0.15091	-0.237868	0.128233	0.165939	0.588385	0.177269	-0.195548	0.318982	0.320045	0.0702643	-0.299122	-0.0490501	0.016106
ENSG00000031698	0.221122	-0.291614	0.094447	-0.127486	-0.0624618	-0.136578	0.181117	0.0774317	0.0422477	0.314872	-0.432636	-0.232118	-0.0435254	0.0227528	-0.207462	0.108585	0.127996	0.364113	-0.0710063	-0.0587137	0.353728	-0.1399	0.0664356	0.100883	0.202994	0.0812631	0.252883	0.0714395	-0.0515932	0.175682	0.385557	0.0603229	0.153319	-0.12714	0.0223661	-0.213324	-0.192734	-0.0970429	0.00292324	0.232312	-0.0104783	-0.0362925	-0.357684	0.225522	0.246178	0.0685569	-0.384896	0.0434144	-0.0474142
ENSG00000031823	0.01635	-0.397288	0.0279271	-0.199811	-0.0856216	-0.239044	0.239825	-0.152848	-0.144331	0.133595	-0.32383	-0.252271	-0.0987479	0.00886981	-0.39085	-0.189574	-0.199697	0.487672	0.159109	-0.0112819	0.319921	-0.149028	0.383488	0.394943	0.252065	0.240506	0.121643	-0.207263	-0.2111	0.11713	0.0875455	-0.218568	0.435784	-0.218594	-0.240408	-0.030263	0.168011	-0.228385	-0.0935401	0.109288	-0.0167015	-0.240507	-0.203168	0.0839114	0.1355	0.0600622	-0.231045	0.32708	0.187154
ENSG00000032219	0.0235359	-0.289326	-0.134839	-0.0490682	-0.0330357	-0.489455	0.111168	-0.1696	-0.166784	0.114531	-0.254026	-0.228767	-0.0457878	0.026671	-0.273163	-0.358697	-0.0758861	0.477863	-0.190267	0.121749	-0.0246473	-0.31304	0.449806	0.328197	0.408545	0.23521	0.021723	-0.142486	-0.35596	0.198161	-0.0390342	-0.299099	0.26982	0.0413479	-0.235425	-0.0922821	-0.113397	0.115835	0.14239	0.147624	0.14014	-0.251633	0.125158	-0.0603183	0.193027	0.17594	-0.15196	0.159664	-0.0131278
ENSG00000032389	0.153049	-0.206981	-0.174911	-0.0552556	-0.0422632	-0.00299554	0.00678742	-0.232215	-0.0133769	0.0112113	-0.338801	-0.277217	-0.0223832	0.0698339	-0.362624	-0.0903119	0.00556725	0.41902	-0.0595624	-0.0613731	0.466248	-0.0597766	-0.027845	-0.0877912	0.265555	0.017385	0.322151	0.209096	-0.119748	0.209502	0.393075	-0.257305	0.182927	-0.349857	-0.066792	-0.17088	0.108567	0.0127156	0.282357	0.314459	0.0491099	0.226816	-0.343192	0.442666	-0.0602407	0.0931525	-0.117623	-0.0253274	0.109622
ENSG00000032444	-0.00403294	-0.236222	-0.0993158	-0.367229	0.177643	0.00614358	-0.0535714	-0.241527	-0.0990963	0.125717	0.111978	-0.190699	-0.23545	0.384938	-0.182789	-0.0362806	0.184783	0.319463	-0.125894	0.029765	0.366741	-0.20061	0.0933477	0.141788	0.329931	-0.219332	-0.0173979	-0.105958	0.0542128	0.0685501	0.21566	-0.209158	0.387214	0.0765257	-0.29295	0.147124	-0.113473	-0.0411747	0.0573924	0.233314	-0.0857824	-0.147535	-0.315018	0.127421	0.293909	0.00164793	0.0722489	0.169994	0.0125463
ENSG00000032742	-0.0152465	-0.27259	0.0383078	-0.283773	-0.130786	-0.0613441	-0.0262661	-0.303759	0.047572	0.0300241	-0.0240334	-0.115486	-0.270636	0.0727093	-0.146643	-0.17484	0.21637	0.520268	-0.0394361	-0.142441	0.466044	0.0750289	0.0739393	0.068438	0.0225896	0.0693715	0.239622	-0.0233634	0.0250632	0.143631	0.170926	-0.361065	0.203718	0.0492507	-0.142352	-0.0476706	-0.219566	-0.111178	0.272494	0.282962	0.0978166	0.184148	-0.219548	0.0551965	0.206685	-0.117163	-0.365653	0.0839956	0.0223727
ENSG00000033011	0.182814	-0.189656	-0.0384865	-0.222061	-0.0311389	-0.0894674	0.105908	-0.205854	0.0648109	0.153861	-0.125082	-0.182796	-0.188264	-0.118848	-0.193441	-0.0529154	0.0619265	0.513653	-0.212375	0.0817006	0.348102	0.0464313	0.11054	0.111787	0.156617	0.152554	-0.0377907	0.0847572	-0.0394419	0.210048	0.0516069	-0.159331	0.241287	-0.0766296	-0.150387	-0.0532489	-0.174669	-0.212462	0.163943	0.264054	0.141848	0.00157184	-0.145098	0.0805712	0.198923	-0.0909894	-0.164192	-0.0847139	-0.110504
ENSG00000033030	0.118106	-0.214802	0.118035	-0.254768	-0.0701407	-0.308283	0.434337	-0.139086	0.00247697	0.244059	0.0912825	-0.591766	-0.119782	0.0797212	-0.0917753	-0.0607569	0.190434	0.388675	0.25539	0.170274	0.496587	-0.0942033	-0.0359622	-0.105723	-0.142242	0.206796	-0.0126103	0.09307	-0.353877	0.280655	0.490518	-0.285551	0.119395	-0.314052	0.0885464	-0.0906851	0.0955079	0.139195	-0.0225996	0.392248	0.205514	0.0578222	-0.236862	-0.142463	0.155969	-0.36493	-0.27896	0.185686	-0.0195182
ENSG00000033050	-0.0112142	-0.360301	0.13603	-0.296119	-0.0136264	-0.122078	0.141	0.0415191	-0.110435	0.274926	0.0332927	-0.47857	-0.205522	-0.074732	-0.416187	-0.0375558	-0.151502	0.451761	-0.264326	-0.208221	0.318234	0.138654	0.0707613	0.0564122	0.11044	0.218087	-0.154639	0.0149138	0.0945437	0.206299	0.291568	-0.0531354	0.24201	0.00685941	0.00911027	-0.176394	-0.411413	-0.111067	0.160243	0.116065	-0.00700794	0.233898	-0.068167	0.135605	0.169101	-0.0708396	-0.181119	0.153449	0.224212
ENSG00000033100	-0.0412789	-0.288259	-0.243784	-0.265093	-0.0710765	-0.0874997	-0.075606	-0.182241	-0.0243782	0.0560037	0.0122741	-0.14102	-0.332969	0.266186	-0.0404938	-0.233424	0.301315	0.468223	-0.114757	0.0974725	0.317564	-0.257975	0.0532729	0.146906	0.315926	0.0321112	-0.0322717	-0.101311	-0.0428378	0.0540158	-0.0174908	-0.205834	0.454845	0.0458964	-0.181641	0.176971	-0.0355293	-0.111838	0.167124	0.205457	0.0909937	-0.189339	-0.30022	0.189107	0.228136	-0.0683391	-0.00912102	-0.0101875	-0.0754626
ENSG00000033122	0.193548	-0.312966	0.0274078	-0.381083	-0.251263	0.339401	0.286853	-0.161791	-0.207118	0.240636	0.0704286	-0.273644	0.0928722	0.220652	-0.194884	0.0483247	0.259825	0.29283	0.00263465	-0.0674756	0.237991	0.141173	-0.0212489	-0.049676	-0.0899683	0.0798793	0.087664	-0.165514	0.0538137	0.0347572	-0.057588	-0.10724	0.0650055	0.0671295	0.0410373	0.220686	-0.223328	0.0751873	-0.102659	0.431981	0.11614	-0.170796	-0.066409	-0.174707	0.354872	-0.252519	-0.075652	0.564852	0.00948852
ENSG00000033170	0.184573	-0.219102	-0.296699	-0.181319	-0.0662272	-0.118508	-0.16672	-0.17281	0.0130472	0.154135	-0.0679851	0.0242306	-0.235223	-0.026786	-0.0579734	-0.00550555	0.172124	0.462654	0.0758244	0.0926438	0.389488	-0.109953	-0.0996461	0.101835	0.304425	0.116759	0.116671	0.0317308	-0.0750556	0.151527	-0.133802	-0.15462	0.453139	-0.0354125	-0.0187036	0.131296	-0.0752031	-0.1906	0.198086	0.234351	0.166401	0.0552048	-0.212093	0.144789	0.341037	0.0126827	-0.0377707	0.0179526	0.104603
ENSG00000033178	0.190626	-0.0767438	0.162378	-0.146298	0.00757474	0.0683961	0.124629	-0.315366	0.184457	0.344393	-0.464014	-0.125966	-0.0379076	-0.0349158	-0.395033	0.0170739	0.134053	0.487986	0.192142	0.109783	0.499831	-0.198086	0.195611	-0.0902403	0.398811	-0.000419526	-0.168783	0.179575	-0.170495	0.175483	0.10554	-0.169149	0.259319	-0.145586	-0.147363	-0.117996	-0.402773	-0.0512251	0.231318	0.285294	-0.0827743	0.149682	-0.34542	0.0860321	0.203134	0.234395	-0.077203	-0.136145	-0.0595218
ENSG00000033327	0.0687048	-0.528595	-0.222706	-0.127615	0.111136	0.104759	0.0465595	-0.0259706	-0.0182532	-0.195886	-0.252643	0.0209441	-0.225602	0.204817	-0.310445	-0.312904	0.0837468	0.34673	0.254965	-0.243207	0.282084	-0.298365	-0.0266439	-0.156599	-0.107144	-0.176847	0.260715	-0.0721443	-0.0505579	0.034016	0.00759147	-0.278723	0.575297	0.109143	0.00583708	0.466558	0.10926	-0.238461	0.330663	0.37223	-0.0758454	0.0767561	0.0387397	-0.113418	0.0882031	-0.315328	-0.240718	0.363377	0.3131
ENSG00000033627	0.267305	-0.347246	-0.328879	-0.455526	-0.178409	0.223229	0.0357892	-0.191362	-0.267822	0.316135	-0.192226	-0.214261	-0.106812	-0.0956541	-0.207025	0.345267	0.194094	0.221123	-0.174245	0.197246	0.152137	-0.0775158	-0.126242	-0.109645	0.0385009	-0.0223707	0.328541	0.0575238	-0.016166	-0.0718593	-0.222761	-0.130405	0.0445794	-0.286373	0.159914	0.33925	0.00241998	-0.0705392	0.000253097	0.266499	0.0522073	0.225421	-0.0979692	0.246387	0.193976	-0.169186	-0.174451	0.166028	-0.0473918
ENSG00000033800	0.0721808	-0.487975	-0.0677632	-0.205422	0.0340555	-0.238292	0.171785	0.0473575	-0.121661	0.213148	-0.202921	0.210832	-0.110727	0.204394	-0.461586	-0.38876	0.0439232	0.330792	0.140719	-0.0665291	0.200873	-0.111146	0.447963	-0.0490354	0.0752656	0.4074	-0.117628	-0.15291	-0.262585	0.25645	-0.16159	-0.205542	0.393286	-0.23095	0.0668853	-0.0270931	-0.0441581	-0.503022	0.28134	-0.0429091	0.472676	-0.273314	0.0229735	0.136535	-0.0491098	-0.219837	-0.357983	0.354566	-0.205562
ENSG00000033867	0.233306	-0.242125	-0.308551	-0.207919	0.0993405	0.00918368	0.0747172	-0.244124	-0.050773	0.0430626	-0.0925435	-0.223967	-0.180509	0.132644	-0.131868	-0.118275	0.272556	0.384619	-0.101517	-0.0161151	0.461843	-0.0700979	-0.00254036	-0.125015	0.0765857	0.0649423	0.0826927	0.0127769	0.074199	0.37597	-0.118623	-0.307329	0.311592	-0.0332101	0.0485821	0.345816	-0.177601	-0.172861	0.181852	0.234707	-0.0759789	-0.0133575	-0.0431325	0.129785	0.110336	-0.162039	-0.207687	0.156993	0.130244
ENSG00000034053	0.313425	-0.32849	-0.0563513	-0.377782	-0.331616	0.169603	0.179609	-0.211583	-0.128096	0.174131	0.20782	-0.542068	0.254507	0.350623	-0.32575	0.332923	0.459761	0.44299	-0.0340267	0.014709	0.00108368	0.0913483	0.0307874	0.0553884	-0.18444	-0.0907012	0.112185	-0.0439983	0.0237125	-0.0409699	-0.0706929	-0.223385	0.149478	0.0344682	0.0889028	0.260776	-0.000177057	0.155768	-0.158306	0.327132	0.0976122	-0.313773	-0.0405417	0.0614164	0.255566	-0.392038	-0.254058	0.495538	-0.107281
ENSG00000034152	-0.000231425	-0.490722	-0.277469	-0.0513586	0.0979562	0.0423522	0.150255	0.203624	0.0583317	-0.168065	0.30249	0.0831264	-0.148427	0.349527	-0.577388	-0.114248	0.130012	0.140314	-0.0720332	0.171321	0.249122	-0.0682304	0.077855	0.106883	0.0843227	0.180898	-0.109541	-0.156955	-0.0509016	0.200144	0.0113541	-0.136995	0.436176	0.29813	0.0510509	-0.0467575	0.169272	0.0351383	0.0263402	0.244876	0.244084	0.105704	-0.128437	-0.329614	0.0892246	-0.176421	-0.120083	0.116113	-0.389401
ENSG00000034239	0.183854	-0.295255	-0.0128837	-0.219729	-0.23324	0.093906	0.137553	-0.164497	-0.114632	0.156754	-0.00348625	-0.282221	-0.00684951	0.178445	-0.241251	0.017255	0.255352	0.350163	0.130172	-0.0498682	0.143867	-0.0275156	0.0805903	0.00382653	-0.0445903	0.0628619	0.078049	-0.0586094	-0.123405	0.0151286	-0.026703	-0.15409	0.19316	0.0300119	0.0255696	0.0593883	-0.125028	-0.0378075	0.0539234	0.265596	0.0967117	-0.0790561	-0.0789813	0.00508578	0.222103	-0.216352	-0.110992	0.282578	-0.00365628
ENSG00000034510	0.193115	-0.315497	0.0963651	-0.223557	-0.209716	0.108376	0.0743639	0.311194	-0.211933	0.12005	-0.216804	-0.0538175	-0.120742	-0.0475899	-0.400182	0.180375	0.116422	0.187263	0.168724	0.0334551	0.248568	0.358253	-0.0272829	-0.260636	-0.00393996	0.0439766	0.278943	-0.135841	-0.238456	0.386324	-0.0636638	-0.160835	0.404922	0.014464	-0.0152923	-0.349603	-0.28907	-0.4588	0.245672	0.129745	0.222496	0.269149	-0.248211	0.117556	0.244081	0.0158911	-0.480568	0.0933026	-0.146847
ENSG00000034533	0.049244	-0.304485	0.0621416	-0.201995	-0.141584	-0.154016	0.131371	-0.096752	0.0257425	0.0985426	-0.000592259	-0.197004	-0.0453376	0.0309517	-0.282005	-0.182236	0.197084	0.431133	0.0618932	-0.0198092	0.226001	-0.0786128	0.219071	0.0847696	0.106332	0.160176	-0.0725005	-0.126111	-0.260498	0.11693	0.0178862	-0.14805	0.16888	-0.00733158	-0.05305	-0.0381689	-0.0867626	-0.204579	0.213806	0.206688	0.254851	-0.0598732	-0.112188	0.0482136	0.193662	-0.0492676	-0.132337	0.121255	-0.0682933
ENSG00000034677	0.308046	-0.412123	0.0747889	-0.223628	0.120611	-0.0307901	0.145841	-0.136379	0.025585	0.123084	-0.312528	-0.0225647	-0.28434	0.0831216	-0.285275	-0.117284	-0.0367394	0.325174	-0.113105	0.0403015	0.268583	-0.182968	0.0963398	-0.284765	0.130638	0.132843	0.0687835	0.176441	-0.0921128	0.273858	-0.0111769	-0.337827	0.382205	-0.122455	-0.00103946	-0.0614421	-0.048106	-0.256126	0.172573	0.199817	0.193422	-0.0775612	-0.202955	0.0915761	0.0805213	-0.156988	-0.336895	0.0866252	-0.116223
ENSG00000034693	-0.0557331	-0.126483	-0.0380515	-0.173051	0.0348252	-0.131939	-0.0668881	-0.453308	0.110079	0.413928	-0.144223	-0.171805	-0.280828	-0.0615053	-0.263747	-0.163566	0.0871195	0.400564	-0.193992	0.0889042	0.37152	-0.191672	0.0883821	0.204866	0.299336	0.0612084	-0.141936	0.0699266	-0.0579376	0.0693149	0.00369083	-0.380136	0.356211	-0.333031	-0.240911	0.0949141	-0.103686	-0.152909	0.192923	0.286875	0.030249	0.101027	-0.364523	0.157558	0.204779	-0.0215512	0.0543001	-0.0810288	-0.0258316
ENSG00000034713	0.158467	-0.279036	0.185708	-0.316827	-0.165332	-0.239844	-0.0437067	-0.293683	0.0816508	0.0989485	0.0238322	-0.144694	-0.0598537	0.00839406	-0.229988	-0.0491968	0.25803	0.418001	-0.0994339	0.0301883	0.40482	0.0242943	0.168849	-0.151771	-0.0638089	0.181485	0.0717664	-0.0706879	0.173739	0.442959	0.0806046	-0.45999	0.295738	-0.0532524	-0.186629	-0.157171	-0.241341	0.0677374	0.183891	0.355828	-0.0464025	0.0345483	-0.380293	-0.216726	-0.120703	0.0673633	-0.107058	0.290384	-0.122703
ENSG00000034971	0.239226	-0.248426	-0.106635	-0.07789	-0.342797	0.207707	0.135147	0.0963103	-0.0997476	0.0864963	0.17419	0.0494465	-0.179573	0.250035	-0.245781	-0.036775	0.405336	0.423102	0.377009	0.221632	0.381239	-0.0298179	0.0541235	-0.0705296	-0.0166581	0.12792	0.20485	-0.0757528	-0.06682	0.155943	-0.0855393	-0.136583	0.636835	0.157192	0.219267	0.0336693	-0.355454	-0.35068	0.227738	0.0441976	0.125535	-0.0981035	-0.268496	0.221152	0.566642	-0.109877	-0.321455	0.0891619	-0.130779
ENSG00000035115	0.10033	-0.268275	-0.0338579	-0.212165	-0.0409852	-0.0162564	0.105308	-0.275318	-0.158534	0.104023	-0.0718831	-0.176893	-0.164063	0.0441645	-0.198306	-0.0649826	0.0749598	0.49223	0.0133313	0.0331274	0.480464	-0.161333	0.135228	-0.0399577	0.0904144	0.143158	0.0712972	0.0815402	-0.224088	0.136586	0.129871	-0.258346	0.320783	-0.115701	-0.100668	0.0914777	-0.0567064	-0.125981	0.129948	0.313691	-0.0292482	-0.129887	-0.169351	0.0474694	0.146961	-0.141294	0.0247704	0.1519	0.0144702
ENSG00000035141	0.164073	-0.26348	0.115416	-0.146753	-0.240945	-0.0934533	0.0859205	-0.0479153	0.0466119	0.282251	0.0909164	-0.328689	-0.152477	-0.134682	-0.390933	-0.02769	0.100045	0.446154	0.0847378	-0.0420819	0.330198	-0.153586	-0.0225808	0.24917	0.185938	0.0882402	-0.137551	-0.153126	-0.418802	-0.0678031	0.333175	-0.270772	0.0618305	-0.138083	0.105287	-0.254164	-0.288462	-0.330319	-0.0265888	0.128089	0.0595153	0.102542	-0.334745	0.213475	0.172897	0.103976	-0.0148175	0.270528	0.140902
ENSG00000035403	-0.00613787	-0.226567	-0.210266	-0.260927	-0.218969	0.0919057	0.0849126	0.0970347	-0.128636	-0.0832174	0.128485	-0.259078	-0.140464	-0.0510796	-0.167124	-0.11798	0.317744	0.545649	0.195507	0.227234	0.428964	0.0739551	0.0730306	-0.139703	0.0429279	-0.0236188	0.218057	-0.0187733	-0.216009	0.261359	-0.0359442	-0.203291	0.330198	-0.0708063	-0.108724	0.137462	-0.250497	-0.432705	0.347559	0.225301	0.0790031	-0.119823	-0.244989	0.0681491	0.568602	-0.0573044	-0.27755	0.122692	-0.165901
ENSG00000035499	0.187308	-0.317924	0.21009	-0.0988898	-0.0750463	-0.197846	-0.0869547	-0.160238	0.199971	0.172689	0.22447	-0.195241	0.204186	0.00526059	-0.561363	-0.310912	0.10535	0.493609	-0.00392429	-0.114094	0.116096	-0.0432696	0.362481	0.145811	-0.0873333	-0.0284037	-0.0484911	-0.151821	-0.457411	-0.00868127	0.0314039	-0.263334	0.106998	0.0713875	0.00383999	0.0666834	-0.0205567	-0.249919	0.164069	0.205858	0.556572	0.151734	-0.0872821	0.184406	0.19253	0.0784837	-0.403875	0.131868	0.0343285
ENSG00000035664	-0.0673036	-0.37627	-0.153004	-0.00095296	-0.0715833	0.152341	0.0802114	0.105089	0.0891256	0.0642771	0.283757	-0.0274869	-0.0310239	0.349277	-0.524011	-0.0610326	0.309504	0.134715	-0.173502	-0.0139107	0.173981	0.168885	0.0984323	0.0652163	0.0496172	-0.09194	-0.0111408	-0.273902	-0.0770831	0.0751678	-0.0255184	-0.0877639	0.379845	0.118151	0.132218	-0.0179437	0.0699567	-0.175221	0.106334	0.501682	0.41639	0.12552	-0.0765875	-0.368651	-0.106232	-0.141062	-0.177983	0.271667	-0.403692
ENSG00000035681	0.00627749	-0.295891	-0.0405647	-0.309224	0.0615629	-0.0443375	0.0418695	-0.222629	-0.0847799	-0.050335	-0.0476629	-0.117392	-0.278947	0.0844116	-0.396685	0.00788974	0.0697174	0.395578	0.0019778	-0.079218	0.538583	-0.00434988	0.200899	-0.00215388	0.0413352	0.235331	0.134101	0.0782877	-0.127039	0.262857	0.145579	-0.275679	0.25293	-0.0854751	-0.139195	-0.136615	0.0189501	-0.148325	0.308435	0.277008	-0.0453377	0.0671196	-0.256517	-0.150503	-0.0103791	-0.0696613	-0.138963	0.203689	0.0768046
ENSG00000035687	0.0764307	-0.0622667	0.0181841	0.0195868	-0.107803	-0.205615	0.0978212	-0.232332	-0.0148394	0.339502	-0.149708	-0.207037	-0.267205	-0.088283	-0.480524	-0.021403	0.18201	0.442577	0.100706	-0.00927008	0.330609	-0.167688	0.172604	-0.0730563	-0.0240607	-0.0711658	0.097338	0.165373	-0.248284	0.240376	0.313573	-0.383005	0.217141	-0.164361	0.0132464	-0.00876678	-0.455546	-0.23929	0.20632	0.10614	-0.060721	0.206334	-0.250055	0.0448208	0.239789	-0.162055	-0.0760971	-0.0657446	0.00397054
ENSG00000035720	0.0888984	-0.29036	-0.498003	-0.195638	-0.112747	0.0787757	-0.249549	-0.282862	0.00912774	-0.156058	-0.0577825	0.0250094	-0.140246	0.562051	-0.0867397	-0.28356	0.308767	0.494107	0.402934	-0.326111	0.359574	-0.174485	0.28592	-0.276242	0.0864524	-0.0516617	0.0712538	-0.163166	-0.366241	0.178384	-0.168831	-0.4079	0.701227	0.184696	-0.145897	0.0721925	-0.0325311	-0.364129	0.260247	0.488403	0.0313271	0.076127	-0.0725964	-0.0745808	0.190395	-0.268518	0.125764	-0.0938208	0.363066
ENSG00000035862	0.123118	-0.171411	-0.238058	-0.122725	-0.365355	0.120706	0.0815141	0.132469	-0.198049	0.042911	0.139382	-0.175432	-0.232781	0.259406	-0.206202	-0.0147432	0.248545	0.490973	0.204438	0.283154	0.41454	-0.153022	-0.022508	-0.0431172	0.119899	0.168696	0.106614	-0.0642402	-0.130532	0.224152	-0.194766	-0.254716	0.737468	0.177049	0.110581	0.114115	-0.0995199	-0.410109	0.272756	0.180698	0.140239	-0.106352	-0.389271	0.0773025	0.494567	-0.11782	-0.222005	0.178146	-0.122766
ENSG00000035928	0.0074966	-0.47871	0.232366	-0.201499	-0.241389	-0.182619	0.0029546	0.0614531	0.00271816	0.147714	0.0213237	-0.221988	-0.244092	0.0452454	-0.60559	-0.184321	-0.0536459	0.501859	-0.154981	-0.166794	0.241704	-0.354815	0.483373	-0.119509	0.0103385	0.37409	0.118872	-0.14642	-0.322056	-0.107929	0.024386	-0.177692	0.300247	0.0950068	0.133911	-0.0515486	0.0247569	-0.388259	0.405224	0.198488	0.311243	0.120972	-0.102631	-0.00851347	0.172391	0.059509	-0.320124	0.185844	-0.0596354
ENSG00000036054	0.100442	-0.119755	-0.123116	-0.114154	0.0162782	-0.108747	0.0112088	-0.294437	-0.124217	0.0202601	-0.115497	-0.127726	-0.204384	-0.0311245	-0.108309	-0.0169088	0.022851	0.587225	0.029808	0.105211	0.531295	-0.0131799	0.0317031	0.173978	0.218586	-0.0621825	0.136443	0.0592536	0.0103292	0.23497	0.203061	-0.0607352	0.360669	-0.165726	-0.123844	-0.163617	0.0339999	-0.152976	0.111179	0.0894061	0.135662	0.0945381	-0.19723	-0.0793474	0.211032	-0.0530654	-0.102936	0.00579646	0.0266223
ENSG00000036257	0.133518	-0.394188	0.219654	-0.203283	0.139067	0.0502236	0.0642126	-0.4386	-0.0215782	0.10911	-0.054492	0.00492881	-0.0954449	-0.00645756	0.0226256	-0.160502	0.1437	0.104376	0.0788988	-0.109092	0.746497	-0.229069	0.23095	0.0754289	-0.0425531	0.197213	0.172539	0.0442472	0.0428621	0.244581	-0.0810457	-0.419738	0.112766	-0.272464	0.290904	-0.108908	-0.182897	0.128165	0.375669	0.0275661	0.270801	0.0758513	-0.185483	0.0993912	0.252495	0.320173	0.216257	0.291531	0.00513611
ENSG00000036448	0.269057	-0.406086	0.0364279	-0.222326	-0.184807	0.232532	0.299322	-0.190141	-0.161245	0.267187	0.161049	-0.0553512	-0.0191405	0.186215	-0.264913	0.0818744	0.39525	0.362648	0.23919	0.143682	0.284504	0.0677441	0.113823	-0.150487	-0.148931	0.107914	0.128458	0.0938217	0.0398258	0.195366	-0.103418	-0.0721614	0.347976	0.16618	0.165273	0.0095409	-0.252353	-0.0724382	0.0766632	0.203543	0.118006	-0.122641	-0.0547888	0.0304175	0.377815	-0.282557	-0.211382	0.320072	-0.11159
ENSG00000036473	-0.0552269	-0.190267	0.126793	-0.460862	-0.0717429	0.376056	0.38648	-0.176208	0.0367424	0.0145862	0.0857639	-0.20649	-0.491698	-0.0112103	-0.352394	-0.461912	0.489159	0.623136	0.194897	-0.0753156	0.238723	0.0267398	0.0109759	0.31686	-0.238823	0.0748086	-0.367969	-0.244129	0.000351958	-0.194476	0.0522802	-0.206531	-0.156265	0.0531407	0.199636	0.00538748	-0.230174	-0.253082	0.31033	0.0542588	0.151938	-0.158588	-0.405194	0.38702	0.247736	-0.0477114	-0.169692	-0.0683133	0.157996
ENSG00000036530	0.0680821	-0.0568151	0.0437248	-0.228383	-0.33242	0.221386	0.39371	-0.361924	0.00320633	0.557567	0.0537314	-0.39898	-0.168568	0.468987	-0.417551	-0.110032	-0.0291451	0.00311723	0.295389	-0.0100734	-0.131307	0.0723543	0.0877375	0.121588	0.19257	-0.0500895	-0.0314668	-0.0863692	-0.062082	-0.212911	-0.345132	-0.239837	0.218588	0.146394	0.26074	0.159374	-0.302926	-0.587588	0.379466	0.205095	-0.172516	-0.310684	-0.186234	-0.0187018	-0.0163593	-0.607826	-0.201708	0.365471	0.232271
ENSG00000036549	-0.137755	-0.0790586	-0.0971762	-0.0819749	-0.292453	-0.530063	-0.110314	-0.0551822	0.0689132	0.45256	0.0903472	-0.65959	0.0397943	-0.0807583	-0.16189	-0.174283	0.0480038	0.226305	0.153334	-0.0340678	0.294265	-0.158567	0.607144	0.201546	0.197866	0.279045	-0.0354328	0.0804081	-0.378292	0.111296	0.00949755	-0.316488	0.442125	-0.0984312	-0.0703308	0.0850134	-0.322314	-0.153992	0.0469171	0.143498	0.0818137	-0.0658064	-0.0489106	-0.105763	-0.0145539	-0.0949579	0.0818705	0.197543	-0.19576
ENSG00000036565	0.326371	-0.15417	-0.171978	-0.223495	-0.100435	-0.0178969	0.0901306	-0.237389	0.0147037	0.311384	-0.175271	-0.052672	-0.208618	-0.0205089	-0.172604	-0.000601631	0.115991	0.301923	0.0230196	0.151312	0.314323	-0.00747123	-0.0377034	0.178746	0.21898	-0.0168424	0.184251	0.139784	-0.0758332	0.219993	-0.114525	-0.264822	0.172358	-0.0674011	0.133872	0.118978	-0.084713	-0.109134	0.159862	0.315631	0.0821574	0.223877	-0.262302	0.211461	0.207286	-0.0198895	-0.171159	0.0153729	-0.140552
ENSG00000036672	0.357357	-0.343339	-0.0775776	-0.287584	-0.0474613	0.140502	0.0509974	-0.0296682	0.130654	0.0746652	-0.0507246	-0.0492724	-0.210754	0.505837	-0.401856	-0.216704	0.0480726	0.508871	-0.0906534	0.0421433	0.130193	-0.253863	0.386551	-0.391423	-0.0817261	-0.0275207	-0.0646041	0.071341	-0.125028	0.22054	-0.0961835	-0.368814	0.502747	-0.0262794	-0.0569125	-0.0244031	-0.13736	-0.232704	0.223553	0.17313	0.181726	0.0284123	-0.142136	0.0403146	-0.105772	-0.162402	-0.219548	0.315328	-0.124879
ENSG00000036828	0.239361	-0.35673	-0.150313	-0.190102	0.0805732	-0.0518008	0.117447	-0.390025	0.00116017	0.118883	-0.183445	-0.0599331	-0.27914	0.291403	-0.271177	-0.0194857	0.031204	0.299696	-0.0120996	-0.0424301	0.326279	-0.112549	0.18698	-0.00591504	0.032078	0.0968418	0.122394	0.33565	0.0775305	0.0986004	-0.125411	-0.403062	0.374468	-0.178495	0.0500324	0.173845	-0.0257514	-0.0737772	0.403575	0.282984	-0.101148	-0.143275	-0.050835	0.0607916	0.0714047	-0.353424	-0.253521	0.475792	-0.03211
ENSG00000037042	-0.0658895	-0.254509	0.189599	-0.136226	-0.0701767	0.175544	-0.0673591	-0.321885	-0.0727491	0.276731	-0.039638	-0.210168	0.111384	0.0883786	-0.41002	0.142656	0.281564	0.419444	-0.116565	-0.101993	0.0405308	-0.10513	0.206296	-0.0571062	0.148048	-0.0850431	0.240089	0.184399	-0.048489	-0.259024	0.189416	-0.27202	0.128578	-0.155171	-0.219098	0.302062	0.233482	0.0316032	0.246038	0.452589	-0.0763334	-0.00388181	-0.24278	0.286183	0.287672	-0.36197	-0.268611	0.29253	0.310297
ENSG00000037241	0.13051	-0.187608	0.209223	-0.251133	-0.0936246	-0.133613	-0.107706	0.0444588	-0.131733	0.373205	-0.0963157	-0.391367	0.039463	-0.211341	-0.435861	0.0774669	-0.0214467	0.261035	-0.0142929	-0.0942454	0.287586	0.10272	-0.164304	-0.0298047	0.0688642	0.278363	-0.0118924	-0.0661266	-0.300526	0.0665668	0.0807931	-0.120171	0.203177	-0.148643	0.0903198	-0.318508	-0.177844	-0.068542	0.250536	0.185084	0.232803	0.12352	-0.20632	0.115158	0.0878605	-0.18324	-0.290828	0.077462	0.0993268
ENSG00000037280	0.0788651	-0.316608	-0.233661	-0.196725	-0.346657	0.213872	0.0565979	0.0322867	-0.17359	-0.0450473	0.0608637	-0.145594	-0.0830165	0.337698	-0.0447945	-0.0436311	0.300391	0.537025	0.325447	-0.00164935	0.37822	-0.287029	0.0307101	0.0312237	-0.178457	-0.0244562	0.295784	-0.115427	-0.219968	0.0545297	-0.0324751	-0.296003	0.709925	0.210829	0.104128	0.327523	-0.0388206	-0.232469	0.212172	0.175494	0.164944	-0.102677	-0.0971624	-0.109882	0.253459	-0.249717	-0.230742	0.232514	0.087518
ENSG00000037474	-0.0133422	-0.12308	-0.0431038	-0.275686	0.0579657	-0.183565	0.144182	-0.205439	-0.0915684	0.451499	0.0492711	-0.205837	-0.02712	-0.0752021	-0.338142	0.078854	0.0947869	0.436172	0.0636893	-0.299495	0.496591	0.04512	0.125325	0.0996842	0.0751732	0.271597	-0.313407	-0.081002	-0.0901435	0.0228966	0.250679	-0.14	0.0419728	-0.127321	0.0644971	-0.229082	-0.377926	-0.131941	0.337377	-0.0147419	0.0834197	0.248473	-0.039601	-0.0513106	0.194315	-0.220697	-0.25704	0.225013	0.15269
ENSG00000037637	0.091029	-0.266645	0.189183	-0.198795	0.0495994	-0.131677	0.137982	-0.144348	-0.0956216	0.123422	-0.0824145	-0.165672	-0.272841	0.075418	-0.22825	-0.135196	0.0214347	0.436695	-0.224249	0.0585299	0.469247	-0.150137	0.182955	0.134343	0.126262	0.142508	0.0788858	0.120608	-0.000261753	0.139827	-0.00668241	-0.31306	0.43915	-0.135661	-0.00522928	-0.151671	0.00660502	-0.00368062	0.202672	0.177774	0.181222	-0.0417831	-0.222261	0.0783356	0.250746	-0.141794	-0.0803575	0.358372	-0.0966823
ENSG00000037749	0.22746	-0.243278	-0.24878	-0.317582	-0.154393	0.144899	-0.06449	-0.172441	-0.03319	-0.0390991	-0.00903899	0.00587813	-0.398022	0.314922	-0.165006	-0.13573	0.3159	0.527611	0.119699	0.105333	0.353291	-0.179409	0.124951	-0.133844	0.0650839	0.0151191	0.0770301	0.0464598	-0.0399099	0.235804	-0.257889	-0.427205	0.556412	0.0370847	-0.0296649	0.19678	-0.175573	-0.32493	0.185039	0.132401	0.115338	-0.0429298	-0.2715	-0.0032217	0.259155	-0.120664	-0.0470104	0.0894733	-0.0713129
ENSG00000037757	-0.0745973	-0.106285	-0.10134	-0.154413	-0.286154	-0.104935	0.0806996	0.0925814	-0.168543	0.296285	0.021498	-0.330021	-0.103926	-0.0681949	-0.190652	-0.139948	-0.0460976	0.444779	0.106157	-0.151509	0.354659	-0.0805322	0.110824	0.198451	0.17712	0.0845727	0.0354314	-0.190598	-0.233005	0.0217084	0.489425	-0.0346693	0.168549	-0.076436	0.0120547	-0.245052	-0.303836	-0.116876	0.0177777	0.104891	0.0576185	0.0966749	-0.183095	0.241684	0.269198	-0.105968	-0.289947	-0.113524	0.110835
ENSG00000037897	0.104185	-0.348529	0.101526	-0.259565	-0.223994	-0.0502468	0.0458585	0.0335482	-0.152717	0.268368	-0.0480618	-0.541169	0.0176058	0.000334774	-0.195677	-0.141802	-0.0467909	0.502675	-0.165033	-0.198327	0.434346	0.0750419	0.0827968	0.0851157	0.282705	0.043863	-0.145169	-0.114411	-0.248605	-0.0765497	0.488446	-0.172448	0.269026	-0.091297	0.0630183	-0.256387	-0.286178	-0.24818	0.0830449	0.0748607	0.122228	0.167653	-0.242487	0.184157	0.289076	-0.0409661	0.0546074	0.0463124	0.15141
ENSG00000037965	0.125152	-0.328547	0.00275407	-0.18461	-0.25129	-0.149011	0.247397	-0.0485423	-0.283442	-0.157501	0.021969	-0.137346	-0.167622	0.198742	-0.211772	-0.21694	0.191449	0.503251	0.153474	0.221663	0.198094	-0.335458	0.286215	0.217991	0.0763031	0.102195	-0.0597872	0.00942701	-0.397974	0.245409	0.0619903	-0.167617	0.62254	0.136138	-0.055601	-0.00264815	0.0309547	-0.254069	0.287183	0.0356629	0.346297	-0.322084	-0.0712952	-0.0819611	0.332461	-0.162265	-0.232837	0.118248	-0.262907
ENSG00000038002	0.236699	-0.273024	-0.0834491	-0.0406513	-0.0903171	-0.0992742	-0.0211837	-0.16085	0.130498	0.0989546	0.00110883	-0.0333799	-0.220626	0.11408	-0.351981	-0.0783033	0.244673	0.395175	0.123422	-0.0256002	0.309572	0.0780493	0.0912754	-0.148862	-0.0355358	0.15807	0.107479	0.122743	-0.0733339	0.248309	-0.0261808	-0.28425	0.241609	-0.131491	-0.0244546	0.0588797	-0.0393536	-0.189681	0.21906	0.288122	0.105258	0.150587	-0.124263	0.0149224	0.147593	-0.129857	-0.0860537	-0.0345745	0.00694179
ENSG00000038210	0.00629867	-0.207435	-0.122332	-0.182154	-0.0367131	-0.102282	0.0229265	-0.114398	0.0741754	-0.065527	0.0473339	-0.0750314	-0.15498	0.137468	-0.341572	-0.231517	0.179906	0.429745	-0.0580574	0.0240395	0.207746	-0.0419177	0.307812	0.0727173	0.0705595	0.0357097	-0.00215897	0.0158747	-0.187971	0.170451	-0.0484227	-0.275127	0.348398	-0.0779041	-0.136949	0.12474	-0.0339604	-0.386543	0.23373	0.29978	0.201543	0.040112	-0.149282	-0.049036	0.104985	-0.0802839	-0.200039	0.0494617	-0.0206172
ENSG00000038219	-0.0079645	-0.454913	-0.119141	-0.00605682	-0.146514	-0.0986555	0.0453908	-0.0296295	-0.0459944	0.214091	-0.129883	-0.377643	0.0263073	-0.0285881	-0.100253	-0.14064	0.11795	0.560544	0.118205	-0.132796	0.260987	-0.00897767	0.269196	0.367362	0.331605	0.342403	-0.0883698	-0.241082	-0.541411	0.0725467	0.0361211	-0.0497488	0.318392	-0.293448	-0.177493	-0.0696256	0.0461111	-0.132199	0.29022	0.356852	0.136678	-0.310945	-0.117117	0.273401	0.0574418	0.0183461	0.0242655	0.144376	-0.0489687
ENSG00000038274	-0.076141	-0.112581	0.0935833	0.106143	-0.174189	-0.278627	0.124688	-0.104237	0.015763	0.0884003	-0.00146846	-0.235959	-0.195536	-0.166589	-0.526157	-0.154685	0.0782296	0.605368	0.161419	0.0177678	0.394502	0.00635974	0.249467	0.304761	-0.172776	0.0775425	0.154741	0.111253	-0.0380979	0.18892	0.306982	-0.430106	0.287529	-0.290101	0.195182	0.0588839	-0.0225742	-0.11714	0.160664	0.229607	-0.208953	-0.00642293	-0.193194	0.0065499	0.0752396	-0.202158	-0.106081	-0.122758	0.0653566
ENSG00000038295	0.173499	-0.217325	-0.193033	-0.189477	-0.520286	0.16889	0.173101	-0.0445791	-0.308886	0.152354	0.137256	-0.349968	-0.0908994	0.353354	-0.0832411	0.0633145	0.343102	0.402181	0.432853	0.179115	0.177417	-0.222184	-0.0844697	-0.0159574	0.107878	0.129065	0.0998072	-0.129991	-0.0810894	-0.0239709	-0.248772	-0.187234	0.464962	0.21164	0.206877	0.237823	-0.160756	-0.0838393	0.0800377	0.184059	0.0481786	-0.314939	-0.193264	0.0884013	0.410471	-0.243679	-0.0321236	0.265384	0.0475021
ENSG00000038358	0.12676	-0.427317	-0.0212478	-0.583631	0.172525	0.0532444	0.139397	0.125534	-0.0174444	0.296104	0.197786	-0.327506	-0.123314	0.116365	-0.238113	0.127344	0.112809	0.642579	-0.107413	-0.0396606	0.371894	-0.142348	0.181993	0.261643	0.252944	0.349162	-0.0655112	-0.204246	-0.195433	-0.0978625	0.297663	-0.0626125	0.139432	-0.0434983	-0.10827	-0.138381	-0.0966601	-0.239777	0.165248	0.22213	-0.0957212	-0.150467	0.00804865	0.128569	0.281762	-0.164059	0.025279	0.0257619	0.0194522
ENSG00000038382	0.0440612	-0.301787	-0.230708	-0.295756	0.100786	0.0641876	0.227498	-0.0427978	-0.169511	-0.0922949	0.176016	-0.269392	-0.198189	0.00142161	0.000957748	-0.0973744	0.331402	0.558546	0.0334505	0.149789	0.382161	-0.0500854	-0.0375679	-0.00067887	0.244019	-0.0292756	0.0756218	-0.0402347	-0.0465698	0.182283	-0.0285599	-0.215424	0.340422	-0.0848318	-0.124588	0.0943771	-0.190772	-0.142501	0.111546	0.343985	-0.0459121	-0.281367	-0.083069	-0.0228676	0.323803	-0.0886406	-0.113997	0.437598	-0.0116916
ENSG00000038427	0.212986	-0.0592405	-0.359816	-0.0652822	-0.464492	0.00830495	-0.1044	0.0737334	-0.167939	-0.0380569	0.168116	-0.132688	-0.090114	0.356243	-0.0205819	-0.205268	0.364266	0.574295	0.387539	0.0412004	0.301953	-0.238466	0.104858	-0.108124	0.0341739	0.142436	0.226041	-0.106033	-0.21321	0.16554	-0.276009	-0.329047	0.693616	0.241739	0.218097	0.0869727	-0.205648	-0.19362	0.154113	-0.127694	0.245431	-0.132898	-0.180556	0.153813	0.468857	-0.0753639	-0.110384	0.180922	-0.0746838
ENSG00000038532	0.165033	-0.318558	0.0470502	0.0714423	-0.0160098	-0.116812	0.00171205	-0.192414	0.0480212	0.0295746	-0.400038	-0.286759	-0.139481	0.0154597	-0.194284	-0.0988475	-0.0728519	0.520629	0.0361174	-0.144944	0.565388	-0.137888	-0.0863866	0.146738	0.303909	0.174259	0.0180258	0.0096135	-0.190965	0.25626	0.213673	-0.152662	0.306753	-0.369074	-0.0433021	-0.245959	0.147518	0.0303833	0.380389	0.47941	0.0554625	-0.0788533	-0.310393	0.299739	0.0416037	0.00287499	-0.00484335	0.146587	0.0680436
ENSG00000038945	0.222695	-0.347305	-0.267262	0.0120855	-0.157308	0.0842068	-0.222672	-0.2482	0.188356	-0.0599609	0.170058	0.134847	-0.233514	0.469704	-0.213917	-0.114441	0.356006	0.552336	0.397361	0.00558367	0.329069	-0.234657	0.102819	-0.123665	0.224172	0.0941129	0.223411	-0.153352	-0.117917	0.142642	-0.20483	-0.394527	0.612858	0.19482	0.101995	0.0930229	-0.107982	-0.250283	0.249004	0.190966	0.172933	-0.0193898	-0.204098	0.0543214	0.409763	-0.0250556	-0.0617658	0.0392322	0.12459
ENSG00000039068	-0.0657533	-0.058636	-0.177844	-0.204744	0.0874083	0.14235	0.0446089	-0.0906603	-0.131127	0.0250781	0.0150042	-0.272563	-0.361534	0.282738	-0.28581	-0.188097	0.177524	0.349877	-0.147302	-0.0970449	0.154633	0.16056	0.376089	0.0928396	0.109076	0.138548	0.00185906	-0.228667	-0.174967	0.265814	0.00902809	-0.115904	0.18548	0.0839805	-0.0256498	0.298436	-0.062132	-0.384504	0.408469	0.351422	0.25469	-0.0941649	-0.0812388	-0.0327127	0.414059	-0.107106	-0.261298	0.250989	-0.0812845
ENSG00000039123	-0.0401482	-0.165232	0.0662168	-0.342045	-0.0068904	-0.333226	0.254076	-0.128671	0.129207	0.37231	-0.0769126	-0.507077	-0.191106	-0.0171394	-0.416114	-0.0881213	0.293168	0.257635	0.153889	-0.0311023	0.460754	-0.265935	0.32633	0.0507423	0.0794463	0.168087	-0.0105207	-0.130256	-0.443027	-0.00489354	0.268069	-0.450154	0.164628	-0.31152	0.140175	-0.220064	-0.0217434	-0.0138007	0.054548	0.122846	0.0417398	-0.0543329	-0.0694128	-0.0484764	0.208822	-0.200781	0.0979348	0.0255622	0.0971236
ENSG00000039139	0.0139337	-0.219856	-0.110202	-0.22314	-0.176415	0.0806181	0.109495	-0.0210205	-0.15306	0.149347	0.13317	-0.227473	-0.0925647	0.114116	-0.0982852	-0.0542193	0.220417	0.467711	0.089413	0.0831928	0.230118	-0.0557629	0.117022	-0.00478518	0.0257452	0.120942	0.0487409	-0.0684502	-0.212363	0.102251	0.00529666	-0.108382	0.227443	0.0389971	-0.0239989	0.104679	-0.145495	-0.16724	0.180805	0.233963	0.152926	-0.0723394	-0.00438424	0.0503564	0.24202	-0.102431	-0.213131	0.186369	-0.085532
ENSG00000039319	-0.0105495	-0.217546	0.0359561	-0.141962	0.000707452	-0.0866487	0.133355	-0.181776	-0.0483347	0.270822	-0.102274	-0.137457	-0.258747	0.0122335	-0.207772	-0.175964	0.19031	0.536315	-0.158073	0.0724797	0.383681	0.0212972	0.26095	-0.0144399	0.12236	0.199582	0.132028	0.104892	-0.17501	0.225848	0.200734	-0.266611	0.0702503	-0.235439	0.0409349	0.00493635	-0.108872	-0.136676	0.312389	0.371651	0.0452119	-0.0518167	-0.108373	0.231256	0.023816	-0.111396	-0.158304	0.115556	0.071862
ENSG00000039523	0.0745803	-0.282397	0.00124906	-0.173174	-0.0285334	-0.0296882	0.0501599	-0.122834	-0.214595	0.161936	0.0551883	-0.323845	-0.177062	0.273587	-0.137817	-0.167519	0.212955	0.467252	-0.105058	0.0607334	0.271522	-0.2173	0.156423	0.0088311	0.229474	0.0236058	0.0166651	-0.0993281	-0.0601383	0.112288	-0.000169371	-0.239501	0.365645	0.0274102	-0.0926776	0.01889	-0.0652914	-0.171164	0.0483845	0.132546	0.0949469	-0.147507	-0.233744	0.13264	0.188818	-0.0376391	0.0667651	0.198469	-0.0235013
ENSG00000039537	0.0335498	-0.236376	-0.0212054	-0.12463	-0.480482	0.0609946	0.129995	-0.20254	0.0563964	0.161001	-0.0156145	-0.143443	-0.261858	0.420119	-0.335921	-0.211738	0.458742	0.68858	0.606303	0.0204001	0.0454269	-0.0989363	0.0539276	0.271488	-0.0600062	0.321942	-0.0902489	-0.0684802	-0.0620194	-0.20648	-0.20102	-0.405812	0.621589	-0.0176076	0.210568	0.138937	-0.106432	-0.477253	0.444024	-0.0766894	0.0383736	-0.231597	-0.268206	0.248866	0.253021	-0.251326	-0.252587	-0.118671	0.221897
ENSG00000039560	0.0308253	-0.203356	-0.16606	-0.13483	-0.258125	0.149211	0.128955	0.139066	-0.172752	-0.00344231	0.231064	-0.217244	-0.0897688	0.00166461	0.00361491	-0.147808	0.38714	0.686174	0.0831736	0.129792	0.305694	-0.169982	0.0674657	-0.224943	-0.0728927	0.0452889	-0.0173709	-0.0522355	-0.327343	0.26507	-0.0297447	-0.284126	0.364812	0.216687	0.0660818	0.089177	-0.196605	-0.312577	0.317838	0.213252	0.11975	-0.18513	0.125202	0.0969533	0.317779	-0.11425	-0.274296	0.0734775	0.0425864
ENSG00000039600	0.0670797	-0.273449	-0.0714575	-0.151718	-0.0695519	-0.0623207	0.0377588	-0.105023	-0.0755826	-0.000274222	0.0395276	-0.144999	-0.0786832	0.180938	-0.238703	-0.174003	0.142691	0.399045	0.116479	-0.0117877	0.234921	-0.107222	0.149893	0.070942	0.120222	0.0662309	0.014144	-0.0613359	-0.202204	0.114912	-0.00185104	-0.1607	0.373027	-0.0221997	-0.0295351	0.0101904	0.0113499	-0.128401	0.204087	0.2567	0.227109	-0.103744	-0.120351	0.0746707	0.189349	-0.0970233	-0.191783	0.192834	-0.0155647
ENSG00000039650	0.226389	-0.546063	0.170703	-0.208041	-0.142333	-0.177178	0.10758	0.0420618	0.188815	0.193305	-0.112248	-0.261314	-0.340916	0.125769	-0.403764	-0.134956	-0.0331209	0.303417	-0.0457448	-0.0203758	0.260336	-0.040378	0.212262	-0.0731609	0.183273	0.314484	-0.166917	-0.241003	-0.186077	0.0505095	0.162359	-0.209235	0.216923	-0.0758105	-0.00187399	-0.202662	-0.00894791	-0.410048	0.322605	0.16042	0.208972	-0.00675373	-0.152801	-0.22907	-0.100874	-0.0252309	-0.316665	0.207227	-0.262214
ENSG00000039987	0.0667601	-0.246419	-0.013475	-0.179568	-0.0823667	-0.0518024	0.0349133	-0.102359	0.0171752	0.0444073	0.0419475	-0.0946578	-0.114158	0.14709	-0.242688	-0.194087	0.129866	0.400261	0.0292387	0.00657508	0.174416	-0.0848308	0.163552	0.0881842	0.0443841	0.0786671	0.00425351	-0.064406	-0.168166	0.0477994	-0.00642218	-0.163959	0.24255	-0.0050505	-0.0247234	0.0672467	-0.026362	-0.229148	0.211638	0.170888	0.221195	-0.0144956	-0.100491	0.0608462	0.192741	-0.0358658	-0.159333	0.123297	-0.0110873
ENSG00000040199	0.0388043	-0.261034	0.12415	0.0216784	-0.00313486	-0.0295302	0.0057816	-0.21655	0.147055	0.0876089	-0.038394	-0.0998766	-0.0260821	0.166717	-0.293969	-0.0935138	0.0658217	0.468866	-0.218817	-0.0261397	0.550672	-0.0308218	0.281176	-0.0547009	0.00587448	0.0549976	0.177967	-0.022211	-0.0523266	0.239665	0.124411	-0.348255	0.372103	-0.0876478	0.0826549	-0.00976146	-0.172422	-0.169313	0.321676	0.476338	0.151705	0.0753251	-0.194189	-0.108399	0.116721	-0.187128	-0.2365	0.253653	-0.231767
ENSG00000040275	-0.0706796	-0.286	0.170499	-0.193814	-0.0690455	-0.238687	-0.239189	-0.175526	0.178438	0.239945	0.243796	-0.114471	0.277954	-0.0220518	-0.337154	-0.0956379	0.177431	0.461495	-0.0234989	-0.0947905	0.0461969	0.0230963	0.230589	0.0566199	-0.0241093	0.155096	-0.0751713	-0.0535063	-0.252483	-0.0922566	0.029093	-0.16827	0.249289	-0.09612	-0.0140878	-0.124095	-0.0786241	-0.183123	0.172363	0.304424	0.337404	0.050693	-0.130464	0.0958094	0.272711	-0.0943409	-0.446354	0.330614	0.0198357
ENSG00000040341	0.0150712	-0.30895	0.351947	-0.455086	0.0457436	0.0387131	0.11168	0.009928	-0.222544	0.308944	-0.0866876	-0.458655	-0.0801276	0.127825	-0.237594	-0.0387454	0.149494	0.710896	0.0103445	-0.270298	0.138179	0.0441706	0.0600761	0.016385	0.0791357	0.427497	0.0348625	-0.167544	-0.36044	-0.0260522	0.0915146	-0.0935899	0.14515	0.0475206	-0.0976905	-0.080342	-0.136002	-0.490431	0.104551	0.0267553	0.0891943	-0.096769	-0.0812634	-0.160386	0.225292	-0.178842	-0.159904	-0.0212643	0.311569
ENSG00000040487	0.153475	-0.287942	-0.0222802	-0.259688	-0.195733	-0.00748498	0.0937853	-0.0942436	-0.0114191	0.203763	-0.0421481	-0.264029	-0.147425	0.0668344	-0.233632	-0.0926838	0.149024	0.425095	0.066492	-0.00156515	0.248983	-0.0326495	0.0361003	0.127865	0.135267	0.0689205	-0.0311589	-0.0665276	-0.165093	0.0224282	0.0985681	-0.157974	0.225866	-0.0638343	-0.0179861	-0.0539043	-0.132123	-0.19764	0.116898	0.134458	0.100856	0.017836	-0.199314	0.147938	0.213393	-0.00227268	-0.110437	0.0473108	0.0218775
ENSG00000040531	0.0878561	-0.23524	-0.0717914	-0.176699	-0.128015	0.0301445	0.0415199	-0.138877	0.0106489	0.0964764	0.020662	-0.153175	-0.176292	0.248614	-0.24142	-0.117721	0.232576	0.373368	0.105555	-0.0135814	0.200844	-0.0658767	0.082116	0.0808914	0.0766502	0.0311397	0.00420344	-0.0984719	-0.0449737	0.0366505	-0.0527692	-0.200854	0.305105	0.0061863	0.00180425	0.0860302	-0.070136	-0.229841	0.170315	0.159195	0.0477255	-0.0653089	-0.127447	0.0127187	0.155862	-0.119516	-0.0933599	0.131358	0.00726298
ENSG00000040608	0.208004	-0.349965	0.0543405	-0.417057	-0.22732	0.208167	0.0927865	-0.104375	-0.240039	0.339968	0.114357	-0.506737	0.106419	0.362982	-0.218584	0.240969	0.409789	0.45482	-0.0999706	-0.0345044	0.206817	-0.238265	0.110842	0.0455885	0.0238573	-0.1481	0.0805573	-0.167174	0.0411731	-0.142029	0.0533594	-0.149463	0.298534	0.0309492	-0.0572116	0.231425	-0.0229126	0.109166	-0.202913	0.382323	-0.0317251	-0.220725	-0.0759973	0.101739	0.186428	-0.349166	-0.0322874	0.461274	-0.179083
ENSG00000040633	0.1349	-0.351014	0.0270185	-0.193595	-0.100143	-0.369228	0.200073	-0.136822	-0.174107	0.0643284	-0.339501	-0.216867	-0.226327	0.0135009	-0.273535	-0.156955	0.0144552	0.329334	0.136238	-0.0468238	0.191522	-0.221216	0.154531	0.289548	0.225621	0.186669	-0.187788	0.025291	-0.234904	0.197316	0.184753	-0.106876	0.245095	-0.124769	-0.179142	-0.268208	-0.101269	0.0238151	0.197101	0.111692	0.116	-0.323632	-0.203526	0.0630133	0.20919	-0.0307817	0.0217181	0.142989	0.113916
ENSG00000040731	0.310782	-0.339334	-0.0544828	-0.306326	-0.380821	0.233753	0.290446	-0.065031	-0.22988	0.107816	0.0690826	-0.501487	0.066999	0.359726	-0.268418	0.127037	0.320374	0.167931	0.144215	-0.0515799	0.0854717	0.097119	0.0128654	-0.0209388	-0.197583	0.0183197	0.212168	-0.114997	-0.0124389	0.0287179	-0.0536434	-0.182237	0.153574	0.10811	0.106084	0.206926	-0.162647	0.00325852	-0.0421427	0.372551	0.0233524	-0.198912	-0.0763036	-0.214706	0.356745	-0.351932	-0.218359	0.606436	-0.109244
ENSG00000040933	0.186041	-0.210235	-0.122013	-0.277259	0.0799083	0.124836	0.0797883	-0.275811	-0.0978096	0.181967	-0.217199	-0.123088	-0.146347	-0.122993	-0.122132	-0.0554017	0.144858	0.441891	-0.0144355	-0.00963924	0.417569	0.00353484	-0.0736889	-0.0568755	0.124862	0.0797766	0.12838	0.0347438	0.00624806	0.0770886	-0.0849031	-0.178659	0.118853	-0.257823	0.0159209	0.0148416	-0.0995771	0.0798191	0.144874	0.320896	0.00230666	-0.0765329	-0.222203	0.185573	0.127001	-0.121996	0.0113883	0.213646	0.0768962
ENSG00000041353	0.281412	-0.128469	-0.0542698	-0.329737	-0.216873	0.147381	0.179568	-0.378644	-0.380713	-0.0891502	-0.0612822	-0.41762	-0.244039	0.248474	-0.0755459	-0.4386	0.371503	0.444664	-0.0971117	0.215908	0.124089	-0.152829	0.0851804	-0.0349415	0.0870541	-0.233306	0.112618	-0.197965	0.0125668	0.130243	-0.166784	-0.471978	0.134846	-0.0381108	-0.120208	-0.102127	-0.51195	-0.125294	0.0434266	-0.0821569	0.0558867	0.112629	-0.524008	0.12505	0.297332	0.242424	0.0791906	0.364326	0.052861
ENSG00000041357	0.237256	-0.210693	0.166321	-0.00675334	-0.0283511	-0.115444	0.0159486	-0.0721635	0.00238496	0.377102	-0.137715	-0.263	-0.11638	-0.0779344	-0.31833	0.00791884	0.0616245	0.239418	-0.155099	-0.0938944	0.315891	-0.0678254	-0.0285766	0.18226	-0.0693478	0.163439	0.0597221	0.1648	-0.284187	0.248217	0.199284	-0.257393	0.28621	-0.189733	0.158584	-0.135427	-0.134742	-0.135594	0.229788	0.467464	0.0900609	0.0412174	-0.161137	0.309227	0.192126	-0.267026	-0.287516	0.0407082	0.18191
ENSG00000041515	0.0782509	-0.256934	-0.0664373	-0.317263	-0.283285	0.280859	0.223896	-0.173875	-0.268217	0.114171	0.0696853	-0.373417	0.0933244	0.197546	-0.121774	0.0785488	0.375085	0.396791	0.076946	-0.110445	0.118058	-0.0131572	0.029723	-0.199627	-0.109026	-0.0210919	0.255756	-0.148948	-0.128258	0.0108188	-0.0304119	-0.11918	0.0359183	0.174359	0.0662208	0.181363	-0.308416	0.0648615	0.0115011	0.508495	0.00750331	-0.129911	0.0127685	-0.114252	0.249947	-0.390843	-0.145169	0.405273	0.00709131
ENSG00000041802	-0.0718486	-0.162138	0.0645178	-0.264806	-0.147029	-0.328088	0.100284	0.0647133	-0.214208	0.23763	-0.203871	-0.635433	-0.198544	-0.013383	-0.228436	-0.359679	0.147915	0.446781	-0.0930365	-0.0847006	0.310444	0.146981	0.157655	0.253949	0.0951697	0.203361	0.0933024	-0.140994	-0.149233	0.01603	0.183867	-0.110688	0.390832	-0.114025	-0.171104	-0.357463	-0.181885	-0.199087	0.231752	-0.0756744	0.177402	0.163129	-0.292139	0.123555	0.371968	-0.0398254	-0.341596	0.106494	0.363023
ENSG00000041880	0.17352	-0.44364	-0.197849	-0.186202	0.0584679	-0.190924	-0.182603	-0.0658318	-0.00077799	0.16153	0.0712378	-0.0466366	-0.191635	0.385765	-0.248436	-0.180672	0.0559846	0.350618	0.122389	-0.0985706	0.405599	-0.235771	0.254484	-0.0823664	0.164659	0.293168	-0.0716539	-0.0596981	-0.204828	0.220046	-0.00651458	-0.248608	0.41345	0.0814578	0.0182065	0.0945989	-0.0534466	-0.270491	0.16888	0.178483	0.111477	-0.145611	-0.129035	0.0516674	0.0534895	-0.0292874	-0.0733204	0.0563506	-0.173824
ENSG00000041982	0.086495	-0.219124	-0.221863	-0.194257	-0.562153	-0.00298069	0.130078	0.233293	-0.269685	-0.0625398	0.195575	-0.273598	-0.229617	0.26688	-0.099553	0.0523431	0.409358	0.617744	0.284823	0.235009	0.418241	-0.116669	-0.0134598	0.0733561	0.0908121	0.172334	0.105717	-0.0829837	-0.232035	0.151447	-0.0905972	-0.226746	0.709209	0.272235	0.0852846	0.00848495	-0.0980963	-0.222631	0.303871	0.0564801	0.21085	-0.125385	-0.243328	-0.0357201	0.46529	-0.06742	-0.231365	0.115345	-0.0909546
ENSG00000041988	0.14556	-0.36908	-0.0573994	-0.218904	-0.0313789	-0.13763	0.100039	-0.163414	-0.0355241	0.0686567	-0.165787	-0.196231	-0.162421	0.120227	-0.188858	-0.178576	0.140927	0.352831	0.124639	0.0136957	0.366944	-0.163343	0.295088	0.140575	0.171833	0.303218	-0.192469	-0.0446845	-0.298284	0.187898	0.0768254	-0.123991	0.353354	-0.109667	-0.13838	-0.213928	-0.0670269	-0.208375	0.268952	0.108718	0.0947721	-0.276407	-0.155402	0.158205	0.00499585	-0.119471	-0.0486798	0.192735	-0.120742
ENSG00000042062	0.136413	-0.120988	-0.143173	-0.209532	-0.0516915	0.141247	0.0548448	-0.288683	-0.156155	0.0275666	0.00895019	-0.141824	-0.142529	0.224474	-0.148381	-0.0608691	0.333871	0.389977	-0.00501621	0.0417251	0.237184	-0.0256345	0.0389655	-0.184138	0.0421985	-0.122031	0.183244	-0.0267203	0.0283069	0.149738	-0.129599	-0.295122	0.208662	-0.0144324	0.00874266	0.162604	-0.249015	-0.14579	0.0997867	0.283302	0.044935	0.0674625	-0.18925	0.00232067	0.227568	-0.142429	-0.0691149	0.238513	0.0246226
ENSG00000042088	0.31523	-0.408221	0.161421	-0.279723	-0.280608	-0.577465	0.00245391	0.00235984	0.0539938	0.39259	-0.14468	-0.458227	-0.0323246	-0.00142704	-0.528784	-0.123902	-0.135072	0.381918	0.0314514	-0.194581	0.17128	-0.156338	0.241601	0.115656	0.178001	0.209066	-0.160792	-0.12821	-0.272654	-0.146511	0.10372	-0.131677	0.260534	-0.189333	0.024165	-0.239634	-0.131913	-0.402382	0.308166	0.0182981	0.26989	-0.022021	-0.339227	0.105959	0.216661	0.0530225	-0.111274	0.142918	0.160643
ENSG00000042286	0.202826	-0.20562	-0.140888	-0.163624	-0.0823581	-0.100295	-0.0605928	-0.165212	0.0772552	0.221702	-0.0899636	-0.0538033	-0.325703	-0.0123405	-0.260233	-0.0390155	0.186568	0.422631	0.0876607	0.0197194	0.33197	-0.062187	-0.105307	0.0726694	0.163735	0.0705736	-0.0153848	-0.0209418	-0.0646553	0.15017	-0.00911709	-0.204066	0.291039	-0.157876	-0.110048	0.0579063	-0.231311	-0.288363	0.120437	0.176371	0.0038356	0.153086	-0.30531	0.130789	0.256555	-0.0150486	-0.0516455	-0.0222668	0.10368
ENSG00000042317	0.0348464	-0.345037	0.00929111	-0.326591	-0.251986	0.000545509	0.302165	-0.101727	-0.147012	-0.0623871	0.0233181	-0.342197	-0.209786	0.041146	-0.264638	-0.309441	0.192226	0.359305	0.0908594	0.0282712	0.243732	0.00929521	0.171938	0.160107	-8.39449e-05	0.158561	-0.206943	-0.164779	-0.248457	0.184077	0.082879	-0.15209	0.128512	0.0786268	-0.043176	-0.139897	-0.284537	-0.06338	0.202444	0.276369	0.227916	-0.138084	-0.22799	0.0832694	0.154569	-0.0425989	-0.249125	0.112188	-0.185213
ENSG00000042429	0.106168	-0.59705	0.0940125	-0.177334	0.0577312	-0.208867	0.239301	-0.154598	-0.0878684	0.248365	-0.494998	-0.327009	-0.220359	-0.166826	-0.272585	-0.179731	-0.0439792	0.424107	0.090812	-0.14965	0.443163	-0.134404	0.182545	0.201281	0.424665	0.433615	-0.407026	0.0129196	-0.45224	-0.0862814	0.163563	-0.0442144	0.485719	-0.413592	-0.0460355	-0.352545	0.24258	-0.135203	0.146955	-0.0430963	0.245373	-0.332664	-0.221709	0.301925	0.123699	-0.196087	-0.196483	0.0869699	-0.0376966
ENSG00000042445	0.0171341	-0.157489	-0.0534986	-0.354936	-0.0771404	0.15432	0.0933585	-0.117824	0.0497309	0.202348	-0.0128689	-0.16354	-0.342085	0.205442	-0.2388	-0.0659866	0.185003	0.3944	-0.00561185	0.0616844	0.168898	-0.130031	0.0576523	0.186334	0.19349	0.0749166	-0.0942701	-0.104582	-0.0489039	-0.0641051	-0.0387299	-0.244726	0.229865	-0.0109783	-0.0903095	0.171404	-0.0961596	-0.372098	0.213212	0.124135	-0.0520397	-0.0377352	-0.244461	0.123313	0.138657	-0.137731	-0.0627945	-0.0391553	-0.0161092
ENSG00000042493	0.27946	-0.211553	-0.0473951	-0.0306584	0.0371552	0.0404933	-0.0394988	-0.0299148	0.0659045	0.17649	0.0463525	0.0880053	-0.107309	0.277741	-0.302839	0.266632	0.265063	0.350292	0.502117	0.0446695	0.429825	-0.0930955	-0.0394166	-0.124649	0.381551	0.0448568	0.0376221	-0.152729	-0.0980028	0.566826	-0.0833545	-0.307421	0.248038	0.0450886	-0.129224	0.0372171	-0.269386	-0.581805	0.157206	0.101163	-0.0160054	0.0506239	-0.216007	0.220093	0.345731	0.114456	-0.0985425	-0.140036	0.0849603
ENSG00000042753	0.229625	-0.345169	-0.390474	-0.306083	0.172258	0.207205	-0.0168057	-0.0794621	-0.151888	-0.00434994	-0.14246	-0.225079	-0.0836185	0.168122	-0.14433	0.166578	-0.040423	0.370924	0.0179974	0.325457	0.393886	0.29171	0.0736257	-0.0168125	0.0778821	-0.0829238	0.278562	0.0165092	-0.0646973	0.0579693	0.00327987	-0.0796424	0.0619438	-0.208966	0.158887	-0.169904	0.0169724	0.072407	0.272684	0.271648	0.35439	0.337849	-0.0550265	0.228673	-0.111987	-0.102608	-0.39631	0.308419	0.00622261
ENSG00000042781	0.140745	-0.268859	-0.0506057	-0.251022	-0.309582	0.133288	0.144511	-0.0570789	-0.0324167	0.0685797	0.0692793	-0.228629	-0.138489	0.310128	-0.227794	-0.0143755	0.316112	0.413127	0.212008	-0.0205194	0.0588124	-0.0263759	0.0603189	0.0218402	-0.0457315	0.154069	0.0291742	-0.0800208	0.00975664	-0.0674215	-0.109208	-0.119581	0.235906	0.11773	0.076504	0.0961543	-0.137853	-0.210885	0.179009	0.197314	0.117386	-0.0513635	-0.0786368	0.0429503	0.257531	-0.143581	-0.214341	0.211535	0.0196127
ENSG00000042813	0.163512	-0.239803	-0.0992866	-0.184734	-0.21704	0.0861054	0.0691852	-0.0753599	-0.00962479	0.130251	-0.0227684	-0.113967	-0.152366	0.202081	-0.189095	0.00165364	0.214827	0.357159	0.143493	0.0239539	0.197855	-0.0355733	-0.00462892	0.00564669	-0.0293835	0.0763798	0.119154	0.0234723	-0.0243434	0.0874664	-0.0373036	-0.145452	0.256168	0.0454991	0.0447441	0.0755427	-0.168267	-0.124873	0.157412	0.238703	0.0695772	0.057079	-0.152031	0.0778825	0.189945	-0.0932663	-0.182771	0.127347	-0.0230913
ENSG00000042832	0.197197	-0.241406	-0.224112	-0.179284	-0.23065	-0.0458111	-0.0898026	-0.152427	-0.0385934	0.224039	-0.00889337	-0.162831	-0.192655	0.21908	-0.130382	0.0189437	0.135676	0.467103	0.129412	0.0829397	0.14319	-0.0232686	-0.0354032	0.0530477	-0.0197166	0.0978483	0.224502	0.105345	0.0705254	0.0872336	-0.0358305	-0.218962	0.389123	0.175287	0.083529	0.180576	-0.251421	-0.133264	0.211136	0.0964705	-0.0308386	0.0404585	-0.198953	0.151034	0.191571	-0.10165	-0.35571	0.0480717	-0.0506045
ENSG00000042980	0.157169	-0.370171	-0.375613	-0.0891741	-0.196747	-0.0404219	-0.235433	-0.109924	0.112906	-0.00637171	0.0200082	0.0322301	-0.173508	0.616958	-0.25068	-0.227435	0.408798	0.50583	0.507847	-0.228133	0.318004	-0.221998	0.210519	-0.102164	0.122745	0.298731	0.0676899	-0.153926	-0.185713	0.14775	-0.218484	-0.275819	0.689912	0.206102	0.0887665	0.0880957	-0.108129	-0.343018	0.26946	0.236166	0.178905	0.0303772	-0.154288	0.0202483	0.39494	-0.0822121	-0.0434544	0.102992	0.216944
ENSG00000043039	0.0555391	-0.246851	-0.0747085	-0.191716	-0.142108	0.0179616	0.0828061	-0.136239	0.0551384	0.0373518	-0.0558731	-0.139817	-0.243061	0.253609	-0.219117	-0.149933	0.264526	0.392758	0.0750758	-0.088679	0.25966	-0.086066	0.154017	0.111114	0.0604477	0.108066	-0.0152833	-0.0869824	-0.0939859	0.072691	-0.0336075	-0.158287	0.282015	0.0220843	-0.0961849	0.0211275	-0.0279448	-0.303809	0.282999	0.126721	0.141229	0.0440967	-0.0566251	0.0442172	0.118361	-0.112778	-0.177974	0.184873	-0.0380497
ENSG00000043093	0.0382415	-0.324008	0.138523	-0.00589682	0.0869327	-0.0632211	-0.0207431	-0.416463	0.0948987	0.0467438	-0.301995	-0.207457	-0.283722	0.147732	-0.109845	-0.0318017	-0.264369	0.368345	-0.0518158	-0.0325445	0.829344	-0.00257655	0.332292	0.261895	0.0629353	0.0651072	0.196023	0.391268	0.0321666	0.0515844	-0.0617518	-0.346096	0.456009	-0.288012	0.214622	-0.221795	0.0465198	0.316556	0.373422	0.203637	0.143231	0.129435	-0.118305	0.134484	0.294263	0.111063	-0.111622	0.25609	0.0157911
ENSG00000043143	0.131747	-0.53566	-0.129106	-0.0864052	-0.157099	-0.241925	0.0598227	-0.0684944	-0.135678	0.0881625	0.0327335	-0.432598	-0.100218	0.129696	-0.223071	-0.294496	0.0107746	0.317828	0.127304	-0.244767	0.327275	-0.0798511	0.226408	0.143902	0.218054	0.216089	-0.142901	-0.106577	-0.270913	0.210242	0.407772	-0.207836	0.0858895	-0.109872	-0.0535667	-0.0487172	-0.0759284	-0.119588	0.235817	0.247856	0.0216344	-0.277069	0.0818197	0.164087	-0.114645	-0.0311942	-0.0993169	0.371227	-0.0854156
ENSG00000043355	0.118128	-0.385581	0.0119898	-0.365638	-0.265072	0.0380729	0.0372882	0.0279388	-0.389828	0.120749	0.0396993	-0.376639	0.20587	0.337334	-0.222482	0.0511387	0.118859	0.388245	0.115246	-0.219742	-0.0836965	-0.0685782	0.282897	0.149609	-0.17114	0.0222412	0.054591	-0.160883	-0.315447	-0.059442	0.0288322	-0.217717	0.179887	0.0807627	0.0555477	0.222904	-0.0695103	0.193727	-0.000231308	0.266179	0.130288	-0.308374	0.166301	0.05861	0.191544	-0.336921	-0.508067	0.459274	-0.0878232
ENSG00000043462	0.101759	-0.390887	-0.333404	-0.160724	-0.169561	0.0926286	-0.139451	-0.324876	0.0559486	-0.0640053	-0.107261	0.0769215	-0.113558	0.437272	-0.17479	-0.373912	0.281168	0.475674	0.490002	-0.234817	0.216547	-0.206685	0.238792	-0.0893784	-0.059071	0.00555487	0.0691582	0.0324449	-0.210231	0.112789	-0.231013	-0.353886	0.737325	0.215733	0.0835139	0.340278	-0.0907175	-0.304371	0.135109	0.260154	0.0722331	0.0357745	-0.143636	-0.0269628	0.192896	-0.1576	0.0454132	0.0758269	0.241342
ENSG00000043514	0.0376261	-0.148039	0.0680827	-0.0848373	-0.0990939	-0.250557	-0.0952164	-0.243038	0.0316071	0.563173	-0.0391071	-0.327205	0.0192443	-0.113107	-0.341654	0.0409281	0.0885031	0.528286	0.00167251	-0.111174	0.440195	-0.0736153	0.187909	0.063526	0.125219	0.030301	-0.0527482	-0.00251402	-0.411388	-0.0732453	0.212055	-0.295145	0.114014	-0.1955	0.0407098	-0.0510588	-0.376677	-0.176063	0.254204	0.121727	0.0546692	0.190262	-0.194474	0.0116708	0.199894	-0.0419052	0.00560418	0.0991254	0.0591485
ENSG00000043591	0.0855236	-0.396962	-0.13797	-0.262974	-0.0461612	0.322095	0.110274	-0.295283	-0.0179184	-0.012608	0.0803827	-0.239774	-0.0323597	0.411395	-0.156917	-0.0135836	0.340291	0.419443	-0.0811101	0.016908	0.322684	-0.0570118	0.088544	-0.23105	0.0137175	-0.133467	0.0827318	-0.0565539	0.0439759	0.085023	-0.0122203	-0.291536	0.315736	0.0433555	0.00985257	0.225654	-0.0932053	0.00417684	0.134429	0.482745	0.026996	-0.116245	-0.059264	-0.0537508	0.137324	-0.332288	-0.173203	0.505556	-0.0443346
ENSG00000044012	0.0523858	0.0355371	0.187748	-0.25059	-0.161532	0.379053	0.2243	-0.234705	0.120726	0.0516974	0.0787592	-0.321696	-0.423016	0.339607	-0.494267	-0.270024	0.481793	0.664532	0.135567	-0.197684	0.161363	0.0918371	0.111392	0.225021	-0.191042	0.207997	-0.0860858	-0.331323	0.022135	-0.193238	-0.0163893	-0.244094	0.0351176	-0.0269479	0.00379828	0.0633883	0.0907225	-0.387417	0.524807	0.161291	0.175566	-0.0914104	-0.169972	0.202907	0.294596	-0.151422	-0.142852	0.0760536	0.28635
ENSG00000044090	-0.0324406	-0.276661	0.066219	-0.305314	-0.0789482	-0.284033	0.214115	-0.0989566	0.318944	0.535936	-0.014421	-0.259309	-0.0393386	0.200789	-0.157366	0.0234545	0.222955	0.397823	-0.0958168	0.104747	0.430993	0.0260131	0.105057	0.0965462	-0.00885314	0.0989379	-0.0314561	-0.00433359	-0.109985	0.0105409	0.185214	-0.163741	0.199145	0.0737326	-0.0839104	0.0170755	-0.180908	0.0788941	0.0515149	0.19072	-0.118964	-0.085408	-0.12873	-0.0327038	0.140785	0.066045	-0.218771	0.313042	-0.0185779
ENSG00000044115	-0.0981731	-0.184481	-0.314478	-0.300469	-0.0157579	0.214156	0.0741475	0.146969	-0.20019	0.0532388	-0.00103606	-0.134862	-0.234301	0.0593941	-0.218041	-0.0742346	0.241008	0.395564	-0.0112755	-0.101372	0.415681	-0.0906801	0.120112	0.176938	0.0920569	0.156192	0.138759	-0.125619	-0.0816001	0.259252	0.0396021	-0.045371	0.161505	0.00337496	0.0609949	0.190591	-0.0714476	-0.182656	0.449485	0.321824	0.0713624	-0.0779486	-0.130564	-0.068815	0.720322	-0.0830743	-0.507956	0.285718	-0.263144
ENSG00000044446	-0.102011	-0.485538	-0.091023	-0.399788	-0.271472	0.179736	0.489936	-0.0203071	-0.106478	-0.172212	-0.0818265	-0.371822	-0.165867	-0.130832	-0.220202	-0.228627	0.406747	0.26628	-0.000440215	0.0126711	0.294421	0.0682079	0.113968	0.148994	-0.130889	0.0494894	-0.30556	-0.0928116	-0.203088	0.19045	0.145191	-0.12257	0.0493033	0.0876431	-0.0511801	-0.205114	-0.34921	0.0810245	-0.0712083	0.360458	0.33831	-0.188428	-0.42321	-0.014092	0.257964	-0.0712109	-0.30153	0.0803932	-0.2474
ENSG00000044459	-0.0135972	-0.262921	0.0210897	-0.161522	-0.125086	0.0196676	0.110158	-0.126098	-0.0016642	0.059955	0.0664524	-0.0736876	-0.0640545	0.106916	-0.200129	-0.113469	0.176367	0.427481	0.0877786	0.0673961	0.290781	-0.0666148	0.127776	0.0786049	0.0768822	0.134485	-0.0155287	-0.127153	-0.261719	0.18149	0.0777444	-0.194242	0.32833	0.0680415	-0.0366918	-0.00281922	-0.202072	-0.284165	0.305967	0.208149	0.161631	-0.0815686	-0.14507	0.00652056	0.250593	-0.0895301	-0.224765	0.0787084	-0.0935752
ENSG00000044524	0.194121	-0.264592	-0.227958	-0.182622	-0.291226	0.038611	0.16843	0.0594294	-0.215485	-0.18203	0.0575629	-0.135521	-0.161056	0.12857	-0.128181	-0.214825	0.2693	0.486719	0.0942772	-0.0844247	0.275383	-0.125319	-0.051396	0.0588559	-0.135896	0.0189353	0.154693	-0.0707112	-0.139632	0.19535	-0.10993	-0.133076	0.581776	0.206115	-0.0260248	0.227252	-0.115114	-0.124232	0.150208	0.317221	0.151912	-0.217359	-0.00164291	-0.2005	0.355882	-0.277633	-0.201296	0.35075	-0.0283839
ENSG00000044574	0.0987634	-0.493902	-0.0395528	-0.216121	0.0142937	-0.259004	-0.11799	-0.257485	0.164106	-0.0408867	-0.07339	-0.0746452	-0.175234	0.0496262	-0.154436	0.0314082	0.212151	0.510475	-0.120523	0.0469246	0.272945	0.0299592	0.0322488	0.272786	-0.0245881	0.11095	0.396647	0.138512	0.106162	0.26952	0.314674	-0.440918	0.279058	0.239999	-0.126396	-0.0201989	-0.126552	-0.0545808	0.391858	0.0897482	0.149548	0.191981	-0.234052	-0.0188111	-0.0672238	-0.0293115	-0.309788	0.188385	-0.199308
ENSG00000046604	-0.0937317	-0.133655	-0.21377	-0.330162	-0.138814	0.249718	0.183041	-0.0830571	-0.127652	0.084558	0.0111082	-0.232765	-0.356218	0.0152395	-0.206297	-0.13714	0.333679	0.449008	-0.133792	-0.0297402	0.377121	0.0281642	0.0474216	0.0971763	0.00663473	0.122723	-0.142858	-0.169889	-0.0968529	0.129969	-0.0610186	-0.144768	0.0190578	-0.130038	-0.0711142	0.249316	-0.16482	-0.347554	0.448756	0.303009	0.22508	0.153497	0.0252637	0.119267	0.257626	-0.177736	-0.325128	0.21143	0.0631657
ENSG00000046647	0.0901377	-0.335571	-0.0137467	-0.600853	-0.248166	0.402706	0.446693	-0.229671	-0.155372	-0.346105	-0.00441452	-0.422273	-0.131569	-0.279547	-0.268863	-0.230426	0.368781	0.402946	0.233838	0.13374	0.36345	-0.15513	0.0690956	0.292136	-0.13744	0.0803233	-0.26825	-0.203951	-0.256392	0.0699743	0.162996	-0.396472	-0.0194633	0.038731	-0.134448	-0.246018	-0.352017	0.0934848	-0.0917852	0.0597338	0.28993	-0.114675	-0.379899	0.167893	0.218893	-0.130034	-0.275039	0.185921	-0.153143
ENSG00000046651	-0.142716	-0.513223	0.0430248	-0.479092	0.010862	0.105035	0.168053	-0.190207	0.0984123	-0.0607783	0.103631	-0.192998	-0.074323	-0.327863	-0.10728	-0.30084	0.524862	0.684578	-0.10861	-0.10334	0.347022	0.0398787	0.127549	-0.134696	0.248933	0.30586	-0.0602486	-0.107651	-0.381645	0.190562	0.317146	-0.232565	-0.109413	-0.0941182	-0.365509	-0.202548	0.0592035	-0.132163	0.142681	0.606679	0.146287	-0.133265	-0.183603	0.155361	0.191708	-0.0500571	-0.261021	-0.0633246	-0.173926
ENSG00000046653	0.370288	-0.400531	0.076868	-0.285931	-0.436014	0.280492	0.22016	-0.0796017	-0.300647	0.223089	0.0180349	-0.463989	0.163915	0.26104	-0.236068	0.160998	0.254291	0.290318	0.229583	-0.0588084	0.0710749	0.0701928	0.0768733	-0.112895	-0.155368	0.0720298	0.195759	-0.0650182	-0.00031795	-0.0284721	-0.0831917	-0.228953	0.139894	0.127334	0.169457	0.209318	-0.218299	0.0583686	-0.209676	0.320715	0.157076	-0.124782	-0.08174	0.0659985	0.366813	-0.363267	-0.227556	0.447618	-0.0717963
ENSG00000046774	0.0914465	-0.476807	-0.0567995	-0.320284	-0.373458	-0.195812	-0.0491807	-0.212688	-0.0604017	-0.12113	0.0338791	-0.168141	-0.181785	0.177698	-0.143247	-0.217346	0.233693	0.572043	0.328675	-0.128555	0.144585	0.122615	0.0370921	0.357416	-0.357358	0.0282076	-0.0364478	0.00621145	-0.0809712	-0.112008	0.140403	-0.333593	0.760738	-0.46833	0.0464748	-0.1365	-0.141169	-0.0279905	0.156421	-0.121799	0.359933	-0.0940862	-0.0883183	0.095579	0.143113	-0.251822	-0.522812	0.137393	-0.0730917
ENSG00000046889	0.0478783	-0.340259	-0.0860705	-0.152237	-0.344052	0.214596	0.229478	-0.0383028	-0.16156	-0.0865249	0.00554703	-0.208443	-0.153167	0.146124	-0.0538294	-0.19137	0.37588	0.273898	0.02155	0.0643493	0.201433	-0.0833359	-0.0418427	-0.0292302	-0.214726	-0.0337845	0.231622	-0.167012	-0.187159	-0.0363163	0.00639791	-0.254317	0.287251	0.118056	0.0995873	0.169443	-0.284119	0.0106732	0.0686181	0.243143	0.109604	-0.10611	-0.0892179	-0.0951215	0.230964	-0.306435	-0.258439	0.475705	-0.0737309
ENSG00000047056	-0.21203	-0.546368	-0.0291623	-0.147013	-0.129416	0.073953	-0.0111016	-0.526675	0.153736	0.307113	-0.312834	-0.419683	-0.0127334	-0.0807495	-0.374001	0.0392162	0.256594	0.0872017	0.0685018	-0.302726	0.584474	-0.241047	0.313854	0.207693	0.0682609	-0.188821	0.085762	0.0467506	-0.330695	0.037217	0.29154	-0.423202	0.202676	0.0163329	-0.330916	-0.0583231	-0.171336	0.161258	0.185922	0.0838445	-0.199638	0.288701	-0.334846	0.377282	-0.118496	-0.28972	-0.200383	0.635092	0.251894
ENSG00000047188	-0.0418698	-0.228208	-0.0345313	-0.341824	0.0464087	-0.211408	-0.123223	-0.153783	-0.0830134	0.225041	0.0365133	-0.198024	-0.205929	0.00330969	-0.274641	-0.0979516	0.166198	0.520856	0.0481145	-0.194942	0.374876	-0.0841683	0.218855	0.0511312	0.0674883	0.457146	0.114965	-0.163372	-0.158295	-0.0225113	0.040385	-0.179078	0.238056	0.0745337	-0.138801	-0.0545366	-0.0663647	-0.133133	0.048986	0.00207912	0.0526657	0.0940132	0.0181264	-0.0608577	0.0698123	-0.191245	-0.257457	0.312305	0.134502
ENSG00000047230	-0.0136828	-0.295149	-0.0117822	-0.50693	-0.153842	0.147219	0.486638	-0.171491	-0.280716	-0.167375	-0.118435	-0.449824	-0.141556	-0.166269	-0.241991	-0.26792	0.523487	0.254681	-0.0207781	0.0266794	0.28397	-0.0645075	0.0130314	0.107819	-0.163547	-0.0102261	-0.185429	-0.146585	-0.108749	0.196766	0.210122	-0.135036	-0.0343529	0.00950609	0.00852668	-0.105228	-0.470725	0.19328	-0.015588	0.208922	0.300896	-0.102224	-0.455783	0.287728	0.388803	-0.000207954	-0.235365	-0.0105493	-0.00355416
ENSG00000047249	0.296141	-0.156097	-0.135505	-0.364654	0.0985665	0.149645	-0.0876949	0.0114369	-0.0646448	0.0875649	-0.129634	-0.247375	-0.201588	-0.0380381	-0.389286	0.194747	0.0903184	0.323627	-0.0292684	0.136022	0.304168	0.109606	0.12982	-0.195778	0.0211632	-0.0821706	0.245254	0.163742	-0.00558612	0.172552	-0.121884	-0.223875	0.0917325	-0.253594	-0.0166886	-0.01882	-0.278865	-0.135011	0.132591	0.177403	-0.0622966	0.270088	-0.282299	0.255589	0.071736	-0.0252954	-0.117252	-0.059476	-0.133542
ENSG00000047315	0.128713	-0.243079	-0.024147	-0.325287	0.0649469	-0.448642	-0.158557	-0.314139	0.0409405	0.479903	-0.221281	-0.542218	-0.0558523	-0.0770467	-0.47133	0.107063	-0.0679874	0.326495	-0.0232556	-0.0426084	0.495404	-0.224308	0.195176	0.151134	-0.123079	0.47779	-0.257878	0.0340083	-0.33519	-0.0593632	0.178019	-0.0116554	0.404642	0.00682431	-0.0630638	-0.123369	-0.195891	-0.228399	0.525895	0.229733	-0.0361424	0.0322885	-0.278239	-0.0964783	-0.00218284	-0.0243789	-0.0295315	-0.031038	0.121555
ENSG00000047346	0.0838286	-0.25905	0.0709126	-0.149885	-0.0943885	-0.125956	0.176776	-0.191825	-0.0953831	0.160049	-0.152133	-0.323554	-0.0856861	-0.0185101	-0.217602	-0.0597209	0.119419	0.407091	0.0484422	-0.0027535	0.312328	-0.0648641	0.139218	0.14816	0.0789046	0.129151	-0.0744905	0.0105821	-0.160452	0.137892	0.133601	-0.165941	0.250555	-0.136175	-0.0896285	-0.083985	-0.0630679	-0.11229	0.130071	0.115837	0.0723476	-0.101154	-0.147393	0.00415854	0.145778	-0.106273	-0.0698647	0.182088	0.0400308
ENSG00000047365	0.1024	-0.293905	-0.248667	-0.185049	0.0094088	0.0629948	-0.125005	-0.275215	-0.0866455	0.0383377	0.014344	-0.0480778	-0.184802	0.356146	-0.103773	-0.211911	0.338824	0.380658	0.0444451	-0.101225	0.282654	-0.172122	0.034092	-0.135676	0.0565436	0.0110331	0.130926	-0.119007	0.0564173	0.0438478	-0.152021	-0.273419	0.279426	0.084037	-0.060982	0.186365	-0.101948	-0.158574	0.111622	0.146816	-0.0410558	-0.0130099	-0.145847	0.0986116	0.149019	-0.16992	-0.00214563	0.177366	0.129317
ENSG00000047410	0.200926	-0.286092	0.0369813	-0.173379	-0.153129	-0.310715	0.0784913	-0.243002	0.00953183	0.238888	-0.172896	-0.434779	-0.0574093	0.081475	-0.426311	-0.0983418	-0.0404671	0.482017	0.108601	-0.15952	0.361005	0.021599	0.187863	0.302407	0.0355926	0.329189	-0.0568997	-0.326007	-0.246241	0.12471	0.146625	-0.105211	0.406583	-0.220997	-0.107893	-0.169988	-0.0610881	-0.0807535	-0.021778	0.229211	0.154295	-0.275488	-0.123841	-0.0337046	0.180196	0.0778243	-0.227805	0.210474	0.160367
ENSG00000047457	0.0856052	-0.258657	-0.127786	-0.158054	-0.447116	0.0369236	-0.0320675	-0.0629504	0.0260691	0.0611672	0.154304	-0.0924941	-0.202261	0.492394	-0.357696	-0.132358	0.393256	0.556814	0.547143	-0.0809556	0.00149254	-0.0575986	0.0999247	0.142839	-0.223986	0.253923	0.0560411	-0.0677113	0.0236557	-0.214976	-0.182226	-0.361906	0.579487	0.045522	0.234517	0.228928	-0.148175	-0.33617	0.399393	-0.089078	0.135031	-0.0119542	-0.129401	0.151714	0.306316	-0.190576	-0.385651	0.0354561	0.150954
ENSG00000047578	-0.00128153	-0.280583	-0.0173594	-0.140814	-0.0212752	-0.145758	0.110123	-0.0937574	0.0293701	0.100572	-0.0805642	-0.221396	-0.177578	0.0737469	-0.295121	-0.125498	0.126488	0.433834	9.80563e-05	-0.0531678	0.317198	-0.0289002	0.127577	0.197523	0.148849	0.244826	-0.0886913	-0.118145	-0.127507	0.0732696	0.0477171	-0.152788	0.236133	-0.172274	-0.0935343	-0.0215448	0.020727	-0.231599	0.292602	0.232518	0.0709103	-0.0721835	-0.0672982	-0.0190983	0.0732255	-0.0539101	-0.0914978	0.254284	0.0777972
ENSG00000047579	0.314525	-0.0939871	-0.27605	-0.121759	0.0238443	-0.0820297	0.125338	-0.282097	-0.0315423	-0.0932438	-0.185832	0.0543386	0.0354794	-0.0562149	-0.209932	0.0199743	0.134748	0.647564	0.12754	0.27749	0.177785	-0.101821	-0.0604661	-0.238621	0.345488	-0.0078244	0.229357	-0.103015	-0.0912066	0.503733	0.0921878	-0.0412797	0.06083	-0.298442	-0.229059	-0.139267	-0.0840019	-0.0235226	0.307089	0.38228	0.15813	-0.192219	-0.0862087	0.20992	0.00811435	-0.122794	-0.452731	0.087749	-0.0265541
ENSG00000047597	0.158474	-0.277343	-0.308533	-0.0498277	-0.123315	0.00092936	-0.214586	-0.156684	0.0681447	-0.0306763	0.00300343	0.0496992	-0.19466	0.490137	-0.237667	-0.16832	0.329411	0.392815	0.316999	-0.17941	0.214823	-0.122459	0.138203	-0.020514	0.0267864	0.0869857	0.0550248	-0.138843	-0.00229657	0.0421296	-0.118553	-0.275385	0.561725	0.0184818	0.0672319	0.182517	0.00484402	-0.305461	0.226783	0.119139	0.0639643	-0.0531639	-0.0865061	-0.0304876	0.161013	-0.152886	-0.052257	0.136336	0.105305
ENSG00000047617	0.12193	-0.254801	-0.158928	-0.223765	-0.327423	0.154894	0.159531	-0.0757003	-0.128096	0.107386	0.0891831	-0.273468	-0.140271	0.199641	-0.0702936	0.0391915	0.410069	0.436465	0.146269	0.128775	0.281719	-0.131241	-0.0754016	0.043947	0.0383003	0.104996	0.0889866	-0.113202	-0.041751	0.042962	-0.182053	-0.123446	0.351687	0.116549	-0.00112684	0.223699	-0.130491	-0.11062	0.145552	0.266152	0.045304	-0.169753	-0.148272	0.0452827	0.354843	-0.226104	-0.0635526	0.267789	-0.0376077
ENSG00000047621	0.156392	-0.214151	-0.105983	-0.121416	-0.0578735	0.0101952	0.00531423	-0.166497	0.0485712	0.0783475	-0.0331808	0.0585856	-0.208269	0.23464	-0.197201	-0.134761	0.199082	0.383555	0.15259	0.0767776	0.244419	-0.0447073	0.128755	-0.0527588	0.0662029	0.0464629	0.0612839	0.046499	-0.030175	0.188234	-0.141192	-0.190205	0.395068	-0.0144778	0.0308043	0.0359493	-0.0772166	-0.26701	0.218605	0.118859	0.14787	-0.0118807	-0.141727	0.0742637	0.168516	-0.0808068	-0.0671042	0.0586056	-0.0110662
ENSG00000047634	0.0602528	-0.355564	0.124236	-0.393882	-0.0522837	-0.103726	0.439319	-0.0644136	-0.184141	-0.145635	-0.163228	-0.288694	-0.0942702	0.00393645	-0.211785	-0.367423	0.228253	0.288947	0.170802	-0.0616778	0.397799	-0.0665361	0.266764	0.0808606	-0.107693	0.177471	-0.177239	-0.12562	-0.266631	0.437765	0.0861313	-0.0935581	0.0202262	0.0945025	0.0379476	-0.235952	-0.347274	0.0955953	0.139788	0.375257	0.354935	-0.205546	-0.326051	0.0906003	0.194126	-0.0575098	-0.214349	0.165224	-0.111355
ENSG00000047644	-0.124659	-0.412726	0.0374494	-0.494005	-0.3136	0.278451	0.506337	-0.0997256	-0.277957	-0.326399	0.0179812	-0.407931	-0.354912	-0.0744873	-0.12036	-0.356291	0.462668	0.312736	0.152789	-0.0428248	0.439968	0.0362411	0.0472125	0.00768368	-0.162555	0.0755613	-0.108365	-0.139432	-0.220217	0.368711	0.15246	-0.267	0.0432687	0.104578	0.051108	-0.179539	-0.397015	0.177812	0.108698	0.440054	0.235383	-0.170736	-0.364663	0.203271	0.212833	-0.109851	-0.268336	0.171908	-0.192827
ENSG00000047648	-0.116368	-0.371091	-0.081289	-0.462326	-0.317838	0.133401	0.48378	-0.204871	-0.25482	-0.275565	0.0237706	-0.427453	-0.0544751	-0.145089	-0.0790456	-0.215959	0.463298	0.377117	0.191724	0.00416405	0.363886	-0.0752379	-0.0135062	0.109367	-0.245327	0.0698679	-0.161514	-0.145612	-0.286667	0.199367	0.0696293	-0.246424	0.158745	0.012115	-0.046627	-0.153142	-0.479797	0.224653	-0.0597789	0.339296	0.400771	-0.13476	-0.447978	0.172936	0.326953	-0.10315	-0.244609	0.0702032	-0.0557128
ENSG00000047662	0.088311	-0.208732	0.0286827	-0.202417	-0.114637	0.00659916	0.116415	-0.144424	-0.0626608	0.141098	-0.041303	-0.212296	-0.0703368	-0.0317868	-0.22233	-0.0318788	0.118102	0.282718	0.080798	0.0180903	0.18448	0.00526173	0.0588187	0.0449157	0.0179022	0.0932078	-0.004329	-0.0417949	-0.169651	0.070491	0.0329784	-0.138193	0.14293	-0.071948	0.0112387	-0.0649648	-0.151392	-0.078723	0.0955127	0.199865	0.146323	0.0197053	-0.199698	0.0997994	0.147966	-0.054716	-0.129738	0.0932283	0.0144994
ENSG00000047849	0.05198	-0.289978	0.00969936	-0.231258	-0.0951026	-0.0293808	0.1578	0.00147807	-0.0790509	0.154449	0.0841973	-0.152538	0.0877826	0.0771332	-0.403932	0.223855	0.169042	0.501922	-0.0474179	0.0530943	0.369544	-0.0440721	0.15031	0.0272804	-0.055568	0.168581	0.188958	-0.121635	-0.138192	0.160961	0.101898	-0.125168	0.234949	0.093372	-0.0787832	0.00156277	-0.0134275	0.180592	0.187491	0.382232	0.103159	0.0923997	-0.0525782	-0.19388	0.119093	-0.226586	-0.343115	0.331115	-0.0154645
ENSG00000047932	0.140238	-0.27414	-0.0764016	-0.164321	0.0698205	-0.116714	-0.0482712	-0.245448	-0.00437896	0.0928794	-0.0175166	-0.158885	-0.129456	0.180761	-0.0865448	0.0360011	0.25536	0.424851	-0.0121432	-0.0161632	0.300861	-0.181902	0.0171117	-0.0918472	0.216398	-0.0196502	0.170951	0.048165	0.0138369	0.174606	0.00660288	-0.347298	0.285108	-0.0724928	8.4482e-05	0.193309	0.023552	-0.115659	0.166793	0.275687	0.0981021	-0.151631	-0.166494	0.148466	0.138093	-0.291193	-0.163834	0.357112	0.0101568
ENSG00000047936	0.138074	-0.361389	-0.216054	-0.255318	-0.216718	0.187094	0.178231	-0.0854021	-0.172451	-0.0924908	-0.0831238	-0.0553534	-0.188541	0.259458	-0.0832348	-0.0773729	0.181592	0.470153	0.158017	0.0121829	0.433092	-0.22133	0.0975673	-0.0367199	-0.0649419	0.0695043	0.135151	-0.0299521	-0.10218	0.116306	-0.0591005	-0.198108	0.498142	0.0862505	0.021092	0.181264	-0.0676679	-0.188123	0.148526	0.303981	0.0799441	-0.133178	-0.05905	-0.181804	0.243857	-0.21458	-0.132493	0.304419	-0.0627226
ENSG00000048028	0.260617	-0.471472	0.0834855	-0.229325	-0.186606	-0.121816	0.254176	0.0816734	0.048717	0.14444	-0.162737	-0.316751	-0.228738	-0.046576	-0.431208	-0.297883	-0.295673	0.618711	-0.0701212	0.0479438	0.192907	-0.129498	0.331066	-0.00631114	0.316291	0.0956751	-0.155566	-0.029021	-0.219884	-0.0166114	0.110783	-0.188849	0.426759	-0.107246	-0.238937	-0.246188	0.14991	-0.296031	0.278802	0.127807	0.296709	-0.244797	-0.148264	0.304639	0.124732	-0.00583921	-0.111467	0.232783	0.200236
ENSG00000048052	0.207501	-0.576179	-0.112105	-0.150759	0.032272	-0.330928	0.315721	-0.226939	-0.0583074	0.0410102	-0.158446	0.100316	-0.183364	0.312672	-0.426786	-0.311548	0.105039	0.304942	0.0740761	0.142139	0.168868	-0.414892	0.263438	0.177187	0.0490945	0.313466	-0.157667	-0.16682	-0.241163	0.139974	0.226228	-0.0949802	0.157878	0.10994	0.0762829	-0.0307923	-0.0705337	-0.0418254	0.0197992	0.122231	0.107726	-0.315703	0.00581859	-0.061293	0.199203	0.0639789	-0.257437	0.349614	-0.0491268
ENSG00000048140	0.107697	-0.120136	-0.109268	-0.315187	0.0250567	-0.0163985	0.0955442	-0.276827	-0.0279853	0.23359	-0.111835	-0.162529	-0.330629	0.102993	-0.241546	0.00672741	-0.00725743	0.443868	-0.163992	0.0688361	0.380736	-0.094654	0.0538917	0.0879547	0.303561	-0.0441254	-0.00681943	0.0997597	0.00913931	0.128379	-0.14601	-0.188432	0.339877	-0.0946164	-0.0742493	0.132619	-0.142318	-0.30085	0.151183	0.295502	0.11559	-0.0623803	-0.277141	0.0436609	0.213771	-0.156746	-0.14473	0.121104	0.0431766
ENSG00000048162	0.0980912	-0.279281	-0.0563097	-0.24971	-0.244712	-0.311269	0.206168	-0.0699205	-0.102946	0.334233	-0.0953518	-0.394735	-0.063503	-0.119014	-0.26128	-0.0088826	-0.000784355	0.298449	0.140768	-0.194764	0.289709	0.0840716	-0.101432	0.0718651	0.119277	0.0484138	-0.0740248	-0.107409	-0.340449	0.0781363	0.401056	-0.125189	0.139061	-0.0485418	0.096556	-0.408429	-0.353881	-0.120749	0.0575445	0.0986107	0.235217	0.181554	-0.243385	0.15776	0.0802541	-0.0533332	-0.271657	0.276349	0.244325
ENSG00000048342	0.114337	-0.303996	-0.0613857	-0.233098	-0.183621	-0.0315293	0.0897869	-0.144241	-0.0306843	0.111721	-0.076015	-0.21888	-0.191707	0.0963997	-0.195379	-0.129611	0.190749	0.514078	0.0766987	0.0263705	0.285799	-0.126585	0.149962	0.0741993	0.147613	0.166939	-0.0118242	-0.0346713	-0.177111	0.112941	0.0304083	-0.184794	0.296759	-0.0204298	-0.134365	-0.00318982	-0.0669931	-0.237152	0.24033	0.232551	0.0754742	-0.127333	-0.12933	0.0664349	0.225287	-0.0767887	-0.15104	0.107766	-0.0492138
ENSG00000048392	0.336398	-0.308099	0.00131987	-0.0835767	-0.0662906	-0.0179836	0.0357989	-0.0467031	0.282999	0.390328	-0.112508	0.13702	-0.376941	-0.0428821	-0.408467	-0.244397	0.0100563	0.311812	-0.0148359	0.0855307	0.257209	-0.0913292	0.00517131	-0.0449166	0.153951	-0.0503052	-0.0221638	-0.131851	-0.262186	0.151054	0.0155963	-0.227483	0.0752944	-0.122082	-0.174159	-0.129462	-0.23732	-0.372211	0.0835811	0.339507	0.155035	0.333031	-0.411922	0.0493126	0.064272	-0.0120224	-0.111261	-0.0466323	-0.280548
ENSG00000048405	0.114773	-0.229648	-0.0551922	-0.232707	0.024448	-0.517656	0.0016006	-0.24634	-0.177748	0.12355	-0.147624	-0.234523	-0.3339	-0.137401	-0.320063	-0.295874	0.17737	0.523566	-0.105765	-0.0575593	0.318164	-0.217252	0.190166	0.14828	0.108051	0.220561	-0.132261	0.158546	-0.298912	0.120442	-0.116633	-0.279764	0.163832	-0.172623	-0.0532874	-0.103528	-0.13025	-0.0716771	0.240878	0.102284	0.115531	-0.107317	-0.0526717	-0.0839491	0.189237	-0.166627	-0.025608	0.201269	-0.112788
ENSG00000048462	0.277963	-0.421541	-0.363091	-0.24208	-0.0979148	0.083465	-0.278031	-0.205813	0.183276	-0.0632064	-0.105364	0.102871	-0.0831613	0.470172	-0.233058	-0.160222	0.247649	0.498238	0.316999	-0.287265	0.161777	-0.109724	0.156941	-0.0584153	-0.0186029	-0.046486	0.0240986	-0.0125767	-0.124395	0.0610457	-0.157255	-0.37689	0.558577	0.178389	0.00573694	0.105811	-0.0559117	-0.257202	0.170049	0.267916	0.0744894	0.000900944	-0.127408	-0.140228	0.108894	-0.184467	-0.0765171	0.0950388	0.159362
ENSG00000048471	-0.0157383	-0.312437	-0.176363	-0.164699	0.0129696	-0.159118	-0.0237174	0.000482976	-0.0212849	0.14456	-0.104786	-0.219937	-0.141551	0.216145	-0.18701	-0.0412081	0.0748563	0.414488	0.0612586	-0.205759	0.32809	0.0288555	0.0658282	0.110767	0.111977	0.291833	0.160824	-0.108446	-0.0250322	0.0566672	0.0219911	-0.0173047	0.193285	-0.0698556	-0.0976953	-0.0873851	-0.0245036	-0.0647687	0.192013	0.252413	0.00358213	0.0959107	-0.00673789	-0.00837389	0.0799196	-0.064607	-0.273202	0.285003	0.225984
ENSG00000048540	0.248346	-0.392089	0.0500548	-0.219315	-0.409605	0.176339	0.377098	-0.107918	-0.233326	0.166396	0.0721346	-0.328065	0.155541	0.368354	-0.249532	0.0470318	0.323002	0.276188	0.327719	-0.0301169	0.0881539	-0.0663698	0.0592811	-0.137992	-0.142173	0.113274	0.173723	-0.131397	-0.138696	0.055821	-0.0116378	-0.162665	0.0923621	0.238337	0.215165	0.177504	-0.163191	0.119994	-0.02673	0.409719	0.137775	-0.197708	0.00807362	-0.203268	0.400235	-0.263071	-0.131084	0.516662	-0.0491662
ENSG00000048544	0.12284	-0.326592	-0.0229053	-0.314748	-0.166019	-0.00531042	-0.0717892	-0.0910142	-0.205831	0.602335	-0.234123	-0.0379103	-0.10068	-0.214234	-0.204654	-0.0318907	-0.088337	0.335667	0.267513	-0.115385	0.342701	-0.0878764	-0.16096	0.230747	0.200608	0.0819738	0.236398	-0.0339192	-0.348844	-0.0716111	0.0100873	0.0540895	0.0945791	-0.159712	0.121218	-0.22722	-0.0107604	-0.0944964	-0.0103496	0.21862	0.213613	0.239152	-0.53214	0.357198	-0.000433176	0.0398076	-0.326909	-0.048032	-0.0166779
ENSG00000048545	0.250858	-0.2153	0.0466611	-0.231759	-0.387255	0.138942	0.269935	-0.0432523	-0.148492	0.181918	0.0170097	-0.39017	0.0510699	0.223987	-0.269981	0.0683518	0.333706	0.41438	0.0961269	-0.0988919	0.0148212	0.0846025	0.074013	0.00782934	-0.165652	0.00327404	0.12106	-0.0601585	-0.0464511	0.0399853	-0.0596745	-0.0677448	0.196662	0.0776771	0.0179452	-0.00198657	-0.201188	-0.0178979	-0.0248269	0.292483	0.132578	-0.077909	0.0845304	-0.0184579	0.291887	-0.277456	-0.218646	0.27963	-0.0425081
ENSG00000048649	0.157457	-0.481109	-0.0474872	-0.0838364	-0.178213	-0.530625	0.0399962	-0.0495662	-0.0449085	0.237496	-0.132971	-0.330449	0.0662618	-0.0192939	-0.248794	-0.249763	-0.0667821	0.371455	0.140845	-0.197086	0.28774	-0.041361	0.278768	0.160153	0.093656	0.454876	-0.0415584	-0.152378	-0.408368	0.175954	-0.0897844	-0.125699	0.188606	-0.0738015	-0.0555687	-0.22079	-0.152209	-0.268693	0.33541	0.133261	0.140532	-0.221874	0.0471994	0.0704243	0.00212787	0.0712808	-0.173042	0.227584	-0.128215
ENSG00000048707	0.22712	-0.337226	-0.143389	-0.197338	0.0374278	-0.0583964	0.00675327	-0.172943	0.0503218	0.236283	-0.147655	-0.0901962	-0.27199	0.0676052	-0.138351	-0.165914	0.0997143	0.427169	-0.0724569	0.0633188	0.389203	-0.20029	0.0614973	-0.152396	0.213769	0.139283	0.0198461	0.105531	-0.137422	0.158019	0.180068	-0.250999	0.0653071	-0.204043	-0.0814666	0.0998651	-0.0635417	-0.179262	0.252011	0.420896	-0.0308584	-0.00225403	-0.386789	0.291646	0.0421506	-0.12488	-0.198184	0.014903	-0.0869535
ENSG00000048740	-0.0205556	-0.339092	0.0818131	-0.28115	0.146744	0.125249	-0.112253	-0.248001	-0.106804	-0.0396166	-0.130791	0.072976	0.094093	0.00994021	-0.260951	-0.00125281	0.268617	0.473307	0.289114	-0.0813223	0.323404	-0.0538746	0.0175622	0.100902	-0.0223094	0.133394	0.262265	-0.0983117	-0.243765	-0.00570191	0.134779	-0.179806	0.368405	-0.10431	-0.143216	0.0281732	0.0524006	0.0176781	0.252098	0.339755	0.00225842	0.091855	-0.165502	-0.0180581	0.3145	-0.138559	-0.149334	0.198794	0.340739
ENSG00000048828	-0.00153342	-0.41893	0.236992	-0.427126	0.154653	0.104245	-0.187922	-0.112257	-0.163898	0.308669	-0.0110138	-0.311256	0.0524242	0.00808268	-0.234404	-0.00203113	0.0993135	0.574228	0.0455309	-0.306938	0.277531	-0.116027	0.253458	0.1578	0.0232118	0.481589	0.0814767	-0.171893	-0.238956	-0.0416451	0.094266	-0.163156	0.24044	0.298857	-0.208877	-0.0467808	-0.219318	-0.190041	0.172262	0.142786	-0.0473952	0.0150389	-0.238445	-0.156248	0.345192	-0.10772	-0.115175	0.0818706	-0.0527849
ENSG00000048991	0.182012	-0.704986	0.355073	-0.432082	-0.0183104	0.0107176	0.110931	-0.13432	-0.167316	-0.00169283	-0.142776	-0.440611	0.0414288	-0.220743	-0.231791	-0.190252	-0.0753553	0.637119	0.0546336	-0.144023	0.164453	-0.157425	0.16457	-0.0392803	0.177972	0.290789	-0.258431	0.0790406	-0.438081	-0.118464	0.116286	-0.106685	0.311974	-0.0197829	-0.191134	-0.12158	0.02759	-0.352477	0.191892	0.221159	0.145249	-0.231043	-0.274213	0.257605	0.548188	-0.0516694	-0.0418728	-0.0402022	0.237612
ENSG00000049089	0.0526562	-0.353614	-0.1824	-0.257509	-0.57741	0.131806	0.0349421	0.138151	-0.178598	0.134867	0.47632	-0.197456	-0.171016	0.378619	-0.0789815	0.0702473	0.395719	0.59099	0.49307	0.134336	0.327325	-0.326675	-0.0829593	0.033309	0.162484	0.172033	0.0452724	-0.329931	-0.195767	-0.0912285	-0.15173	-0.0862777	0.629709	0.367354	0.0420398	0.17811	-0.249624	0.0162063	0.155747	0.218665	0.139422	-0.213913	-0.223214	0.191511	0.624846	0.00702579	-0.0311748	-0.0139863	0.0219685
ENSG00000049130	-0.030973	-0.221996	-0.200493	-0.205158	-0.301164	0.132415	0.158468	-0.0537928	-0.171797	-0.0813857	-0.0497244	-0.156216	-0.357623	0.161057	-0.0572015	-0.172089	0.137677	0.671802	0.190307	0.279584	0.430198	-0.28177	0.0742862	0.0454912	0.111174	-0.0917995	0.0347426	0.0899907	-0.250137	0.0973705	-0.282535	-0.303254	0.599409	0.0438438	0.0877142	0.200079	-0.167116	-0.179724	0.267012	0.203221	0.188003	0.0176418	-0.209977	-0.019297	0.326995	-0.129506	-0.123508	0.148182	-0.0797722
ENSG00000049167	-0.142114	-0.482074	0.106032	0.0294399	-0.0257633	-0.167825	-0.187358	-0.258494	0.0732573	0.296161	-0.16699	-0.259005	-0.134133	0.013523	-0.471734	0.132007	-0.0901112	0.0938407	0.151321	-0.248536	0.798404	0.00270786	0.524236	0.266141	-0.020971	0.115994	0.274995	0.279655	-0.294183	0.157546	0.28916	-0.535477	0.250979	-0.035428	-0.0052169	-0.256068	-0.0182246	0.121872	0.656136	-0.069631	-0.121236	0.131608	-0.238514	0.222921	0.0777347	0.00665337	-0.234021	0.431409	0.0597312
ENSG00000049192	0.0574193	-0.191082	-0.160742	-0.212076	-0.382175	-0.000104958	0.117777	0.0956229	-0.178694	0.00800601	0.197554	-0.236018	-0.140724	0.168793	-0.0793586	-0.107572	0.260262	0.536889	0.21679	0.148391	0.288394	-0.140004	0.0763749	0.0927694	0.0170485	0.170279	0.0335725	-0.092448	-0.226185	0.135977	-0.0762351	-0.0977276	0.44182	0.135283	-0.026008	0.0466054	-0.192895	-0.175173	0.218364	0.141881	0.208014	-0.110809	-0.118885	0.00203567	0.350952	-0.0245539	-0.158156	0.119953	-0.173631
ENSG00000049239	0.380652	-0.317566	-0.143705	-0.235632	-0.216171	0.14478	0.0897878	0.0564636	0.181488	0.357933	-0.229227	0.00638877	-0.223646	-0.211032	-0.305012	-0.102877	0.15857	0.277737	0.241435	0.0613237	0.457353	-0.0858625	-0.155562	0.0895622	0.0841037	-0.0360624	-0.00912054	-0.000785198	-0.151352	0.0915858	0.139981	-0.235796	0.127852	-0.231568	-0.150339	-0.108042	-0.30031	-0.263803	0.0201328	0.313493	-0.120718	0.240349	-0.511317	0.106308	0.240817	0.21066	-0.0449044	-0.142926	-0.0722344
ENSG00000049245	0.377497	0.152384	-0.28001	-0.326844	-0.0887738	-0.250066	0.0330621	-0.415237	-0.0557272	-0.0634215	0.020502	-0.0824466	-0.124866	0.293924	-0.200279	0.20881	0.323907	0.381049	0.0398759	0.0260722	0.208747	-0.0574972	-0.0161779	-0.0571207	0.0482854	-0.0164238	0.262057	-0.0495717	-0.0684528	0.471592	-0.165897	-0.390681	0.081266	-0.158326	-0.0505038	0.106692	-0.235767	-0.170127	0.176819	0.0994595	0.431467	0.071771	-0.0364708	0.177277	0.135867	-0.00462492	-0.279611	0.10356	0.0298653
ENSG00000049246	0.0922202	-0.428237	0.0373688	-0.0997247	-0.0493982	-0.0597799	0.207664	-0.0927658	-0.0203136	0.142516	-0.0189896	-0.163331	-0.108361	0.352529	-0.285607	-0.123289	0.122482	0.352938	-0.139676	-0.00568687	0.216405	-0.179555	0.313234	-0.0155656	0.0355029	0.110313	0.0115262	-0.0957732	-0.038666	-0.0102678	-0.0760209	-0.0854221	0.215469	-0.0393175	-0.037228	-0.0517614	0.0879708	-0.0658005	0.208359	0.228546	0.160322	-0.174061	0.0209943	-0.0775542	0.0191535	-0.210647	-0.163772	0.499876	-0.254827
ENSG00000049247	-0.0704052	-0.444878	-0.0719935	-0.122117	-0.228683	-0.0827351	-0.192428	-0.0151611	0.0549993	-0.0405433	0.139686	-0.0699403	0.0473495	0.275498	-0.291578	-0.154448	0.269037	0.53899	0.339032	-0.220015	-0.0396322	0.225606	-0.00890103	0.112185	-0.275613	0.0309393	0.00055901	-0.084948	-0.152614	-0.222019	0.0595156	-0.285083	0.480921	-0.0588361	0.138682	0.183105	-0.0569489	-0.152937	0.40257	0.0118739	0.316115	0.0631472	0.0607249	-0.0498797	0.12391	-0.243439	-0.559683	0.130424	0.0976505
ENSG00000049249	0.213493	-0.449698	-0.285353	-0.131365	-0.0475239	-0.0356995	-0.130438	-0.111431	0.264485	-0.16957	-0.0992152	0.158408	-0.220031	0.41209	-0.297212	-0.285053	0.128432	0.425759	0.165523	-0.128141	0.3247	-0.164332	0.380354	-0.14906	0.0709948	0.0952763	-0.0763896	0.0538145	-0.250891	0.192075	-0.163702	-0.49913	0.488523	0.0482265	0.0175149	-0.0349885	-0.081969	-0.391844	0.248858	0.080483	0.233506	0.00904051	-0.136266	-0.118537	0.0450161	-0.0366456	-0.119422	0.186493	0.0235876
ENSG00000049283	-0.033458	-0.158297	0.00579016	-0.369853	-0.0623567	0.217422	0.155645	-0.228657	0.0467975	-0.0752663	0.00833667	-0.433809	-0.261189	0.27577	-0.243649	-0.0863818	0.16244	0.626272	-0.183894	0.00530408	0.368792	-0.013757	0.278857	-0.0110754	0.0287586	0.0506616	-0.0581979	-0.0364146	0.0302087	0.197965	-0.0632474	-0.268302	0.124337	-0.0593926	-0.153402	0.0239654	-0.0501417	-0.187709	0.353384	0.355881	0.156651	0.109061	0.00599226	-0.00517059	0.0466072	-0.0074176	-0.223749	0.239807	0.106629
ENSG00000049323	0.127945	-0.317855	-0.238464	-0.218289	-0.397983	0.0127537	0.0889377	0.142105	-0.113118	-0.152337	0.124123	-0.189145	-0.228033	0.279359	0.00234495	-0.024581	0.280167	0.578538	0.282467	0.203847	0.423512	-0.17395	0.0145541	0.0248953	0.0718109	0.0342328	0.0795193	-0.0119026	-0.286611	0.1818	-0.0205164	-0.100134	0.677659	0.259985	-0.0630439	0.0211275	-0.118901	-0.207644	0.275626	0.131731	0.196024	-0.137737	-0.254596	-0.0257422	0.494101	-0.102888	-0.333797	0.147763	-0.237816
ENSG00000049449	0.0598109	-0.427753	0.0356238	-0.208198	-0.192528	-0.120727	0.0816437	-0.133126	0.0433955	0.315792	0.0120486	-0.370708	0.0137826	0.127331	-0.0264829	0.289632	0.218127	0.480133	-0.0211075	0.088718	0.413904	0.102492	0.0078323	0.085751	0.205333	0.0302961	0.197451	0.108921	-0.19137	0.332023	0.163765	-0.0778449	0.404651	0.182508	0.105437	-0.0102851	-0.298776	-0.335805	0.179104	0.145979	0.118908	0.00481882	-0.209179	0.0176631	0.185567	0.131237	-0.284408	-0.074286	-0.212752
ENSG00000049540	0.177043	-0.268226	-0.181834	-0.0590557	-0.401795	0.20882	0.121751	0.0716023	-0.14174	0.0293693	0.11726	-0.0128151	-0.250889	0.288368	-0.0716231	0.00893115	0.509681	0.490639	0.508923	0.279478	0.392869	-0.196122	0.0891643	-0.0198243	0.118002	0.261058	0.230868	-0.0768093	-0.22139	0.153933	-0.10353	-0.139107	0.615583	0.301491	0.128408	0.118585	-0.255986	-0.338647	0.297668	0.0354705	0.144351	-0.067687	-0.297322	0.062785	0.594484	-0.110042	-0.169532	0.104926	-0.0580426
ENSG00000049541	0.138326	-0.315115	0.148897	-0.264042	-0.164566	-0.334997	-0.0100613	0.0845535	-0.0400597	0.154885	0.00310368	-0.420055	0.0698582	-0.0756335	-0.480586	0.018359	0.0454278	0.303072	0.0374068	-0.163927	0.23225	-0.219944	0.354379	-0.0243826	0.0105841	0.278813	0.0232136	-0.0581701	-0.236273	0.0120698	0.274651	-0.196964	0.393962	0.0657806	0.0303409	-0.147765	-0.00487314	-0.415505	0.354637	0.0798823	0.28589	0.128943	-0.171527	0.0409879	0.248558	-0.0246942	-0.312157	-0.0234248	0.144949
ENSG00000049618	0.273509	-0.370701	-0.187897	0.103865	-0.395325	-0.133071	-0.162853	-0.0685356	-0.393899	-0.101809	-0.11157	-0.0526021	-0.0485854	0.222653	-0.328292	0.000654017	-0.017727	-0.000631601	0.387815	-0.21478	0.344772	-0.197971	0.322228	0.381252	0.102835	0.553878	-0.0534327	-0.225563	-0.465054	0.273026	-0.113911	-0.0917069	0.169636	-0.18606	-0.217588	-0.199627	-0.151397	-0.213153	0.12047	0.460192	-0.122349	-0.401084	-0.121557	-0.0418981	-0.164922	-0.016119	0.0646109	0.30739	-0.214901
ENSG00000049656	0.0265699	-0.227485	-0.129502	-0.285965	0.036537	0.00304281	0.0252042	-0.257548	-0.0854364	0.300699	0.0101883	-0.161031	-0.0834041	0.0301579	-0.226463	-0.0758209	0.17126	0.339581	-0.205855	0.109504	0.30047	-0.0558271	-0.0112553	0.182681	0.165536	0.0244352	-0.0494424	-0.0657441	0.00343583	-0.0706841	0.00241938	-0.252235	0.092255	-0.161197	0.0265178	0.221425	-0.0697933	-0.205112	0.141408	0.235742	0.116246	0.034336	-0.204704	0.194314	0.1384	-0.0812158	-0.191915	0.0583097	-0.0351436
ENSG00000049759	0.110063	-0.509411	0.0582822	-0.1485	0.140235	0.0778492	0.107842	-0.231826	0.197256	0.0259339	-0.262688	-0.0577642	-0.164514	0.206581	-0.230975	-0.0441866	0.187997	0.310403	-0.147129	0.00851867	0.149151	-0.337044	0.1192	-0.323365	0.0748527	0.0513295	-0.129101	0.0202315	-0.0167843	0.358442	-0.0773257	-0.238027	0.434777	0.137297	-0.117261	0.236364	-0.0301966	-0.0663109	0.193851	0.315246	0.0811867	-0.158103	0.0233116	-0.0735024	-0.0982997	-0.123749	-0.296922	0.440217	-0.221513
ENSG00000049768	-0.00833333	-0.588942	-0.149191	-0.190729	-0.0847486	-0.0904054	0.22957	-0.183722	0.0076375	-0.333182	-0.0722717	0.0267982	-0.168525	0.30906	-0.213507	-0.403517	0.414223	0.41821	0.271674	-0.124428	0.207179	-0.193367	0.158345	0.0140464	-0.131322	0.213638	-0.213238	-0.274792	-0.206648	0.252074	0.255938	-0.240275	0.260973	0.108885	-0.0373415	-0.00506415	-0.123404	-0.0447485	0.0966991	0.408793	0.226294	-0.282907	-0.138944	0.0253817	0.353444	-0.114734	-0.152545	0.229556	0.0230126
ENSG00000049769	0.00140508	-0.384787	-0.0100405	-0.205363	-0.0603472	0.1129	0.143776	-0.142464	-0.0569921	0.183529	0.046956	-0.314972	-0.0572378	0.220718	-0.280993	-0.0374391	0.31614	0.285522	-0.0707725	-0.0486361	0.211044	-0.0476657	0.283361	-0.00474035	-0.030966	-0.0148282	-0.0450248	-0.0471283	-0.112271	0.0714693	0.101553	-0.19773	0.0760755	0.0284264	-0.0867243	0.17295	-0.114927	0.0676952	0.0943583	0.371594	-0.00721453	-0.10806	-0.0511625	0.113097	0.00364561	-0.223004	-0.081462	0.332179	-0.0989257
ENSG00000049860	0.133727	-0.197105	-0.173345	-0.148894	-0.159372	-0.0742544	-0.0677788	-0.0940446	0.0164053	0.0890745	-0.0809404	-0.08153	-0.259063	0.0722373	-0.272257	0.0284658	0.155878	0.404186	0.105173	0.0335399	0.404412	0.00785633	0.0452158	-0.0688201	0.123556	0.104662	0.131448	0.107354	-0.124771	0.250103	0.0370339	-0.288546	0.413404	-0.0303878	-0.107027	0.0567149	-0.271024	-0.333811	0.146678	0.222521	0.0951053	0.174039	-0.286518	0.0166022	0.355594	-0.0373042	-0.162387	-0.240655	-0.0841527
ENSG00000049883	0.0730092	-0.356974	-0.230377	-0.106909	0.000879767	-0.0699209	-0.098131	-0.141814	0.0660858	0.0518289	-0.0263951	0.0104182	-0.0611255	0.265214	-0.262942	-0.226398	0.173848	0.378611	0.164603	-0.117192	0.239948	-0.142585	0.180462	-0.161219	0.0254314	0.184186	-0.00385835	-0.0561397	-0.169507	0.155566	-0.116852	-0.248929	0.452377	0.0576515	-0.0197262	0.0899149	-0.114224	-0.249827	0.272083	0.181086	0.180627	0.0124443	-0.129613	0.0944214	0.118054	-0.0977347	-0.187598	0.115155	0.0932546
ENSG00000050030	0.258285	-0.419889	0.107127	-0.35368	-0.362123	0.281929	0.367961	-0.147067	-0.131958	0.149454	-0.0171997	-0.447332	0.0686316	0.164969	-0.23798	0.029306	0.471861	0.333602	-0.00053681	-0.021534	0.0699555	0.173549	-0.00695808	-0.167047	-0.193385	0.014802	0.0946425	-0.129321	-0.0462812	0.0514382	-0.0454939	-0.131219	0.0499612	0.109057	0.0396983	0.0837561	-0.289661	0.123219	-0.0543208	0.486003	0.135085	-0.248619	-0.0857848	-0.0412673	0.290388	-0.390855	-0.250174	0.490673	-0.114012
ENSG00000050130	0.203214	-0.175754	-0.0344755	-0.102128	0.0441396	-0.0148881	0.195857	-0.152402	0.0500146	0.0611452	-0.0927775	-0.181539	-0.28524	-0.0152978	-0.274163	-0.189383	0.193272	0.324531	-0.118696	0.0455207	0.357971	-0.0085958	0.0463461	-0.00855919	0.0063449	0.0260124	0.0601761	0.0775307	0.0355529	0.270475	0.0895439	-0.174837	0.152531	-0.0820817	0.0259628	-0.122611	-0.166029	-0.118278	0.172684	0.276765	0.078684	0.0801356	-0.275676	0.127769	0.0422346	-0.0877267	-0.204922	0.0876388	-0.0721833
ENSG00000050165	0.154599	-0.269873	-0.263067	-0.235705	-0.439417	0.271388	0.123369	0.084464	-0.343081	0.00309779	0.110165	-0.285022	-0.0723072	0.0765674	-0.110935	0.118748	0.446089	0.530761	0.34136	0.257243	0.276083	-0.272255	-0.0614293	0.0333368	-0.152187	-0.0447983	0.0327217	0.10281	-0.231573	-0.00845202	-0.25588	-0.308888	0.384436	0.202566	0.0836841	0.0790895	-0.0960733	-0.0192465	0.060307	0.163628	0.161112	-0.0563904	-0.0488194	-0.00554704	0.461148	-0.254928	-0.103906	0.292942	-0.281982
ENSG00000050327	-0.116399	-0.185959	-0.086551	-0.441076	0.0279906	0.314147	0.196716	-0.22318	-0.18645	-0.0936442	-0.00605573	-0.170851	-0.404665	0.166727	-0.185296	-0.398405	0.303065	0.671256	-0.21974	-0.0356228	0.316565	0.0177632	0.12785	0.0127612	0.0197772	-0.0485329	0.047251	-0.110613	-0.0516902	0.0674001	-0.157623	-0.179451	0.171925	-0.13965	-0.155922	0.155848	-0.0862579	-0.43506	0.352067	0.387986	0.322019	0.121651	-0.0985158	-0.000877882	0.257311	-0.0627588	-0.232998	0.187346	1.53595e-05
ENSG00000050344	0.0703057	-0.354423	-0.124707	-0.0266018	0.0395981	-0.334469	-0.116683	-0.275493	-0.0158902	0.051416	-0.0914851	-0.0508227	-0.200122	0.30455	-0.341739	-0.286078	0.202865	0.292239	0.122931	-0.0652612	0.217087	-0.229233	0.461236	0.334619	0.109044	0.245032	-0.142146	-0.0239776	-0.259993	0.0377507	-0.0714668	-0.277001	0.483659	-0.207243	-0.0696152	0.0393436	0.0594163	-0.238071	0.325663	0.0737778	0.134802	-0.197422	-0.156719	0.0960536	0.0176719	-0.127998	-0.0143603	0.284982	-0.173877
ENSG00000050393	0.440318	-0.254562	-0.316893	-0.39042	-0.19418	-0.0499683	-0.00905513	-0.146321	0.0478642	0.745449	-0.305011	0.0557434	-0.233867	-0.227884	-0.309351	-0.13215	0.0708268	0.231744	0.0855977	0.0589179	0.280326	-0.268692	-0.301152	0.140711	0.233512	-0.0398868	0.0158763	-0.0350242	-0.186982	0.0643591	0.0681151	-0.00618704	0.001188	-0.18328	-0.119942	-0.0911047	-0.272479	-0.214998	0.0134919	0.224095	0.0575949	0.3378	-0.588448	0.308035	0.228185	0.310047	-0.0159852	-0.194906	-0.186978
ENSG00000050405	-0.0833999	-0.0429088	-0.284561	-0.22192	-0.0279627	0.0893563	0.0879821	-0.030183	-0.196714	-0.000977783	0.211788	-0.127583	-0.253623	0.173575	-0.129952	-0.0333783	0.217915	0.457571	0.11949	0.0529861	0.356161	0.102819	0.149033	-0.214446	0.0854277	0.0900424	0.10037	-0.187407	-0.249041	0.266453	-0.133449	-0.29839	0.237697	-0.0082266	-0.175787	-0.0175735	-0.277597	-0.333851	0.389036	0.138222	0.15875	0.039869	0.0322125	0.00135215	0.224806	-0.190682	-0.376245	0.311436	0.105069
ENSG00000050426	-0.00767165	-0.420155	-0.113951	-0.328595	-0.06176	-0.0368284	-0.0525727	-0.118443	-0.151981	-0.0362495	-0.0884027	-0.0548629	-0.235064	-0.00155899	-0.108898	-0.279914	0.142361	0.420667	0.172191	-0.119718	0.231872	-0.0458235	0.0103535	0.170024	0.0828236	0.0537539	-0.0573656	-0.0975122	-0.188452	0.0341657	0.0703055	-0.244718	0.296916	-0.0512327	-0.0283672	0.0209428	-0.0876404	-0.0241368	0.329344	0.174445	0.139138	-0.135399	-0.19833	0.0603841	0.180862	-0.132875	-0.272432	0.116007	0.064839
ENSG00000050438	0.358282	-0.269707	-0.119493	-0.202637	-0.288126	0.247835	0.23884	-0.237849	-0.147587	0.167234	0.0406633	-0.338872	0.0863382	0.270079	-0.276573	0.0934221	0.212036	0.189644	0.10116	-0.0516509	0.102474	0.193061	-0.0444821	-0.0825947	-0.123123	0.0656496	0.219076	-0.116094	0.0145183	0.0930526	-0.0588664	-0.14543	0.101997	0.105855	0.167211	0.14785	-0.202764	0.04676	-0.0479657	0.459592	0.0595136	-0.153158	-0.00489152	-0.206703	0.218514	-0.369627	-0.265307	0.537576	-0.0232413
ENSG00000050555	0.0871801	-0.180553	-0.0101968	-0.115252	-0.306644	0.0595732	0.0611873	-0.0735159	0.0121244	0.0386042	0.0178378	-0.153047	-0.1774	0.227497	-0.206236	-0.0626432	0.26214	0.497609	0.238456	0.0148488	0.17254	-0.01692	0.0762075	0.104438	-0.00544539	0.0827375	0.0487594	-0.0579293	-0.0741974	0.0557339	-0.0801768	-0.201777	0.418297	0.0477699	0.0141011	0.0721359	-0.0751031	-0.259208	0.240313	0.125529	0.131486	-0.043068	-0.0577326	0.00105031	0.258084	-0.145829	-0.190961	0.0588226	-0.0189813
ENSG00000050628	0.171001	-0.174621	-0.246786	-0.143534	-0.197537	-0.0215353	0.0579483	-0.107375	0.0662251	0.184468	-0.151116	-0.294263	-0.162042	0.0550215	-0.105145	-0.0579268	0.152229	0.586231	-0.192151	0.0291811	0.386196	-0.280099	0.00910761	0.107941	0.122845	-0.0108766	0.0608989	-0.0538412	-0.113596	0.0266924	0.0377515	-0.134789	0.439881	-0.114385	-0.0279693	0.285143	-0.111852	-0.317982	0.158938	0.33027	0.047894	-0.097221	-0.10715	-0.0622622	0.330181	-0.167998	-0.19146	0.105392	0.011636
ENSG00000050730	0.253858	-0.277646	-0.165709	-0.209523	0.037898	-0.0323655	-0.148147	-0.266524	0.0645813	-0.0227609	-0.0663967	0.0453982	-0.192718	0.439989	-0.259653	-0.184998	0.136938	0.503213	0.0539115	-0.00671754	0.383008	-0.116897	0.408393	-0.288656	0.0509083	0.120448	0.158897	0.181542	0.0306468	0.292924	-0.203561	-0.447178	0.597688	-0.0689695	0.0294926	-0.0846369	-0.0529678	-0.207166	0.238577	0.0661425	0.157039	-0.000343422	-0.16938	0.114395	0.0022232	-0.118123	-0.147765	0.135772	-0.0275786
ENSG00000050748	-0.104407	-0.48957	-0.358766	-0.0428364	0.12218	-0.0506016	0.123363	0.198415	0.047368	-0.127528	0.12833	-0.142008	0.00588212	0.233616	-0.623232	-0.0296527	0.152155	0.228475	-0.0393551	0.267277	0.323244	-0.0491241	0.263894	0.192427	0.0153017	-0.0191136	-0.230415	-0.105304	-0.171598	-0.0416092	0.0212712	-0.132649	0.244568	0.0154053	0.0327833	-0.0298091	0.169808	-0.113285	0.0708423	0.287835	0.140166	0.0746059	-0.0775875	-0.379541	0.00849609	-0.000674702	-0.0697069	0.231596	-0.490889
ENSG00000050767	-0.0410879	-0.30311	-0.150012	-0.132406	-0.539589	0.108762	0.069023	-0.00269743	-0.198816	0.00315586	0.385505	-0.196657	-0.211153	0.22434	-0.0388034	-0.032388	0.44386	0.645904	0.571726	0.250076	0.542227	-0.312339	-0.0456663	0.132377	0.209231	0.271804	-0.0507529	-0.296774	-0.297663	0.0100016	-0.171551	-0.219654	0.668617	0.285793	0.14043	0.122401	-0.24959	0.0170841	0.231144	0.132218	0.258631	-0.340557	-0.275542	0.226082	0.714832	-0.0225875	0.0523222	0.187354	0.0579068
ENSG00000050820	-0.142018	-0.269799	-0.143759	-0.383239	-0.264391	0.154148	0.121695	-0.046737	-0.175796	-0.192856	0.277706	-0.162749	-0.234367	0.00575813	-0.21823	-0.236958	0.0344112	0.582108	-0.0512787	0.00634846	0.411793	-0.174135	0.151932	0.0530942	-0.0571238	-0.029315	0.140871	0.0348573	-0.251001	-0.053116	-0.171075	-0.138419	0.563012	0.1512	-0.0991224	0.342417	-0.0168095	-0.382314	0.240848	0.409538	0.139756	-0.00547613	-0.0868149	-0.0855709	0.484325	-0.0637806	-0.112348	0.0979	-0.034129
ENSG00000051009	0.157887	-0.264167	-0.182986	-0.168604	-0.021818	0.0112111	-0.144036	-0.3004	0.0644896	0.0966085	0.00549531	-0.0535406	-0.188305	0.2569	-0.193396	-0.123512	0.279721	0.490241	0.206167	-0.163336	0.276838	-0.0426453	0.0984289	-0.0929689	0.177413	0.156955	0.0621243	-0.10051	-0.0631756	0.135116	-0.0556834	-0.241373	0.270731	-0.00204147	-0.0619854	0.071176	-0.127594	-0.243189	0.168128	0.332481	0.0200972	-0.0160421	-0.153202	0.0176748	0.191239	-0.143568	-0.0216965	0.0756381	0.112069
ENSG00000051108	0.323613	-0.313366	-0.0476927	-0.256966	0.158184	-0.179552	-0.0502184	-0.319142	0.148725	0.16651	-0.231992	-0.199258	-0.239021	0.267393	-0.298348	-0.00422514	-0.114812	0.445506	-0.344629	-0.0452544	0.208388	-0.0309663	0.218419	-0.0771632	0.16132	0.116793	0.176076	0.249205	0.232612	0.203384	-0.0666225	-0.489277	0.482838	-0.171883	0.0091032	-0.0154921	-0.0114929	-0.216823	0.358889	0.23273	0.16571	-0.0628324	-0.209972	0.265471	-0.065309	-0.277322	-0.548867	0.184361	-0.207016
ENSG00000051128	0.267525	-0.385371	-0.149733	-0.159871	-0.021103	0.0328174	0.12241	-0.0421114	0.0334479	-0.0686734	0.0136593	-0.141581	0.0405037	0.193401	-0.00620027	-0.0437788	0.394648	0.512721	-0.0300812	-0.0548133	0.433583	-0.146893	0.105464	-0.273568	-0.0560879	0.0856685	0.113916	-0.0775163	-0.00071929	0.417464	0.0493146	-0.185009	0.33144	0.116479	-0.0820186	0.117025	-0.0759054	-0.182182	0.0779951	0.365593	0.0435387	-0.309944	0.0499793	-0.0750699	0.197956	-0.28089	-0.188966	0.315889	-0.0487622
ENSG00000051180	0.0510075	-0.407969	0.0989066	-0.137132	-0.00639842	-0.277053	-0.16051	-0.0259068	0.162062	0.274394	0.0777545	-0.24389	0.210832	0.0669279	-0.488319	-0.135243	0.0853648	0.51933	0.0690245	0.0315433	0.210734	-0.0348019	0.268696	0.0388848	-0.131	0.189561	-0.0105804	-0.260555	-0.359259	0.0453635	0.0121594	-0.246742	0.1211	-0.0832987	-0.0435481	-0.134602	-0.28049	-0.355831	0.424963	0.195008	0.565028	0.0828405	-0.102564	0.0411536	0.179426	0.125583	-0.345622	0.11513	-0.210024
ENSG00000051341	0.0302353	-0.410487	0.0992523	-0.208273	-0.106448	-0.27795	0.0247908	-0.0775596	0.228432	0.144471	0.309292	-0.220174	0.111708	0.0803683	-0.462509	-0.318611	0.0893242	0.470026	-0.121059	0.063286	-0.0381364	0.00452118	0.297971	0.108646	-0.124518	0.161357	0.0630559	-0.093406	-0.406919	-0.177127	-0.0662055	-0.127749	0.223577	-0.0670148	-0.0135786	0.0374535	-0.0931108	-0.287645	0.309135	0.266319	0.468155	0.290877	-0.124806	0.0945054	0.167096	-0.0295322	-0.310001	0.0520522	-0.046848
ENSG00000051382	-0.0680405	-0.368379	-0.282573	-0.180945	-0.0146378	0.23536	-0.0364021	-0.187772	0.0837228	0.0663356	-0.274749	0.0868048	-0.332173	0.283957	-0.248784	-0.289447	0.0797549	0.359668	-0.0747651	-0.223614	0.409804	-0.286121	0.115287	-0.0150697	-0.205341	-0.0149851	0.301942	-0.0613197	-0.0325035	-0.0756292	-0.216059	-0.440221	0.439713	-0.029981	-0.110127	0.324699	-0.0170139	-0.277492	0.252397	0.147269	-0.0537302	0.222586	-0.0290121	-0.233209	-0.00657447	-0.288063	-0.299266	0.450968	0.0394045
ENSG00000051523	0.104983	-0.240276	-0.187202	-0.237935	0.0686206	-0.0813101	-0.187711	-0.26539	0.00966608	-0.0516199	0.00507292	0.123081	-0.26433	0.521822	-0.308856	-0.150822	0.352932	0.210375	0.240391	-0.0931946	0.457855	-0.185408	0.0525646	0.0615934	0.189288	0.0127726	0.0376278	-0.146191	0.0379548	0.155337	-0.112297	-0.338274	0.604978	-0.0101552	0.0673209	0.124982	-0.0485681	-0.229741	0.29863	-0.02647	0.0481999	-0.0366727	-0.333072	0.0699878	0.342667	0.0189	0.136476	0.151855	-0.0610561
ENSG00000051596	-0.174961	-0.5147	0.105159	-0.247615	-0.212695	-0.0554639	0.189299	-0.462133	0.138208	0.230785	-0.392221	-0.653978	-0.00872064	0.0306558	-0.217437	0.0198897	0.140945	0.266524	0.17206	-0.011646	0.491418	-0.245138	0.150449	0.216443	0.0176623	-0.165938	-0.0563621	0.139931	-0.456265	0.335026	0.00788732	-0.581476	0.358973	-0.0253471	-0.297172	-0.300689	-0.0959064	-0.0244066	0.204125	0.00150456	-0.217872	0.127391	-0.401431	0.130329	0.0495774	-0.175984	-0.168283	0.461193	0.0292505
ENSG00000051620	0.194458	-0.127348	0.0542542	-0.00902645	-0.0300685	-0.114906	0.0944688	-0.279076	-0.101972	0.37808	-0.175924	-0.038015	-0.131258	-0.0918772	-0.329203	0.164754	0.18579	0.25798	0.156944	0.0297121	0.28549	0.0812939	0.0953856	-0.0307814	0.0915192	0.170963	0.136907	0.0627562	-0.28334	0.241229	-0.0894455	-0.397654	0.0826127	-0.274794	-0.041762	-0.130145	-0.36949	-0.344239	0.229837	0.253537	0.0560223	0.232522	-0.298621	0.0866091	0.0875389	0.0460593	-0.0935418	0.0875376	0.110251
ENSG00000051825	-0.0227193	-0.459536	-0.000692358	-0.188686	-0.0109364	-0.0509927	-0.131642	-0.287206	0.19236	0.0937664	-0.0209108	-0.159247	0.0310019	-0.0306296	-0.333916	-0.307417	0.227929	0.554188	0.0102157	-0.1134	0.19507	-0.0140143	0.278925	0.137266	0.0519155	0.174442	-0.0410889	-0.158239	-0.58205	0.0193661	0.1089	-0.226128	0.0939657	-0.069635	-0.278785	0.0351551	-0.0422017	-0.215654	0.382054	0.348895	0.207126	0.0758245	-0.0692658	0.154143	0.159922	-0.0969507	-0.365099	0.175933	-0.0203383
ENSG00000052126	-0.0809331	-0.439838	-0.0247112	-0.354424	0.0834531	0.100219	0.270699	-0.267158	-0.0923569	-0.131885	0.0225368	-0.271355	-0.213636	0.0125791	-0.104054	-0.183944	0.146215	0.442984	-0.0683322	0.132352	0.441531	0.0197365	0.150644	0.0159029	0.181925	0.118563	0.051875	-0.0140113	-0.204162	0.296982	0.172142	-0.217546	0.125133	-9.97205e-05	-0.135252	0.125049	-0.0741285	-0.171076	0.299332	0.524311	0.0901989	-0.131178	-0.0995788	0.00876128	0.123576	-0.207647	-0.351829	0.286825	0.00616417
ENSG00000052344	-0.178429	-0.552702	-0.11113	-0.382405	-0.200184	0.193477	0.0974593	-0.221522	0.105178	-0.120038	0.0363365	-0.184334	-0.358532	0.521206	-0.306836	-0.148763	0.410255	0.707638	0.138494	-0.0601526	0.176098	0.00737808	0.305574	0.0864841	0.0569089	0.368792	-0.0891504	0.0220787	-0.0309248	-0.115956	-0.155259	-0.161127	0.30724	-0.0381045	0.0554701	0.166038	-0.116271	-0.363889	0.557318	0.369639	0.270438	0.21629	-0.163633	0.139025	0.284811	-0.0338448	-0.298212	0.322453	0.205863
ENSG00000052723	-0.213091	-0.363149	-0.284126	-0.191155	0.0686467	-0.19309	0.0942402	-0.204293	-0.0605246	0.0348335	0.437546	-0.326832	-0.164615	0.208415	-0.449789	0.098015	0.473431	0.136666	0.0168904	0.116686	0.432248	0.253132	0.181059	-0.206537	-0.0502233	-0.0283309	0.0257012	0.237405	-0.26002	0.324788	0.260034	-0.359342	0.138041	-0.182411	0.0329464	0.321519	0.205653	-0.16588	0.242145	0.595951	0.110592	0.0528303	-0.235781	-0.369388	0.0844962	-0.318638	-0.0498346	0.18873	0.0861351
ENSG00000052749	-0.0305912	-0.21576	-0.0149367	-0.36632	-0.285285	-0.216634	0.0577451	0.0763422	-0.0822689	0.299312	-0.0881654	-0.601543	-0.0864703	0.11467	-0.234649	-0.0646413	0.0208705	0.323728	-0.0951088	-0.355934	0.412622	-0.0168614	0.108775	0.0892056	0.263703	0.125553	-0.157674	-0.257446	-0.300657	-0.0584575	0.360736	-0.128867	0.244531	-0.0839887	0.0699704	-0.237954	-0.326723	-0.00749204	0.172779	-0.0175094	0.12366	0.0834787	0.0142813	0.162469	0.0703693	-0.153832	-0.0583885	0.348285	0.167836
ENSG00000052795	0.24964	-0.407434	-0.035018	-0.147432	0.119508	0.0285195	0.0824641	-0.333425	0.0120103	-0.0744341	-0.283682	0.0263981	-0.394118	0.0537982	-0.250094	-0.243181	0.284432	0.216705	-0.109569	0.283473	0.288122	0.0789977	0.104294	0.0217605	0.0816287	-0.12666	0.0399636	-0.0250581	-0.0709045	0.243509	-0.0472258	-0.424276	0.10109	-0.236224	0.00581628	-0.110418	-0.110623	-0.179032	0.172256	0.137807	0.0305454	0.0308345	-0.408847	0.0485738	-0.343761	-0.0613719	-0.122062	0.12877	-0.274352
ENSG00000052802	0.0723007	-0.144004	-0.130966	-0.112213	0.0103341	-0.149244	-0.0413476	-0.18103	0.0247612	0.376316	-0.14042	-0.0920322	-0.286714	-0.0447472	-0.326167	-0.0514539	-0.0164425	0.353538	-0.0823941	-0.0953374	0.211122	0.0133746	0.0477955	0.180395	0.173968	0.134501	-0.0346032	0.0930246	0.0352002	0.0546755	-0.150006	-0.189059	0.175702	-0.029703	0.0285894	0.0176989	-0.229265	-0.306189	0.233824	0.230185	-0.0127251	0.145832	-0.158064	0.116137	0.267075	-0.195157	-0.180811	-0.0924682	0.156199
ENSG00000052841	0.170527	-0.218201	-0.084324	-0.320558	0.141141	0.103979	-0.160976	-0.31244	-0.0803664	-0.0666202	-0.0461259	-0.165512	-0.288112	0.128194	-0.105573	-0.267171	0.204252	0.699935	-0.0661526	-0.111334	0.31337	-0.102289	0.237009	-0.136765	0.226583	0.207248	0.0709398	-0.0378422	-0.139464	0.0551526	-0.0820789	-0.319643	0.228411	-0.0828045	-0.205487	0.0345886	-0.0333191	-0.256319	0.241601	0.364542	-0.00530605	-0.0289094	-0.105935	0.0449712	0.324199	-0.0901972	0.0288262	0.0544562	0.127634
ENSG00000052850	0.00907424	-0.211844	-0.150597	-0.149869	-0.313405	-0.164728	0.0631013	-0.0496323	-0.330011	0.0385714	0.0414872	-0.218132	-0.154908	0.273523	-0.118689	-0.192053	0.195226	0.501314	0.213019	-0.0221942	0.233541	-0.266181	0.200161	0.169509	0.053104	0.0958604	-0.0107689	-0.0663212	-0.337001	0.0133436	-0.0420716	-0.203651	0.601956	0.0320092	0.0479104	0.0945469	-0.067322	-0.163942	0.318413	0.0341768	0.250136	-0.243956	-0.0350054	-0.0088049	0.302973	-0.231813	-0.143341	0.256161	-0.0583049
ENSG00000053108	0.386211	-0.160144	0.062855	-0.256022	-0.22772	0.209641	0.325947	-0.202348	-0.15555	0.30793	-0.128604	-0.515327	0.101539	0.228488	-0.23177	0.176587	0.167395	0.354852	-0.0289493	-0.0171896	0.095857	0.0337336	0.0622891	-0.203278	-0.0933716	0.0579595	0.220673	0.0325264	0.0897227	0.164677	0.0881148	-0.115145	-0.0186236	0.0776665	0.0714766	-0.0339599	-0.248464	0.166525	-0.141066	0.276826	-0.0202622	-0.0104996	-0.0429611	0.173806	0.0432099	-0.229212	-0.226033	0.19135	-0.0561277
ENSG00000053254	0.0722671	-0.432831	-0.0847309	-0.078385	-0.178321	-0.17802	0.209956	-0.027848	-0.0535185	0.08614	-0.126769	-0.286788	-0.199177	0.0823217	-0.214323	-0.175367	0.197803	0.394037	0.0393025	-0.0678019	0.39052	-0.132964	0.216227	0.224427	0.119193	0.254703	-0.0955518	-0.085056	-0.307153	0.156135	0.137656	-0.187185	0.388076	-0.0706632	-0.0523076	-0.112968	0.019435	-0.162204	0.283781	0.155584	0.0777819	-0.279121	-0.0102708	-0.00581674	0.0514215	-0.124143	-0.0647615	0.372828	-0.120539
ENSG00000053328	0.181466	-0.192801	-0.034013	-0.172939	-0.311835	0.155521	0.189044	-0.0648586	-0.152081	0.131221	0.028343	-0.31937	0.0252239	0.182584	-0.126463	0.0864733	0.275999	0.300071	0.184336	0.0608177	0.139047	-0.0722206	0.025852	0.0276316	-0.0392592	0.0332496	0.114373	-0.0848049	-0.0751433	0.0241139	-0.0428372	-0.133542	0.253799	0.0924794	0.052951	0.0643579	-0.132416	0.00349128	0.00202176	0.129032	0.049347	-0.120537	-0.0836334	0.0474618	0.244544	-0.182475	-0.0725667	0.282379	0.00789984
ENSG00000053371	0.176634	-0.252969	-0.0599915	-0.259521	-0.0850461	0.112025	0.00985306	0.13487	0.0574242	0.12642	0.0229688	-0.0135618	-0.304	0.19004	-0.357598	-0.0838751	0.226463	0.319932	0.0484153	0.0519329	0.127855	0.0781922	0.0329816	-0.0352705	-0.0318114	-0.0249993	0.0367156	-0.109797	0.0379658	-0.0170231	0.0621184	-0.184597	0.173338	0.00637252	0.00869256	-0.144374	-0.271076	-0.221725	0.183226	-0.00223325	0.041152	0.291484	-0.263257	0.197793	0.0892035	-0.0483701	-0.242237	-0.0223958	-0.0681738
ENSG00000053372	0.153593	-0.206287	0.0863216	-0.220717	-0.117779	-0.223816	0.0844206	-0.0961667	-0.155448	0.328304	-0.0206152	-0.496533	-0.0327893	0.142484	-0.254104	0.0558147	-0.0274119	0.411176	-0.0254605	-0.232289	0.475313	0.16934	-0.0230834	0.184251	0.239799	-0.0028272	-0.118969	-0.190967	-0.227038	0.0427662	0.440046	0.0870157	0.14421	0.0356747	0.0666034	-0.300996	-0.374033	-0.102802	0.129108	-0.0259941	0.201828	0.263162	-0.239768	0.0497657	0.127233	-0.0834322	-0.292107	0.161121	0.226076
ENSG00000053438	0.3306	-0.328534	-0.035895	-0.326349	-0.423687	0.355941	0.215459	-0.0972343	-0.185712	0.290671	0.058634	-0.477093	0.128475	0.339312	-0.336551	0.247809	0.396559	0.285209	0.167875	-0.0826593	0.0405615	-0.0529945	-0.0207521	-0.11254	-0.183323	-0.0374936	0.14354	-0.143307	-0.0853472	-0.108894	-0.0705485	-0.130069	0.253009	0.142464	0.121474	0.229397	-0.151925	0.0562421	-0.0552147	0.385694	0.128069	-0.171657	-0.0393801	0.0516336	0.399769	-0.447505	-0.244623	0.526194	-0.111308
ENSG00000053501	0.341024	-0.134692	-0.333553	-0.23366	-0.151317	-0.326052	0.0327523	-0.48667	-0.131027	0.198092	-0.0553638	-0.20974	-0.128959	-0.10595	-0.208821	0.0549672	0.362455	0.554931	-0.337439	0.150145	0.291713	-0.187345	-0.0721125	0.286125	0.225353	0.220503	0.310318	-0.130792	-0.0714792	0.274176	0.132677	-0.0717544	0.192949	-0.368561	-0.149818	0.139864	-0.0858116	-0.180836	0.0864224	0.499878	0.250156	0.0346441	-0.165514	0.0089442	0.299248	0.154484	-0.143659	0.132304	0.103116
ENSG00000053524	0.227062	-0.41253	-0.0323823	-0.244116	-0.276429	0.116209	0.383633	-0.314954	-0.0353364	0.179659	0.026507	-0.418795	0.228178	0.265901	-0.225228	-0.0150489	0.152526	0.190926	0.178963	0.00154944	0.0010243	0.293547	-0.0351542	-0.134424	-0.0124058	0.234601	0.0837296	-0.272167	-0.0799991	0.0471504	0.00505521	-0.0477733	-0.00089778	0.110135	0.12986	0.115593	-0.225336	-0.118105	0.145756	0.465716	-0.012981	-0.290346	0.045393	-0.314885	0.0950938	-0.343133	-0.282642	0.6574	0.146261
ENSG00000053702	0.234375	-0.265372	-0.0104947	-0.145703	-0.210832	0.055314	0.215334	-0.141666	-0.137793	0.228658	0.0268342	-0.313674	0.125371	0.210521	-0.21876	0.186757	0.339347	0.183654	0.168323	0.0365444	0.0608864	-0.110947	0.0548812	0.0533223	-0.0118606	0.0596488	0.155901	-0.17492	-0.0619065	0.00211295	0.0157166	-0.14625	0.189768	0.00705999	0.0695114	0.154405	-0.0608545	0.00891095	-0.0738254	0.157867	0.0126945	-0.26184	-0.0580395	0.00105854	0.207274	-0.242534	-0.0486801	0.456094	0.0292704
ENSG00000053747	-0.0554768	-0.317777	-0.19755	-0.245159	-0.268559	0.0887098	0.136106	0.0768712	0.0220083	-0.0976523	0.0389449	-0.243798	-0.339606	0.211291	-0.0303256	-0.0604327	0.428902	0.781248	0.0672842	0.113964	0.482514	-0.115377	0.0756035	0.0995715	0.143191	0.296813	0.0291073	-0.0663402	-0.111227	0.129648	-0.140323	-0.0884831	0.444675	0.0405817	-0.108091	0.0857142	-0.0435777	-0.355928	0.435551	0.348749	0.257976	-0.0136203	-0.0648093	0.00278612	0.410419	0.0224614	-0.187733	0.290647	0.0049908
ENSG00000053770	0.197415	-0.0284372	0.00934237	-0.169866	-0.0480835	-0.354872	0.0563545	-0.384819	-0.0313419	0.28445	-0.0418285	-0.326823	-0.364764	-0.248077	-0.336719	-0.169537	0.272444	0.488783	-0.144275	0.130477	0.400255	-0.02258	0.291038	-0.0605635	0.087155	0.0479209	0.109435	0.275686	-0.205182	0.321908	-0.229885	-0.448771	0.24126	-0.343078	0.0360017	-0.0364891	-0.221766	-0.112522	0.120319	0.301759	0.0324382	0.082704	-0.232758	0.0672296	0.12986	-0.193093	0.0822225	-0.0390995	-0.0685763
ENSG00000053900	-0.0996582	-0.346315	0.378224	-0.290014	0.254871	-0.0961298	-0.214997	-0.192231	0.0154306	0.261758	-0.235472	-0.324965	-0.0807036	0.0120535	-0.415497	-0.217329	0.0744763	0.339749	-0.0571951	0.0300802	0.226782	0.0463065	0.242649	0.124263	0.434935	0.135794	-0.00212306	-0.268833	-0.450517	0.278727	0.0810285	-0.35151	0.248896	-0.0155156	-0.076844	0.221466	0.299623	0.350933	0.162369	0.39802	0.560156	-0.0415771	-0.203812	0.215444	0.211579	-0.143194	-0.203799	0.148522	-0.187252
ENSG00000053918	0.265369	-0.15289	-0.189884	-0.0793689	-0.028034	0.130081	-0.352146	-0.266781	0.0422979	0.130821	0.129466	0.0425534	-0.0849915	0.417205	-0.361472	0.033444	0.689475	0.378935	-0.00276777	-0.270795	0.0298693	-0.0602195	0.165983	-0.275022	0.142779	0.0876815	0.0827371	-0.40372	-0.0335443	0.0400208	-0.12688	-0.177839	0.488362	-0.0187315	0.157598	0.233555	-0.0604408	-0.434717	0.332522	0.370421	0.188613	-0.106197	0.0399286	0.0981198	0.153774	-0.364825	-0.188164	0.256982	0.0231384
ENSG00000054116	0.232739	-0.213703	-0.24223	-0.244512	-0.0687094	0.0711345	0.226764	-0.228935	-0.0102371	-0.0137665	-0.290076	-0.0795322	0.0972675	0.0159857	-0.182737	-0.31214	0.279838	0.405678	-0.0614281	0.152484	0.237201	-0.041115	-0.100694	-0.0753377	0.240004	0.0154202	0.19577	0.176795	-0.0877035	0.244282	0.284463	-0.377754	0.153587	-0.248324	-0.00298309	-0.127957	0.0931965	0.0950633	0.174073	0.26098	0.195968	0.0749928	-0.313487	0.428104	0.0846574	0.308535	-0.208458	-0.187107	0.0032303
ENSG00000054118	0.0220953	-0.362025	0.178831	-0.141183	0.00170544	-0.298984	0.327398	-0.124524	0.0812926	0.222356	-0.234503	-0.279687	0.0633202	-0.123362	-0.372805	-0.0957663	0.0543052	0.373539	0.304031	0.127582	0.240658	-0.00598271	0.280076	0.281364	0.0980214	0.494897	-0.212248	-0.170355	-0.154801	0.141558	0.0752253	-0.266206	0.453534	-0.11284	-0.177426	-0.0198972	0.126332	-0.183481	0.110071	-0.0126401	0.154928	-0.141047	-0.117648	-0.168558	0.0488937	0.0214151	-0.212805	0.238522	0.130692
ENSG00000054148	0.275131	-0.440228	0.0433369	-0.30719	0.00165882	0.0968899	0.132139	-0.0141845	-0.0430541	0.244979	-0.299858	0.0337118	-0.188132	-0.0477865	-0.40863	-0.0135576	-0.12667	0.131093	0.243644	0.179824	0.241439	0.134511	-0.0928819	0.0476849	0.0684656	0.00408482	-0.0238263	0.029433	-0.187073	0.122148	-0.0484103	-0.20124	0.086715	-0.16433	0.096495	-0.119414	-0.165452	-0.154135	0.183492	0.230967	0.114334	0.223888	-0.421608	0.320816	0.0800511	0.131999	-0.272536	0.101352	0.00220605
ENSG00000054179	0.0744233	-0.115297	-0.0110296	-0.330781	-0.160464	0.295816	0.160225	-0.288722	-0.0794229	0.149486	0.176483	-0.240575	-0.343677	0.354533	-0.238572	-0.0187194	0.483392	0.629432	-0.148331	0.0801976	0.151994	-0.101479	0.0530511	0.0756297	0.0594352	-0.0350277	0.065124	-0.121428	0.169625	-0.0119046	-0.123812	-0.0747183	0.0538388	-0.0214669	-0.116556	0.313341	0.0269394	-0.317869	0.201995	0.382971	0.135894	-0.0257988	-0.0541494	0.190896	0.195896	-0.20556	-0.067561	0.130333	-0.00319671
ENSG00000054219	0.183474	-0.340403	-0.4401	-0.180643	-0.157631	0.0123598	-0.219294	-0.200239	-0.0426265	-0.0804777	-0.0462046	0.0396733	-0.119637	0.541589	-0.199029	-0.207687	0.292025	0.434141	0.462755	-0.196477	0.289106	-0.197326	0.105015	-0.261567	0.0858636	0.00798248	0.104504	-0.132195	-0.183086	0.209685	-0.236134	-0.357165	0.625596	0.155461	0.111733	0.0972384	-0.114859	-0.28563	0.24127	0.224495	0.134729	-0.00530875	-0.133067	-0.0362524	0.256847	-0.115286	0.0399645	0.0987684	0.278273
ENSG00000054267	0.1561	-0.433508	-0.0996514	0.035708	-0.0729956	-0.559545	0.0898379	-0.240063	-0.108695	0.103964	-0.426711	-0.137805	-0.285221	-0.00446695	-0.288496	-0.360516	-0.07175	0.332209	0.126384	-0.138369	0.213019	-0.357765	0.257894	0.208139	0.227189	0.294439	-0.0292508	-0.0112168	-0.379444	0.174776	0.118213	-0.327185	0.218845	-0.00973313	-0.263739	-0.226411	-0.0404852	0.0709489	0.347814	0.151639	0.0330056	-0.256122	-0.121738	0.0190533	0.174744	0.0234492	-0.230399	0.221471	0.0965924
ENSG00000054277	0.213289	-0.227823	-0.190876	-0.0985611	-0.0410303	-0.0832411	-0.055964	-0.0476343	0.0252606	0.242489	-0.232102	-0.201847	-0.00972971	0.0352451	-0.285378	0.105612	-0.0243648	0.296114	-0.0414486	-0.143067	0.490535	-0.0821276	0.0624393	0.0407454	0.139177	0.100973	0.0667538	0.0324032	-0.00432829	0.161578	0.222831	-0.025802	0.280676	-0.111316	0.031486	-0.17128	-0.205917	-0.0580635	0.0739744	0.283186	0.0155518	0.177235	-0.222822	0.0611503	0.237257	-0.0737669	-0.207294	0.115585	0.0224218
ENSG00000054282	0.0194576	-0.244336	-0.143737	-0.145348	-0.0856562	0.0556305	0.032343	-0.0369911	0.0405785	0.134615	-0.00681178	-0.164846	-0.127105	-0.0503233	-0.0945258	0.0621548	0.130043	0.492888	-0.073957	-0.101759	0.507675	0.0496126	0.148526	-0.161113	0.0352412	0.0911435	0.0145798	-0.0228956	-0.192751	0.108232	0.262938	0.018672	0.173493	-0.0228081	-0.166668	-0.0734644	-0.137341	-0.142592	0.133461	0.392383	0.0434542	-0.0355611	0.0345147	-0.0807089	0.287306	-0.100056	-0.274601	0.151554	-0.000247287
ENSG00000054356	0.411857	-0.287666	-0.0745387	-0.401598	-0.415292	0.235398	0.206783	-0.105869	-0.190447	0.239575	0.0457265	-0.537472	0.10009	0.364189	-0.322882	0.203369	0.298574	0.336933	0.142829	-0.100606	0.0321093	-0.0787969	-0.0024104	0.0415914	0.0141135	-0.0420356	0.233025	-0.133378	-0.0204873	-0.0991634	0.0155771	-0.228504	0.208668	0.316169	0.0429992	0.172089	-0.0820422	0.158751	-0.135606	0.306013	-0.0347013	-0.13032	-0.0497301	0.0754007	0.304702	-0.360712	-0.0970669	0.393949	-0.0847474
ENSG00000054392	0.118603	-0.227297	-0.00490156	-0.163648	-0.158003	-0.0787284	0.153852	0.0264406	-0.210128	0.234562	-0.0807132	-0.370083	0.0557636	0.0516026	-0.241007	0.0567699	0.0364175	0.233334	0.0768259	-0.113698	0.231027	0.00197608	0.166696	0.0734656	-0.0136621	0.147591	0.10078	-0.0891421	-0.188596	0.163309	0.127273	-0.125158	0.173318	-0.0416661	-0.00193057	-0.168433	-0.188368	0.0706338	0.0394124	0.192619	0.0471135	-0.0807791	-0.09136	0.0417902	0.136223	-0.106633	-0.219063	0.257447	-0.0274371
ENSG00000054523	0.28786	-0.356664	-0.0783136	-0.136777	-0.0630976	0.239235	0.233509	-0.158122	-0.100352	0.0348198	-0.146526	-0.144619	0.18155	0.103411	-0.185282	-0.0137285	0.213739	0.517555	0.0655015	-0.0469702	0.147216	-0.00757142	-0.101593	-0.275289	-0.0451232	0.00908523	0.047225	0.00365699	-0.156767	0.124148	0.0920387	-0.146686	-0.0537734	0.0131768	0.00386636	0.176375	-0.292429	0.0104764	0.0397434	0.516579	-0.0320838	-0.102516	0.0285749	0.0466607	0.3042	-0.296199	-0.314095	0.574009	0.0362163
ENSG00000054598	-0.0873907	-0.193609	-0.00805775	-0.291863	-0.148751	-0.234506	0.340975	0.0461867	-0.480993	-0.0226195	0.114568	-0.332905	-0.262814	0.220344	-0.142029	-0.0869257	0.0419325	0.453861	0.0176376	0.208747	0.388834	-0.219063	0.183059	0.106664	0.178203	0.115147	0.00384474	-0.0197361	-0.291772	0.226105	0.166843	-0.225533	0.426282	-0.0322563	-0.0482408	0.146135	0.00481193	-0.235134	0.258752	0.298303	0.273874	-0.155389	-0.141862	-0.221446	0.239907	-0.14523	-0.220764	0.208381	0.0276898
ENSG00000054611	0.189433	-0.147092	-0.0429969	-0.106246	-0.125546	-0.150878	0.0542352	-0.217932	-0.0279338	0.194007	-0.0664187	-0.323364	-0.0879464	-0.180529	-0.174819	-0.0899581	0.0884993	0.583307	-0.206761	0.209031	0.371643	0.0329519	0.171672	-0.0711449	0.10473	0.159565	0.164725	0.11246	-0.104003	0.279587	0.0865688	-0.282474	0.243687	-0.0867133	-0.0167508	0.0554312	-0.176816	-0.249741	0.226889	0.28329	0.0783573	-0.00598909	-0.217655	0.0557133	0.183381	-0.0431317	-0.174662	-0.0236165	-0.0673334
ENSG00000054654	-0.0211487	-0.444624	-0.121137	-0.202881	-0.0421301	-0.018044	0.0480415	-0.118715	0.0427645	0.065411	-0.0647994	-0.0742441	-0.31743	0.0676667	-0.0943506	-0.107009	0.27217	0.350606	-0.17393	-0.00570062	0.519624	0.0892858	0.0668881	0.102238	0.194326	0.154034	0.0254816	-0.106375	-0.0306016	0.22612	0.0435159	-0.13814	0.211658	-0.081534	-0.149362	-0.0631617	-0.144514	-0.162411	0.382976	0.358986	0.0652136	-0.121502	-0.11808	-0.063188	0.168713	-0.123712	-0.267836	0.36676	-0.263027
ENSG00000054690	0.168921	-0.183639	-0.183317	-0.212937	-0.20397	0.224084	0.0877951	-0.227567	-0.206377	0.0440263	0.161657	-0.260752	0.0336909	0.360745	-0.178737	0.0554224	0.395277	0.418223	0.268442	-0.0942072	0.150726	-0.00556535	-0.0302013	-0.0854207	-0.0482578	-0.0648258	0.125545	-0.175713	-0.0208183	0.036858	-0.174447	-0.203432	0.262539	0.0846026	0.0728012	0.303013	-0.119557	-0.0094954	-0.0120166	0.391301	0.0280015	-0.107883	-0.0314554	-0.0826378	0.340917	-0.311481	-0.0454852	0.326816	0.207714
ENSG00000054793	0.223776	-0.28876	-0.112526	-0.377974	-0.158356	0.257449	0.142546	-0.195985	-0.184114	0.181315	0.102346	-0.336917	-0.134202	0.0353643	-0.213444	0.0705828	0.42035	0.502318	-0.0998146	0.135492	0.198894	-0.144383	0.0440648	-0.00416614	0.0240499	-0.0165887	0.014346	0.0251911	-0.193464	0.00837773	-0.256083	-0.237585	0.0126847	0.0555409	0.00543489	0.306478	-0.13901	0.00967807	0.0546929	0.399199	-0.00295167	-0.108942	-0.0917675	0.106515	0.289417	-0.296848	-0.0959563	0.335271	-0.161169
ENSG00000054796	0.100253	-0.216577	0.0610896	-0.12364	-0.147827	-0.0434001	0.101048	-0.0635654	0.0174829	0.306187	-0.10599	-0.198015	-0.150837	0.0664184	-0.326353	-0.122313	0.0310976	0.341876	0.0622861	-0.114472	0.231562	0.00883185	0.140609	0.0964925	0.051143	0.113881	-0.0256702	-0.0291187	-0.160854	0.0817591	0.0352076	-0.0804729	0.173851	-0.0721358	-0.0243777	-0.176569	-0.138106	-0.218911	0.141271	0.23197	0.128138	0.0867841	-0.136441	0.0812709	0.109517	-0.0937863	-0.156123	0.0694531	0.00721675
ENSG00000054803	0.356366	-0.306744	0.0023878	-0.332124	-0.365518	0.298811	0.387242	-0.206193	-0.189009	0.356141	0.0520764	-0.528073	0.202418	0.339697	-0.307207	0.288934	0.373306	0.448647	0.224747	0.0336829	0.030426	-0.0819965	-0.0107046	-0.0734836	-0.181914	0.0523457	0.273376	-0.16019	0.0335447	-0.000606731	-0.209348	-0.11117	0.149621	0.223792	0.235023	0.210693	-0.260244	0.0756943	-0.11146	0.316293	0.0360155	-0.125477	-0.0485466	0.0185811	0.292226	-0.340803	-0.104605	0.421932	-0.0455471
ENSG00000054938	0.168026	-0.230076	-0.165578	-0.239697	-0.43626	0.174317	0.168778	-0.00888464	-0.157099	-0.0418004	0.160182	-0.124588	-0.267433	0.306639	-0.101613	-0.0995019	0.393978	0.64027	0.283808	0.208559	0.255369	-0.136965	-0.00419247	0.0166374	-0.06317	0.0444055	0.0745239	0.0310785	-0.072799	0.107733	-0.154755	-0.183118	0.557428	0.190851	0.0493429	0.219591	-0.14206	-0.217652	0.211038	0.144064	0.210852	-0.135646	-0.148969	0.0438195	0.438757	-0.173737	-0.197347	0.0404324	-0.177005
ENSG00000054965	0.266867	-0.295612	0.128114	-0.176031	-0.146572	0.0788879	0.09619	-0.055648	-0.0188714	0.126266	-0.107242	-0.321185	0.0354495	0.224893	-0.212603	0.159596	0.0148767	0.466686	0.0834673	0.0820965	0.234744	-0.120401	0.183098	-0.207793	0.029604	0.27265	-0.0159467	-0.014512	-0.122857	0.198709	-0.0865138	-0.206928	0.462758	-0.0116115	-0.208099	-0.139236	-0.162266	-0.143998	0.0579862	0.229404	0.05826	-0.0730476	-0.0147943	-0.0620289	0.0763621	-0.138771	-0.084563	0.266168	-0.0574978
ENSG00000054967	-0.0398346	-0.379825	-0.310958	-0.0874687	0.166356	0.00751506	-0.0901923	-0.259432	-0.0578869	-0.114321	0.039378	0.175773	-0.242955	0.381757	-0.270786	-0.31139	0.271553	0.338665	0.097091	0.0507144	0.300207	-0.179172	0.12455	0.00740523	0.171229	-0.0831999	-0.0196971	-0.0756507	-0.12298	0.172416	-0.12106	-0.288664	0.483385	0.0686396	-0.0625047	0.179987	0.107651	-0.183096	0.148871	0.259583	0.125112	-0.0762677	-0.230443	-0.16048	0.0720293	-0.0964901	0.0680543	0.187583	-0.0185704
ENSG00000054983	0.165553	-0.273937	-0.226977	-0.278418	-0.0630555	-0.000494828	-0.114225	-0.105866	0.107557	0.174103	-0.0909368	-0.104271	-0.220823	0.177701	-0.208739	-0.0670059	0.244405	0.415991	0.141387	-0.0288919	0.266357	-0.135616	0.0779465	0.0586992	0.124194	0.266602	-0.142594	-0.134885	-0.126834	0.066695	-0.0206621	-0.185438	0.295847	-0.041716	-0.0890034	-0.0133288	-0.261204	-0.243483	0.236731	0.210998	-0.0488064	-0.00564434	-0.229335	0.0806928	0.211849	-0.0544838	-0.0878534	0.0484875	-0.0911266
ENSG00000055044	0.065077	-0.194774	0.060848	-0.0366505	-0.0920541	-0.161687	-0.0200881	-0.250787	-0.00167415	0.443748	-0.0872562	-0.536783	0.111916	-0.0653987	-0.352629	0.0926808	0.0366345	0.458947	-0.035424	-0.371566	0.518087	0.105519	0.0913317	0.115635	0.117324	0.211743	-0.185361	-0.134816	-0.25172	-0.0193863	0.348073	-0.134324	0.173122	-0.0444422	0.113238	-0.259728	-0.187126	-0.0144346	0.19149	0.0587679	0.238213	0.189558	-0.109259	0.0207558	0.0265961	-0.0843	-0.13652	0.362441	0.00384611
ENSG00000055070	0.144048	-0.549683	0.15408	-0.2808	-0.0499673	-0.118748	0.154183	0.0658121	-0.186133	0.0987747	-0.428504	-0.348863	-0.206603	-0.266048	-0.460093	-0.0233651	-0.141855	0.312295	0.0552251	-0.169418	0.217167	-0.178973	0.250166	-0.04403	0.386363	0.0652043	-0.00320363	-0.0572046	-0.217623	0.0142372	0.181148	-0.237246	0.55114	-0.121602	-0.297752	-0.267211	0.210414	-0.187112	0.19189	-0.0377124	0.147854	-0.172784	-0.282246	0.283883	0.433671	0.0323941	-0.199501	0.0343933	0.391609
ENSG00000055118	0.229447	-0.292759	0.0266135	-0.0429547	-0.108508	0.0889812	0.0734185	-0.461325	-0.0244846	0.38802	0.0407395	-0.251933	0.113377	0.448939	-0.351257	0.235707	0.26533	0.278448	-0.220144	-0.048105	0.0514524	0.110382	0.139164	-0.13883	-0.217435	0.00149634	0.169019	0.0113521	0.160043	0.186614	-0.0141458	-0.283052	0.382051	0.0867115	0.0647885	0.318494	-0.268985	-0.119379	0.0166709	0.476877	0.00787511	-0.140269	-0.101426	0.0465467	0.0478321	-0.391256	-0.394535	0.519574	-0.115387
ENSG00000055130	0.152069	-0.279177	0.209726	-0.361694	-0.0189277	-0.0566205	0.0188246	-0.197831	0.117576	0.0686682	-0.14327	-0.215156	-0.411894	0.074169	-0.348501	-0.191755	-0.203447	0.278163	-0.123181	-0.209328	0.512654	-0.273624	0.178887	0.22279	-0.0621251	0.141458	0.186685	0.0915704	-0.0687381	-0.16366	-0.0665506	-0.362998	0.728646	-0.0818691	0.0638084	-0.0764833	0.32638	-0.112171	0.172373	0.192167	0.372541	0.0726253	-0.241205	0.322716	0.21851	-0.166159	0.0141347	0.247849	0.0909209
ENSG00000055147	0.265945	-0.156757	-0.189498	-0.32969	-0.0330467	0.0251431	-0.0926907	-0.331796	0.0499701	0.0233955	-0.0726063	-0.0311345	-0.306894	0.139906	-0.188558	-0.227255	0.276243	0.406634	-0.0108307	0.00604416	0.159325	0.015761	-0.0052516	-0.163123	0.149353	-0.0909164	0.111202	-0.0310829	0.0377987	0.124575	-0.256096	-0.279846	0.155723	-0.112714	-0.102181	0.063126	-0.235478	-0.190767	0.136505	0.248265	0.114695	0.16707	-0.287233	0.109398	0.260669	-0.00618722	-0.0625684	-0.00305126	0.0952418
ENSG00000055163	0.092177	-0.148987	-0.167705	-0.198639	0.0162984	0.154213	0.0979824	-0.241966	-0.0742131	-0.127907	-0.0297821	0.00411257	-0.0483619	0.0739075	-0.14826	-0.0421646	0.442194	0.509564	0.23137	-0.172138	0.132566	-0.0703699	0.184921	-0.192308	-0.0967064	-0.0198249	0.276679	-0.197491	-0.0189936	0.166626	-0.0538235	-0.319962	0.0394947	0.0724295	-0.16035	0.226362	-0.329043	-0.164455	0.234265	0.311601	-0.183636	-0.115753	0.0567146	-0.109864	0.287928	-0.24784	-0.129102	0.171148	0.0651952
ENSG00000055208	0.276798	-0.29394	-0.231309	-0.330448	-0.172815	-0.0451607	0.0414881	-0.103369	-0.0132675	-0.0784251	-0.0648565	0.0163442	-0.260321	0.469281	-0.36064	-0.137466	0.123098	0.461613	-0.17058	-0.207574	0.424573	-0.280117	0.634394	-0.0699237	-0.0340617	0.183618	-0.0787065	-0.158016	-0.199976	0.140199	0.192403	-0.645563	0.509832	-0.0620191	-0.15971	-0.249733	-0.166209	-0.177932	0.173506	-0.181416	-0.0302432	-0.0679901	-0.194368	-0.0600765	-0.160696	-0.0765803	-0.177682	0.169104	-0.199214
ENSG00000055211	0.127116	-0.325592	-0.231518	-0.326463	-0.155635	0.0123669	-0.0217309	-0.132132	0.071399	-0.0391902	0.0314138	-0.151732	-0.188984	0.166438	-0.0769319	-0.127556	0.372512	0.520177	-0.0221554	0.0860384	0.294805	-0.0959097	0.0400847	0.0476847	0.0378503	0.0290337	0.0974028	-0.00702537	-0.0974434	0.198127	-0.0963275	-0.314032	0.375164	0.0581384	-0.0804823	0.320011	-0.0200021	-0.185897	0.252106	0.258249	0.0995029	-0.147521	-0.183366	0.0841666	0.164682	-0.146225	-0.219815	0.210732	-0.0465798
ENSG00000055332	0.128311	-0.456521	-0.00743425	-0.263169	0.0149167	-0.234912	0.257858	0.209453	-0.175653	0.440565	-0.213472	-0.286635	-0.101395	0.236874	-0.517432	-0.281328	0.153634	0.291369	-0.081896	-0.3341	0.189002	-0.138368	0.267857	-0.080197	-0.0150834	0.39731	0.122249	-0.0509844	-0.0993593	0.383381	0.127187	-0.301882	0.271408	0.124575	0.138687	-0.118775	-0.090827	-0.258382	-0.108138	-0.0738312	-0.0612647	-0.102504	-0.0980549	-0.0953597	0.0483711	0.0641573	-0.294188	-0.0157333	0.382888
ENSG00000055483	0.0556098	-0.23425	0.0106855	0.0258163	-0.118397	-0.201854	0.193382	-0.0492578	0.0694202	0.110097	-0.123628	-0.523313	-0.165077	0.111202	-0.242066	-0.149562	-0.117667	0.517549	-0.00242773	-0.292089	0.492603	0.00627498	-0.0279883	0.0646926	0.370755	0.127504	-0.149669	-0.200774	-0.317224	-0.0371851	0.272367	-0.223159	0.461247	-0.264674	0.0937243	-0.348196	0.012964	-0.018957	0.282301	0.0594582	0.137632	-0.040382	0.000429839	0.210755	0.137024	-0.10986	-0.043068	0.367118	0.227139
ENSG00000055609	0.104306	-0.564778	-0.152025	-0.120502	-0.100818	-0.101086	0.0929721	0.021501	-0.0279033	0.155549	-0.0540044	-0.501263	-0.00169763	0.275447	-0.217729	-0.439075	-0.138546	0.330598	0.241728	-0.333314	0.175859	0.101086	0.736369	0.148005	0.116536	0.396743	-0.188732	-0.290351	-0.499508	0.175706	0.0816097	-0.260132	0.274501	-0.116897	-0.337744	-0.292879	-0.23899	-0.153184	0.183	0.397224	-0.0342097	-0.256522	-0.158847	0.284126	-0.362872	0.035292	-0.15318	0.193166	-0.0477366
ENSG00000055732	0.306529	-0.259131	-0.105389	-0.292046	-0.0963803	0.129881	-0.0259752	-0.231077	-0.0161542	0.253279	-0.00444739	-0.173522	-0.139483	0.0784541	-0.171439	0.0680446	0.312693	0.521802	0.110535	0.0486559	0.257702	-0.0479561	-0.0554928	-0.190748	0.0644624	0.143042	0.0473114	0.0249273	0.0763822	0.106152	-0.207532	-0.323102	0.281608	-0.0611797	0.00463735	0.306728	-0.169871	-0.16343	-0.0347624	0.274679	-0.101714	0.0115101	-0.150727	0.0194953	0.223906	-0.183614	-0.00823691	0.11611	0.131139
ENSG00000055813	0.305455	-0.323713	0.119674	-0.270157	-0.335566	0.350062	0.31663	-0.285015	-0.342993	0.186968	0.0804491	-0.403754	0.0490275	0.279894	-0.323382	0.222707	0.512324	0.392669	0.187531	0.145168	0.19728	-0.123872	-0.0173342	-0.124703	-0.123956	-0.060825	0.167965	-0.0166177	-0.0617275	-0.00499693	-0.217016	-0.187773	0.239926	0.172151	0.189153	0.204521	-0.173381	0.151511	-0.100714	0.377935	0.120556	-0.186219	-0.18664	0.086099	0.465232	-0.376677	-0.0289824	0.490727	-0.0752954
ENSG00000055917	0.171067	-0.412567	0.145073	-0.422553	0.0594636	0.059302	-0.038033	-0.0590605	-0.263158	0.0976368	-0.0625613	-0.422642	-0.103272	-0.00908107	-0.211281	-0.0127066	-0.00175435	0.619975	-0.0588841	-0.116252	0.243962	-0.0631824	0.269644	0.070478	0.0826354	0.307037	-0.0512232	0.0851446	-0.271129	-0.133616	0.197285	-0.102619	0.17711	-0.0500369	-0.133902	-0.268707	0.00817443	-0.238065	0.175944	0.226583	-0.0491334	-0.157103	-0.114079	-0.121245	0.217542	-0.00227973	-0.0714166	0.172065	0.110475
ENSG00000055950	0.116354	-0.364642	0.0413551	-0.547856	-0.0802947	-0.040593	0.01957	-0.0314974	-0.308636	0.745788	-0.123195	0.0319701	-0.230983	-0.208101	-0.133645	-0.0570995	-0.0862676	0.469353	0.272469	-0.0323601	0.214995	-0.0331466	-0.147692	0.214805	0.331234	0.0848922	0.302646	-0.0798204	-0.448508	-0.192944	0.127909	0.010553	0.0859586	-0.145144	0.181103	-0.230538	-0.0653998	-0.102909	0.0933425	0.0481342	0.287289	0.303863	-0.460674	0.361481	-0.12397	0.0385155	-0.269722	-0.0547574	0.0144034
ENSG00000055955	-0.100679	-0.2576	-0.336026	-0.126156	-0.184251	-0.0333415	-0.176266	-0.106059	0.102018	-0.0411525	0.0298597	0.0164244	-0.14754	0.542306	-0.376578	-0.214717	0.327618	0.367329	0.453496	-0.202029	0.0911379	-0.108974	0.0506933	0.188157	-0.0328503	0.228972	-0.0290246	-0.249209	-0.0293476	-0.19032	-0.188316	-0.247853	0.607274	0.0998352	0.13626	0.244288	-0.045398	-0.390438	0.372209	0.0376689	0.0352288	0.0505266	-0.0979953	0.0245425	0.248386	-0.162953	-0.203068	0.157122	0.358952
ENSG00000055957	0.0340887	-0.302285	-0.157262	-0.243168	-0.446212	-0.0554432	-0.0136085	-0.115782	0.0517167	0.117213	0.0986577	-0.1296	-0.216789	0.425568	-0.313983	-0.111163	0.353727	0.624814	0.475401	-0.0464354	0.0227187	0.0795373	-0.0072104	0.282633	-0.120345	0.204409	-0.0228787	-0.0416149	0.0553004	-0.170686	-0.0315265	-0.28317	0.528891	-0.085706	0.241843	0.194966	-0.0766472	-0.357344	0.39558	-0.0304566	0.148423	-0.0813408	-0.173472	0.177111	0.179332	-0.191095	-0.454584	-0.0134404	0.181962
ENSG00000056050	0.252826	-0.259374	0.177652	-0.185213	-0.321432	-0.445913	0.262163	0.0693874	-0.0540667	0.273518	-0.19158	-0.471294	-0.177084	-0.189797	-0.710859	-0.0336027	-0.196144	0.25677	0.29402	-0.0608956	0.196619	-0.258742	0.285485	0.165493	0.121123	0.223657	-0.139443	-0.0739684	-0.633972	0.173235	0.0965401	-0.404311	0.244862	-0.121838	0.0828273	-0.206668	-0.0137697	-0.186309	0.0890861	0.144727	0.180369	-0.0429865	-0.232719	0.065037	0.124481	-0.0777704	-0.0371358	-0.00268262	0.0940094
ENSG00000056097	0.16948	-0.285167	0.219424	-0.165374	-0.0343788	-0.297847	0.220606	-0.125437	-0.188344	0.372927	-0.198509	-0.449477	-0.0594869	-0.106421	-0.421836	0.0596019	0.082437	0.492421	0.133161	0.1057	0.163106	-0.150868	0.292432	0.151734	0.145819	0.354046	0.0275971	-0.216628	-0.291187	0.101284	0.0560118	-0.252392	0.267241	-0.106246	-0.218019	-0.113923	0.109127	-0.163246	0.0443423	0.046098	0.0891555	-0.0591892	-0.227058	-0.0818662	0.128063	0.00652661	-0.150544	0.104556	0.136596
ENSG00000056277	-0.156941	-0.377537	-0.0502481	-0.59817	-0.209953	-0.17669	0.404782	-0.172206	-0.29151	-0.159272	-0.189098	-0.405368	-0.0709486	-0.181747	-0.171703	-0.289006	0.332548	0.253559	0.129204	-0.159643	0.369691	0.0198902	0.186806	0.271171	-0.212783	0.180877	-0.146824	-0.140413	-0.308421	0.301235	0.10814	-0.205739	0.0544936	0.0392053	0.0707059	-0.177975	-0.399752	0.133934	0.0288228	0.250478	0.431101	-0.101008	-0.318501	0.0842598	0.19407	0.0751365	-0.213336	0.0937546	-0.0231938
ENSG00000056291	0.220073	-0.247479	-0.126577	-0.197189	-0.24668	0.153835	0.0619507	-0.191727	-0.0892655	0.112338	0.0370678	-0.208517	-0.0364283	0.362919	-0.185817	0.00246562	0.323072	0.341555	0.208249	-0.0725736	0.10055	-0.0632778	0.0413901	-0.0906269	-0.0256818	0.0282698	0.111589	-0.077266	-0.0172963	-0.00968656	-0.162145	-0.161012	0.281138	0.0697974	0.0726531	0.162046	-0.0864492	-0.0555828	0.0600278	0.250579	0.062824	-0.105062	-0.0555182	0.0142977	0.232539	-0.267855	-0.0733066	0.244976	0.0276356
ENSG00000056487	0.02618	-0.360908	-0.207746	-0.184371	-0.264315	-0.18584	-0.136934	-0.12198	-0.18847	-0.071123	-0.0154104	-0.226411	0.0542603	0.444312	-0.305328	0.022737	0.247376	0.329565	0.38206	-0.189095	-0.0289333	-0.145044	0.239432	0.133278	-0.00146659	0.177119	-0.0395286	-0.174155	-0.336374	0.0401494	0.0298226	-0.220334	0.306465	0.134662	-0.0622075	0.0886937	-0.206223	0.146282	0.141832	0.261254	0.0816726	-0.195224	0.0759858	-0.122729	0.400142	-0.12517	-0.266603	0.410466	0.00689202
ENSG00000056558	0.208418	-0.335012	-0.288347	-0.287184	0.119903	0.0190542	-0.0939634	-0.0163897	0.140691	-0.234528	-0.107878	0.179063	-0.231599	0.508444	-0.168698	-0.105567	0.28007	0.56649	0.187123	-0.0971268	0.282945	-0.258434	0.353191	-0.0537891	0.000995102	0.0878166	-0.0497283	-0.169737	-0.370849	0.267849	0.0360302	-0.433478	0.480477	0.0196196	-0.182385	-0.0579629	0.0969716	-0.300989	0.0528689	0.114535	0.192806	-0.0654778	-0.244759	-0.0991774	0.157172	-0.106535	-0.0554008	0.222762	-0.01187
ENSG00000056586	-0.0421983	-0.660277	0.0524797	-0.428038	0.139542	0.0514926	-0.137745	-0.114023	-0.238603	0.198723	-0.219878	-0.389477	0.104559	-0.0727376	-0.184231	0.147278	0.114806	0.456965	-0.138657	-0.255583	0.340986	-0.0519985	0.258958	-0.0334459	0.00809505	0.0473354	-0.0224504	-0.0309858	-0.236994	-0.0803147	0.406065	-0.256129	0.162978	0.0421757	-0.10458	-0.337121	-0.0718707	-0.35883	0.0740556	0.192864	0.128117	-0.0844285	-0.094088	-0.0506241	0.216686	-0.02214	-0.165135	0.292199	0.0594749
ENSG00000056736	0.195955	-0.257154	-0.190929	-0.21948	-0.171193	0.0583587	0.0731106	-0.0712957	-0.0338308	0.0538645	-0.0216775	-0.118915	-0.263219	0.275006	-0.199453	-0.110532	0.192497	0.487013	0.158566	0.0388543	0.366997	-0.14721	0.203379	-0.0595949	0.00333556	0.0733678	0.0598511	0.0788199	-0.161995	0.256965	-0.0790344	-0.326828	0.441797	0.0348376	-0.00772526	0.0203838	-0.163259	-0.178903	0.210676	0.214345	0.136532	-0.0499449	-0.121414	0.0230064	0.140577	-0.153283	-0.165983	0.145668	-0.187567
ENSG00000056972	0.159014	-0.388009	-0.196006	-0.396847	0.146457	0.0777834	0.0116001	-0.229149	0.0307641	-0.0513941	-0.0808546	0.0851055	-0.231908	0.381287	-0.181531	-0.0701954	0.210714	0.442828	-0.0053606	0.0686289	0.463915	-0.166462	0.434814	-0.0501964	-0.0477432	0.104719	0.0625734	0.109537	-0.171367	0.259877	-0.0621425	-0.516057	0.531636	-0.0419957	0.115596	-0.00612531	-0.00316699	-0.208006	0.0846	0.085851	0.125847	-0.200564	-0.201805	-0.158488	-0.072963	-0.14165	-0.176953	0.317963	-0.0649198
ENSG00000056998	0.119822	-0.266619	-0.0699864	-0.154526	-0.181177	0.0297206	0.204592	-0.106162	0.0456574	0.12924	-0.00422088	-0.0754421	-0.322071	0.106095	-0.28987	-0.0303058	0.323141	0.407309	0.101131	0.219319	0.320965	-0.0679503	0.130063	0.0733156	0.000208156	0.071994	-0.0883078	0.110448	-0.111824	0.27281	-0.00375344	-0.308275	0.291777	-0.0361851	0.0109041	0.0634394	-0.198138	-0.119346	0.145499	0.164	0.0428771	-0.0730502	-0.233493	0.0145633	0.146658	-0.121879	-0.170573	0.0701665	-0.158818
ENSG00000057019	0.0885932	-0.14464	-0.304471	-0.280875	-0.283146	-0.0271449	0.0425977	0.0784788	-0.154465	-0.133111	0.154397	-0.228263	-0.155014	0.0924867	-0.132285	-0.0932733	0.0184112	0.608428	0.0202785	0.0695027	0.371945	-0.137974	0.0818498	0.0597305	-0.0675445	-0.0348143	0.0558326	0.0366165	-0.211149	0.219517	-0.110859	-0.237215	0.584925	0.19148	-0.0248817	0.14799	-0.122607	-0.208668	0.252035	0.240864	0.298125	0.0075349	0.0130127	-0.0998683	0.243974	-0.122006	-0.33539	0.138426	-0.0411992
ENSG00000057149	0.124197	-0.198678	-0.113329	-0.178953	-0.416162	-0.0589396	0.0575884	0.00368387	0.254978	0.0204642	-0.208048	-0.184226	-0.278147	0.415839	-0.127077	0.11214	0.284958	0.629778	0.643645	0.0633743	0.362444	-0.122276	0.0197432	0.111898	0.06823	0.163507	0.0972959	-0.048506	-0.103057	0.294473	-0.0644835	-0.28385	0.370122	-0.0735335	-0.206719	0.020168	0.0332789	-0.417105	0.297943	0.282883	0.108669	0.155405	0.025793	-0.196342	0.149004	-0.11817	-0.290704	-0.0787053	-0.1013
ENSG00000057252	0.182265	-0.210922	-0.165229	-0.34903	0.00976792	0.0161814	-0.0151751	-0.297042	0.0436183	0.165518	-0.0732864	-0.0826751	-0.332291	0.0734021	-0.257795	-0.111932	0.154014	0.372177	-0.235287	0.179816	0.111946	0.130489	-0.00809843	0.0749134	0.0911772	-0.0333078	-0.00380571	0.0513079	0.08605	0.122655	-0.248919	-0.404491	0.273206	0.0149752	-0.152604	0.204412	-0.265982	-0.178188	0.155836	0.184879	0.0518408	0.159617	-0.271216	0.117233	0.197657	-0.0418202	-0.219529	0.00825678	-0.0266492
ENSG00000057294	-0.0873307	-0.274307	-0.141836	-0.336956	-0.0353746	0.127841	0.226703	-0.150008	-0.14232	0.118138	-0.166961	-0.193918	-0.173217	-0.0639934	-0.140213	-0.197047	0.35202	0.567177	0.0207177	-0.168137	0.341721	-0.139282	0.214794	-0.00389821	-0.0263681	0.333272	-0.140352	-0.103002	-0.276248	0.161726	0.0319236	-0.0526015	-0.0836364	-0.0225296	-0.181758	0.164922	-0.134257	-0.331136	0.385244	0.255524	0.132424	0.0574802	0.122776	-0.0441968	0.155327	-0.155697	-0.344525	0.220661	-0.0848557
ENSG00000057468	0.117812	-0.409665	0.186356	-0.04949	-0.146218	-0.276248	0.1057	0.0172724	0.100668	0.205533	-0.0169845	-0.165427	-0.0921433	0.213658	-0.468521	-0.129195	-0.0571306	0.419389	-0.0417687	-0.0733924	0.249241	-0.0724301	0.278902	-0.004825	0.0251089	0.197524	0.201423	-0.0997783	-0.164786	0.0165016	0.193514	-0.167494	0.322657	-0.192354	-0.0216845	-0.151301	0.0100625	-0.232999	0.27708	0.33475	0.251066	0.114626	-0.149043	0.0194252	0.179414	0.00692769	-0.403874	0.141563	0.00949891
ENSG00000057593	-0.140413	-0.593256	-0.109053	-0.32132	-0.342505	0.0169462	-0.0196159	-0.0753613	0.301012	0.0757271	0.126904	-0.169191	-0.14859	0.731396	-0.316148	-0.160975	0.528411	0.743388	0.469763	-0.143108	0.0834733	0.0435983	0.234174	0.189706	0.0564026	0.387403	-0.166217	0.115007	0.0250746	-0.235213	-0.228348	-0.30405	0.523225	0.0852835	0.129961	0.115419	-0.105898	-0.433433	0.523715	0.374694	0.192749	0.128384	-0.217518	0.220756	0.254278	-0.230574	-0.266233	0.17461	0.183998
ENSG00000057608	0.240625	-0.137926	0.297327	-0.0741314	-0.0417747	-0.081016	0.18489	-0.385646	-0.0730902	0.188169	-0.338762	-0.365964	0.0144219	0.0156021	-0.357095	0.109428	0.207613	0.268187	-0.0953487	-0.0650712	0.253705	0.0712558	0.0727435	-0.042346	0.107925	-0.0587121	0.0319463	0.116298	-0.230496	0.270144	0.123529	-0.55758	0.0915888	-0.224127	0.148475	-0.139564	-0.396604	-0.242757	-0.0281926	0.176464	0.100353	0.156288	-0.33451	0.190899	0.312667	0.157961	-0.127791	0.193171	-0.0614396
ENSG00000057657	0.230929	-0.613198	-0.324749	0.117438	0.0262494	-0.378148	-0.189987	-0.252157	0.0461717	-0.0396134	-0.284583	0.226378	-0.14712	0.48431	-0.186891	-0.300488	0.121524	0.359696	0.294602	-0.224812	0.284417	-0.424095	0.155468	-0.0281582	0.132092	0.264792	-0.0131295	-0.0694366	-0.216314	0.296625	0.0296758	-0.319104	0.345984	0.29375	-0.0416138	-0.039731	-0.157296	-0.206659	0.243589	0.294598	0.0647625	-0.134994	-0.109378	-0.0662735	0.222821	-0.110473	-0.125614	0.329904	-0.00851889
ENSG00000057663	0.382667	-0.258567	-0.095599	-0.338398	-0.399595	0.0180623	0.0883805	-0.3806	-0.0700046	-0.133948	-0.100328	-0.0912526	-0.145733	0.142202	-0.17082	-0.154057	0.310157	0.374087	-0.0174981	0.205444	0.523717	-0.217871	0.235577	-0.171586	0.00906328	-0.0184693	0.0957567	-0.0401944	-0.108502	0.318385	0.0397146	-0.767682	0.224323	0.00631754	-0.0561914	-0.181156	-0.15035	0.00601307	0.142556	-0.0745746	-0.010243	-0.0046445	-0.396561	0.0328937	-0.287825	0.0580571	-0.0540654	0.260085	-0.0692037
ENSG00000057704	0.19427	-0.324018	-0.103531	-0.124544	-0.0924668	-0.0848701	0.0772188	-0.130431	0.0808483	0.123791	-0.0620699	-0.216047	-0.112034	0.0973151	-0.153321	-0.107239	0.278412	0.448121	0.0599121	-0.0514836	0.333917	-0.0675894	0.020569	0.0920306	0.120504	0.153872	0.00539766	-0.0910459	-0.140156	0.139498	0.0046324	-0.12485	0.316492	-0.0352711	-0.0606652	-0.0399239	-0.0614177	-0.142404	0.192676	0.219499	0.105571	-0.0903203	-0.0919468	0.0840043	0.205169	-0.0981139	-0.0661468	0.223514	0.0636916
ENSG00000057757	0.286238	-0.218662	-0.178609	-0.159099	-0.100275	0.0747628	0.0127942	-0.0771043	0.158504	0.263849	-0.117066	0.0622649	-0.204265	-0.142351	-0.362705	-0.217238	0.260168	0.358671	0.223591	0.0908432	0.297476	-0.202968	0.105429	-0.0716107	0.189533	-0.0104088	0.0857681	0.075174	-0.252211	0.188882	0.166058	-0.356381	0.109861	-0.176658	-0.174728	0.0730808	-0.275211	-0.232808	0.15916	0.28969	-0.130348	0.288923	-0.37589	0.232812	0.198149	0.160973	0.00635375	-0.211334	-0.0305046
ENSG00000057935	0.111736	-0.219766	-0.089789	-0.0821738	-0.111196	-0.501757	-0.0210178	-0.118647	-0.12963	0.144169	-0.289383	-0.0828024	-0.0271388	0.197737	-0.561039	-0.0942938	-0.0808204	0.216195	-0.0152228	-0.280064	0.00572723	-0.487973	0.220126	0.324537	0.115957	0.261566	0.0419954	-0.143208	-0.436515	0.0757524	0.124261	-0.342393	-0.0802821	-0.0870952	-0.232239	-0.11115	-0.146613	-0.126671	0.336258	0.35666	-0.0296527	-0.19035	0.126986	-0.261706	0.317889	0.0116238	-0.16193	0.325912	0.0926724
ENSG00000058056	0.218997	-0.425023	0.247047	-0.212767	-0.106185	-0.120432	0.0599991	-0.186897	0.147395	0.34899	-0.00581796	-0.261043	-0.15639	0.0307829	-0.189415	-0.0794236	0.0391002	0.459213	-0.214973	-0.0192228	0.204181	-0.0107535	0.160484	-0.132035	0.0665205	0.196513	0.13726	0.144744	-0.00170717	0.171769	-0.0652096	-0.413747	0.429411	-0.0828524	0.0948561	-0.14836	-0.17308	-0.279425	0.352296	0.224671	0.231982	-0.224805	-0.227072	0.246051	0.0885642	-0.157544	-0.260492	0.150011	-0.167289
ENSG00000058063	0.100734	-0.0857855	-0.108811	-0.102997	-0.0481214	-0.239731	0.0807631	-0.417138	-0.172641	0.111081	-0.0972863	-0.263852	-0.136168	-0.135706	-0.204425	-0.139375	0.287248	0.553012	0.016169	0.0434106	0.365457	-0.0627291	0.255652	0.0135234	0.213377	0.170485	-0.0498458	0.0830992	-0.202781	0.293987	-0.0227584	-0.386441	0.237655	-0.294749	-0.0889662	0.0962519	-0.165443	-0.190497	0.227547	0.29397	0.00785133	-0.221752	-0.117702	0.00130924	0.107505	-0.158763	0.0860518	0.132006	0.0772992
ENSG00000058085	0.0386509	-0.2358	-0.206052	-0.310282	-0.355083	0.0320757	0.136569	0.0851388	-0.0131539	-0.0900024	0.0421639	-0.290255	-0.33857	0.261978	-0.136232	-0.071821	0.284412	0.726964	0.121047	-0.0139389	0.354004	-0.134658	0.119408	0.105708	0.0155618	0.227211	0.0769047	-0.0738355	-0.15015	0.185323	-0.0694951	-0.0800229	0.459644	0.0989914	-0.164241	0.0249072	-0.121701	-0.49614	0.403376	0.249812	0.235674	0.115531	-0.00187915	-0.00597146	0.351942	0.0549731	-0.294387	0.174339	-0.0284426
ENSG00000058091	-0.106755	-0.538541	-0.202647	-0.0417765	0.00531778	0.196706	0.189435	0.190902	-0.140367	0.00923031	0.212037	-0.101405	-0.00681496	0.264331	-0.500242	-0.0781271	0.0928557	0.261113	-0.0737097	0.0447406	0.160128	0.0957312	0.0255594	-0.0659009	-0.0586707	0.185145	0.0110397	-0.242678	-0.0783304	0.0123163	-0.0457869	-0.0397721	0.240612	0.2213	0.12469	0.0997453	0.0527548	0.105133	0.0869634	0.449253	0.225027	0.128674	0.101407	-0.264794	0.0120774	-0.191523	-0.194769	0.390174	-0.267382
ENSG00000058262	0.0374981	-0.27198	-0.152159	-0.303011	-0.0417226	-0.357655	-0.101362	-0.0422348	-0.0325887	0.231242	-0.204719	-0.446633	0.0713919	-0.147895	-0.514722	0.111062	0.0950574	0.156131	-0.230303	-0.225662	0.27435	0.0492651	-0.049761	0.146575	0.141777	0.0439536	0.26612	0.101043	0.173528	0.107413	0.21652	-0.139081	0.439866	-0.0708089	-0.136759	-0.195758	-0.0142242	-0.0300638	0.229275	0.337821	0.258889	0.217957	-0.267164	0.194359	0.148736	-0.134426	-0.508993	0.103057	0.0837674
ENSG00000058272	-0.0687532	-0.192864	0.0744916	0.0118627	0.0885172	-0.228507	-0.0570895	-0.390768	0.003647	0.28054	-0.254562	-0.149654	-0.062591	-0.142395	-0.137364	-0.142982	0.442233	0.501278	0.00388884	0.147999	0.222799	-0.023039	0.334055	-0.0290958	0.153258	0.109352	0.0694995	0.0478437	-0.340833	0.0885323	-0.278812	-0.457834	0.329111	-0.123687	-0.0843372	-0.014376	-0.244589	-0.158243	0.308114	0.15934	0.0577151	-0.104049	0.0588377	-0.10933	0.00134711	-0.297191	-0.224468	0.177039	-0.0956495
ENSG00000058335	0.20044	-0.365336	0.0718905	-0.325248	-0.39311	0.371797	0.445607	-0.237992	-0.229696	0.336487	0.0997497	-0.432875	0.0834256	0.386467	-0.185599	0.0856029	0.39871	0.271049	0.0224826	0.0635024	0.0599042	-0.0281915	0.00940526	-0.320819	-0.107073	-0.105334	0.116408	-0.157006	0.0282642	0.0140402	-0.144475	-0.324245	0.184911	0.107751	0.122847	0.311461	-0.185094	-0.152249	-0.22175	0.274156	0.10899	-0.0575659	-0.120152	0.019911	0.203242	-0.295875	-0.136067	0.626715	0.0239514
ENSG00000058404	0.380339	-0.422039	-0.0815039	-0.370323	-0.338782	0.325486	0.330971	-0.143702	-0.426995	0.357708	0.0376294	-0.379762	0.237691	0.289216	-0.195393	0.209598	0.31659	0.164123	0.00121437	-0.0584213	0.0401263	0.042273	-0.0625553	-0.173539	-0.112459	0.0193154	0.144097	-0.266607	-0.0322636	-0.0315781	-0.142368	-0.129078	0.0711729	0.217337	0.129409	0.221319	-0.263776	-0.130711	-0.13442	0.396014	0.0898476	-0.203156	-0.0114814	-0.0552218	0.242272	-0.214557	-0.228164	0.490191	-0.0243073
ENSG00000058453	0.0724675	-0.308236	-0.0644048	-0.337097	0.00294073	0.198984	0.0838333	-0.155956	0.00934158	0.135121	0.0668699	-0.122701	-0.0377779	0.0461657	-0.17309	0.0891892	0.347063	0.323048	-0.015897	0.0503345	0.370571	-0.0291277	-0.00894825	-0.03282	0.067044	0.0201427	0.00543012	-0.0900902	-0.110727	0.159121	0.119468	-0.106376	0.0834925	-0.0463052	-0.220676	0.126193	-0.186266	-0.147866	0.17169	0.408686	-0.0231495	-0.0814095	-0.203422	-0.0245821	0.270345	-0.119584	-0.0883779	0.260662	-0.155329
ENSG00000058600	-0.121997	-0.223812	-0.0527974	0.06244	-0.28458	-0.171886	0.0607843	-0.167323	-0.0983799	0.476623	-0.129344	-0.408088	0.148287	0.102435	-0.254049	-0.150342	-0.0850849	0.302573	0.134997	-0.104125	0.591726	0.179744	0.160932	0.0307769	0.178748	0.264321	-0.262012	-0.215382	-0.398589	0.0101845	0.495419	0.0294697	0.356157	-0.0981119	0.272821	-0.122063	-0.404969	-0.280728	0.521386	0.159844	-0.0642239	0.0687326	-0.0290192	0.05494	-0.0040726	0.107166	0.126585	0.237892	0.336812
ENSG00000058668	0.245816	-0.138812	-0.293775	-0.257034	-0.090452	0.247763	0.116199	-0.171594	-0.0319799	0.213162	-0.0956385	-0.193406	-0.220427	-0.0325855	-0.339469	0.0606021	0.378972	0.183958	-0.413213	-0.0337553	0.16565	0.152652	-0.0644657	0.0456293	0.159187	-0.10216	0.0347514	-0.245678	0.15557	0.170519	-0.224986	-0.104386	0.291058	-0.200307	0.189635	0.412074	-0.244945	-0.368097	0.0408911	0.42488	0.0941925	-0.124075	-0.0573547	0.0632085	-0.0192643	-0.384275	-0.456316	0.250191	-0.070155
ENSG00000058673	0.0102528	-0.495789	0.20908	-0.298181	-0.267003	-0.158088	0.288476	-0.0108048	-0.0265598	0.047265	-0.192128	-0.370744	-0.180102	-0.132082	-0.148172	0.0717749	0.175485	0.316755	0.224752	0.0849843	0.288975	-0.193732	-0.0895923	0.193396	0.138374	0.336009	-0.07507	-0.135723	-0.348629	0.129392	0.0560151	-0.277282	0.18041	-0.162779	-0.198014	-0.132086	0.060812	-0.191819	0.0337219	0.0745563	0.197923	-0.198528	-0.37491	0.174985	0.235527	0.0781649	-0.127289	0.158496	-0.135041
ENSG00000058729	-0.0798598	-0.362301	0.0513583	-0.266631	-0.210647	-0.12811	0.0413321	0.180219	0.0640743	0.25644	-0.12379	-0.421467	0.144946	-0.151763	-0.60072	-0.119349	-0.0554132	0.488707	-0.182836	-0.239308	0.175078	-0.0914413	0.352086	-0.0978862	0.0582188	0.0101867	-0.15681	-0.115045	-0.192961	-0.0880973	0.105644	-0.20321	0.326596	-0.238378	0.0948744	-0.282984	-0.128144	-0.221071	0.167363	0.187636	0.2413	0.261002	-0.161056	0.326338	0.0991911	-0.18818	-0.151906	0.143428	0.200654
ENSG00000058799	0.148478	-0.217932	0.0657709	-0.335797	-0.269075	0.016032	0.335453	-0.139859	-0.126603	0.00561147	-0.0832726	-0.213041	-0.225942	-0.187193	-0.276309	-0.210848	0.223359	0.412694	0.139614	0.111668	0.353784	0.00476154	0.0508018	0.0465858	0.0097587	0.0522419	-0.0989542	0.0146205	-0.246034	0.235697	0.0201961	-0.217761	0.197905	-0.0144839	0.0356645	-0.194865	-0.366804	-0.106251	0.111051	0.151207	0.177536	0.00968154	-0.410924	0.180959	0.324754	0.0449962	-0.0979358	-0.0786316	-0.0344345
ENSG00000058804	0.0421537	-0.27547	0.0761512	-0.176059	-0.194524	-0.28522	0.0634092	-0.200934	0.191395	0.286725	0.163859	-0.260441	0.11667	0.0327878	-0.53568	-0.251608	-0.0604694	0.469608	0.0224851	0.0367842	0.216907	-0.11787	0.203543	0.263746	0.011676	0.160914	-0.237267	-0.117608	-0.252464	-0.0691482	0.0806471	-0.164443	0.101558	-0.132641	0.0994788	0.1909	-0.097023	-0.155166	-0.0354896	0.204008	0.562169	0.104782	-0.22549	0.243879	0.296938	0.0991441	-0.302701	0.100511	-0.0056063
ENSG00000058866	0.289822	-0.323579	-0.0504785	-0.278	-0.278143	0.238158	0.241587	-0.214819	-0.215487	0.24281	0.0117797	-0.342155	0.0607739	0.279084	-0.276421	0.184364	0.373219	0.297555	0.143128	-0.0930488	0.0724796	0.0190635	0.00242062	-0.132485	-0.107798	0.0373519	0.210979	-0.11214	-0.014369	-0.0342113	-0.115184	-0.139013	0.139612	0.0719138	0.103541	0.149294	-0.191872	0.0577199	-0.0384509	0.352463	0.0607469	-0.178598	-0.0487902	-0.00941343	0.275056	-0.448014	-0.225825	0.516697	-0.0382584
ENSG00000059122	0.0386932	-0.27897	-0.0651056	-0.225589	-0.133494	-0.225409	-0.0134928	-0.0843064	-0.0539297	0.185362	-0.0526729	-0.232022	-0.0121575	-0.0225436	-0.282106	-0.08743	0.0856676	0.381172	-0.0626057	-0.0306154	0.147132	-0.0279163	0.201282	0.189739	0.136659	0.221027	-0.0207959	-0.150548	-0.22898	0.0601235	-0.049691	-0.165003	0.164431	-0.07581	-0.122332	-0.0034852	-0.146072	-0.197839	0.207058	0.223417	0.295544	-0.0495761	-0.0582422	0.0509086	0.185215	-0.0349886	-0.233261	0.234179	-0.100678
ENSG00000059145	0.127625	-0.20097	-0.0936704	-0.128974	-0.0401311	-0.105714	0.0182078	-0.145596	-0.0737918	0.106855	-0.067486	-0.0509137	-0.206442	0.186476	-0.218358	-0.138307	0.090245	0.382728	0.0514214	0.0546866	0.313606	-0.215561	0.164982	0.0455357	0.181086	0.118358	-0.0432435	-0.0552645	-0.173814	0.157949	-0.0392034	-0.194776	0.349879	-0.0347239	-0.0383387	-0.00934414	-0.17973	-0.279147	0.269716	0.1668	0.13126	-0.0268762	-0.15325	-0.00366152	0.190252	-0.0261151	-0.123705	0.200338	-0.132813
ENSG00000059377	0.1133	0.0699617	-0.123316	-0.0307485	-0.13667	0.0215038	-0.0243058	-0.539453	-0.00569391	0.285685	0.0127507	-0.103984	-0.242672	0.543605	-0.448037	-0.280763	-0.02737	0.200011	0.363927	-0.201875	-0.0101041	-0.205151	0.201278	0.0142074	0.303002	-0.113285	-0.0916021	-0.116643	-0.0979568	-0.0918102	-0.444028	-0.374758	0.652396	0.11555	0.271178	0.112491	-0.089199	-0.707069	0.36761	0.0514339	-0.058603	-0.0321547	-0.173302	0.0515674	0.134189	-0.42889	-0.0601719	0.0239015	0.438959
ENSG00000059378	0.391132	-0.671038	-0.0168625	-0.300681	-0.062841	0.0120338	-0.0267802	0.073895	-0.202283	0.275298	-0.206494	-0.178218	-0.0133411	0.48456	-0.140407	-0.253873	0.103365	0.643391	0.1511	-0.0734837	0.255485	-0.334642	0.168401	-0.353393	0.106985	0.552215	0.000299056	-0.0327696	-0.167709	0.368062	0.0542365	-0.226342	0.469756	0.310999	0.0678311	0.106795	0.0215307	-0.327885	-0.214005	0.0567836	-0.000988058	-0.259113	-0.130751	0.0758599	0.240052	0.0799144	-0.0830671	-0.158785	0.28864
ENSG00000059573	0.0195856	-0.261123	0.0827947	-0.232741	-0.0335287	-0.151918	0.0486333	-0.0502478	0.00705242	0.449396	0.105426	-0.0358331	-0.217021	0.0740553	-0.314238	-0.105719	0.0619454	0.479984	-0.0473237	-0.0990097	0.229453	-0.0246143	0.158514	0.153257	0.177991	0.125217	0.0968923	-0.217374	-0.173699	-0.0444474	0.28621	-0.0293068	0.000949539	0.0839628	-0.0535715	-0.0296319	-0.516997	-0.117385	0.174966	0.097261	0.00598949	0.295411	-0.365149	0.196166	0.208926	0.169724	-0.253402	-0.0474189	0.159048
ENSG00000059588	0.150594	-0.204374	0.0155408	-0.188314	-0.12233	-0.0135805	0.0771615	-0.297041	-0.00660128	0.295948	-0.0559581	-0.379255	-0.0565802	0.0642759	-0.186264	0.0506699	0.146799	0.524268	-0.175689	0.0101596	0.322459	0.0430255	0.0686065	0.0256692	0.10552	0.167551	-0.0495703	0.0227233	0.00991648	-0.0701248	0.103829	-0.204401	0.137528	-0.17128	0.0329052	0.063446	-0.155978	-0.141454	0.167377	0.220789	-0.0129889	0.00468186	-0.127341	0.0653473	0.217374	-0.159027	-0.0963501	0.18321	0.0696013
[truncated: 17,917 more rows]
[truncated: 207 more columns]
