# Supplementary material for: Evaluation of input data modality choices on functional gene embeddings
Source: NAR Genom Bioinform. 2023 Nov 2;5(4):lqad095. doi: 10.1093/nargab/lqad095 (PMC10629286; doi:10.1093/nargab/lqad095)
Supplement: lqad095_Supplemental_Files [file lqad095_supplemental_files.zip › Supplementary_Table_S7_Mito_predictions.tsv]

gene_id	target	pred	disease	emb	fold
ENSG00000110955	FALSE	0.99858546	mito	OMICS	3
ENSG00000023228	TRUE	0.985838	mito	OMICS	4
ENSG00000189043	TRUE	0.9827512	mito	OMICS	3
ENSG00000137547	FALSE	0.98098195	mito	OMICS	1
ENSG00000159199	FALSE	0.9639758	mito	OMICS	1
ENSG00000179091	TRUE	0.95764726	mito	OMICS	1
ENSG00000140740	TRUE	0.95302314	mito	OMICS	1
ENSG00000184983	TRUE	0.94797486	mito	OMICS	1
ENSG00000112651	FALSE	0.9477045	mito	OMICS	1
ENSG00000010256	FALSE	0.9418	mito	OMICS	5
ENSG00000110717	TRUE	0.9417112	mito	OMICS	4
ENSG00000105364	FALSE	0.9415772	mito	OMICS	1
ENSG00000132300	TRUE	0.9410021	mito	OMICS	4
ENSG00000154518	TRUE	0.94086885	mito	OMICS	4
ENSG00000125445	TRUE	0.93176484	mito	OMICS	4
ENSG00000110435	TRUE	0.93069077	mito	OMICS	4
ENSG00000165629	FALSE	0.92954046	mito	OMICS	1
ENSG00000150768	TRUE	0.9212028	mito	OMICS	4
ENSG00000091140	TRUE	0.92020285	mito	OMICS	2
ENSG00000259494	FALSE	0.9143357	mito	OMICS	2
ENSG00000178127	TRUE	0.9073764	mito	OMICS	3
ENSG00000144029	FALSE	0.9054305	mito	OMICS	3
ENSG00000156709	TRUE	0.89983255	mito	OMICS	2
ENSG00000169021	TRUE	0.8974901	mito	OMICS	4
ENSG00000073578	TRUE	0.8965117	mito	OMICS	1
ENSG00000165264	FALSE	0.89269876	mito	OMICS	4
ENSG00000241837	TRUE	0.89187276	mito	OMICS	3
ENSG00000198712	TRUE	0.89029396	mito	OMICS	3
ENSG00000163541	TRUE	0.8802174	mito	OMICS	3
ENSG00000115286	TRUE	0.8776529	mito	OMICS	3
ENSG00000100412	TRUE	0.87092966	mito	OMICS	5
ENSG00000164347	TRUE	0.87091833	mito	OMICS	4
ENSG00000112992	TRUE	0.8674508	mito	OMICS	4
ENSG00000139180	TRUE	0.8655047	mito	OMICS	1
ENSG00000131174	TRUE	0.8634815	mito	OMICS	4
ENSG00000101019	FALSE	0.860145	mito	OMICS	3
ENSG00000135940	FALSE	0.8598744	mito	OMICS	2
ENSG00000175110	TRUE	0.8451104	mito	OMICS	4
ENSG00000167792	TRUE	0.84051543	mito	OMICS	1
ENSG00000014641	TRUE	0.833919	mito	OMICS	5
ENSG00000198899	TRUE	0.8332056	mito	OMICS	4
ENSG00000131495	TRUE	0.82967424	mito	OMICS	3
ENSG00000143374	TRUE	0.8273662	mito	OMICS	2
ENSG00000116459	FALSE	0.8226738	mito	OMICS	4
ENSG00000062485	FALSE	0.8192111	mito	OMICS	2
ENSG00000154723	FALSE	0.81757206	mito	OMICS	2
ENSG00000136463	TRUE	0.8158803	mito	OMICS	5
ENSG00000119723	TRUE	0.807228	mito	OMICS	3
ENSG00000198840	TRUE	0.80533826	mito	OMICS	4
ENSG00000117118	TRUE	0.78525525	mito	OMICS	3
ENSG00000091483	TRUE	0.7845791	mito	OMICS	5
ENSG00000181991	FALSE	0.7830013	mito	OMICS	4
ENSG00000003509	TRUE	0.77851814	mito	OMICS	3
ENSG00000007923	FALSE	0.7721279	mito	OMICS	4
ENSG00000158864	TRUE	0.7624003	mito	OMICS	1
ENSG00000123472	FALSE	0.7578785	mito	OMICS	1
ENSG00000172115	TRUE	0.7487096	mito	OMICS	3
ENSG00000170906	FALSE	0.7455597	mito	OMICS	5
ENSG00000182154	FALSE	0.74331534	mito	OMICS	5
ENSG00000123545	TRUE	0.7322006	mito	OMICS	2
ENSG00000126267	TRUE	0.7226947	mito	OMICS	2
ENSG00000059691	TRUE	0.7223329	mito	OMICS	5
ENSG00000178952	TRUE	0.7200385	mito	OMICS	1
ENSG00000105953	TRUE	0.7192306	mito	OMICS	2
ENSG00000119013	TRUE	0.7152427	mito	OMICS	2
ENSG00000143252	TRUE	0.7136127	mito	OMICS	3
ENSG00000215251	FALSE	0.7088143	mito	OMICS	3
ENSG00000110871	TRUE	0.70510924	mito	OMICS	2
ENSG00000113013	TRUE	0.70277274	mito	OMICS	4
ENSG00000140990	TRUE	0.7021643	mito	OMICS	5
ENSG00000100348	TRUE	0.69486	mito	OMICS	1
ENSG00000132313	FALSE	0.6891146	mito	OMICS	1
ENSG00000088766	FALSE	0.6814441	mito	OMICS	3
ENSG00000128626	FALSE	0.678117	mito	OMICS	2
ENSG00000156502	FALSE	0.6744528	mito	OMICS	1
ENSG00000164405	TRUE	0.67393243	mito	OMICS	5
ENSG00000131828	TRUE	0.67360026	mito	OMICS	5
ENSG00000082515	FALSE	0.6708072	mito	OMICS	5
ENSG00000171861	FALSE	0.666802	mito	OMICS	5
ENSG00000198888	TRUE	0.66655916	mito	OMICS	1
ENSG00000140374	TRUE	0.655411	mito	OMICS	4
ENSG00000198938	TRUE	0.6540195	mito	OMICS	1
ENSG00000152234	TRUE	0.6390998	mito	OMICS	5
ENSG00000122971	TRUE	0.6291365	mito	OMICS	2
ENSG00000147586	TRUE	0.6260655	mito	OMICS	5
ENSG00000146701	TRUE	0.62418854	mito	OMICS	2
ENSG00000117593	TRUE	0.6126746	mito	OMICS	4
ENSG00000130159	TRUE	0.6076769	mito	OMICS	5
ENSG00000262814	TRUE	0.60295737	mito	OMICS	3
ENSG00000228253	TRUE	0.6011729	mito	OMICS	4
ENSG00000168827	TRUE	0.59443116	mito	OMICS	5
ENSG00000088682	TRUE	0.589167	mito	OMICS	5
ENSG00000196365	TRUE	0.5881953	mito	OMICS	1
ENSG00000107020	FALSE	0.5828343	mito	OMICS	3
ENSG00000137513	TRUE	0.5817764	mito	OMICS	5
ENSG00000184752	TRUE	0.5792291	mito	OMICS	2
ENSG00000162851	FALSE	0.57280815	mito	OMICS	3
ENSG00000138495	FALSE	0.5724808	mito	OMICS	5
ENSG00000075336	FALSE	0.5698127	mito	OMICS	4
ENSG00000164919	FALSE	0.56897795	mito	OMICS	2
ENSG00000099821	TRUE	0.5674638	mito	OMICS	5
ENSG00000048544	FALSE	0.56573296	mito	OMICS	2
ENSG00000103356	TRUE	0.56122255	mito	OMICS	2
ENSG00000109390	FALSE	0.56108075	mito	OMICS	2
ENSG00000108528	TRUE	0.55423546	mito	OMICS	1
ENSG00000110074	TRUE	0.55340475	mito	OMICS	4
ENSG00000029639	FALSE	0.541095	mito	OMICS	4
ENSG00000198886	TRUE	0.5331793	mito	OMICS	5
ENSG00000156469	FALSE	0.53279495	mito	OMICS	4
ENSG00000132463	FALSE	0.53137636	mito	OMICS	3
ENSG00000154719	FALSE	0.5310206	mito	OMICS	5
ENSG00000119689	TRUE	0.52388597	mito	OMICS	4
ENSG00000004142	FALSE	0.5238709	mito	OMICS	4
ENSG00000173436	FALSE	0.52351123	mito	OMICS	4
ENSG00000137038	FALSE	0.5190514	mito	OMICS	4
ENSG00000166902	FALSE	0.5149097	mito	OMICS	5
ENSG00000169020	FALSE	0.5129196	mito	OMICS	2
ENSG00000137806	TRUE	0.511928	mito	OMICS	4
ENSG00000112996	FALSE	0.51121134	mito	OMICS	3
ENSG00000132541	FALSE	0.5084529	mito	OMICS	5
ENSG00000175581	FALSE	0.5061132	mito	OMICS	1
ENSG00000116874	TRUE	0.5031882	mito	OMICS	4
ENSG00000162396	TRUE	0.49454972	mito	OMICS	5
ENSG00000014919	TRUE	0.4847203	mito	OMICS	4
ENSG00000131368	TRUE	0.48391485	mito	OMICS	4
ENSG00000198727	TRUE	0.4822843	mito	OMICS	1
ENSG00000075239	TRUE	0.47879615	mito	OMICS	4
ENSG00000163319	FALSE	0.47765824	mito	OMICS	1
ENSG00000118246	TRUE	0.47600502	mito	OMICS	2
ENSG00000135972	FALSE	0.47277614	mito	OMICS	2
ENSG00000061794	FALSE	0.4725888	mito	OMICS	1
ENSG00000165060	TRUE	0.47115165	mito	OMICS	4
ENSG00000125356	TRUE	0.46941617	mito	OMICS	5
ENSG00000160688	TRUE	0.46912742	mito	OMICS	5
ENSG00000103423	FALSE	0.4686769	mito	OMICS	4
ENSG00000120053	FALSE	0.4627443	mito	OMICS	3
ENSG00000143158	FALSE	0.44921902	mito	OMICS	5
ENSG00000146066	FALSE	0.44575801	mito	OMICS	5
ENSG00000132591	TRUE	0.44218913	mito	OMICS	2
ENSG00000006695	TRUE	0.4373473	mito	OMICS	5
ENSG00000130414	TRUE	0.4372727	mito	OMICS	2
ENSG00000250479	TRUE	0.43531406	mito	OMICS	5
ENSG00000130312	FALSE	0.43429142	mito	OMICS	3
ENSG00000122033	FALSE	0.4334062	mito	OMICS	4
ENSG00000148334	FALSE	0.431614	mito	OMICS	4
ENSG00000105220	FALSE	0.4221131	mito	OMICS	2
ENSG00000085760	FALSE	0.42206106	mito	OMICS	5
ENSG00000165688	TRUE	0.4163256	mito	OMICS	3
ENSG00000167112	FALSE	0.40811664	mito	OMICS	1
ENSG00000138029	TRUE	0.4065398	mito	OMICS	1
ENSG00000139428	FALSE	0.40217662	mito	OMICS	5
ENSG00000156467	TRUE	0.40089348	mito	OMICS	2
ENSG00000239789	FALSE	0.39967895	mito	OMICS	3
ENSG00000204568	FALSE	0.39838508	mito	OMICS	1
ENSG00000112855	TRUE	0.39288047	mito	OMICS	4
ENSG00000136521	FALSE	0.3868023	mito	OMICS	5
ENSG00000163170	TRUE	0.38638976	mito	OMICS	5
ENSG00000135390	FALSE	0.3861599	mito	OMICS	4
ENSG00000130347	TRUE	0.38135022	mito	OMICS	5
ENSG00000115541	TRUE	0.37838373	mito	OMICS	4
ENSG00000136143	TRUE	0.37760085	mito	OMICS	1
ENSG00000165898	TRUE	0.37253633	mito	OMICS	1
ENSG00000099624	TRUE	0.3721217	mito	OMICS	1
ENSG00000127184	FALSE	0.3704927	mito	OMICS	2
ENSG00000100294	TRUE	0.36383516	mito	OMICS	5
ENSG00000130348	TRUE	0.3633079	mito	OMICS	1
ENSG00000163684	FALSE	0.3623488	mito	OMICS	4
ENSG00000139531	FALSE	0.36102575	mito	OMICS	5
ENSG00000124523	FALSE	0.35472268	mito	OMICS	2
ENSG00000138095	TRUE	0.35455915	mito	OMICS	5
ENSG00000213585	FALSE	0.35410187	mito	OMICS	1
ENSG00000177150	FALSE	0.34967238	mito	OMICS	1
ENSG00000182180	TRUE	0.34757861	mito	OMICS	5
ENSG00000163626	FALSE	0.34449944	mito	OMICS	1
ENSG00000172269	FALSE	0.34408247	mito	OMICS	3
ENSG00000096080	FALSE	0.33988836	mito	OMICS	1
ENSG00000147684	TRUE	0.33765647	mito	OMICS	3
ENSG00000132423	FALSE	0.33714682	mito	OMICS	5
ENSG00000131844	FALSE	0.3346745	mito	OMICS	4
ENSG00000172172	FALSE	0.33037633	mito	OMICS	5
ENSG00000128311	FALSE	0.3294156	mito	OMICS	2
ENSG00000133028	TRUE	0.32842088	mito	OMICS	4
ENSG00000181610	TRUE	0.32696074	mito	OMICS	4
ENSG00000167863	FALSE	0.32499236	mito	OMICS	2
ENSG00000161558	FALSE	0.3236271	mito	OMICS	3
ENSG00000167969	FALSE	0.32345888	mito	OMICS	4
ENSG00000186687	TRUE	0.32259578	mito	OMICS	5
ENSG00000174032	FALSE	0.3199538	mito	OMICS	5
ENSG00000165678	FALSE	0.31841287	mito	OMICS	2
ENSG00000138399	FALSE	0.31571615	mito	OMICS	4
ENSG00000124608	TRUE	0.31239215	mito	OMICS	5
ENSG00000100714	FALSE	0.30871317	mito	OMICS	1
ENSG00000086504	FALSE	0.30556032	mito	OMICS	5
ENSG00000113048	FALSE	0.30470195	mito	OMICS	5
ENSG00000107537	FALSE	0.30039594	mito	OMICS	4
ENSG00000197912	TRUE	0.30000985	mito	OMICS	4
ENSG00000137714	FALSE	0.2991986	mito	OMICS	5
ENSG00000224877	TRUE	0.29877704	mito	OMICS	2
ENSG00000128050	FALSE	0.29860258	mito	OMICS	5
ENSG00000145494	TRUE	0.29809174	mito	OMICS	2
ENSG00000156411	FALSE	0.29762867	mito	OMICS	5
ENSG00000130204	FALSE	0.2956614	mito	OMICS	2
ENSG00000117054	TRUE	0.29140705	mito	OMICS	4
ENSG00000178741	TRUE	0.29133767	mito	OMICS	2
ENSG00000065518	FALSE	0.29063836	mito	OMICS	5
ENSG00000132570	FALSE	0.28920543	mito	OMICS	2
ENSG00000242485	FALSE	0.2886535	mito	OMICS	4
ENSG00000204316	TRUE	0.28437838	mito	OMICS	2
ENSG00000166411	TRUE	0.2838683	mito	OMICS	5
ENSG00000173141	FALSE	0.2810342	mito	OMICS	5
ENSG00000104325	FALSE	0.2799004	mito	OMICS	3
ENSG00000167186	TRUE	0.2784787	mito	OMICS	3
ENSG00000146729	FALSE	0.272703	mito	OMICS	1
ENSG00000106554	FALSE	0.26956254	mito	OMICS	5
ENSG00000198763	TRUE	0.26773068	mito	OMICS	2
ENSG00000123297	TRUE	0.2673717	mito	OMICS	1
ENSG00000232388	FALSE	0.2672513	mito	OMICS	2
ENSG00000121897	TRUE	0.2669827	mito	OMICS	2
ENSG00000004779	FALSE	0.26580772	mito	OMICS	1
ENSG00000132305	FALSE	0.2648912	mito	OMICS	2
ENSG00000135070	TRUE	0.2636936	mito	OMICS	1
ENSG00000141385	TRUE	0.2629841	mito	OMICS	4
ENSG00000148450	FALSE	0.2628655	mito	OMICS	2
ENSG00000128609	FALSE	0.2622311	mito	OMICS	3
ENSG00000112031	FALSE	0.26215565	mito	OMICS	5
ENSG00000239900	FALSE	0.2612195	mito	OMICS	2
ENSG00000142082	FALSE	0.2610691	mito	OMICS	4
ENSG00000166136	TRUE	0.2587538	mito	OMICS	2
ENSG00000198786	TRUE	0.25842705	mito	OMICS	4
ENSG00000060762	TRUE	0.25369543	mito	OMICS	2
ENSG00000042286	FALSE	0.25367004	mito	OMICS	2
ENSG00000186951	FALSE	0.25266215	mito	OMICS	5
ENSG00000151729	TRUE	0.24600208	mito	OMICS	2
ENSG00000099795	TRUE	0.24572554	mito	OMICS	5
ENSG00000174173	TRUE	0.24554135	mito	OMICS	2
ENSG00000247626	TRUE	0.24475136	mito	OMICS	3
ENSG00000166260	FALSE	0.24460588	mito	OMICS	1
ENSG00000198431	FALSE	0.24285585	mito	OMICS	2
ENSG00000037897	FALSE	0.23781027	mito	OMICS	4
ENSG00000132361	FALSE	0.23694324	mito	OMICS	3
ENSG00000148187	FALSE	0.23597334	mito	OMICS	3
ENSG00000147853	FALSE	0.23572353	mito	OMICS	4
ENSG00000138796	TRUE	0.23512186	mito	OMICS	2
ENSG00000150401	FALSE	0.23510103	mito	OMICS	5
ENSG00000105197	TRUE	0.23503435	mito	OMICS	1
ENSG00000100347	FALSE	0.23273641	mito	OMICS	5
ENSG00000122729	FALSE	0.22952966	mito	OMICS	5
ENSG00000101181	FALSE	0.22663473	mito	OMICS	3
ENSG00000108515	FALSE	0.22656219	mito	OMICS	4
ENSG00000163344	FALSE	0.225126	mito	OMICS	5
ENSG00000182810	FALSE	0.22381414	mito	OMICS	5
ENSG00000127540	FALSE	0.2237102	mito	OMICS	5
ENSG00000174437	FALSE	0.2195217	mito	OMICS	2
ENSG00000130349	FALSE	0.21864273	mito	OMICS	2
ENSG00000168275	TRUE	0.21806408	mito	OMICS	4
ENSG00000147123	TRUE	0.21559207	mito	OMICS	4
ENSG00000168924	FALSE	0.2153466	mito	OMICS	2
ENSG00000116898	FALSE	0.21355377	mito	OMICS	5
ENSG00000072778	TRUE	0.21009623	mito	OMICS	2
ENSG00000104835	TRUE	0.20969519	mito	OMICS	4
ENSG00000090266	FALSE	0.2073362	mito	OMICS	4
ENSG00000127125	TRUE	0.206874	mito	OMICS	2
ENSG00000138363	FALSE	0.20602858	mito	OMICS	4
ENSG00000184719	FALSE	0.20442572	mito	OMICS	2
ENSG00000105793	FALSE	0.20429684	mito	OMICS	4
ENSG00000144381	TRUE	0.20414986	mito	OMICS	1
ENSG00000150779	FALSE	0.20403145	mito	OMICS	2
ENSG00000104823	FALSE	0.20300889	mito	OMICS	2
ENSG00000180992	FALSE	0.2025413	mito	OMICS	4
ENSG00000158042	FALSE	0.20208943	mito	OMICS	4
ENSG00000162377	TRUE	0.20185442	mito	OMICS	5
ENSG00000183648	FALSE	0.20043759	mito	OMICS	2
ENSG00000125741	TRUE	0.19630773	mito	OMICS	2
ENSG00000197580	FALSE	0.18956135	mito	OMICS	4
ENSG00000069998	FALSE	0.18780571	mito	OMICS	2
ENSG00000265354	FALSE	0.18608548	mito	OMICS	4
ENSG00000140876	FALSE	0.18458922	mito	OMICS	5
ENSG00000074582	TRUE	0.18376912	mito	OMICS	2
ENSG00000159111	FALSE	0.18332167	mito	OMICS	2
ENSG00000105568	FALSE	0.18079433	mito	OMICS	2
ENSG00000188690	FALSE	0.18044302	mito	OMICS	2
ENSG00000198804	TRUE	0.17706707	mito	OMICS	1
ENSG00000177192	TRUE	0.17678781	mito	OMICS	2
ENSG00000184831	FALSE	0.17662784	mito	OMICS	1
ENSG00000156170	TRUE	0.17505223	mito	OMICS	3
ENSG00000184076	FALSE	0.17439461	mito	OMICS	3
ENSG00000106305	FALSE	0.17413718	mito	OMICS	4
ENSG00000126088	FALSE	0.17398584	mito	OMICS	2
ENSG00000082212	FALSE	0.17301545	mito	OMICS	1
ENSG00000148459	TRUE	0.17292047	mito	OMICS	5
ENSG00000105379	TRUE	0.17182204	mito	OMICS	4
ENSG00000105819	TRUE	0.17020103	mito	OMICS	5
ENSG00000151366	TRUE	0.1688067	mito	OMICS	5
ENSG00000127774	FALSE	0.16487083	mito	OMICS	5
ENSG00000167283	FALSE	0.16381133	mito	OMICS	3
ENSG00000137288	TRUE	0.1611077	mito	OMICS	1
ENSG00000063241	FALSE	0.15888546	mito	OMICS	5
ENSG00000127884	TRUE	0.15884416	mito	OMICS	3
ENSG00000136270	FALSE	0.15662532	mito	OMICS	1
ENSG00000122140	TRUE	0.15552856	mito	OMICS	4
ENSG00000143198	FALSE	0.15454118	mito	OMICS	3
ENSG00000151413	TRUE	0.15353037	mito	OMICS	2
ENSG00000109519	FALSE	0.1530843	mito	OMICS	1
ENSG00000106591	FALSE	0.15287896	mito	OMICS	2
ENSG00000110013	FALSE	0.15232012	mito	OMICS	4
ENSG00000240230	FALSE	0.15209219	mito	OMICS	3
ENSG00000085998	FALSE	0.15058658	mito	OMICS	4
ENSG00000054148	FALSE	0.149815	mito	OMICS	2
ENSG00000163382	TRUE	0.14944953	mito	OMICS	4
ENSG00000197448	FALSE	0.14914408	mito	OMICS	4
ENSG00000139131	TRUE	0.14815117	mito	OMICS	1
ENSG00000128694	FALSE	0.14701833	mito	OMICS	4
ENSG00000232838	TRUE	0.14700094	mito	OMICS	4
ENSG00000103066	FALSE	0.14658524	mito	OMICS	2
ENSG00000115364	FALSE	0.14554921	mito	OMICS	5
ENSG00000169599	TRUE	0.14267308	mito	OMICS	1
ENSG00000167815	FALSE	0.14218627	mito	OMICS	1
ENSG00000153944	FALSE	0.14122987	mito	OMICS	2
ENSG00000124532	FALSE	0.14117502	mito	OMICS	4
ENSG00000027001	TRUE	0.14045852	mito	OMICS	2
ENSG00000148950	FALSE	0.13951989	mito	OMICS	2
ENSG00000159445	FALSE	0.13921194	mito	OMICS	2
ENSG00000164258	TRUE	0.13748811	mito	OMICS	1
ENSG00000103245	FALSE	0.13742538	mito	OMICS	4
ENSG00000218739	FALSE	0.137257	mito	OMICS	5
ENSG00000095906	FALSE	0.1370934	mito	OMICS	1
ENSG00000136522	FALSE	0.13674988	mito	OMICS	3
ENSG00000128928	FALSE	0.13619843	mito	OMICS	2
ENSG00000168291	TRUE	0.13618399	mito	OMICS	1
ENSG00000171202	TRUE	0.1359553	mito	OMICS	5
ENSG00000105409	FALSE	0.13549834	mito	OMICS	2
ENSG00000138777	TRUE	0.13466692	mito	OMICS	2
ENSG00000102967	FALSE	0.13455735	mito	OMICS	5
ENSG00000197345	FALSE	0.13434938	mito	OMICS	3
ENSG00000145982	TRUE	0.13350219	mito	OMICS	5
ENSG00000092094	FALSE	0.13349083	mito	OMICS	4
ENSG00000100897	FALSE	0.13347301	mito	OMICS	4
ENSG00000165526	FALSE	0.1332187	mito	OMICS	5
ENSG00000212907	TRUE	0.13225466	mito	OMICS	1
ENSG00000176340	TRUE	0.13213135	mito	OMICS	4
ENSG00000204922	TRUE	0.13171427	mito	OMICS	5
ENSG00000166165	FALSE	0.13081203	mito	OMICS	2
ENSG00000102125	TRUE	0.13064335	mito	OMICS	4
ENSG00000204564	FALSE	0.13052069	mito	OMICS	5
ENSG00000222011	FALSE	0.12938523	mito	OMICS	2
ENSG00000108561	TRUE	0.12830569	mito	OMICS	4
ENSG00000166228	FALSE	0.12816913	mito	OMICS	4
ENSG00000104980	FALSE	0.12717824	mito	OMICS	4
ENSG00000178057	TRUE	0.12658636	mito	OMICS	2
ENSG00000091640	FALSE	0.1249837	mito	OMICS	2
ENSG00000114491	FALSE	0.124746986	mito	OMICS	2
ENSG00000102738	FALSE	0.12431579	mito	OMICS	3
ENSG00000125901	FALSE	0.1242996	mito	OMICS	2
ENSG00000244005	TRUE	0.123918116	mito	OMICS	3
ENSG00000243147	FALSE	0.12365754	mito	OMICS	5
ENSG00000178814	FALSE	0.123283386	mito	OMICS	2
ENSG00000152700	FALSE	0.12300469	mito	OMICS	2
ENSG00000119421	TRUE	0.12286764	mito	OMICS	3
ENSG00000137133	FALSE	0.12238048	mito	OMICS	5
ENSG00000165283	FALSE	0.12215553	mito	OMICS	4
ENSG00000116096	FALSE	0.12199573	mito	OMICS	2
ENSG00000117305	TRUE	0.1208409	mito	OMICS	2
ENSG00000023330	FALSE	0.120523125	mito	OMICS	3
ENSG00000151093	FALSE	0.120376185	mito	OMICS	3
ENSG00000134905	TRUE	0.119804986	mito	OMICS	4
ENSG00000109775	FALSE	0.119459465	mito	OMICS	2
ENSG00000135469	FALSE	0.1193636	mito	OMICS	3
ENSG00000072062	FALSE	0.118912324	mito	OMICS	2
ENSG00000176623	FALSE	0.118904665	mito	OMICS	2
ENSG00000167113	TRUE	0.118165374	mito	OMICS	2
ENSG00000124217	FALSE	0.11720361	mito	OMICS	4
ENSG00000277972	FALSE	0.1160332	mito	OMICS	4
ENSG00000075415	TRUE	0.11586449	mito	OMICS	5
ENSG00000172171	FALSE	0.11573983	mito	OMICS	5
ENSG00000243989	FALSE	0.114969246	mito	OMICS	5
ENSG00000108826	FALSE	0.11488752	mito	OMICS	5
ENSG00000144199	FALSE	0.11446027	mito	OMICS	4
ENSG00000108064	TRUE	0.11427025	mito	OMICS	2
ENSG00000140905	FALSE	0.112807676	mito	OMICS	4
ENSG00000137106	FALSE	0.111845076	mito	OMICS	1
ENSG00000116221	FALSE	0.11184119	mito	OMICS	1
ENSG00000243716	FALSE	0.111620404	mito	OMICS	5
ENSG00000033011	FALSE	0.11125997	mito	OMICS	4
ENSG00000107815	TRUE	0.111239344	mito	OMICS	4
ENSG00000149925	FALSE	0.11080064	mito	OMICS	2
ENSG00000217930	TRUE	0.109968066	mito	OMICS	2
ENSG00000090263	FALSE	0.10995932	mito	OMICS	2
ENSG00000172586	FALSE	0.10983159	mito	OMICS	2
ENSG00000131730	FALSE	0.10963696	mito	OMICS	5
ENSG00000173915	TRUE	0.1094708	mito	OMICS	1
ENSG00000156928	FALSE	0.10918703	mito	OMICS	5
ENSG00000211584	FALSE	0.10839319	mito	OMICS	2
ENSG00000124172	TRUE	0.10775259	mito	OMICS	4
ENSG00000214113	TRUE	0.10743114	mito	OMICS	2
ENSG00000067704	TRUE	0.10738766	mito	OMICS	4
ENSG00000106105	TRUE	0.10640925	mito	OMICS	4
ENSG00000164896	FALSE	0.10631654	mito	OMICS	5
ENSG00000248098	FALSE	0.10620246	mito	OMICS	5
ENSG00000106992	FALSE	0.10611455	mito	OMICS	2
ENSG00000156990	FALSE	0.105458505	mito	OMICS	1
ENSG00000136718	FALSE	0.10526821	mito	OMICS	3
ENSG00000178449	TRUE	0.10505496	mito	OMICS	2
ENSG00000162735	FALSE	0.10450017	mito	OMICS	5
ENSG00000134146	FALSE	0.1037602	mito	OMICS	4
ENSG00000059769	FALSE	0.103285074	mito	OMICS	2
ENSG00000169727	FALSE	0.10295507	mito	OMICS	4
ENSG00000170445	FALSE	0.10267005	mito	OMICS	2
ENSG00000100983	FALSE	0.1021995	mito	OMICS	2
ENSG00000048028	FALSE	0.10203638	mito	OMICS	2
ENSG00000182902	FALSE	0.10147982	mito	OMICS	2
ENSG00000204370	TRUE	0.10145037	mito	OMICS	5
ENSG00000162889	FALSE	0.100800104	mito	OMICS	2
ENSG00000134056	FALSE	0.100680694	mito	OMICS	2
ENSG00000241468	FALSE	0.09970292	mito	OMICS	1
ENSG00000256269	FALSE	0.099613614	mito	OMICS	5
ENSG00000146282	TRUE	0.09891527	mito	OMICS	4
ENSG00000078668	FALSE	0.098324925	mito	OMICS	2
ENSG00000133835	FALSE	0.097576395	mito	OMICS	5
ENSG00000106246	FALSE	0.096822985	mito	OMICS	3
ENSG00000137700	FALSE	0.096590094	mito	OMICS	1
ENSG00000178921	FALSE	0.096170686	mito	OMICS	4
ENSG00000135336	FALSE	0.09568384	mito	OMICS	2
ENSG00000171103	FALSE	0.0952853	mito	OMICS	4
ENSG00000076242	FALSE	0.09483613	mito	OMICS	2
ENSG00000101246	FALSE	0.09471849	mito	OMICS	2
ENSG00000144182	TRUE	0.09469865	mito	OMICS	5
ENSG00000269547	FALSE	0.09461028	mito	OMICS	5
ENSG00000174842	FALSE	0.09433956	mito	OMICS	2
ENSG00000156885	TRUE	0.09397305	mito	OMICS	1
ENSG00000068654	FALSE	0.0938945	mito	OMICS	4
ENSG00000227729	FALSE	0.09379274	mito	OMICS	4
ENSG00000006744	TRUE	0.093053535	mito	OMICS	4
ENSG00000101391	FALSE	0.092837766	mito	OMICS	5
ENSG00000185104	FALSE	0.09281391	mito	OMICS	4
ENSG00000116521	FALSE	0.09253705	mito	OMICS	2
ENSG00000159131	FALSE	0.09221013	mito	OMICS	4
ENSG00000138035	TRUE	0.091952525	mito	OMICS	5
ENSG00000178605	FALSE	0.091905154	mito	OMICS	1
ENSG00000198380	FALSE	0.091690995	mito	OMICS	4
ENSG00000047315	FALSE	0.09068711	mito	OMICS	2
ENSG00000181873	TRUE	0.08956868	mito	OMICS	3
ENSG00000167315	FALSE	0.08953822	mito	OMICS	2
ENSG00000115084	FALSE	0.08911472	mito	OMICS	5
ENSG00000149313	FALSE	0.08870241	mito	OMICS	2
ENSG00000136897	FALSE	0.08851807	mito	OMICS	4
ENSG00000148672	FALSE	0.08846059	mito	OMICS	1
ENSG00000173153	FALSE	0.088252984	mito	OMICS	5
ENSG00000167862	FALSE	0.08820153	mito	OMICS	1
ENSG00000129625	FALSE	0.0879833	mito	OMICS	2
ENSG00000112695	FALSE	0.087555245	mito	OMICS	1
ENSG00000168496	FALSE	0.08736287	mito	OMICS	2
ENSG00000092054	FALSE	0.087147355	mito	OMICS	4
ENSG00000163607	FALSE	0.08709086	mito	OMICS	1
ENSG00000187522	FALSE	0.08631543	mito	OMICS	2
ENSG00000173660	TRUE	0.08605574	mito	OMICS	2
ENSG00000175198	FALSE	0.085702665	mito	OMICS	5
ENSG00000186010	TRUE	0.0851224	mito	OMICS	2
ENSG00000171503	TRUE	0.08490205	mito	OMICS	2
ENSG00000101407	FALSE	0.08476435	mito	OMICS	4
ENSG00000119446	FALSE	0.0845149	mito	OMICS	2
ENSG00000100413	FALSE	0.08449516	mito	OMICS	2
ENSG00000125166	TRUE	0.084315985	mito	OMICS	1
ENSG00000244187	FALSE	0.08409056	mito	OMICS	2
ENSG00000241258	FALSE	0.0835486	mito	OMICS	4
ENSG00000164967	FALSE	0.08349872	mito	OMICS	5
ENSG00000132341	FALSE	0.08336956	mito	OMICS	2
ENSG00000089220	FALSE	0.08303658	mito	OMICS	3
ENSG00000165792	FALSE	0.08285354	mito	OMICS	4
ENSG00000102763	FALSE	0.08282858	mito	OMICS	2
ENSG00000138347	FALSE	0.082410336	mito	OMICS	5
ENSG00000163738	FALSE	0.08230392	mito	OMICS	4
ENSG00000143106	FALSE	0.08228415	mito	OMICS	4
ENSG00000142751	FALSE	0.08226966	mito	OMICS	4
ENSG00000116353	TRUE	0.081653796	mito	OMICS	1
ENSG00000151376	FALSE	0.081072666	mito	OMICS	4
ENSG00000155463	TRUE	0.081018716	mito	OMICS	5
ENSG00000144120	FALSE	0.08054203	mito	OMICS	4
ENSG00000168653	FALSE	0.08040498	mito	OMICS	1
ENSG00000122643	FALSE	0.079968765	mito	OMICS	2
ENSG00000179085	FALSE	0.079711	mito	OMICS	4
ENSG00000166575	FALSE	0.07939558	mito	OMICS	5
ENSG00000164898	FALSE	0.079385646	mito	OMICS	2
ENSG00000138085	FALSE	0.07925791	mito	OMICS	4
ENSG00000100567	FALSE	0.07872619	mito	OMICS	2
ENSG00000116138	FALSE	0.07860119	mito	OMICS	2
ENSG00000104341	FALSE	0.07838113	mito	OMICS	2
ENSG00000062582	FALSE	0.07745363	mito	OMICS	3
ENSG00000164051	FALSE	0.07721395	mito	OMICS	3
ENSG00000160972	FALSE	0.077073105	mito	OMICS	5
ENSG00000186073	FALSE	0.0770071	mito	OMICS	2
ENSG00000108439	FALSE	0.07676901	mito	OMICS	5
ENSG00000266472	FALSE	0.07651885	mito	OMICS	4
ENSG00000134014	FALSE	0.075862624	mito	OMICS	4
ENSG00000107951	TRUE	0.07574873	mito	OMICS	5
ENSG00000053770	FALSE	0.07568135	mito	OMICS	4
ENSG00000112110	FALSE	0.075573325	mito	OMICS	1
ENSG00000075886	FALSE	0.07529086	mito	OMICS	2
ENSG00000140986	FALSE	0.075151876	mito	OMICS	2
ENSG00000189369	FALSE	0.07508171	mito	OMICS	2
ENSG00000157823	FALSE	0.07477857	mito	OMICS	5
ENSG00000005801	FALSE	0.074674666	mito	OMICS	2
ENSG00000120699	FALSE	0.074281	mito	OMICS	2
ENSG00000172053	FALSE	0.074167825	mito	OMICS	3
ENSG00000144559	FALSE	0.0738212	mito	OMICS	1
ENSG00000135002	FALSE	0.073596224	mito	OMICS	2
ENSG00000197296	FALSE	0.07343734	mito	OMICS	1
ENSG00000165192	FALSE	0.07281954	mito	OMICS	2
ENSG00000070087	FALSE	0.07243953	mito	OMICS	2
ENSG00000006757	TRUE	0.07243184	mito	OMICS	4
ENSG00000133983	FALSE	0.07238646	mito	OMICS	4
ENSG00000185875	FALSE	0.07207999	mito	OMICS	2
ENSG00000163832	FALSE	0.07170897	mito	OMICS	2
ENSG00000253251	FALSE	0.07169324	mito	OMICS	4
ENSG00000165672	FALSE	0.07132351	mito	OMICS	1
ENSG00000143183	FALSE	0.0711868	mito	OMICS	4
ENSG00000171953	TRUE	0.07111954	mito	OMICS	2
ENSG00000174405	FALSE	0.071052566	mito	OMICS	2
ENSG00000215712	FALSE	0.0710372	mito	OMICS	3
ENSG00000084092	FALSE	0.07095373	mito	OMICS	2
ENSG00000185379	FALSE	0.07086703	mito	OMICS	4
ENSG00000165832	FALSE	0.07077754	mito	OMICS	5
ENSG00000114686	TRUE	0.07046039	mito	OMICS	5
ENSG00000121769	FALSE	0.070183456	mito	OMICS	5
ENSG00000136003	TRUE	0.070003405	mito	OMICS	5
ENSG00000144021	FALSE	0.06966073	mito	OMICS	2
ENSG00000180425	FALSE	0.06930674	mito	OMICS	1
ENSG00000173065	FALSE	0.069172636	mito	OMICS	4
ENSG00000278535	FALSE	0.06905284	mito	OMICS	1
ENSG00000198791	FALSE	0.06894777	mito	OMICS	4
ENSG00000164494	TRUE	0.06887153	mito	OMICS	3
ENSG00000115641	FALSE	0.0688174	mito	OMICS	2
ENSG00000138073	FALSE	0.06860331	mito	OMICS	2
ENSG00000171612	FALSE	0.068443686	mito	OMICS	2
ENSG00000168890	FALSE	0.06801881	mito	OMICS	4
ENSG00000106009	FALSE	0.06799287	mito	OMICS	4
ENSG00000103353	FALSE	0.06735885	mito	OMICS	4
ENSG00000147592	FALSE	0.06699759	mito	OMICS	5
ENSG00000119711	FALSE	0.066865444	mito	OMICS	4
ENSG00000067225	FALSE	0.06673514	mito	OMICS	1
ENSG00000147457	FALSE	0.06670769	mito	OMICS	2
ENSG00000167904	FALSE	0.06668272	mito	OMICS	5
ENSG00000053900	FALSE	0.066189915	mito	OMICS	4
ENSG00000104356	TRUE	0.06615876	mito	OMICS	5
ENSG00000117791	FALSE	0.066070855	mito	OMICS	5
ENSG00000103202	FALSE	0.06583813	mito	OMICS	5
ENSG00000175309	FALSE	0.06550211	mito	OMICS	4
ENSG00000177700	FALSE	0.06513385	mito	OMICS	2
ENSG00000188807	FALSE	0.06497781	mito	OMICS	2
ENSG00000174547	FALSE	0.06484817	mito	OMICS	5
ENSG00000137285	FALSE	0.06479036	mito	OMICS	4
ENSG00000139645	FALSE	0.06470471	mito	OMICS	2
ENSG00000114988	FALSE	0.064674616	mito	OMICS	5
ENSG00000174840	TRUE	0.06464334	mito	OMICS	5
ENSG00000172366	FALSE	0.064473905	mito	OMICS	3
ENSG00000143553	FALSE	0.06407119	mito	OMICS	2
ENSG00000100726	FALSE	0.06400257	mito	OMICS	1
ENSG00000095059	FALSE	0.06379195	mito	OMICS	4
ENSG00000137992	FALSE	0.06374843	mito	OMICS	2
ENSG00000188488	FALSE	0.06350308	mito	OMICS	2
ENSG00000068784	FALSE	0.0632752	mito	OMICS	2
ENSG00000154330	FALSE	0.06306031	mito	OMICS	4
ENSG00000166797	FALSE	0.06302317	mito	OMICS	5
ENSG00000004455	FALSE	0.06261273	mito	OMICS	2
ENSG00000171497	FALSE	0.06260608	mito	OMICS	2
ENSG00000164187	FALSE	0.062380467	mito	OMICS	5
ENSG00000157881	FALSE	0.06195129	mito	OMICS	5
ENSG00000162461	FALSE	0.061669573	mito	OMICS	2
ENSG00000111639	FALSE	0.0612394	mito	OMICS	5
ENSG00000138115	FALSE	0.06098436	mito	OMICS	2
ENSG00000181192	FALSE	0.06094881	mito	OMICS	2
ENSG00000078070	FALSE	0.060925387	mito	OMICS	2
ENSG00000167965	FALSE	0.060870737	mito	OMICS	4
ENSG00000107959	TRUE	0.060153123	mito	OMICS	1
ENSG00000132612	FALSE	0.059888672	mito	OMICS	2
ENSG00000126602	TRUE	0.05979775	mito	OMICS	4
ENSG00000231852	FALSE	0.05979601	mito	OMICS	2
ENSG00000108963	FALSE	0.059794735	mito	OMICS	2
ENSG00000197620	FALSE	0.059705064	mito	OMICS	2
ENSG00000185238	FALSE	0.05969687	mito	OMICS	5
ENSG00000164309	FALSE	0.059694137	mito	OMICS	4
ENSG00000182919	FALSE	0.05950007	mito	OMICS	2
ENSG00000177981	FALSE	0.059489165	mito	OMICS	5
ENSG00000023572	FALSE	0.05947672	mito	OMICS	4
ENSG00000144908	FALSE	0.059266053	mito	OMICS	5
ENSG00000174206	FALSE	0.059158694	mito	OMICS	5
ENSG00000134375	FALSE	0.059155207	mito	OMICS	1
ENSG00000160113	FALSE	0.059154287	mito	OMICS	4
ENSG00000144357	FALSE	0.058924165	mito	OMICS	4
ENSG00000117528	FALSE	0.05870052	mito	OMICS	4
ENSG00000115042	FALSE	0.058492932	mito	OMICS	4
ENSG00000174917	TRUE	0.058388073	mito	OMICS	3
ENSG00000213780	FALSE	0.05836663	mito	OMICS	4
ENSG00000014824	FALSE	0.058298595	mito	OMICS	4
ENSG00000099904	FALSE	0.0582519	mito	OMICS	5
ENSG00000143942	FALSE	0.058195084	mito	OMICS	5
ENSG00000100116	FALSE	0.057373825	mito	OMICS	5
ENSG00000127804	FALSE	0.05729678	mito	OMICS	5
ENSG00000083123	FALSE	0.057296306	mito	OMICS	1
ENSG00000135372	FALSE	0.05708387	mito	OMICS	5
ENSG00000115307	FALSE	0.05700851	mito	OMICS	4
ENSG00000125971	FALSE	0.056938235	mito	OMICS	4
ENSG00000134809	FALSE	0.056703746	mito	OMICS	2
ENSG00000171204	TRUE	0.056632347	mito	OMICS	4
ENSG00000161654	FALSE	0.056420118	mito	OMICS	2
ENSG00000126756	FALSE	0.056149147	mito	OMICS	4
ENSG00000226124	FALSE	0.055790655	mito	OMICS	2
ENSG00000196865	FALSE	0.055789497	mito	OMICS	5
ENSG00000130299	TRUE	0.055555597	mito	OMICS	2
ENSG00000167272	FALSE	0.055550177	mito	OMICS	1
ENSG00000131269	TRUE	0.055511203	mito	OMICS	3
ENSG00000099977	FALSE	0.055480856	mito	OMICS	2
ENSG00000053371	FALSE	0.055463742	mito	OMICS	5
ENSG00000184207	FALSE	0.055047415	mito	OMICS	4
ENSG00000139684	FALSE	0.054555565	mito	OMICS	4
ENSG00000135624	FALSE	0.054524697	mito	OMICS	4
ENSG00000167118	FALSE	0.05448678	mito	OMICS	3
ENSG00000101452	FALSE	0.054425143	mito	OMICS	5
ENSG00000171723	FALSE	0.05419263	mito	OMICS	2
ENSG00000223496	FALSE	0.05394345	mito	OMICS	4
ENSG00000168792	FALSE	0.053813733	mito	OMICS	4
ENSG00000103024	TRUE	0.053773895	mito	OMICS	2
ENSG00000124422	FALSE	0.053585228	mito	OMICS	2
ENSG00000203797	FALSE	0.053384326	mito	OMICS	4
ENSG00000145743	FALSE	0.05326122	mito	OMICS	2
ENSG00000185246	FALSE	0.05321489	mito	OMICS	5
ENSG00000204147	FALSE	0.053146847	mito	OMICS	4
ENSG00000136381	FALSE	0.053025655	mito	OMICS	2
ENSG00000161513	TRUE	0.05292969	mito	OMICS	5
ENSG00000197170	FALSE	0.052925278	mito	OMICS	2
ENSG00000196305	FALSE	0.05270313	mito	OMICS	1
ENSG00000143353	FALSE	0.05255956	mito	OMICS	5
ENSG00000118873	FALSE	0.0524956	mito	OMICS	2
ENSG00000121671	FALSE	0.052427206	mito	OMICS	5
ENSG00000140521	TRUE	0.052301753	mito	OMICS	2
ENSG00000186298	FALSE	0.052233525	mito	OMICS	2
ENSG00000213965	FALSE	0.05214098	mito	OMICS	3
ENSG00000140319	FALSE	0.0520438	mito	OMICS	1
ENSG00000142002	FALSE	0.051982127	mito	OMICS	2
ENSG00000111641	FALSE	0.051942665	mito	OMICS	5
ENSG00000154174	TRUE	0.05188844	mito	OMICS	4
ENSG00000184470	FALSE	0.051843088	mito	OMICS	1
ENSG00000038532	FALSE	0.051742777	mito	OMICS	4
ENSG00000106853	FALSE	0.05173402	mito	OMICS	2
ENSG00000160193	FALSE	0.05162242	mito	OMICS	2
ENSG00000099899	FALSE	0.05152762	mito	OMICS	4
ENSG00000100902	FALSE	0.051460717	mito	OMICS	4
ENSG00000140400	FALSE	0.05142694	mito	OMICS	4
ENSG00000070061	FALSE	0.051422942	mito	OMICS	5
ENSG00000072506	TRUE	0.051415756	mito	OMICS	4
ENSG00000183513	TRUE	0.051388714	mito	OMICS	2
ENSG00000013563	FALSE	0.05137811	mito	OMICS	2
ENSG00000163702	FALSE	0.05130584	mito	OMICS	4
ENSG00000163655	FALSE	0.05114297	mito	OMICS	4
ENSG00000122477	FALSE	0.051110458	mito	OMICS	2
ENSG00000113845	TRUE	0.051054116	mito	OMICS	3
ENSG00000149761	FALSE	0.05102076	mito	OMICS	2
ENSG00000148824	FALSE	0.050686684	mito	OMICS	2
ENSG00000162910	FALSE	0.05063875	mito	OMICS	2
ENSG00000188938	FALSE	0.050564464	mito	OMICS	2
ENSG00000134049	FALSE	0.05052149	mito	OMICS	2
ENSG00000087884	FALSE	0.0504375	mito	OMICS	2
ENSG00000242612	FALSE	0.050256774	mito	OMICS	2
ENSG00000152620	TRUE	0.050217763	mito	OMICS	4
ENSG00000084754	TRUE	0.050024353	mito	OMICS	3
ENSG00000197982	FALSE	0.050022826	mito	OMICS	2
ENSG00000123983	FALSE	0.049910758	mito	OMICS	4
ENSG00000168393	FALSE	0.049690306	mito	OMICS	5
ENSG00000198015	FALSE	0.049536508	mito	OMICS	2
ENSG00000168701	FALSE	0.049327698	mito	OMICS	4
ENSG00000104442	FALSE	0.049222704	mito	OMICS	2
ENSG00000136448	FALSE	0.04915831	mito	OMICS	5
ENSG00000174953	FALSE	0.04905126	mito	OMICS	2
ENSG00000162600	FALSE	0.048903976	mito	OMICS	5
ENSG00000112304	FALSE	0.04883752	mito	OMICS	4
ENSG00000179271	FALSE	0.048744906	mito	OMICS	2
ENSG00000090432	FALSE	0.04873961	mito	OMICS	5
ENSG00000075234	FALSE	0.0487365	mito	OMICS	2
ENSG00000157212	FALSE	0.048524912	mito	OMICS	2
ENSG00000103707	TRUE	0.04845372	mito	OMICS	1
ENSG00000111271	FALSE	0.048403673	mito	OMICS	2
ENSG00000146809	FALSE	0.04839455	mito	OMICS	4
ENSG00000166133	FALSE	0.048289042	mito	OMICS	4
ENSG00000160216	FALSE	0.048266105	mito	OMICS	4
ENSG00000013375	FALSE	0.04818671	mito	OMICS	2
ENSG00000130764	FALSE	0.048038244	mito	OMICS	2
ENSG00000111275	FALSE	0.0479757	mito	OMICS	1
ENSG00000110536	FALSE	0.047871146	mito	OMICS	4
ENSG00000138768	FALSE	0.0478376	mito	OMICS	5
ENSG00000176894	FALSE	0.047765967	mito	OMICS	4
ENSG00000177971	FALSE	0.04770211	mito	OMICS	2
ENSG00000101986	FALSE	0.04768935	mito	OMICS	4
ENSG00000160124	FALSE	0.04763133	mito	OMICS	1
ENSG00000148606	FALSE	0.047607586	mito	OMICS	5
ENSG00000182199	FALSE	0.047595177	mito	OMICS	5
ENSG00000103150	FALSE	0.047588866	mito	OMICS	4
ENSG00000181061	FALSE	0.047507465	mito	OMICS	2
ENSG00000189376	FALSE	0.04749877	mito	OMICS	5
ENSG00000156017	FALSE	0.047475282	mito	OMICS	2
ENSG00000180185	FALSE	0.04715108	mito	OMICS	5
ENSG00000145362	FALSE	0.047107413	mito	OMICS	2
ENSG00000278540	FALSE	0.047031168	mito	OMICS	5
ENSG00000176978	FALSE	0.04701767	mito	OMICS	2
ENSG00000120159	FALSE	0.046974342	mito	OMICS	4
ENSG00000119705	FALSE	0.046839602	mito	OMICS	4
ENSG00000124275	FALSE	0.04659828	mito	OMICS	2
ENSG00000112667	FALSE	0.046556335	mito	OMICS	3
ENSG00000100462	FALSE	0.04647191	mito	OMICS	4
ENSG00000188811	FALSE	0.046323143	mito	OMICS	4
ENSG00000177646	TRUE	0.046176545	mito	OMICS	4
ENSG00000129925	FALSE	0.04610687	mito	OMICS	4
ENSG00000170634	FALSE	0.04596276	mito	OMICS	5
ENSG00000155189	FALSE	0.045813363	mito	OMICS	1
ENSG00000125484	FALSE	0.045797992	mito	OMICS	4
ENSG00000109971	FALSE	0.045551185	mito	OMICS	2
ENSG00000140043	FALSE	0.045528233	mito	OMICS	2
ENSG00000178982	FALSE	0.045527183	mito	OMICS	5
ENSG00000068394	FALSE	0.045515705	mito	OMICS	4
ENSG00000129991	FALSE	0.045510888	mito	OMICS	4
ENSG00000170417	FALSE	0.045393206	mito	OMICS	2
ENSG00000277161	FALSE	0.045279387	mito	OMICS	2
ENSG00000144959	FALSE	0.04514181	mito	OMICS	2
ENSG00000087157	FALSE	0.04493534	mito	OMICS	4
ENSG00000197713	FALSE	0.04482987	mito	OMICS	4
ENSG00000115520	FALSE	0.044824857	mito	OMICS	4
ENSG00000205339	FALSE	0.0448017	mito	OMICS	4
ENSG00000174886	TRUE	0.044731446	mito	OMICS	5
ENSG00000136783	FALSE	0.04472777	mito	OMICS	4
ENSG00000167701	FALSE	0.04472463	mito	OMICS	1
ENSG00000130193	FALSE	0.044716217	mito	OMICS	4
ENSG00000106344	FALSE	0.044686977	mito	OMICS	4
ENSG00000183172	FALSE	0.04458876	mito	OMICS	2
ENSG00000112874	FALSE	0.044531826	mito	OMICS	1
ENSG00000116649	FALSE	0.04441715	mito	OMICS	4
ENSG00000156381	FALSE	0.044375326	mito	OMICS	2
ENSG00000137996	FALSE	0.044347987	mito	OMICS	2
ENSG00000184619	FALSE	0.044253506	mito	OMICS	5
ENSG00000183520	FALSE	0.04419474	mito	OMICS	2
ENSG00000198837	FALSE	0.044189002	mito	OMICS	2
ENSG00000112294	FALSE	0.04416633	mito	OMICS	5
ENSG00000101940	FALSE	0.044032037	mito	OMICS	2
ENSG00000109919	FALSE	0.04396662	mito	OMICS	4
ENSG00000101844	FALSE	0.043863393	mito	OMICS	2
ENSG00000160539	FALSE	0.04384198	mito	OMICS	4
ENSG00000138074	FALSE	0.04383703	mito	OMICS	5
ENSG00000107223	FALSE	0.043802526	mito	OMICS	5
ENSG00000099814	FALSE	0.043802515	mito	OMICS	2
ENSG00000115593	FALSE	0.043742552	mito	OMICS	4
ENSG00000135094	FALSE	0.04373694	mito	OMICS	2
ENSG00000089335	FALSE	0.04368093	mito	OMICS	2
ENSG00000168802	FALSE	0.04366452	mito	OMICS	2
ENSG00000143811	FALSE	0.04365947	mito	OMICS	2
ENSG00000214022	FALSE	0.043560393	mito	OMICS	5
ENSG00000122034	FALSE	0.043489065	mito	OMICS	2
ENSG00000196230	FALSE	0.04348065	mito	OMICS	2
ENSG00000107130	FALSE	0.043473113	mito	OMICS	2
ENSG00000133424	FALSE	0.0433569	mito	OMICS	2
ENSG00000179163	FALSE	0.043310434	mito	OMICS	4
ENSG00000205544	FALSE	0.04329578	mito	OMICS	1
ENSG00000132613	FALSE	0.04325611	mito	OMICS	2
ENSG00000125630	FALSE	0.043077275	mito	OMICS	5
ENSG00000166922	FALSE	0.043061	mito	OMICS	2
ENSG00000148444	FALSE	0.042975403	mito	OMICS	2
ENSG00000111732	FALSE	0.042853642	mito	OMICS	5
ENSG00000099250	FALSE	0.04262656	mito	OMICS	4
ENSG00000244731	FALSE	0.042616237	mito	OMICS	2
ENSG00000179889	FALSE	0.042380262	mito	OMICS	2
ENSG00000153130	FALSE	0.042293157	mito	OMICS	2
ENSG00000117481	FALSE	0.042093642	mito	OMICS	3
ENSG00000122085	FALSE	0.04205542	mito	OMICS	2
ENSG00000126953	TRUE	0.04200301	mito	OMICS	4
ENSG00000132600	FALSE	0.04196078	mito	OMICS	4
ENSG00000106603	FALSE	0.041950747	mito	OMICS	4
ENSG00000100196	FALSE	0.04186598	mito	OMICS	4
ENSG00000090861	FALSE	0.041858833	mito	OMICS	2
ENSG00000116171	FALSE	0.041853584	mito	OMICS	5
ENSG00000277791	FALSE	0.041799903	mito	OMICS	2
ENSG00000198265	FALSE	0.041798655	mito	OMICS	2
ENSG00000147166	FALSE	0.041791912	mito	OMICS	2
ENSG00000163866	FALSE	0.04176284	mito	OMICS	4
ENSG00000101247	TRUE	0.041699715	mito	OMICS	3
ENSG00000197498	FALSE	0.041690376	mito	OMICS	2
ENSG00000102870	FALSE	0.041601557	mito	OMICS	2
ENSG00000135617	FALSE	0.041543394	mito	OMICS	5
ENSG00000169093	FALSE	0.04152737	mito	OMICS	5
ENSG00000106588	FALSE	0.041391075	mito	OMICS	1
ENSG00000157181	FALSE	0.041324493	mito	OMICS	2
ENSG00000039123	FALSE	0.041251436	mito	OMICS	2
ENSG00000243678	FALSE	0.041070938	mito	OMICS	2
ENSG00000159921	FALSE	0.041057944	mito	OMICS	4
ENSG00000088812	FALSE	0.04091218	mito	OMICS	2
ENSG00000114942	FALSE	0.0409006	mito	OMICS	2
ENSG00000120942	FALSE	0.04088645	mito	OMICS	5
ENSG00000174684	FALSE	0.040784746	mito	OMICS	2
ENSG00000113649	FALSE	0.040774833	mito	OMICS	2
ENSG00000079739	FALSE	0.04071329	mito	OMICS	2
ENSG00000164089	FALSE	0.04048489	mito	OMICS	2
ENSG00000112425	FALSE	0.040456988	mito	OMICS	4
ENSG00000255423	FALSE	0.040392425	mito	OMICS	4
ENSG00000134463	FALSE	0.040359713	mito	OMICS	4
ENSG00000141295	FALSE	0.040354256	mito	OMICS	5
ENSG00000185946	FALSE	0.040322747	mito	OMICS	5
ENSG00000108179	FALSE	0.04021471	mito	OMICS	3
ENSG00000119812	FALSE	0.040147074	mito	OMICS	2
ENSG00000132394	FALSE	0.040026367	mito	OMICS	2
ENSG00000116906	FALSE	0.040026348	mito	OMICS	2
ENSG00000181027	FALSE	0.039979827	mito	OMICS	2
ENSG00000104833	FALSE	0.03993617	mito	OMICS	4
ENSG00000169084	FALSE	0.039805703	mito	OMICS	2
ENSG00000065000	FALSE	0.039798222	mito	OMICS	4
ENSG00000257218	TRUE	0.039759018	mito	OMICS	5
ENSG00000196177	TRUE	0.039707873	mito	OMICS	2
ENSG00000087995	FALSE	0.03966862	mito	OMICS	2
ENSG00000148090	FALSE	0.039624467	mito	OMICS	5
ENSG00000104884	FALSE	0.039612465	mito	OMICS	5
ENSG00000134255	FALSE	0.039605044	mito	OMICS	2
ENSG00000278259	FALSE	0.03950636	mito	OMICS	5
ENSG00000131143	TRUE	0.039449703	mito	OMICS	2
ENSG00000172339	FALSE	0.03942335	mito	OMICS	5
ENSG00000042445	FALSE	0.039384868	mito	OMICS	2
ENSG00000100209	TRUE	0.039378364	mito	OMICS	5
ENSG00000262919	FALSE	0.03926482	mito	OMICS	2
ENSG00000105552	FALSE	0.039220255	mito	OMICS	4
ENSG00000133943	FALSE	0.039191503	mito	OMICS	2
ENSG00000130921	TRUE	0.039173134	mito	OMICS	4
ENSG00000049883	FALSE	0.03890214	mito	OMICS	4
ENSG00000165118	FALSE	0.038854863	mito	OMICS	2
ENSG00000167676	FALSE	0.038789045	mito	OMICS	2
ENSG00000176396	FALSE	0.03877886	mito	OMICS	2
ENSG00000247077	FALSE	0.038775783	mito	OMICS	4
ENSG00000089123	FALSE	0.038768142	mito	OMICS	4
ENSG00000267060	FALSE	0.03856257	mito	OMICS	2
ENSG00000060688	FALSE	0.038537383	mito	OMICS	2
ENSG00000254858	FALSE	0.038524028	mito	OMICS	1
ENSG00000137070	FALSE	0.038503308	mito	OMICS	2
ENSG00000105429	FALSE	0.038499717	mito	OMICS	5
ENSG00000148335	FALSE	0.03845122	mito	OMICS	4
ENSG00000078328	FALSE	0.038395487	mito	OMICS	2
ENSG00000132485	FALSE	0.038151912	mito	OMICS	2
ENSG00000182054	TRUE	0.038070545	mito	OMICS	5
ENSG00000197417	FALSE	0.03805313	mito	OMICS	4
ENSG00000183785	FALSE	0.038019452	mito	OMICS	2
ENSG00000181830	FALSE	0.037914038	mito	OMICS	2
ENSG00000186416	FALSE	0.037874516	mito	OMICS	5
ENSG00000188917	FALSE	0.037866995	mito	OMICS	5
ENSG00000142507	FALSE	0.03779576	mito	OMICS	4
ENSG00000197785	TRUE	0.037665214	mito	OMICS	2
ENSG00000167397	FALSE	0.037599403	mito	OMICS	2
ENSG00000066926	FALSE	0.03756891	mito	OMICS	3
ENSG00000135932	FALSE	0.03747647	mito	OMICS	2
ENSG00000057608	FALSE	0.037472915	mito	OMICS	2
ENSG00000105193	FALSE	0.037435353	mito	OMICS	2
ENSG00000122304	FALSE	0.03742692	mito	OMICS	2
ENSG00000037757	FALSE	0.037416138	mito	OMICS	2
ENSG00000132768	FALSE	0.03740448	mito	OMICS	3
ENSG00000130724	FALSE	0.037391916	mito	OMICS	1
ENSG00000072756	TRUE	0.0373498	mito	OMICS	2
ENSG00000205250	FALSE	0.037246935	mito	OMICS	2
ENSG00000072121	FALSE	0.03721334	mito	OMICS	2
ENSG00000000419	FALSE	0.03720421	mito	OMICS	2
ENSG00000155229	FALSE	0.03712146	mito	OMICS	1
ENSG00000100220	FALSE	0.03705389	mito	OMICS	2
ENSG00000184178	FALSE	0.037015695	mito	OMICS	5
ENSG00000222028	FALSE	0.036978453	mito	OMICS	2
ENSG00000089022	FALSE	0.036943465	mito	OMICS	4
ENSG00000168569	FALSE	0.036906373	mito	OMICS	4
ENSG00000109536	FALSE	0.03690155	mito	OMICS	2
ENSG00000137364	FALSE	0.036861416	mito	OMICS	4
ENSG00000134330	FALSE	0.036842477	mito	OMICS	4
ENSG00000156256	FALSE	0.036765125	mito	OMICS	2
ENSG00000155380	FALSE	0.036718067	mito	OMICS	5
ENSG00000084733	FALSE	0.0367172	mito	OMICS	2
ENSG00000140395	FALSE	0.03668552	mito	OMICS	2
ENSG00000125652	FALSE	0.036631905	mito	OMICS	2
ENSG00000107949	FALSE	0.03660394	mito	OMICS	2
ENSG00000162129	TRUE	0.036602106	mito	OMICS	5
ENSG00000137842	FALSE	0.03658052	mito	OMICS	4
ENSG00000140650	FALSE	0.036579866	mito	OMICS	4
ENSG00000008018	FALSE	0.036487296	mito	OMICS	2
ENSG00000196296	FALSE	0.03630266	mito	OMICS	2
ENSG00000099822	FALSE	0.03629053	mito	OMICS	2
ENSG00000152454	FALSE	0.036205363	mito	OMICS	4
ENSG00000168803	FALSE	0.03619166	mito	OMICS	1
ENSG00000180822	FALSE	0.036088187	mito	OMICS	4
ENSG00000138375	FALSE	0.03601382	mito	OMICS	5
ENSG00000128039	FALSE	0.03596186	mito	OMICS	2
ENSG00000121691	FALSE	0.035953265	mito	OMICS	4
ENSG00000089199	FALSE	0.035880424	mito	OMICS	2
ENSG00000155008	FALSE	0.035864767	mito	OMICS	2
ENSG00000123106	FALSE	0.035805076	mito	OMICS	2
ENSG00000094914	FALSE	0.035697	mito	OMICS	4
ENSG00000168092	FALSE	0.035622887	mito	OMICS	4
ENSG00000158435	FALSE	0.035580114	mito	OMICS	4
ENSG00000111481	FALSE	0.03555865	mito	OMICS	2
ENSG00000123124	FALSE	0.035490934	mito	OMICS	2
ENSG00000116212	FALSE	0.035485785	mito	OMICS	4
ENSG00000144827	FALSE	0.035402928	mito	OMICS	2
ENSG00000119471	FALSE	0.035395976	mito	OMICS	1
ENSG00000138411	FALSE	0.035375144	mito	OMICS	4
ENSG00000173409	FALSE	0.035348263	mito	OMICS	4
ENSG00000141026	FALSE	0.03531829	mito	OMICS	4
ENSG00000163468	FALSE	0.03529646	mito	OMICS	2
ENSG00000147687	FALSE	0.03529542	mito	OMICS	4
ENSG00000149600	FALSE	0.035205208	mito	OMICS	2
ENSG00000158417	FALSE	0.035201296	mito	OMICS	5
ENSG00000066136	FALSE	0.035173032	mito	OMICS	5
ENSG00000139514	FALSE	0.03508014	mito	OMICS	2
ENSG00000103507	FALSE	0.0349219	mito	OMICS	1
ENSG00000138663	FALSE	0.03490659	mito	OMICS	2
ENSG00000155666	FALSE	0.034896687	mito	OMICS	5
ENSG00000115233	FALSE	0.034880828	mito	OMICS	4
ENSG00000122687	TRUE	0.034855463	mito	OMICS	1
ENSG00000213741	FALSE	0.034801107	mito	OMICS	2
ENSG00000197616	FALSE	0.03478298	mito	OMICS	2
ENSG00000116750	FALSE	0.034779448	mito	OMICS	2
ENSG00000183605	TRUE	0.034772847	mito	OMICS	2
ENSG00000143363	FALSE	0.034715943	mito	OMICS	2
ENSG00000108953	FALSE	0.034704875	mito	OMICS	4
ENSG00000018699	FALSE	0.034701258	mito	OMICS	4
ENSG00000183624	FALSE	0.03468461	mito	OMICS	5
ENSG00000102893	FALSE	0.034585897	mito	OMICS	5
ENSG00000167468	FALSE	0.034543883	mito	OMICS	4
ENSG00000169764	FALSE	0.034524612	mito	OMICS	2
ENSG00000108094	FALSE	0.034493394	mito	OMICS	4
ENSG00000081692	FALSE	0.03449333	mito	OMICS	5
ENSG00000162972	FALSE	0.03440495	mito	OMICS	4
ENSG00000169660	FALSE	0.034382634	mito	OMICS	5
ENSG00000135100	FALSE	0.03432015	mito	OMICS	2
ENSG00000125107	FALSE	0.034297846	mito	OMICS	4
ENSG00000196236	TRUE	0.034286674	mito	OMICS	2
ENSG00000167700	FALSE	0.03421963	mito	OMICS	1
ENSG00000109180	FALSE	0.0341474	mito	OMICS	4
ENSG00000145191	FALSE	0.034064807	mito	OMICS	1
ENSG00000126768	FALSE	0.03404134	mito	OMICS	4
ENSG00000125629	FALSE	0.03402127	mito	OMICS	2
ENSG00000128951	FALSE	0.033925466	mito	OMICS	3
ENSG00000144036	FALSE	0.033877894	mito	OMICS	2
ENSG00000100028	FALSE	0.033870153	mito	OMICS	2
ENSG00000085662	FALSE	0.03383454	mito	OMICS	4
ENSG00000150990	FALSE	0.03383214	mito	OMICS	2
ENSG00000157353	FALSE	0.033817284	mito	OMICS	1
ENSG00000198836	TRUE	0.033796597	mito	OMICS	3
ENSG00000124370	FALSE	0.033767976	mito	OMICS	5
ENSG00000106080	FALSE	0.033704814	mito	OMICS	4
ENSG00000011485	FALSE	0.033683084	mito	OMICS	5
ENSG00000129187	FALSE	0.03367136	mito	OMICS	2
ENSG00000133641	FALSE	0.03359994	mito	OMICS	2
ENSG00000124787	FALSE	0.0335754	mito	OMICS	2
ENSG00000188352	FALSE	0.03340241	mito	OMICS	2
ENSG00000160072	FALSE	0.03339885	mito	OMICS	5
ENSG00000065057	FALSE	0.033395957	mito	OMICS	2
ENSG00000065183	FALSE	0.033385877	mito	OMICS	2
ENSG00000136574	FALSE	0.033292368	mito	OMICS	2
ENSG00000108733	FALSE	0.03328863	mito	OMICS	4
ENSG00000168002	FALSE	0.0332827	mito	OMICS	2
ENSG00000066813	FALSE	0.03322426	mito	OMICS	2
ENSG00000134333	FALSE	0.033208687	mito	OMICS	1
ENSG00000151148	FALSE	0.033152502	mito	OMICS	2
ENSG00000257767	FALSE	0.033092134	mito	OMICS	4
ENSG00000075914	FALSE	0.03295387	mito	OMICS	1
ENSG00000139163	FALSE	0.032917168	mito	OMICS	2
ENSG00000116005	FALSE	0.032791987	mito	OMICS	2
ENSG00000140006	FALSE	0.03255041	mito	OMICS	2
ENSG00000188229	FALSE	0.032534678	mito	OMICS	4
ENSG00000116288	FALSE	0.03245154	mito	OMICS	5
ENSG00000196689	FALSE	0.032450493	mito	OMICS	2
ENSG00000100697	FALSE	0.032444518	mito	OMICS	4
ENSG00000182117	FALSE	0.03244175	mito	OMICS	2
ENSG00000155368	FALSE	0.032416534	mito	OMICS	5
ENSG00000125967	FALSE	0.032409698	mito	OMICS	2
ENSG00000165501	FALSE	0.032391228	mito	OMICS	4
ENSG00000143819	FALSE	0.03222594	mito	OMICS	2
ENSG00000156515	FALSE	0.032194667	mito	OMICS	4
ENSG00000075856	FALSE	0.0321761	mito	OMICS	2
ENSG00000168575	FALSE	0.032175127	mito	OMICS	4
ENSG00000158104	FALSE	0.03213803	mito	OMICS	2
ENSG00000198898	FALSE	0.032112915	mito	OMICS	2
ENSG00000168237	FALSE	0.032111004	mito	OMICS	4
ENSG00000215021	FALSE	0.032085747	mito	OMICS	4
ENSG00000172340	FALSE	0.032072682	mito	OMICS	4
ENSG00000176209	FALSE	0.031854488	mito	OMICS	5
ENSG00000104221	FALSE	0.03180767	mito	OMICS	2
ENSG00000181019	FALSE	0.03173527	mito	OMICS	2
ENSG00000158470	FALSE	0.031722486	mito	OMICS	2
ENSG00000118894	FALSE	0.03169351	mito	OMICS	2
ENSG00000197728	FALSE	0.031658635	mito	OMICS	4
ENSG00000120832	FALSE	0.031624865	mito	OMICS	2
ENSG00000137955	FALSE	0.031615656	mito	OMICS	2
ENSG00000118363	FALSE	0.03154655	mito	OMICS	4
ENSG00000141576	FALSE	0.03154004	mito	OMICS	2
ENSG00000087250	FALSE	0.031538047	mito	OMICS	5
ENSG00000214827	FALSE	0.031531442	mito	OMICS	5
ENSG00000184524	FALSE	0.031507898	mito	OMICS	2
ENSG00000198074	FALSE	0.0314588	mito	OMICS	2
ENSG00000134571	FALSE	0.031406652	mito	OMICS	4
ENSG00000097046	FALSE	0.031369306	mito	OMICS	2
ENSG00000119523	FALSE	0.031336516	mito	OMICS	3
ENSG00000188674	FALSE	0.031334437	mito	OMICS	2
ENSG00000147383	FALSE	0.031268455	mito	OMICS	2
ENSG00000055950	FALSE	0.031239249	mito	OMICS	2
ENSG00000101413	FALSE	0.0312209	mito	OMICS	2
ENSG00000115758	FALSE	0.031211283	mito	OMICS	2
ENSG00000228300	FALSE	0.031204246	mito	OMICS	2
ENSG00000136930	FALSE	0.031203603	mito	OMICS	2
ENSG00000138109	FALSE	0.031161848	mito	OMICS	2
ENSG00000089737	FALSE	0.031147204	mito	OMICS	5
ENSG00000204351	FALSE	0.031061858	mito	OMICS	1
ENSG00000122873	FALSE	0.031060496	mito	OMICS	4
ENSG00000116350	FALSE	0.03093947	mito	OMICS	2
ENSG00000151806	TRUE	0.030900804	mito	OMICS	2
ENSG00000148795	FALSE	0.030866994	mito	OMICS	2
ENSG00000214026	FALSE	0.030862546	mito	OMICS	2
ENSG00000179909	FALSE	0.030849189	mito	OMICS	2
ENSG00000157911	FALSE	0.030800683	mito	OMICS	5
ENSG00000185624	FALSE	0.030742189	mito	OMICS	2
ENSG00000100335	FALSE	0.03074205	mito	OMICS	5
ENSG00000213930	FALSE	0.030727625	mito	OMICS	2
ENSG00000106400	FALSE	0.030677425	mito	OMICS	2
ENSG00000185345	TRUE	0.030665135	mito	OMICS	2
ENSG00000130707	FALSE	0.030619262	mito	OMICS	4
ENSG00000064726	FALSE	0.030591562	mito	OMICS	5
ENSG00000166192	FALSE	0.030551665	mito	OMICS	2
ENSG00000188021	FALSE	0.030536072	mito	OMICS	2
ENSG00000164062	FALSE	0.03046114	mito	OMICS	5
ENSG00000169750	FALSE	0.030456794	mito	OMICS	4
ENSG00000136813	FALSE	0.030443495	mito	OMICS	2
ENSG00000085871	FALSE	0.030402066	mito	OMICS	5
ENSG00000117010	FALSE	0.030363288	mito	OMICS	5
ENSG00000114648	FALSE	0.030327175	mito	OMICS	2
ENSG00000171714	FALSE	0.03031139	mito	OMICS	4
ENSG00000083099	FALSE	0.0302646	mito	OMICS	1
ENSG00000141485	FALSE	0.030262548	mito	OMICS	2
ENSG00000094631	FALSE	0.030218018	mito	OMICS	4
ENSG00000141378	TRUE	0.030211506	mito	OMICS	4
ENSG00000166986	FALSE	0.03018636	mito	OMICS	5
ENSG00000116455	FALSE	0.030153528	mito	OMICS	5
ENSG00000189227	FALSE	0.030136378	mito	OMICS	2
ENSG00000173540	FALSE	0.030135263	mito	OMICS	5
ENSG00000120256	FALSE	0.030013947	mito	OMICS	2
ENSG00000079785	FALSE	0.029957294	mito	OMICS	1
ENSG00000229833	TRUE	0.029872976	mito	OMICS	5
ENSG00000158301	FALSE	0.029862916	mito	OMICS	2
ENSG00000136888	FALSE	0.029861314	mito	OMICS	2
ENSG00000170456	FALSE	0.029841999	mito	OMICS	2
ENSG00000142039	FALSE	0.02983	mito	OMICS	5
ENSG00000132507	FALSE	0.029796533	mito	OMICS	2
ENSG00000140830	FALSE	0.029796029	mito	OMICS	2
ENSG00000013561	FALSE	0.02975984	mito	OMICS	2
ENSG00000166167	FALSE	0.029669486	mito	OMICS	2
ENSG00000117620	FALSE	0.029651998	mito	OMICS	2
ENSG00000091513	FALSE	0.029622197	mito	OMICS	2
ENSG00000060642	FALSE	0.029585121	mito	OMICS	4
ENSG00000162688	FALSE	0.029561128	mito	OMICS	2
ENSG00000151233	FALSE	0.029547976	mito	OMICS	2
ENSG00000185000	FALSE	0.02954426	mito	OMICS	5
ENSG00000181915	FALSE	0.029488496	mito	OMICS	4
ENSG00000137492	FALSE	0.02939714	mito	OMICS	2
ENSG00000163794	FALSE	0.029386925	mito	OMICS	2
ENSG00000166452	FALSE	0.029356085	mito	OMICS	2
ENSG00000084090	FALSE	0.029334597	mito	OMICS	2
ENSG00000144867	FALSE	0.029324288	mito	OMICS	2
ENSG00000168906	FALSE	0.029320536	mito	OMICS	2
ENSG00000135966	FALSE	0.029300904	mito	OMICS	4
ENSG00000135775	FALSE	0.029299779	mito	OMICS	2
ENSG00000185028	FALSE	0.029288743	mito	OMICS	4
ENSG00000161395	FALSE	0.02927613	mito	OMICS	5
ENSG00000103047	FALSE	0.029224705	mito	OMICS	2
ENSG00000162928	FALSE	0.029221663	mito	OMICS	4
ENSG00000171155	FALSE	0.029213216	mito	OMICS	4
ENSG00000006831	FALSE	0.02914813	mito	OMICS	4
ENSG00000169718	FALSE	0.02913887	mito	OMICS	5
ENSG00000240857	FALSE	0.029127762	mito	OMICS	4
ENSG00000169188	FALSE	0.029098207	mito	OMICS	5
ENSG00000089063	FALSE	0.029036753	mito	OMICS	2
ENSG00000156239	FALSE	0.028928338	mito	OMICS	5
ENSG00000165269	FALSE	0.028873982	mito	OMICS	4
ENSG00000137200	FALSE	0.028836101	mito	OMICS	4
ENSG00000094880	FALSE	0.028784806	mito	OMICS	2
ENSG00000100417	FALSE	0.028775724	mito	OMICS	2
ENSG00000104907	FALSE	0.02875235	mito	OMICS	5
ENSG00000177189	FALSE	0.028730731	mito	OMICS	2
ENSG00000074416	FALSE	0.028596917	mito	OMICS	2
ENSG00000176946	FALSE	0.028556855	mito	OMICS	4
ENSG00000178718	FALSE	0.02854658	mito	OMICS	4
ENSG00000120438	FALSE	0.02853468	mito	OMICS	4
ENSG00000005075	FALSE	0.02850899	mito	OMICS	3
ENSG00000142207	FALSE	0.028436666	mito	OMICS	5
ENSG00000169964	FALSE	0.028427035	mito	OMICS	2
ENSG00000146085	FALSE	0.028388226	mito	OMICS	2
ENSG00000186106	FALSE	0.028324926	mito	OMICS	2
ENSG00000110060	FALSE	0.028313234	mito	OMICS	4
ENSG00000005882	FALSE	0.028310433	mito	OMICS	2
ENSG00000116984	FALSE	0.028285397	mito	OMICS	5
ENSG00000089050	FALSE	0.028158382	mito	OMICS	4
ENSG00000068120	TRUE	0.028143961	mito	OMICS	2
ENSG00000134153	FALSE	0.02814291	mito	OMICS	2
ENSG00000074935	FALSE	0.028138509	mito	OMICS	4
ENSG00000184343	FALSE	0.028120566	mito	OMICS	2
ENSG00000009844	FALSE	0.028008845	mito	OMICS	4
ENSG00000120697	FALSE	0.028003706	mito	OMICS	4
ENSG00000089163	FALSE	0.027977817	mito	OMICS	4
ENSG00000164828	FALSE	0.02797691	mito	OMICS	2
ENSG00000198585	FALSE	0.027956033	mito	OMICS	2
ENSG00000254986	FALSE	0.027950987	mito	OMICS	4
ENSG00000136152	FALSE	0.02793236	mito	OMICS	4
ENSG00000140691	FALSE	0.02792528	mito	OMICS	4
ENSG00000182628	FALSE	0.027855042	mito	OMICS	2
ENSG00000129255	FALSE	0.027854983	mito	OMICS	2
ENSG00000077009	FALSE	0.027841868	mito	OMICS	4
ENSG00000181418	FALSE	0.027838182	mito	OMICS	2
ENSG00000267855	FALSE	0.027794411	mito	OMICS	4
ENSG00000170606	FALSE	0.027720934	mito	OMICS	4
ENSG00000006530	TRUE	0.027716305	mito	OMICS	2
ENSG00000136240	FALSE	0.027707918	mito	OMICS	2
ENSG00000127554	TRUE	0.02759389	mito	OMICS	2
ENSG00000116830	FALSE	0.027524948	mito	OMICS	2
ENSG00000156471	FALSE	0.027522888	mito	OMICS	5
ENSG00000198700	FALSE	0.02751201	mito	OMICS	5
ENSG00000100577	FALSE	0.027489658	mito	OMICS	2
ENSG00000105993	FALSE	0.027459176	mito	OMICS	2
ENSG00000138600	FALSE	0.027390845	mito	OMICS	5
ENSG00000198276	FALSE	0.027281577	mito	OMICS	4
ENSG00000103043	FALSE	0.027260982	mito	OMICS	2
ENSG00000103018	FALSE	0.02722099	mito	OMICS	3
ENSG00000131931	FALSE	0.027210675	mito	OMICS	2
ENSG00000114346	FALSE	0.02718936	mito	OMICS	2
ENSG00000130303	FALSE	0.027148318	mito	OMICS	2
ENSG00000104723	FALSE	0.027141254	mito	OMICS	2
ENSG00000187118	FALSE	0.027075885	mito	OMICS	4
ENSG00000237651	FALSE	0.027041871	mito	OMICS	1
ENSG00000170191	FALSE	0.026997311	mito	OMICS	2
ENSG00000213995	TRUE	0.026994487	mito	OMICS	5
ENSG00000106049	FALSE	0.0269875	mito	OMICS	5
ENSG00000136243	FALSE	0.026980456	mito	OMICS	1
ENSG00000081307	FALSE	0.026943397	mito	OMICS	3
ENSG00000196511	TRUE	0.026940638	mito	OMICS	2
ENSG00000143436	FALSE	0.026938703	mito	OMICS	4
ENSG00000159409	FALSE	0.026894845	mito	OMICS	2
ENSG00000161618	FALSE	0.026844587	mito	OMICS	5
ENSG00000171421	FALSE	0.026820654	mito	OMICS	3
ENSG00000143748	FALSE	0.026802048	mito	OMICS	2
ENSG00000134697	FALSE	0.026744187	mito	OMICS	2
ENSG00000101546	FALSE	0.026733942	mito	OMICS	1
ENSG00000204179	FALSE	0.026730439	mito	OMICS	2
ENSG00000143633	FALSE	0.026720466	mito	OMICS	2
ENSG00000184227	FALSE	0.026658125	mito	OMICS	1
ENSG00000108187	FALSE	0.026651623	mito	OMICS	5
ENSG00000173641	FALSE	0.026647212	mito	OMICS	1
ENSG00000164039	FALSE	0.026638342	mito	OMICS	2
ENSG00000178502	FALSE	0.026633605	mito	OMICS	4
ENSG00000168884	FALSE	0.02660357	mito	OMICS	2
ENSG00000206177	FALSE	0.026598763	mito	OMICS	5
ENSG00000171408	FALSE	0.026594726	mito	OMICS	2
ENSG00000066135	FALSE	0.026586898	mito	OMICS	5
ENSG00000103994	FALSE	0.026504403	mito	OMICS	2
ENSG00000183549	FALSE	0.026486078	mito	OMICS	2
ENSG00000196419	FALSE	0.026467899	mito	OMICS	2
ENSG00000088451	FALSE	0.026423052	mito	OMICS	2
ENSG00000120519	FALSE	0.026411777	mito	OMICS	4
ENSG00000092330	FALSE	0.026398692	mito	OMICS	2
ENSG00000083642	FALSE	0.026370615	mito	OMICS	2
ENSG00000165271	FALSE	0.026324352	mito	OMICS	4
ENSG00000093217	FALSE	0.02631487	mito	OMICS	2
ENSG00000114923	FALSE	0.02629453	mito	OMICS	2
ENSG00000177595	FALSE	0.026264329	mito	OMICS	5
ENSG00000166111	FALSE	0.026207963	mito	OMICS	2
ENSG00000232859	FALSE	0.026206095	mito	OMICS	2
ENSG00000103064	FALSE	0.026203046	mito	OMICS	4
ENSG00000006451	FALSE	0.02615075	mito	OMICS	2
ENSG00000169955	FALSE	0.02612612	mito	OMICS	2
ENSG00000106399	FALSE	0.026092093	mito	OMICS	2
ENSG00000185163	FALSE	0.026091153	mito	OMICS	5
ENSG00000139990	FALSE	0.02607491	mito	OMICS	2
ENSG00000144843	FALSE	0.02607104	mito	OMICS	5
ENSG00000170917	FALSE	0.026065521	mito	OMICS	3
ENSG00000106631	FALSE	0.026057145	mito	OMICS	2
ENSG00000197893	FALSE	0.026002327	mito	OMICS	1
ENSG00000175193	FALSE	0.02598186	mito	OMICS	1
ENSG00000138614	FALSE	0.02597243	mito	OMICS	4
ENSG00000095203	FALSE	0.025957352	mito	OMICS	4
ENSG00000135220	FALSE	0.025926441	mito	OMICS	2
ENSG00000143314	TRUE	0.02588341	mito	OMICS	3
ENSG00000101361	FALSE	0.025878398	mito	OMICS	2
ENSG00000196584	FALSE	0.025812302	mito	OMICS	2
ENSG00000168334	FALSE	0.025804732	mito	OMICS	4
ENSG00000172732	FALSE	0.025767634	mito	OMICS	2
ENSG00000161057	FALSE	0.025764884	mito	OMICS	5
ENSG00000136942	FALSE	0.025760565	mito	OMICS	2
ENSG00000104853	FALSE	0.025737992	mito	OMICS	3
ENSG00000126457	FALSE	0.025654152	mito	OMICS	5
ENSG00000188976	FALSE	0.025650047	mito	OMICS	2
ENSG00000151092	FALSE	0.025604008	mito	OMICS	5
ENSG00000096092	FALSE	0.02559284	mito	OMICS	2
ENSG00000164172	FALSE	0.025584571	mito	OMICS	3
ENSG00000127663	FALSE	0.025583727	mito	OMICS	4
ENSG00000214517	FALSE	0.025550857	mito	OMICS	2
ENSG00000126461	FALSE	0.025538826	mito	OMICS	4
ENSG00000152082	FALSE	0.025527714	mito	OMICS	2
ENSG00000118514	FALSE	0.025504904	mito	OMICS	5
ENSG00000156261	FALSE	0.025491053	mito	OMICS	4
ENSG00000183208	FALSE	0.025490444	mito	OMICS	5
ENSG00000205981	TRUE	0.025454724	mito	OMICS	5
ENSG00000014123	FALSE	0.025446447	mito	OMICS	4
ENSG00000239474	FALSE	0.025442285	mito	OMICS	2
ENSG00000106052	FALSE	0.025440026	mito	OMICS	2
ENSG00000113790	FALSE	0.02543138	mito	OMICS	3
ENSG00000070761	FALSE	0.025372667	mito	OMICS	2
ENSG00000221970	FALSE	0.025371807	mito	OMICS	2
ENSG00000116406	FALSE	0.025353171	mito	OMICS	2
ENSG00000133773	FALSE	0.02535088	mito	OMICS	2
ENSG00000110075	FALSE	0.025322162	mito	OMICS	5
ENSG00000128513	FALSE	0.025270699	mito	OMICS	5
ENSG00000184277	FALSE	0.025257383	mito	OMICS	4
ENSG00000130528	FALSE	0.025239363	mito	OMICS	2
ENSG00000116771	FALSE	0.025238039	mito	OMICS	5
ENSG00000171428	FALSE	0.02523551	mito	OMICS	2
ENSG00000103021	FALSE	0.025209092	mito	OMICS	2
ENSG00000102038	FALSE	0.025188137	mito	OMICS	2
ENSG00000138231	FALSE	0.025012994	mito	OMICS	2
ENSG00000174446	FALSE	0.025003465	mito	OMICS	1
ENSG00000142327	FALSE	0.025003245	mito	OMICS	4
ENSG00000155115	FALSE	0.024975073	mito	OMICS	1
ENSG00000101146	FALSE	0.024965864	mito	OMICS	4
ENSG00000131095	FALSE	0.02496041	mito	OMICS	5
ENSG00000175482	FALSE	0.024927078	mito	OMICS	2
ENSG00000149124	FALSE	0.024869392	mito	OMICS	2
ENSG00000127472	FALSE	0.024854826	mito	OMICS	4
ENSG00000164346	FALSE	0.024816098	mito	OMICS	2
ENSG00000180011	FALSE	0.024802417	mito	OMICS	5
ENSG00000106803	FALSE	0.024795076	mito	OMICS	5
ENSG00000169288	FALSE	0.024794944	mito	OMICS	4
ENSG00000182108	FALSE	0.024718173	mito	OMICS	5
ENSG00000153107	FALSE	0.024714855	mito	OMICS	4
ENSG00000159063	FALSE	0.024705295	mito	OMICS	4
ENSG00000176018	FALSE	0.02469294	mito	OMICS	2
ENSG00000134548	FALSE	0.024677522	mito	OMICS	5
ENSG00000099194	FALSE	0.024668355	mito	OMICS	2
ENSG00000270885	FALSE	0.024615962	mito	OMICS	2
ENSG00000105173	FALSE	0.024567196	mito	OMICS	2
ENSG00000166347	FALSE	0.024566557	mito	OMICS	2
ENSG00000157184	TRUE	0.024564369	mito	OMICS	1
ENSG00000143499	FALSE	0.024553146	mito	OMICS	2
ENSG00000116670	FALSE	0.024548812	mito	OMICS	4
ENSG00000143379	FALSE	0.024542417	mito	OMICS	2
ENSG00000109016	FALSE	0.024539657	mito	OMICS	5
ENSG00000133818	FALSE	0.024531936	mito	OMICS	2
ENSG00000114054	FALSE	0.024443509	mito	OMICS	4
ENSG00000131236	FALSE	0.024430398	mito	OMICS	2
ENSG00000181904	FALSE	0.024427248	mito	OMICS	2
ENSG00000167978	FALSE	0.024426345	mito	OMICS	4
ENSG00000167191	FALSE	0.024378626	mito	OMICS	5
ENSG00000108590	FALSE	0.024343392	mito	OMICS	2
ENSG00000093010	FALSE	0.024319185	mito	OMICS	2
ENSG00000165637	FALSE	0.024313703	mito	OMICS	3
ENSG00000173692	FALSE	0.024298731	mito	OMICS	4
ENSG00000177889	FALSE	0.024285559	mito	OMICS	4
ENSG00000011376	TRUE	0.024285033	mito	OMICS	3
ENSG00000213563	FALSE	0.024264872	mito	OMICS	2
ENSG00000151552	FALSE	0.02425234	mito	OMICS	5
ENSG00000157064	FALSE	0.024237556	mito	OMICS	4
ENSG00000137710	FALSE	0.024225373	mito	OMICS	2
ENSG00000099800	FALSE	0.024164643	mito	OMICS	4
ENSG00000131015	FALSE	0.024111638	mito	OMICS	2
ENSG00000129696	FALSE	0.024072176	mito	OMICS	4
ENSG00000196260	FALSE	0.024028463	mito	OMICS	2
ENSG00000152086	FALSE	0.024020309	mito	OMICS	4
ENSG00000205060	FALSE	0.02401202	mito	OMICS	5
ENSG00000171773	FALSE	0.023996258	mito	OMICS	2
ENSG00000161671	FALSE	0.023959497	mito	OMICS	5
ENSG00000178878	FALSE	0.023922555	mito	OMICS	4
ENSG00000198270	FALSE	0.023913927	mito	OMICS	4
ENSG00000158186	FALSE	0.023880342	mito	OMICS	4
ENSG00000196967	FALSE	0.023876997	mito	OMICS	2
ENSG00000127837	FALSE	0.02387165	mito	OMICS	2
ENSG00000163093	FALSE	0.023864653	mito	OMICS	2
ENSG00000006015	FALSE	0.023858532	mito	OMICS	2
ENSG00000092020	FALSE	0.02384986	mito	OMICS	2
ENSG00000087586	FALSE	0.02381346	mito	OMICS	2
ENSG00000180817	FALSE	0.023792092	mito	OMICS	2
ENSG00000116133	FALSE	0.02378149	mito	OMICS	2
ENSG00000196497	FALSE	0.023781026	mito	OMICS	4
ENSG00000159899	FALSE	0.023768319	mito	OMICS	4
ENSG00000100938	FALSE	0.02374922	mito	OMICS	2
ENSG00000173085	TRUE	0.023735581	mito	OMICS	4
ENSG00000108829	FALSE	0.023704154	mito	OMICS	2
ENSG00000197818	FALSE	0.023682266	mito	OMICS	5
ENSG00000161203	FALSE	0.023659585	mito	OMICS	2
ENSG00000137168	FALSE	0.023627345	mito	OMICS	1
ENSG00000167580	FALSE	0.023607146	mito	OMICS	2
ENSG00000253250	FALSE	0.023580216	mito	OMICS	2
ENSG00000138246	FALSE	0.023567665	mito	OMICS	4
ENSG00000103876	FALSE	0.023522932	mito	OMICS	4
ENSG00000166471	FALSE	0.023522325	mito	OMICS	2
ENSG00000131373	FALSE	0.02346552	mito	OMICS	2
ENSG00000067829	FALSE	0.023461668	mito	OMICS	1
ENSG00000155975	FALSE	0.023404261	mito	OMICS	2
ENSG00000137100	FALSE	0.023350475	mito	OMICS	2
ENSG00000052749	FALSE	0.023341658	mito	OMICS	2
ENSG00000103152	FALSE	0.023302898	mito	OMICS	4
ENSG00000126226	FALSE	0.023299599	mito	OMICS	4
ENSG00000147535	FALSE	0.023283051	mito	OMICS	5
ENSG00000126453	FALSE	0.023282656	mito	OMICS	2
ENSG00000213920	FALSE	0.023280954	mito	OMICS	2
ENSG00000102302	FALSE	0.023261266	mito	OMICS	2
ENSG00000110429	FALSE	0.023259658	mito	OMICS	2
ENSG00000154743	FALSE	0.023242773	mito	OMICS	5
ENSG00000163882	FALSE	0.023228625	mito	OMICS	5
ENSG00000012232	FALSE	0.023220917	mito	OMICS	2
ENSG00000166311	FALSE	0.023216315	mito	OMICS	4
ENSG00000084072	FALSE	0.023193872	mito	OMICS	5
ENSG00000111196	FALSE	0.023151895	mito	OMICS	2
ENSG00000164175	FALSE	0.023136346	mito	OMICS	2
ENSG00000123684	FALSE	0.023106167	mito	OMICS	5
ENSG00000135845	FALSE	0.023067202	mito	OMICS	2
ENSG00000143994	FALSE	0.023056783	mito	OMICS	4
ENSG00000170469	FALSE	0.02303418	mito	OMICS	2
ENSG00000054523	FALSE	0.02303237	mito	OMICS	2
ENSG00000237289	FALSE	0.023013841	mito	OMICS	4
ENSG00000115350	FALSE	0.022999812	mito	OMICS	2
ENSG00000069509	FALSE	0.022950009	mito	OMICS	2
ENSG00000048828	FALSE	0.022937583	mito	OMICS	2
ENSG00000118420	FALSE	0.022925466	mito	OMICS	5
ENSG00000168661	FALSE	0.022910144	mito	OMICS	2
ENSG00000243725	FALSE	0.022900417	mito	OMICS	4
ENSG00000105357	FALSE	0.022841802	mito	OMICS	2
ENSG00000125037	FALSE	0.022831783	mito	OMICS	2
ENSG00000130695	FALSE	0.02279151	mito	OMICS	5
ENSG00000141446	FALSE	0.022788625	mito	OMICS	2
ENSG00000052841	FALSE	0.022787707	mito	OMICS	4
ENSG00000104313	FALSE	0.022775223	mito	OMICS	2
ENSG00000077080	FALSE	0.022717943	mito	OMICS	2
ENSG00000177984	FALSE	0.022712503	mito	OMICS	2
ENSG00000104979	FALSE	0.022705538	mito	OMICS	2
ENSG00000106636	FALSE	0.022701101	mito	OMICS	4
ENSG00000125449	FALSE	0.0226959	mito	OMICS	2
ENSG00000122779	FALSE	0.022658944	mito	OMICS	5
ENSG00000116586	FALSE	0.022632796	mito	OMICS	5
ENSG00000168509	FALSE	0.022591222	mito	OMICS	5
ENSG00000171560	FALSE	0.022545278	mito	OMICS	2
ENSG00000181396	FALSE	0.022537697	mito	OMICS	2
ENSG00000168434	FALSE	0.022530643	mito	OMICS	5
ENSG00000135763	FALSE	0.022503667	mito	OMICS	4
ENSG00000063587	FALSE	0.022498155	mito	OMICS	2
ENSG00000177354	FALSE	0.022483535	mito	OMICS	2
ENSG00000135241	TRUE	0.022460822	mito	OMICS	3
ENSG00000112249	FALSE	0.022449475	mito	OMICS	4
ENSG00000091651	FALSE	0.02244902	mito	OMICS	2
ENSG00000152465	FALSE	0.022405948	mito	OMICS	4
ENSG00000142676	FALSE	0.022399532	mito	OMICS	2
ENSG00000175756	FALSE	0.022398472	mito	OMICS	1
ENSG00000188428	FALSE	0.022393882	mito	OMICS	4
ENSG00000141101	FALSE	0.022364983	mito	OMICS	2
ENSG00000167770	FALSE	0.022334248	mito	OMICS	2
ENSG00000104679	FALSE	0.022330692	mito	OMICS	2
ENSG00000187553	FALSE	0.022318777	mito	OMICS	2
ENSG00000160716	FALSE	0.02227814	mito	OMICS	2
ENSG00000145439	FALSE	0.022253662	mito	OMICS	1
ENSG00000109929	FALSE	0.0222239	mito	OMICS	5
ENSG00000169189	FALSE	0.022223242	mito	OMICS	4
ENSG00000162368	FALSE	0.02220479	mito	OMICS	2
ENSG00000163933	FALSE	0.022194382	mito	OMICS	4
ENSG00000121073	FALSE	0.022147724	mito	OMICS	4
ENSG00000151773	FALSE	0.022136899	mito	OMICS	2
ENSG00000189241	FALSE	0.022091007	mito	OMICS	1
ENSG00000182263	FALSE	0.022032578	mito	OMICS	4
ENSG00000124383	FALSE	0.02201564	mito	OMICS	2
ENSG00000164976	FALSE	0.021972423	mito	OMICS	2
ENSG00000162545	FALSE	0.021946872	mito	OMICS	2
ENSG00000249853	FALSE	0.021941181	mito	OMICS	2
ENSG00000132763	FALSE	0.02193355	mito	OMICS	1
ENSG00000148803	FALSE	0.02192889	mito	OMICS	2
ENSG00000072958	FALSE	0.021925163	mito	OMICS	2
ENSG00000112237	FALSE	0.021920228	mito	OMICS	2
ENSG00000101473	FALSE	0.021918718	mito	OMICS	3
ENSG00000144746	FALSE	0.021918323	mito	OMICS	2
ENSG00000157600	FALSE	0.021876557	mito	OMICS	2
ENSG00000164118	FALSE	0.021843502	mito	OMICS	5
ENSG00000274611	FALSE	0.021831814	mito	OMICS	2
ENSG00000080815	FALSE	0.021825455	mito	OMICS	4
ENSG00000120915	FALSE	0.021820413	mito	OMICS	2
ENSG00000164040	FALSE	0.021806011	mito	OMICS	2
ENSG00000047249	FALSE	0.021801155	mito	OMICS	2
ENSG00000175087	FALSE	0.021766866	mito	OMICS	2
ENSG00000015568	FALSE	0.021765364	mito	OMICS	2
ENSG00000164902	FALSE	0.021763576	mito	OMICS	2
ENSG00000107669	FALSE	0.021730846	mito	OMICS	2
ENSG00000119392	FALSE	0.021728443	mito	OMICS	1
ENSG00000079150	FALSE	0.021700785	mito	OMICS	2
ENSG00000184508	FALSE	0.021659425	mito	OMICS	5
ENSG00000172331	FALSE	0.021654647	mito	OMICS	4
ENSG00000059573	TRUE	0.021646813	mito	OMICS	2
ENSG00000119673	FALSE	0.021631846	mito	OMICS	3
ENSG00000125450	FALSE	0.021612514	mito	OMICS	2
ENSG00000197157	FALSE	0.02158503	mito	OMICS	2
ENSG00000104635	FALSE	0.021561628	mito	OMICS	2
ENSG00000163918	FALSE	0.021500159	mito	OMICS	4
ENSG00000121716	FALSE	0.021498168	mito	OMICS	4
ENSG00000104936	FALSE	0.021468537	mito	OMICS	2
ENSG00000155363	FALSE	0.021465963	mito	OMICS	2
ENSG00000152332	FALSE	0.021461181	mito	OMICS	5
ENSG00000159650	FALSE	0.021448838	mito	OMICS	2
ENSG00000204310	FALSE	0.021440277	mito	OMICS	4
ENSG00000116199	FALSE	0.021432221	mito	OMICS	2
ENSG00000102144	FALSE	0.021429561	mito	OMICS	1
ENSG00000128944	FALSE	0.021386007	mito	OMICS	2
ENSG00000108604	FALSE	0.021385428	mito	OMICS	2
ENSG00000099834	FALSE	0.021380289	mito	OMICS	4
ENSG00000198924	FALSE	0.021364331	mito	OMICS	2
ENSG00000100445	FALSE	0.02135542	mito	OMICS	4
ENSG00000160959	FALSE	0.021341229	mito	OMICS	5
ENSG00000137824	FALSE	0.021340925	mito	OMICS	2
ENSG00000256797	FALSE	0.0213186	mito	OMICS	5
ENSG00000162755	FALSE	0.021283375	mito	OMICS	2
ENSG00000132330	FALSE	0.0212419	mito	OMICS	4
ENSG00000066651	FALSE	0.021201672	mito	OMICS	2
ENSG00000171161	FALSE	0.021198308	mito	OMICS	4
ENSG00000196636	FALSE	0.021191206	mito	OMICS	5
ENSG00000156253	FALSE	0.021161657	mito	OMICS	2
ENSG00000126106	FALSE	0.021145297	mito	OMICS	4
ENSG00000183617	FALSE	0.021111159	mito	OMICS	1
ENSG00000169570	FALSE	0.021077018	mito	OMICS	5
ENSG00000213949	FALSE	0.021070648	mito	OMICS	2
ENSG00000135679	FALSE	0.021039404	mito	OMICS	4
ENSG00000213380	FALSE	0.02100457	mito	OMICS	2
ENSG00000100485	FALSE	0.020990837	mito	OMICS	4
ENSG00000197162	FALSE	0.02095674	mito	OMICS	2
ENSG00000128829	FALSE	0.020956414	mito	OMICS	4
ENSG00000148411	FALSE	0.02095404	mito	OMICS	2
ENSG00000164687	FALSE	0.020932017	mito	OMICS	2
ENSG00000095485	FALSE	0.02092445	mito	OMICS	4
ENSG00000153827	FALSE	0.020854035	mito	OMICS	4
ENSG00000137055	FALSE	0.020838186	mito	OMICS	4
ENSG00000162384	FALSE	0.020823276	mito	OMICS	2
ENSG00000253873	FALSE	0.020815805	mito	OMICS	2
ENSG00000196850	FALSE	0.020808347	mito	OMICS	5
ENSG00000162139	FALSE	0.020802056	mito	OMICS	2
ENSG00000112186	FALSE	0.020799717	mito	OMICS	4
ENSG00000114480	FALSE	0.020756068	mito	OMICS	4
ENSG00000164237	FALSE	0.02074972	mito	OMICS	5
ENSG00000188542	FALSE	0.020744825	mito	OMICS	4
ENSG00000221978	FALSE	0.020731606	mito	OMICS	4
ENSG00000179958	FALSE	0.020721959	mito	OMICS	3
ENSG00000088247	FALSE	0.020715367	mito	OMICS	2
ENSG00000105398	FALSE	0.020706944	mito	OMICS	4
ENSG00000160753	FALSE	0.020705497	mito	OMICS	2
ENSG00000100422	FALSE	0.02069701	mito	OMICS	2
ENSG00000001084	FALSE	0.02069066	mito	OMICS	2
ENSG00000259916	FALSE	0.02068491	mito	OMICS	2
ENSG00000129680	FALSE	0.020679526	mito	OMICS	4
ENSG00000111300	FALSE	0.020624124	mito	OMICS	2
ENSG00000173928	FALSE	0.020617517	mito	OMICS	2
ENSG00000188186	FALSE	0.020605942	mito	OMICS	5
ENSG00000176024	FALSE	0.020595552	mito	OMICS	5
ENSG00000170145	FALSE	0.020585561	mito	OMICS	4
ENSG00000054356	FALSE	0.02057029	mito	OMICS	4
ENSG00000006625	FALSE	0.02056248	mito	OMICS	5
ENSG00000180917	FALSE	0.020541983	mito	OMICS	2
ENSG00000111775	TRUE	0.020525271	mito	OMICS	4
ENSG00000137124	FALSE	0.020522986	mito	OMICS	4
ENSG00000187824	FALSE	0.020506093	mito	OMICS	5
ENSG00000079459	FALSE	0.020504452	mito	OMICS	2
ENSG00000227345	FALSE	0.020490952	mito	OMICS	4
ENSG00000131910	FALSE	0.020472929	mito	OMICS	4
ENSG00000145217	FALSE	0.020472392	mito	OMICS	5
ENSG00000183044	TRUE	0.02046739	mito	OMICS	5
ENSG00000075089	FALSE	0.020454867	mito	OMICS	2
ENSG00000152556	FALSE	0.020424502	mito	OMICS	5
ENSG00000143870	FALSE	0.020403596	mito	OMICS	4
ENSG00000213246	FALSE	0.020399151	mito	OMICS	5
ENSG00000183747	FALSE	0.020388253	mito	OMICS	2
ENSG00000160678	FALSE	0.020373454	mito	OMICS	5
ENSG00000175792	FALSE	0.020336917	mito	OMICS	3
ENSG00000151360	FALSE	0.020309115	mito	OMICS	4
ENSG00000154548	FALSE	0.020308673	mito	OMICS	4
ENSG00000164252	FALSE	0.020284101	mito	OMICS	2
ENSG00000145685	FALSE	0.020262968	mito	OMICS	4
ENSG00000165416	FALSE	0.02021146	mito	OMICS	2
ENSG00000169105	FALSE	0.02020057	mito	OMICS	4
ENSG00000162144	FALSE	0.02018201	mito	OMICS	4
ENSG00000111726	FALSE	0.020180816	mito	OMICS	4
ENSG00000143318	FALSE	0.020179858	mito	OMICS	2
ENSG00000167588	FALSE	0.02017344	mito	OMICS	5
ENSG00000169239	FALSE	0.020151405	mito	OMICS	5
ENSG00000163636	FALSE	0.020150902	mito	OMICS	4
ENSG00000160209	FALSE	0.020142626	mito	OMICS	5
ENSG00000198523	FALSE	0.02013756	mito	OMICS	4
ENSG00000250799	FALSE	0.020117149	mito	OMICS	5
ENSG00000148399	FALSE	0.020102357	mito	OMICS	2
ENSG00000110917	FALSE	0.020098677	mito	OMICS	4
ENSG00000107937	FALSE	0.02008382	mito	OMICS	5
ENSG00000196943	FALSE	0.020079514	mito	OMICS	4
ENSG00000100197	FALSE	0.020068988	mito	OMICS	4
ENSG00000164944	FALSE	0.020068338	mito	OMICS	4
ENSG00000114354	FALSE	0.020058306	mito	OMICS	2
ENSG00000160087	FALSE	0.020050712	mito	OMICS	5
ENSG00000101365	TRUE	0.020013947	mito	OMICS	3
ENSG00000124786	FALSE	0.020012455	mito	OMICS	2
ENSG00000173253	FALSE	0.01997832	mito	OMICS	4
ENSG00000152932	FALSE	0.019963337	mito	OMICS	2
ENSG00000133313	FALSE	0.019921329	mito	OMICS	5
ENSG00000163029	FALSE	0.019916298	mito	OMICS	4
ENSG00000182934	FALSE	0.019910967	mito	OMICS	4
ENSG00000114520	FALSE	0.019908654	mito	OMICS	2
ENSG00000215041	FALSE	0.019860873	mito	OMICS	2
ENSG00000101901	FALSE	0.019839454	mito	OMICS	1
ENSG00000153208	FALSE	0.019828087	mito	OMICS	4
ENSG00000274211	FALSE	0.019821411	mito	OMICS	4
ENSG00000237190	FALSE	0.019811843	mito	OMICS	3
ENSG00000198912	FALSE	0.019794932	mito	OMICS	2
ENSG00000145348	FALSE	0.019761605	mito	OMICS	2
ENSG00000016490	FALSE	0.01973218	mito	OMICS	2
ENSG00000101856	FALSE	0.019712368	mito	OMICS	2
ENSG00000141040	FALSE	0.019704454	mito	OMICS	4
ENSG00000272047	FALSE	0.019696554	mito	OMICS	5
ENSG00000203950	FALSE	0.01967975	mito	OMICS	2
ENSG00000214960	FALSE	0.019666295	mito	OMICS	5
ENSG00000122378	FALSE	0.019648371	mito	OMICS	4
ENSG00000134253	FALSE	0.019645138	mito	OMICS	5
ENSG00000121022	FALSE	0.019636573	mito	OMICS	5
ENSG00000121350	FALSE	0.019635925	mito	OMICS	2
ENSG00000141401	FALSE	0.019633546	mito	OMICS	5
ENSG00000137274	FALSE	0.019631593	mito	OMICS	4
ENSG00000125375	FALSE	0.019615673	mito	OMICS	2
ENSG00000270882	FALSE	0.019610899	mito	OMICS	2
ENSG00000131473	FALSE	0.019608382	mito	OMICS	2
ENSG00000180815	FALSE	0.019594422	mito	OMICS	2
ENSG00000128191	FALSE	0.019565867	mito	OMICS	4
ENSG00000157870	FALSE	0.019562269	mito	OMICS	2
ENSG00000100324	FALSE	0.019557156	mito	OMICS	2
ENSG00000140835	FALSE	0.019549139	mito	OMICS	2
ENSG00000189164	FALSE	0.019546166	mito	OMICS	4
ENSG00000168306	FALSE	0.019522164	mito	OMICS	2
ENSG00000179627	FALSE	0.019503836	mito	OMICS	2
ENSG00000176055	FALSE	0.0194853	mito	OMICS	2
ENSG00000173171	FALSE	0.019450823	mito	OMICS	4
ENSG00000213619	TRUE	0.019449363	mito	OMICS	3
ENSG00000149016	FALSE	0.019444339	mito	OMICS	5
ENSG00000093000	FALSE	0.019425923	mito	OMICS	4
ENSG00000149582	FALSE	0.01940694	mito	OMICS	2
ENSG00000129128	FALSE	0.019405397	mito	OMICS	2
ENSG00000179010	FALSE	0.01938564	mito	OMICS	4
ENSG00000119927	FALSE	0.019384924	mito	OMICS	3
ENSG00000164695	FALSE	0.019381857	mito	OMICS	4
ENSG00000226742	FALSE	0.019363897	mito	OMICS	5
ENSG00000144591	FALSE	0.019363023	mito	OMICS	4
ENSG00000171735	FALSE	0.019355029	mito	OMICS	2
ENSG00000159079	FALSE	0.01934847	mito	OMICS	2
ENSG00000175283	FALSE	0.019334383	mito	OMICS	1
ENSG00000173486	FALSE	0.019330712	mito	OMICS	4
ENSG00000179965	FALSE	0.019317131	mito	OMICS	2
ENSG00000198125	FALSE	0.019309368	mito	OMICS	1
ENSG00000067715	FALSE	0.01929706	mito	OMICS	2
ENSG00000176108	FALSE	0.01925685	mito	OMICS	2
ENSG00000168936	FALSE	0.019231565	mito	OMICS	5
ENSG00000174607	FALSE	0.01921985	mito	OMICS	4
ENSG00000261594	FALSE	0.019201212	mito	OMICS	1
ENSG00000127838	FALSE	0.01917723	mito	OMICS	4
ENSG00000136758	TRUE	0.019170184	mito	OMICS	1
ENSG00000144579	FALSE	0.019169802	mito	OMICS	5
ENSG00000178202	FALSE	0.019145906	mito	OMICS	2
ENSG00000173992	TRUE	0.019145511	mito	OMICS	2
ENSG00000263465	FALSE	0.019135369	mito	OMICS	2
ENSG00000211455	FALSE	0.019129954	mito	OMICS	2
ENSG00000141562	FALSE	0.019114753	mito	OMICS	4
ENSG00000111364	FALSE	0.019101009	mito	OMICS	4
ENSG00000165516	FALSE	0.019052183	mito	OMICS	4
ENSG00000119787	FALSE	0.019052126	mito	OMICS	2
ENSG00000012061	FALSE	0.019049188	mito	OMICS	5
ENSG00000185973	FALSE	0.019037895	mito	OMICS	3
ENSG00000145912	FALSE	0.019028714	mito	OMICS	2
ENSG00000235863	FALSE	0.019026292	mito	OMICS	2
ENSG00000188613	FALSE	0.019010628	mito	OMICS	4
ENSG00000008382	FALSE	0.01900644	mito	OMICS	2
ENSG00000186020	FALSE	0.018999849	mito	OMICS	2
ENSG00000144136	FALSE	0.018987494	mito	OMICS	4
ENSG00000186204	FALSE	0.01896613	mito	OMICS	2
ENSG00000131943	TRUE	0.01895457	mito	OMICS	1
ENSG00000161267	FALSE	0.018954001	mito	OMICS	1
ENSG00000123975	FALSE	0.018904973	mito	OMICS	2
ENSG00000234602	FALSE	0.01889714	mito	OMICS	2
ENSG00000099219	FALSE	0.018888116	mito	OMICS	5
ENSG00000181929	FALSE	0.018834984	mito	OMICS	5
ENSG00000169692	FALSE	0.018813517	mito	OMICS	2
ENSG00000169446	FALSE	0.018780135	mito	OMICS	4
ENSG00000138326	FALSE	0.018761836	mito	OMICS	2
ENSG00000213901	FALSE	0.018750742	mito	OMICS	4
ENSG00000130939	FALSE	0.018741991	mito	OMICS	4
ENSG00000132872	FALSE	0.01872125	mito	OMICS	2
ENSG00000183207	FALSE	0.018720081	mito	OMICS	5
ENSG00000160703	FALSE	0.01871402	mito	OMICS	2
ENSG00000153291	FALSE	0.018707415	mito	OMICS	5
ENSG00000069329	FALSE	0.018706532	mito	OMICS	4
ENSG00000176731	FALSE	0.01869376	mito	OMICS	2
ENSG00000121594	FALSE	0.018674199	mito	OMICS	2
ENSG00000170473	FALSE	0.018667597	mito	OMICS	4
ENSG00000125611	FALSE	0.018666837	mito	OMICS	2
ENSG00000164114	FALSE	0.018637141	mito	OMICS	2
ENSG00000130511	FALSE	0.018635025	mito	OMICS	2
ENSG00000182858	FALSE	0.018627655	mito	OMICS	2
ENSG00000060971	FALSE	0.018620452	mito	OMICS	3
ENSG00000100403	FALSE	0.018617567	mito	OMICS	2
ENSG00000167085	FALSE	0.018612571	mito	OMICS	1
ENSG00000113734	FALSE	0.018584985	mito	OMICS	2
ENSG00000008513	FALSE	0.01857723	mito	OMICS	2
ENSG00000160226	FALSE	0.018574264	mito	OMICS	4
ENSG00000104613	FALSE	0.018573374	mito	OMICS	4
ENSG00000155906	TRUE	0.018569129	mito	OMICS	1
ENSG00000104859	FALSE	0.01856593	mito	OMICS	4
ENSG00000244754	FALSE	0.01853472	mito	OMICS	4
ENSG00000140859	FALSE	0.018534625	mito	OMICS	2
ENSG00000153086	FALSE	0.018533707	mito	OMICS	4
ENSG00000103091	FALSE	0.018532183	mito	OMICS	2
ENSG00000164284	FALSE	0.018489707	mito	OMICS	5
ENSG00000152749	FALSE	0.018486489	mito	OMICS	2
ENSG00000132467	FALSE	0.018470164	mito	OMICS	2
ENSG00000127526	FALSE	0.018463302	mito	OMICS	4
ENSG00000042832	FALSE	0.018460501	mito	OMICS	2
ENSG00000128789	FALSE	0.018451834	mito	OMICS	5
ENSG00000147403	FALSE	0.018438349	mito	OMICS	2
ENSG00000166821	FALSE	0.018410278	mito	OMICS	1
ENSG00000133243	FALSE	0.018389262	mito	OMICS	5
ENSG00000170871	FALSE	0.018366624	mito	OMICS	5
ENSG00000154822	FALSE	0.018357493	mito	OMICS	2
ENSG00000109171	FALSE	0.01835702	mito	OMICS	2
ENSG00000179918	FALSE	0.018350199	mito	OMICS	1
ENSG00000183709	FALSE	0.018319894	mito	OMICS	2
ENSG00000157778	FALSE	0.018314114	mito	OMICS	5
ENSG00000129559	FALSE	0.018309023	mito	OMICS	2
ENSG00000169710	FALSE	0.018281301	mito	OMICS	4
ENSG00000186666	FALSE	0.01828027	mito	OMICS	5
ENSG00000115425	FALSE	0.018267151	mito	OMICS	2
ENSG00000105605	FALSE	0.018252915	mito	OMICS	2
ENSG00000137522	FALSE	0.018252496	mito	OMICS	2
ENSG00000172057	FALSE	0.018246217	mito	OMICS	2
ENSG00000125912	FALSE	0.018206045	mito	OMICS	2
ENSG00000177731	FALSE	0.018192643	mito	OMICS	5
ENSG00000143303	FALSE	0.018189633	mito	OMICS	2
ENSG00000151502	FALSE	0.018184647	mito	OMICS	2
ENSG00000278845	FALSE	0.018173937	mito	OMICS	5
ENSG00000090612	FALSE	0.018173315	mito	OMICS	2
ENSG00000166813	FALSE	0.018169858	mito	OMICS	2
ENSG00000148688	FALSE	0.018160379	mito	OMICS	2
ENSG00000234284	FALSE	0.018159278	mito	OMICS	2
ENSG00000164506	FALSE	0.018139344	mito	OMICS	2
ENSG00000164096	FALSE	0.018131366	mito	OMICS	2
ENSG00000170185	FALSE	0.01813101	mito	OMICS	2
ENSG00000160808	FALSE	0.018127238	mito	OMICS	3
ENSG00000013275	FALSE	0.018116105	mito	OMICS	2
ENSG00000093144	FALSE	0.018113112	mito	OMICS	4
ENSG00000176956	FALSE	0.018101599	mito	OMICS	2
ENSG00000023287	FALSE	0.018084098	mito	OMICS	2
ENSG00000186603	TRUE	0.018083865	mito	OMICS	4
ENSG00000071889	FALSE	0.018075246	mito	OMICS	4
ENSG00000124440	FALSE	0.018062802	mito	OMICS	2
ENSG00000174010	FALSE	0.018060062	mito	OMICS	2
ENSG00000173402	FALSE	0.018055154	mito	OMICS	4
ENSG00000124198	FALSE	0.018048637	mito	OMICS	4
ENSG00000204278	FALSE	0.018046908	mito	OMICS	2
ENSG00000125454	TRUE	0.018042076	mito	OMICS	5
ENSG00000085231	FALSE	0.018021803	mito	OMICS	4
ENSG00000123411	FALSE	0.018016143	mito	OMICS	2
ENSG00000120029	FALSE	0.018009875	mito	OMICS	2
ENSG00000158882	FALSE	0.018002683	mito	OMICS	1
ENSG00000177873	FALSE	0.017990392	mito	OMICS	5
ENSG00000006007	FALSE	0.01798824	mito	OMICS	2
ENSG00000134440	FALSE	0.017977932	mito	OMICS	3
ENSG00000120253	FALSE	0.017922439	mito	OMICS	4
ENSG00000086848	FALSE	0.017906826	mito	OMICS	4
ENSG00000198301	FALSE	0.01789064	mito	OMICS	2
ENSG00000184544	FALSE	0.017865824	mito	OMICS	2
ENSG00000135801	FALSE	0.01785639	mito	OMICS	2
ENSG00000122194	FALSE	0.017841041	mito	OMICS	2
ENSG00000152413	FALSE	0.017840967	mito	OMICS	2
ENSG00000159377	FALSE	0.017823713	mito	OMICS	2
ENSG00000160460	FALSE	0.017813038	mito	OMICS	2
ENSG00000132185	FALSE	0.017800478	mito	OMICS	2
ENSG00000111640	FALSE	0.017797535	mito	OMICS	5
ENSG00000095002	FALSE	0.017792528	mito	OMICS	4
ENSG00000127445	FALSE	0.017764691	mito	OMICS	2
ENSG00000166825	FALSE	0.017762162	mito	OMICS	4
ENSG00000119041	FALSE	0.017750137	mito	OMICS	5
ENSG00000173653	FALSE	0.017743096	mito	OMICS	4
ENSG00000160445	FALSE	0.017725918	mito	OMICS	4
ENSG00000113615	FALSE	0.017706426	mito	OMICS	5
ENSG00000165152	FALSE	0.017693924	mito	OMICS	2
ENSG00000075240	FALSE	0.017687866	mito	OMICS	5
ENSG00000100401	FALSE	0.017670782	mito	OMICS	2
ENSG00000000460	FALSE	0.017666155	mito	OMICS	4
ENSG00000106384	FALSE	0.017664924	mito	OMICS	2
ENSG00000266967	FALSE	0.017645834	mito	OMICS	4
ENSG00000135632	FALSE	0.01762184	mito	OMICS	4
ENSG00000138078	FALSE	0.017616278	mito	OMICS	4
ENSG00000140365	FALSE	0.017614106	mito	OMICS	5
ENSG00000066044	FALSE	0.017605387	mito	OMICS	2
ENSG00000132207	FALSE	0.017574882	mito	OMICS	5
ENSG00000100994	FALSE	0.017569063	mito	OMICS	4
ENSG00000128294	FALSE	0.017564429	mito	OMICS	4
ENSG00000074317	FALSE	0.01755923	mito	OMICS	2
ENSG00000130640	FALSE	0.017548596	mito	OMICS	4
ENSG00000188636	FALSE	0.0175435	mito	OMICS	2
ENSG00000204308	FALSE	0.017540395	mito	OMICS	5
ENSG00000175606	TRUE	0.017535226	mito	OMICS	4
ENSG00000169519	FALSE	0.017512018	mito	OMICS	4
ENSG00000212916	FALSE	0.017506868	mito	OMICS	5
ENSG00000049239	FALSE	0.01747002	mito	OMICS	4
ENSG00000148835	FALSE	0.017467763	mito	OMICS	4
ENSG00000185670	FALSE	0.017454395	mito	OMICS	2
ENSG00000176490	FALSE	0.017429437	mito	OMICS	2
ENSG00000164338	FALSE	0.01742694	mito	OMICS	4
ENSG00000258429	FALSE	0.017412119	mito	OMICS	3
ENSG00000135312	FALSE	0.017409973	mito	OMICS	2
ENSG00000275183	FALSE	0.017406058	mito	OMICS	2
ENSG00000034533	FALSE	0.017382309	mito	OMICS	4
ENSG00000040487	FALSE	0.017375568	mito	OMICS	2
ENSG00000115267	FALSE	0.017360544	mito	OMICS	5
ENSG00000157637	FALSE	0.0173316	mito	OMICS	4
ENSG00000138190	FALSE	0.017325277	mito	OMICS	2
ENSG00000107897	FALSE	0.017321428	mito	OMICS	2
ENSG00000181924	FALSE	0.017309891	mito	OMICS	4
ENSG00000025770	FALSE	0.017309744	mito	OMICS	2
ENSG00000151498	FALSE	0.017295726	mito	OMICS	2
ENSG00000185627	FALSE	0.017289996	mito	OMICS	4
ENSG00000139168	FALSE	0.017276665	mito	OMICS	2
ENSG00000187730	FALSE	0.017245494	mito	OMICS	4
ENSG00000107021	FALSE	0.017231993	mito	OMICS	5
ENSG00000133114	FALSE	0.017219191	mito	OMICS	2
ENSG00000113643	FALSE	0.017194709	mito	OMICS	5
ENSG00000151229	FALSE	0.017192872	mito	OMICS	4
ENSG00000121057	FALSE	0.01719081	mito	OMICS	4
ENSG00000170500	FALSE	0.017168274	mito	OMICS	2
ENSG00000198755	FALSE	0.017167928	mito	OMICS	4
ENSG00000204628	FALSE	0.017161228	mito	OMICS	2
ENSG00000175287	FALSE	0.017157737	mito	OMICS	2
ENSG00000141639	FALSE	0.017157111	mito	OMICS	2
ENSG00000266202	FALSE	0.017121188	mito	OMICS	4
ENSG00000107789	FALSE	0.017118534	mito	OMICS	2
ENSG00000171227	FALSE	0.017113447	mito	OMICS	2
ENSG00000069535	FALSE	0.017104506	mito	OMICS	5
ENSG00000184634	FALSE	0.017102512	mito	OMICS	5
ENSG00000078967	FALSE	0.017098384	mito	OMICS	4
ENSG00000155876	FALSE	0.017063927	mito	OMICS	4
ENSG00000108106	FALSE	0.017053181	mito	OMICS	2
ENSG00000187097	FALSE	0.017046116	mito	OMICS	4
ENSG00000142186	FALSE	0.01703955	mito	OMICS	4
ENSG00000114544	FALSE	0.017029243	mito	OMICS	2
ENSG00000101346	FALSE	0.017005377	mito	OMICS	4
ENSG00000114503	FALSE	0.017003782	mito	OMICS	5
ENSG00000132356	FALSE	0.016996276	mito	OMICS	2
ENSG00000137073	FALSE	0.01698516	mito	OMICS	4
ENSG00000185813	FALSE	0.016979394	mito	OMICS	1
ENSG00000214274	FALSE	0.016975742	mito	OMICS	2
ENSG00000120451	FALSE	0.01697365	mito	OMICS	4
ENSG00000130203	FALSE	0.01697194	mito	OMICS	4
ENSG00000214253	FALSE	0.016970515	mito	OMICS	5
ENSG00000130876	FALSE	0.016968017	mito	OMICS	2
ENSG00000167693	FALSE	0.016967827	mito	OMICS	2
ENSG00000104886	FALSE	0.016965687	mito	OMICS	4
ENSG00000164011	FALSE	0.01694658	mito	OMICS	5
ENSG00000243927	FALSE	0.016904237	mito	OMICS	5
ENSG00000130772	FALSE	0.016903229	mito	OMICS	4
ENSG00000197530	FALSE	0.016893288	mito	OMICS	2
ENSG00000106077	FALSE	0.016884135	mito	OMICS	1
ENSG00000175054	FALSE	0.016877258	mito	OMICS	2
ENSG00000127366	FALSE	0.016851611	mito	OMICS	5
ENSG00000140263	FALSE	0.016843848	mito	OMICS	4
ENSG00000196821	FALSE	0.016834067	mito	OMICS	2
ENSG00000145284	FALSE	0.016825387	mito	OMICS	2
ENSG00000146109	FALSE	0.01682019	mito	OMICS	5
ENSG00000145919	FALSE	0.016818859	mito	OMICS	2
ENSG00000104412	FALSE	0.016810825	mito	OMICS	1
ENSG00000129245	FALSE	0.016801663	mito	OMICS	4
ENSG00000070367	FALSE	0.016800772	mito	OMICS	2
ENSG00000125648	FALSE	0.016793014	mito	OMICS	5
ENSG00000102996	FALSE	0.016778653	mito	OMICS	4
ENSG00000173208	FALSE	0.016776089	mito	OMICS	4
ENSG00000168268	FALSE	0.01677516	mito	OMICS	4
ENSG00000198952	FALSE	0.01677001	mito	OMICS	5
ENSG00000072401	FALSE	0.016763186	mito	OMICS	2
ENSG00000145725	FALSE	0.01675712	mito	OMICS	5
ENSG00000185386	FALSE	0.016756617	mito	OMICS	4
ENSG00000122678	FALSE	0.01675174	mito	OMICS	5
ENSG00000251380	FALSE	0.016748676	mito	OMICS	2
ENSG00000104969	FALSE	0.016740803	mito	OMICS	5
ENSG00000177082	FALSE	0.016731143	mito	OMICS	4
ENSG00000133265	FALSE	0.016729582	mito	OMICS	2
ENSG00000172482	FALSE	0.016717985	mito	OMICS	2
ENSG00000133065	FALSE	0.016692497	mito	OMICS	4
ENSG00000162769	FALSE	0.016691778	mito	OMICS	4
ENSG00000166140	FALSE	0.016687725	mito	OMICS	2
ENSG00000182890	FALSE	0.01667642	mito	OMICS	5
ENSG00000164292	FALSE	0.016658923	mito	OMICS	2
ENSG00000031698	FALSE	0.016656525	mito	OMICS	4
ENSG00000071242	FALSE	0.016650777	mito	OMICS	2
ENSG00000221890	FALSE	0.016649567	mito	OMICS	2
ENSG00000135472	FALSE	0.016647436	mito	OMICS	2
ENSG00000131779	FALSE	0.016645087	mito	OMICS	2
ENSG00000149547	FALSE	0.01664067	mito	OMICS	1
ENSG00000205133	FALSE	0.016610134	mito	OMICS	2
ENSG00000116793	FALSE	0.016609417	mito	OMICS	2
ENSG00000123416	FALSE	0.01660307	mito	OMICS	2
ENSG00000104695	FALSE	0.016601117	mito	OMICS	4
ENSG00000196998	FALSE	0.016588898	mito	OMICS	2
ENSG00000172992	FALSE	0.016567497	mito	OMICS	4
ENSG00000277586	FALSE	0.016562922	mito	OMICS	2
ENSG00000167699	FALSE	0.01653392	mito	OMICS	2
ENSG00000178980	FALSE	0.016531844	mito	OMICS	2
ENSG00000157593	FALSE	0.01652413	mito	OMICS	5
ENSG00000119929	FALSE	0.016521396	mito	OMICS	5
ENSG00000129317	FALSE	0.016505335	mito	OMICS	4
ENSG00000147789	FALSE	0.016489675	mito	OMICS	2
ENSG00000257727	FALSE	0.016481511	mito	OMICS	2
ENSG00000151778	FALSE	0.016480004	mito	OMICS	2
ENSG00000171433	FALSE	0.01646966	mito	OMICS	4
ENSG00000139372	FALSE	0.016449764	mito	OMICS	2
ENSG00000092108	FALSE	0.016430274	mito	OMICS	4
ENSG00000100372	FALSE	0.01640878	mito	OMICS	2
ENSG00000129170	FALSE	0.016403755	mito	OMICS	2
ENSG00000170264	FALSE	0.016399572	mito	OMICS	2
ENSG00000143632	FALSE	0.0163874	mito	OMICS	4
ENSG00000163719	FALSE	0.016378202	mito	OMICS	4
ENSG00000158106	FALSE	0.016365224	mito	OMICS	4
ENSG00000186281	FALSE	0.016364994	mito	OMICS	2
ENSG00000261115	FALSE	0.016363913	mito	OMICS	4
ENSG00000164182	TRUE	0.0163621	mito	OMICS	5
ENSG00000169371	FALSE	0.016359445	mito	OMICS	2
ENSG00000117262	FALSE	0.01635248	mito	OMICS	2
ENSG00000184857	FALSE	0.016344106	mito	OMICS	1
ENSG00000100836	FALSE	0.016334979	mito	OMICS	5
ENSG00000138092	FALSE	0.016329087	mito	OMICS	5
ENSG00000164061	FALSE	0.016328014	mito	OMICS	2
ENSG00000083807	FALSE	0.016316088	mito	OMICS	3
ENSG00000120675	FALSE	0.016304107	mito	OMICS	5
ENSG00000181191	FALSE	0.016286496	mito	OMICS	4
ENSG00000168065	FALSE	0.016283486	mito	OMICS	2
ENSG00000136699	FALSE	0.016268317	mito	OMICS	5
ENSG00000176386	FALSE	0.016254753	mito	OMICS	5
ENSG00000144231	FALSE	0.016248655	mito	OMICS	5
ENSG00000101076	FALSE	0.016237332	mito	OMICS	2
ENSG00000073169	FALSE	0.016233142	mito	OMICS	5
ENSG00000130713	FALSE	0.016228324	mito	OMICS	4
ENSG00000114383	FALSE	0.016220972	mito	OMICS	4
ENSG00000174928	FALSE	0.016192803	mito	OMICS	2
ENSG00000055147	FALSE	0.016169423	mito	OMICS	2
ENSG00000148843	FALSE	0.016165236	mito	OMICS	5
ENSG00000006047	FALSE	0.016145956	mito	OMICS	4
ENSG00000140983	FALSE	0.01613764	mito	OMICS	4
ENSG00000002933	FALSE	0.016132213	mito	OMICS	2
ENSG00000021776	FALSE	0.016131047	mito	OMICS	2
ENSG00000125703	FALSE	0.016130699	mito	OMICS	2
ENSG00000101290	FALSE	0.016128384	mito	OMICS	2
ENSG00000139160	FALSE	0.016124994	mito	OMICS	5
ENSG00000166816	FALSE	0.016118921	mito	OMICS	3
ENSG00000167363	FALSE	0.016092988	mito	OMICS	1
ENSG00000115526	FALSE	0.016058438	mito	OMICS	2
ENSG00000186723	FALSE	0.016048819	mito	OMICS	2
ENSG00000092439	FALSE	0.016036633	mito	OMICS	5
ENSG00000126070	FALSE	0.016024996	mito	OMICS	4
ENSG00000165215	FALSE	0.01601467	mito	OMICS	4
ENSG00000166123	FALSE	0.016012955	mito	OMICS	2
ENSG00000153989	FALSE	0.016007118	mito	OMICS	1
ENSG00000120686	FALSE	0.016001457	mito	OMICS	2
ENSG00000167986	FALSE	0.015972465	mito	OMICS	4
ENSG00000141696	FALSE	0.015969617	mito	OMICS	2
ENSG00000124571	FALSE	0.015959213	mito	OMICS	1
ENSG00000118245	FALSE	0.01595534	mito	OMICS	4
ENSG00000196345	FALSE	0.01594766	mito	OMICS	2
ENSG00000140391	FALSE	0.015944317	mito	OMICS	5
ENSG00000065911	FALSE	0.015939461	mito	OMICS	2
ENSG00000196466	FALSE	0.01593775	mito	OMICS	2
ENSG00000154277	FALSE	0.015928755	mito	OMICS	2
ENSG00000084444	FALSE	0.015921902	mito	OMICS	2
ENSG00000103248	FALSE	0.015912244	mito	OMICS	4
ENSG00000073921	FALSE	0.015899772	mito	OMICS	2
ENSG00000269313	FALSE	0.015894147	mito	OMICS	2
ENSG00000073712	FALSE	0.01588749	mito	OMICS	2
ENSG00000135535	FALSE	0.015882576	mito	OMICS	2
ENSG00000120725	FALSE	0.015873263	mito	OMICS	4
ENSG00000042317	FALSE	0.015873143	mito	OMICS	4
ENSG00000167549	FALSE	0.015873061	mito	OMICS	2
ENSG00000178761	FALSE	0.015871676	mito	OMICS	4
ENSG00000070610	FALSE	0.015864892	mito	OMICS	2
ENSG00000119640	FALSE	0.015856199	mito	OMICS	4
ENSG00000117395	FALSE	0.01584461	mito	OMICS	5
ENSG00000118137	FALSE	0.015844394	mito	OMICS	4
ENSG00000141428	FALSE	0.0158398	mito	OMICS	5
ENSG00000231396	FALSE	0.015820552	mito	OMICS	2
ENSG00000146909	FALSE	0.015816187	mito	OMICS	4
ENSG00000120254	FALSE	0.01579997	mito	OMICS	2
ENSG00000102241	FALSE	0.01579802	mito	OMICS	2
ENSG00000156876	FALSE	0.015761664	mito	OMICS	2
ENSG00000109184	FALSE	0.015760023	mito	OMICS	2
ENSG00000138107	FALSE	0.015753383	mito	OMICS	2
ENSG00000106804	FALSE	0.015750004	mito	OMICS	2
ENSG00000064545	FALSE	0.015749803	mito	OMICS	5
ENSG00000138138	FALSE	0.015741505	mito	OMICS	4
ENSG00000147246	FALSE	0.015724463	mito	OMICS	2
ENSG00000171791	FALSE	0.01571207	mito	OMICS	2
ENSG00000198917	FALSE	0.015704313	mito	OMICS	4
ENSG00000124201	FALSE	0.015689092	mito	OMICS	2
ENSG00000185176	FALSE	0.01568617	mito	OMICS	2
ENSG00000175395	FALSE	0.015685558	mito	OMICS	2
ENSG00000058063	FALSE	0.015680088	mito	OMICS	2
ENSG00000129562	FALSE	0.015661834	mito	OMICS	4
ENSG00000136908	FALSE	0.0156564	mito	OMICS	4
ENSG00000176422	FALSE	0.015656115	mito	OMICS	2
ENSG00000089154	FALSE	0.015650611	mito	OMICS	5
ENSG00000166135	FALSE	0.015647063	mito	OMICS	5
ENSG00000136870	FALSE	0.015644597	mito	OMICS	5
ENSG00000140993	FALSE	0.015637953	mito	OMICS	4
ENSG00000108799	FALSE	0.015636176	mito	OMICS	2
ENSG00000162999	FALSE	0.015626902	mito	OMICS	2
ENSG00000171720	FALSE	0.015618651	mito	OMICS	2
ENSG00000178772	FALSE	0.015608509	mito	OMICS	2
ENSG00000005059	FALSE	0.015603946	mito	OMICS	4
ENSG00000156697	FALSE	0.015596587	mito	OMICS	2
ENSG00000178035	FALSE	0.015593622	mito	OMICS	4
ENSG00000128656	FALSE	0.015562325	mito	OMICS	2
ENSG00000132199	FALSE	0.015560695	mito	OMICS	4
ENSG00000172399	FALSE	0.015519281	mito	OMICS	4
ENSG00000196449	FALSE	0.015507376	mito	OMICS	2
ENSG00000138185	FALSE	0.015506311	mito	OMICS	4
ENSG00000129988	FALSE	0.015502549	mito	OMICS	4
ENSG00000136807	FALSE	0.015495899	mito	OMICS	2
ENSG00000273899	FALSE	0.015477235	mito	OMICS	2
ENSG00000182544	FALSE	0.0154765025	mito	OMICS	2
ENSG00000165943	FALSE	0.015470472	mito	OMICS	4
ENSG00000137074	TRUE	0.015470319	mito	OMICS	4
ENSG00000128059	FALSE	0.015469223	mito	OMICS	1
ENSG00000114850	FALSE	0.015462732	mito	OMICS	2
ENSG00000182768	FALSE	0.015462559	mito	OMICS	2
ENSG00000108424	FALSE	0.0154572455	mito	OMICS	2
ENSG00000171236	FALSE	0.015455474	mito	OMICS	2
ENSG00000215114	FALSE	0.015454206	mito	OMICS	2
ENSG00000147614	FALSE	0.015450671	mito	OMICS	2
ENSG00000071553	FALSE	0.015447211	mito	OMICS	2
ENSG00000197102	FALSE	0.015436852	mito	OMICS	5
ENSG00000115970	FALSE	0.015434461	mito	OMICS	4
ENSG00000125870	FALSE	0.015425958	mito	OMICS	5
ENSG00000164180	FALSE	0.015411811	mito	OMICS	4
ENSG00000066248	FALSE	0.015405113	mito	OMICS	2
ENSG00000196712	FALSE	0.015397666	mito	OMICS	4
ENSG00000130733	FALSE	0.015394926	mito	OMICS	2
ENSG00000267680	FALSE	0.01537367	mito	OMICS	2
ENSG00000180901	FALSE	0.01537198	mito	OMICS	2
ENSG00000134352	FALSE	0.015369901	mito	OMICS	2
ENSG00000134444	FALSE	0.015368732	mito	OMICS	4
ENSG00000131446	FALSE	0.015366301	mito	OMICS	2
ENSG00000140553	FALSE	0.015359174	mito	OMICS	4
ENSG00000160131	FALSE	0.015352858	mito	OMICS	4
ENSG00000173320	FALSE	0.015329053	mito	OMICS	2
ENSG00000135929	FALSE	0.01532457	mito	OMICS	4
ENSG00000214097	FALSE	0.015321542	mito	OMICS	2
ENSG00000104691	FALSE	0.015312802	mito	OMICS	2
ENSG00000197312	FALSE	0.015312343	mito	OMICS	5
ENSG00000182923	FALSE	0.015305528	mito	OMICS	2
ENSG00000181264	FALSE	0.015305369	mito	OMICS	2
ENSG00000120265	FALSE	0.01528445	mito	OMICS	5
ENSG00000175595	FALSE	0.0152844	mito	OMICS	4
ENSG00000099769	FALSE	0.015269866	mito	OMICS	2
ENSG00000196547	FALSE	0.015258457	mito	OMICS	4
ENSG00000170364	FALSE	0.015258348	mito	OMICS	2
ENSG00000169271	FALSE	0.015257746	mito	OMICS	5
ENSG00000143486	FALSE	0.015257016	mito	OMICS	4
ENSG00000128973	FALSE	0.015234845	mito	OMICS	2
ENSG00000076258	FALSE	0.0152336005	mito	OMICS	4
ENSG00000171824	FALSE	0.015226849	mito	OMICS	5
ENSG00000139637	FALSE	0.015225683	mito	OMICS	5
ENSG00000123836	FALSE	0.015219529	mito	OMICS	4
ENSG00000167508	FALSE	0.015218992	mito	OMICS	5
ENSG00000101266	FALSE	0.015209433	mito	OMICS	5
ENSG00000171174	FALSE	0.015202914	mito	OMICS	2
ENSG00000101782	FALSE	0.015196683	mito	OMICS	2
ENSG00000006659	FALSE	0.015152701	mito	OMICS	5
ENSG00000129518	FALSE	0.0151442345	mito	OMICS	4
ENSG00000128185	FALSE	0.015131311	mito	OMICS	2
ENSG00000087088	FALSE	0.015126884	mito	OMICS	2
ENSG00000164406	FALSE	0.015105587	mito	OMICS	2
ENSG00000100568	FALSE	0.0151027	mito	OMICS	5
ENSG00000104331	FALSE	0.015090854	mito	OMICS	4
ENSG00000067064	FALSE	0.015075135	mito	OMICS	2
ENSG00000036448	FALSE	0.015068077	mito	OMICS	2
ENSG00000004897	FALSE	0.015015284	mito	OMICS	2
ENSG00000175221	FALSE	0.015014579	mito	OMICS	2
ENSG00000120526	FALSE	0.014999417	mito	OMICS	2
ENSG00000168116	FALSE	0.0149986	mito	OMICS	2
ENSG00000183475	FALSE	0.014982011	mito	OMICS	5
ENSG00000196123	FALSE	0.014964858	mito	OMICS	4
ENSG00000100243	FALSE	0.014962026	mito	OMICS	2
ENSG00000101846	FALSE	0.014957894	mito	OMICS	2
ENSG00000054611	FALSE	0.014934657	mito	OMICS	2
ENSG00000197563	FALSE	0.014929214	mito	OMICS	2
ENSG00000184500	FALSE	0.014914531	mito	OMICS	2
ENSG00000104983	FALSE	0.014906959	mito	OMICS	2
ENSG00000204604	FALSE	0.014906946	mito	OMICS	2
ENSG00000173465	FALSE	0.014898524	mito	OMICS	2
ENSG00000169733	FALSE	0.014888742	mito	OMICS	4
ENSG00000065548	FALSE	0.014887176	mito	OMICS	5
ENSG00000177692	FALSE	0.014858071	mito	OMICS	2
ENSG00000077522	FALSE	0.014850507	mito	OMICS	5
ENSG00000106927	FALSE	0.014848086	mito	OMICS	2
[truncated: 56,990 more rows]
