# Supplementary material for: Evaluation of input data modality choices on functional gene embeddings
Source: NAR Genom Bioinform. 2023 Nov 2;5(4):lqad095. doi: 10.1093/nargab/lqad095 (PMC10629286; doi:10.1093/nargab/lqad095)
Supplement: lqad095_Supplemental_Files [file lqad095_supplemental_files.zip › Supplementary_Table_S8_Ophthalmology_predictions.tsv]

gene_id	target	pred	disease	emb	fold
ENSG00000000005	FALSE	0.5	Ophthalmology	OMICS	3
ENSG00000001461	FALSE	0.5	Ophthalmology	OMICS	3
ENSG00000001497	FALSE	0.5	Ophthalmology	OMICS	3
ENSG00000001631	FALSE	0.5	Ophthalmology	OMICS	3
ENSG00000003056	FALSE	0.5	Ophthalmology	OMICS	3
ENSG00000003989	FALSE	0.5	Ophthalmology	OMICS	3
ENSG00000004766	FALSE	0.5	Ophthalmology	OMICS	3
ENSG00000004779	FALSE	0.5	Ophthalmology	OMICS	3
ENSG00000005187	FALSE	0.5	Ophthalmology	OMICS	3
ENSG00000005469	FALSE	0.5	Ophthalmology	OMICS	3
ENSG00000005812	FALSE	0.5	Ophthalmology	OMICS	3
ENSG00000005893	FALSE	0.5	Ophthalmology	OMICS	3
ENSG00000006007	FALSE	0.5	Ophthalmology	OMICS	3
ENSG00000006015	FALSE	0.5	Ophthalmology	OMICS	3
ENSG00000006071	FALSE	0.5	Ophthalmology	OMICS	3
ENSG00000006451	FALSE	0.5	Ophthalmology	OMICS	3
ENSG00000006625	FALSE	0.5	Ophthalmology	OMICS	3
ENSG00000006695	FALSE	0.5	Ophthalmology	OMICS	3
ENSG00000007129	FALSE	0.5	Ophthalmology	OMICS	3
ENSG00000007168	FALSE	0.5	Ophthalmology	OMICS	3
ENSG00000007202	FALSE	0.5	Ophthalmology	OMICS	3
ENSG00000007306	FALSE	0.5	Ophthalmology	OMICS	3
ENSG00000007392	FALSE	0.5	Ophthalmology	OMICS	3
ENSG00000007402	FALSE	0.5	Ophthalmology	OMICS	3
ENSG00000007923	FALSE	0.5	Ophthalmology	OMICS	3
ENSG00000008083	FALSE	0.5	Ophthalmology	OMICS	3
ENSG00000008323	FALSE	0.5	Ophthalmology	OMICS	3
ENSG00000008394	FALSE	0.5	Ophthalmology	OMICS	3
ENSG00000008405	FALSE	0.5	Ophthalmology	OMICS	3
ENSG00000008869	FALSE	0.5	Ophthalmology	OMICS	3
ENSG00000009790	FALSE	0.5	Ophthalmology	OMICS	3
ENSG00000010072	FALSE	0.5	Ophthalmology	OMICS	3
ENSG00000010270	FALSE	0.5	Ophthalmology	OMICS	3
ENSG00000010379	FALSE	0.5	Ophthalmology	OMICS	3
ENSG00000010404	FALSE	0.5	Ophthalmology	OMICS	3
ENSG00000010626	FALSE	0.5	Ophthalmology	OMICS	3
ENSG00000010671	FALSE	0.5	Ophthalmology	OMICS	3
ENSG00000010704	FALSE	0.5	Ophthalmology	OMICS	3
ENSG00000010932	FALSE	0.5	Ophthalmology	OMICS	3
ENSG00000011021	FALSE	0.5	Ophthalmology	OMICS	3
ENSG00000011052	FALSE	0.5	Ophthalmology	OMICS	3
ENSG00000011105	FALSE	0.5	Ophthalmology	OMICS	3
ENSG00000011132	FALSE	0.5	Ophthalmology	OMICS	3
ENSG00000011201	FALSE	0.5	Ophthalmology	OMICS	3
ENSG00000011275	FALSE	0.5	Ophthalmology	OMICS	3
ENSG00000011451	FALSE	0.5	Ophthalmology	OMICS	3
ENSG00000012124	FALSE	0.5	Ophthalmology	OMICS	3
ENSG00000012171	FALSE	0.5	Ophthalmology	OMICS	3
ENSG00000012223	FALSE	0.5	Ophthalmology	OMICS	3
ENSG00000012963	FALSE	0.5	Ophthalmology	OMICS	3
ENSG00000013374	FALSE	0.5	Ophthalmology	OMICS	3
ENSG00000013392	FALSE	0.5	Ophthalmology	OMICS	3
ENSG00000014216	FALSE	0.5	Ophthalmology	OMICS	3
ENSG00000014919	FALSE	0.5	Ophthalmology	OMICS	3
ENSG00000015133	FALSE	0.5	Ophthalmology	OMICS	3
ENSG00000015171	FALSE	0.5	Ophthalmology	OMICS	3
ENSG00000015676	FALSE	0.5	Ophthalmology	OMICS	3
ENSG00000016602	FALSE	0.5	Ophthalmology	OMICS	3
ENSG00000018510	FALSE	0.5	Ophthalmology	OMICS	3
ENSG00000018610	FALSE	0.5	Ophthalmology	OMICS	3
ENSG00000019102	FALSE	0.5	Ophthalmology	OMICS	3
ENSG00000019485	FALSE	0.5	Ophthalmology	OMICS	3
ENSG00000019505	FALSE	0.5	Ophthalmology	OMICS	3
ENSG00000019991	FALSE	0.5	Ophthalmology	OMICS	3
ENSG00000020181	FALSE	0.5	Ophthalmology	OMICS	3
ENSG00000020426	FALSE	0.5	Ophthalmology	OMICS	3
ENSG00000020577	FALSE	0.5	Ophthalmology	OMICS	3
ENSG00000021461	FALSE	0.5	Ophthalmology	OMICS	3
ENSG00000021488	FALSE	0.5	Ophthalmology	OMICS	3
ENSG00000022567	FALSE	0.5	Ophthalmology	OMICS	3
ENSG00000023228	FALSE	0.5	Ophthalmology	OMICS	3
ENSG00000023572	FALSE	0.5	Ophthalmology	OMICS	3
ENSG00000023697	FALSE	0.5	Ophthalmology	OMICS	3
ENSG00000024048	FALSE	0.5	Ophthalmology	OMICS	3
ENSG00000025796	FALSE	0.5	Ophthalmology	OMICS	3
ENSG00000026103	FALSE	0.5	Ophthalmology	OMICS	3
ENSG00000026652	FALSE	0.5	Ophthalmology	OMICS	3
ENSG00000028203	FALSE	0.5	Ophthalmology	OMICS	3
ENSG00000028310	FALSE	0.5	Ophthalmology	OMICS	3
ENSG00000028528	FALSE	0.5	Ophthalmology	OMICS	3
ENSG00000029363	FALSE	0.5	Ophthalmology	OMICS	3
ENSG00000029559	FALSE	0.5	Ophthalmology	OMICS	3
ENSG00000031081	FALSE	0.5	Ophthalmology	OMICS	3
ENSG00000032219	FALSE	0.5	Ophthalmology	OMICS	3
ENSG00000032389	FALSE	0.5	Ophthalmology	OMICS	3
ENSG00000033050	FALSE	0.5	Ophthalmology	OMICS	3
ENSG00000033122	FALSE	0.5	Ophthalmology	OMICS	3
ENSG00000034971	TRUE	0.5	Ophthalmology	OMICS	3
ENSG00000035664	FALSE	0.5	Ophthalmology	OMICS	3
ENSG00000035720	FALSE	0.5	Ophthalmology	OMICS	3
ENSG00000036448	FALSE	0.5	Ophthalmology	OMICS	3
ENSG00000036565	FALSE	0.5	Ophthalmology	OMICS	3
ENSG00000037757	FALSE	0.5	Ophthalmology	OMICS	3
ENSG00000038210	FALSE	0.5	Ophthalmology	OMICS	3
ENSG00000038219	FALSE	0.5	Ophthalmology	OMICS	3
ENSG00000038274	FALSE	0.5	Ophthalmology	OMICS	3
ENSG00000038295	FALSE	0.5	Ophthalmology	OMICS	3
ENSG00000038358	FALSE	0.5	Ophthalmology	OMICS	3
ENSG00000038532	FALSE	0.5	Ophthalmology	OMICS	3
ENSG00000039068	FALSE	0.5	Ophthalmology	OMICS	3
ENSG00000040199	FALSE	0.5	Ophthalmology	OMICS	3
ENSG00000040341	FALSE	0.5	Ophthalmology	OMICS	3
ENSG00000041515	FALSE	0.5	Ophthalmology	OMICS	3
ENSG00000041880	FALSE	0.5	Ophthalmology	OMICS	3
ENSG00000042062	FALSE	0.5	Ophthalmology	OMICS	3
ENSG00000042813	FALSE	0.5	Ophthalmology	OMICS	3
ENSG00000043143	FALSE	0.5	Ophthalmology	OMICS	3
ENSG00000044115	TRUE	0.5	Ophthalmology	OMICS	3
ENSG00000044446	FALSE	0.5	Ophthalmology	OMICS	3
ENSG00000047932	FALSE	0.5	Ophthalmology	OMICS	3
ENSG00000048544	FALSE	0.5	Ophthalmology	OMICS	3
ENSG00000048740	FALSE	0.5	Ophthalmology	OMICS	3
ENSG00000049130	FALSE	0.5	Ophthalmology	OMICS	3
ENSG00000049192	FALSE	0.5	Ophthalmology	OMICS	3
ENSG00000049245	FALSE	0.5	Ophthalmology	OMICS	3
ENSG00000049246	FALSE	0.5	Ophthalmology	OMICS	3
ENSG00000049618	FALSE	0.5	Ophthalmology	OMICS	3
ENSG00000049769	FALSE	0.5	Ophthalmology	OMICS	3
ENSG00000050393	FALSE	0.5	Ophthalmology	OMICS	3
ENSG00000050426	FALSE	0.5	Ophthalmology	OMICS	3
ENSG00000050628	FALSE	0.5	Ophthalmology	OMICS	3
ENSG00000051009	FALSE	0.5	Ophthalmology	OMICS	3
ENSG00000051382	FALSE	0.5	Ophthalmology	OMICS	3
ENSG00000051825	FALSE	0.5	Ophthalmology	OMICS	3
ENSG00000052723	FALSE	0.5	Ophthalmology	OMICS	3
ENSG00000053108	FALSE	0.5	Ophthalmology	OMICS	3
ENSG00000053918	FALSE	0.5	Ophthalmology	OMICS	3
ENSG00000054116	FALSE	0.5	Ophthalmology	OMICS	3
ENSG00000054148	FALSE	0.5	Ophthalmology	OMICS	3
ENSG00000054523	FALSE	0.5	Ophthalmology	OMICS	3
ENSG00000054598	TRUE	0.5	Ophthalmology	OMICS	3
ENSG00000055483	FALSE	0.5	Ophthalmology	OMICS	3
ENSG00000055957	FALSE	0.5	Ophthalmology	OMICS	3
ENSG00000056050	FALSE	0.5	Ophthalmology	OMICS	3
ENSG00000056277	FALSE	0.5	Ophthalmology	OMICS	3
ENSG00000056487	FALSE	0.5	Ophthalmology	OMICS	3
ENSG00000056972	FALSE	0.5	Ophthalmology	OMICS	3
ENSG00000057019	FALSE	0.5	Ophthalmology	OMICS	3
ENSG00000057468	FALSE	0.5	Ophthalmology	OMICS	3
ENSG00000057757	FALSE	0.5	Ophthalmology	OMICS	3
ENSG00000058262	FALSE	0.5	Ophthalmology	OMICS	3
ENSG00000058272	FALSE	0.5	Ophthalmology	OMICS	3
ENSG00000058673	FALSE	0.5	Ophthalmology	OMICS	3
ENSG00000058799	FALSE	0.5	Ophthalmology	OMICS	3
ENSG00000059378	FALSE	0.5	Ophthalmology	OMICS	3
ENSG00000059804	FALSE	0.5	Ophthalmology	OMICS	3
ENSG00000060140	FALSE	0.5	Ophthalmology	OMICS	3
ENSG00000060339	FALSE	0.5	Ophthalmology	OMICS	3
ENSG00000060656	FALSE	0.5	Ophthalmology	OMICS	3
ENSG00000060718	TRUE	0.5	Ophthalmology	OMICS	3
ENSG00000060762	FALSE	0.5	Ophthalmology	OMICS	3
ENSG00000060971	FALSE	0.5	Ophthalmology	OMICS	3
ENSG00000060982	FALSE	0.5	Ophthalmology	OMICS	3
ENSG00000061656	FALSE	0.5	Ophthalmology	OMICS	3
ENSG00000061936	FALSE	0.5	Ophthalmology	OMICS	3
ENSG00000062485	FALSE	0.5	Ophthalmology	OMICS	3
ENSG00000062524	FALSE	0.5	Ophthalmology	OMICS	3
ENSG00000062598	FALSE	0.5	Ophthalmology	OMICS	3
ENSG00000062725	FALSE	0.5	Ophthalmology	OMICS	3
ENSG00000063241	FALSE	0.5	Ophthalmology	OMICS	3
ENSG00000063322	FALSE	0.5	Ophthalmology	OMICS	3
ENSG00000063515	FALSE	0.5	Ophthalmology	OMICS	3
ENSG00000063601	FALSE	0.5	Ophthalmology	OMICS	3
ENSG00000064195	FALSE	0.5	Ophthalmology	OMICS	3
ENSG00000064199	FALSE	0.5	Ophthalmology	OMICS	3
ENSG00000064205	FALSE	0.5	Ophthalmology	OMICS	3
ENSG00000064218	FALSE	0.5	Ophthalmology	OMICS	3
ENSG00000064270	FALSE	0.5	Ophthalmology	OMICS	3
ENSG00000064309	FALSE	0.5	Ophthalmology	OMICS	3
ENSG00000064490	FALSE	0.5	Ophthalmology	OMICS	3
ENSG00000064999	FALSE	0.5	Ophthalmology	OMICS	3
ENSG00000065057	FALSE	0.5	Ophthalmology	OMICS	3
ENSG00000065060	FALSE	0.5	Ophthalmology	OMICS	3
ENSG00000065154	TRUE	0.5	Ophthalmology	OMICS	3
ENSG00000065485	FALSE	0.5	Ophthalmology	OMICS	3
ENSG00000065621	FALSE	0.5	Ophthalmology	OMICS	3
ENSG00000065882	FALSE	0.5	Ophthalmology	OMICS	3
ENSG00000066027	FALSE	0.5	Ophthalmology	OMICS	3
ENSG00000066032	FALSE	0.5	Ophthalmology	OMICS	3
ENSG00000066185	FALSE	0.5	Ophthalmology	OMICS	3
ENSG00000066248	FALSE	0.5	Ophthalmology	OMICS	3
ENSG00000066294	FALSE	0.5	Ophthalmology	OMICS	3
ENSG00000066336	FALSE	0.5	Ophthalmology	OMICS	3
ENSG00000066382	FALSE	0.5	Ophthalmology	OMICS	3
ENSG00000066557	FALSE	0.5	Ophthalmology	OMICS	3
ENSG00000066654	FALSE	0.5	Ophthalmology	OMICS	3
ENSG00000067177	FALSE	0.5	Ophthalmology	OMICS	3
ENSG00000067829	FALSE	0.5	Ophthalmology	OMICS	3
ENSG00000067992	FALSE	0.5	Ophthalmology	OMICS	3
ENSG00000068001	FALSE	0.5	Ophthalmology	OMICS	3
ENSG00000068305	FALSE	0.5	Ophthalmology	OMICS	3
ENSG00000068697	FALSE	0.5	Ophthalmology	OMICS	3
ENSG00000068831	FALSE	0.5	Ophthalmology	OMICS	3
ENSG00000068985	FALSE	0.5	Ophthalmology	OMICS	3
ENSG00000069011	FALSE	0.5	Ophthalmology	OMICS	3
ENSG00000069020	FALSE	0.5	Ophthalmology	OMICS	3
ENSG00000069188	FALSE	0.5	Ophthalmology	OMICS	3
ENSG00000069509	FALSE	0.5	Ophthalmology	OMICS	3
ENSG00000069812	FALSE	0.5	Ophthalmology	OMICS	3
ENSG00000069869	FALSE	0.5	Ophthalmology	OMICS	3
ENSG00000069956	FALSE	0.5	Ophthalmology	OMICS	3
ENSG00000069966	FALSE	0.5	Ophthalmology	OMICS	3
ENSG00000070031	FALSE	0.5	Ophthalmology	OMICS	3
ENSG00000070087	FALSE	0.5	Ophthalmology	OMICS	3
ENSG00000070444	FALSE	0.5	Ophthalmology	OMICS	3
ENSG00000070748	FALSE	0.5	Ophthalmology	OMICS	3
ENSG00000071127	FALSE	0.5	Ophthalmology	OMICS	3
ENSG00000071794	FALSE	0.5	Ophthalmology	OMICS	3
ENSG00000071894	FALSE	0.5	Ophthalmology	OMICS	3
ENSG00000071909	FALSE	0.5	Ophthalmology	OMICS	3
ENSG00000072163	FALSE	0.5	Ophthalmology	OMICS	3
ENSG00000072274	FALSE	0.5	Ophthalmology	OMICS	3
ENSG00000072501	FALSE	0.5	Ophthalmology	OMICS	3
ENSG00000072506	FALSE	0.5	Ophthalmology	OMICS	3
ENSG00000072571	FALSE	0.5	Ophthalmology	OMICS	3
ENSG00000072609	FALSE	0.5	Ophthalmology	OMICS	3
ENSG00000072682	FALSE	0.5	Ophthalmology	OMICS	3
ENSG00000072832	FALSE	0.5	Ophthalmology	OMICS	3
ENSG00000072840	FALSE	0.5	Ophthalmology	OMICS	3
ENSG00000072849	FALSE	0.5	Ophthalmology	OMICS	3
ENSG00000073008	FALSE	0.5	Ophthalmology	OMICS	3
ENSG00000073282	FALSE	0.5	Ophthalmology	OMICS	3
ENSG00000073331	FALSE	0.5	Ophthalmology	OMICS	3
ENSG00000073350	FALSE	0.5	Ophthalmology	OMICS	3
ENSG00000073614	FALSE	0.5	Ophthalmology	OMICS	3
ENSG00000073712	FALSE	0.5	Ophthalmology	OMICS	3
ENSG00000073734	FALSE	0.5	Ophthalmology	OMICS	3
ENSG00000073737	FALSE	0.5	Ophthalmology	OMICS	3
ENSG00000073849	FALSE	0.5	Ophthalmology	OMICS	3
ENSG00000074047	FALSE	0.5	Ophthalmology	OMICS	3
ENSG00000074319	FALSE	0.5	Ophthalmology	OMICS	3
ENSG00000074657	FALSE	0.5	Ophthalmology	OMICS	3
ENSG00000074800	FALSE	0.5	Ophthalmology	OMICS	3
ENSG00000074842	FALSE	0.5	Ophthalmology	OMICS	3
ENSG00000074935	FALSE	0.5	Ophthalmology	OMICS	3
ENSG00000074966	FALSE	0.5	Ophthalmology	OMICS	3
ENSG00000075043	FALSE	0.5	Ophthalmology	OMICS	3
ENSG00000075388	FALSE	0.5	Ophthalmology	OMICS	3
ENSG00000075407	FALSE	0.5	Ophthalmology	OMICS	3
ENSG00000075429	FALSE	0.5	Ophthalmology	OMICS	3
ENSG00000075539	FALSE	0.5	Ophthalmology	OMICS	3
ENSG00000075618	FALSE	0.5	Ophthalmology	OMICS	3
ENSG00000075702	FALSE	0.5	Ophthalmology	OMICS	3
ENSG00000075891	TRUE	0.5	Ophthalmology	OMICS	3
ENSG00000076003	FALSE	0.5	Ophthalmology	OMICS	3
ENSG00000076242	FALSE	0.5	Ophthalmology	OMICS	3
ENSG00000076321	FALSE	0.5	Ophthalmology	OMICS	3
ENSG00000076641	FALSE	0.5	Ophthalmology	OMICS	3
ENSG00000076685	FALSE	0.5	Ophthalmology	OMICS	3
ENSG00000076716	FALSE	0.5	Ophthalmology	OMICS	3
ENSG00000076944	FALSE	0.5	Ophthalmology	OMICS	3
ENSG00000077279	FALSE	0.5	Ophthalmology	OMICS	3
ENSG00000077312	FALSE	0.5	Ophthalmology	OMICS	3
ENSG00000077327	FALSE	0.5	Ophthalmology	OMICS	3
ENSG00000077380	FALSE	0.5	Ophthalmology	OMICS	3
ENSG00000077585	FALSE	0.5	Ophthalmology	OMICS	3
ENSG00000077782	FALSE	0.5	Ophthalmology	OMICS	3
ENSG00000078142	FALSE	0.5	Ophthalmology	OMICS	3
ENSG00000078549	FALSE	0.5	Ophthalmology	OMICS	3
ENSG00000078674	FALSE	0.5	Ophthalmology	OMICS	3
ENSG00000078725	FALSE	0.5	Ophthalmology	OMICS	3
ENSG00000078747	FALSE	0.5	Ophthalmology	OMICS	3
ENSG00000078898	FALSE	0.5	Ophthalmology	OMICS	3
ENSG00000079102	FALSE	0.5	Ophthalmology	OMICS	3
ENSG00000079215	FALSE	0.5	Ophthalmology	OMICS	3
ENSG00000079257	FALSE	0.5	Ophthalmology	OMICS	3
ENSG00000079277	FALSE	0.5	Ophthalmology	OMICS	3
ENSG00000079313	FALSE	0.5	Ophthalmology	OMICS	3
ENSG00000079337	FALSE	0.5	Ophthalmology	OMICS	3
ENSG00000079393	FALSE	0.5	Ophthalmology	OMICS	3
ENSG00000079432	FALSE	0.5	Ophthalmology	OMICS	3
ENSG00000079691	FALSE	0.5	Ophthalmology	OMICS	3
ENSG00000079805	FALSE	0.5	Ophthalmology	OMICS	3
ENSG00000079841	TRUE	0.5	Ophthalmology	OMICS	3
ENSG00000080293	FALSE	0.5	Ophthalmology	OMICS	3
ENSG00000080493	FALSE	0.5	Ophthalmology	OMICS	3
ENSG00000080572	FALSE	0.5	Ophthalmology	OMICS	3
ENSG00000081051	FALSE	0.5	Ophthalmology	OMICS	3
ENSG00000081189	FALSE	0.5	Ophthalmology	OMICS	3
ENSG00000081248	FALSE	0.5	Ophthalmology	OMICS	3
ENSG00000081307	FALSE	0.5	Ophthalmology	OMICS	3
ENSG00000081320	FALSE	0.5	Ophthalmology	OMICS	3
ENSG00000081386	FALSE	0.5	Ophthalmology	OMICS	3
ENSG00000081818	FALSE	0.5	Ophthalmology	OMICS	3
ENSG00000081923	FALSE	0.5	Ophthalmology	OMICS	3
ENSG00000081985	FALSE	0.5	Ophthalmology	OMICS	3
ENSG00000082068	FALSE	0.5	Ophthalmology	OMICS	3
ENSG00000082126	FALSE	0.5	Ophthalmology	OMICS	3
ENSG00000082175	FALSE	0.5	Ophthalmology	OMICS	3
ENSG00000082196	FALSE	0.5	Ophthalmology	OMICS	3
ENSG00000082258	FALSE	0.5	Ophthalmology	OMICS	3
ENSG00000082293	FALSE	0.5	Ophthalmology	OMICS	3
ENSG00000082482	FALSE	0.5	Ophthalmology	OMICS	3
ENSG00000082497	FALSE	0.5	Ophthalmology	OMICS	3
ENSG00000082898	FALSE	0.5	Ophthalmology	OMICS	3
ENSG00000083067	FALSE	0.5	Ophthalmology	OMICS	3
ENSG00000083168	FALSE	0.5	Ophthalmology	OMICS	3
ENSG00000083307	FALSE	0.5	Ophthalmology	OMICS	3
ENSG00000083457	FALSE	0.5	Ophthalmology	OMICS	3
ENSG00000083520	FALSE	0.5	Ophthalmology	OMICS	3
ENSG00000083535	FALSE	0.5	Ophthalmology	OMICS	3
ENSG00000083642	FALSE	0.5	Ophthalmology	OMICS	3
ENSG00000083782	FALSE	0.5	Ophthalmology	OMICS	3
ENSG00000083799	FALSE	0.5	Ophthalmology	OMICS	3
ENSG00000084444	FALSE	0.5	Ophthalmology	OMICS	3
ENSG00000084453	FALSE	0.5	Ophthalmology	OMICS	3
ENSG00000085117	FALSE	0.5	Ophthalmology	OMICS	3
ENSG00000085274	FALSE	0.5	Ophthalmology	OMICS	3
ENSG00000085365	FALSE	0.5	Ophthalmology	OMICS	3
ENSG00000085662	FALSE	0.5	Ophthalmology	OMICS	3
ENSG00000085733	FALSE	0.5	Ophthalmology	OMICS	3
ENSG00000085831	FALSE	0.5	Ophthalmology	OMICS	3
ENSG00000085832	FALSE	0.5	Ophthalmology	OMICS	3
ENSG00000085871	FALSE	0.5	Ophthalmology	OMICS	3
ENSG00000085982	FALSE	0.5	Ophthalmology	OMICS	3
ENSG00000085998	FALSE	0.5	Ophthalmology	OMICS	3
ENSG00000086062	FALSE	0.5	Ophthalmology	OMICS	3
ENSG00000086065	FALSE	0.5	Ophthalmology	OMICS	3
ENSG00000086159	FALSE	0.5	Ophthalmology	OMICS	3
ENSG00000086506	FALSE	0.5	Ophthalmology	OMICS	3
ENSG00000086544	FALSE	0.5	Ophthalmology	OMICS	3
ENSG00000086598	FALSE	0.5	Ophthalmology	OMICS	3
ENSG00000086758	FALSE	0.5	Ophthalmology	OMICS	3
ENSG00000086827	FALSE	0.5	Ophthalmology	OMICS	3
ENSG00000087074	FALSE	0.5	Ophthalmology	OMICS	3
ENSG00000087077	FALSE	0.5	Ophthalmology	OMICS	3
ENSG00000087087	FALSE	0.5	Ophthalmology	OMICS	3
ENSG00000087263	FALSE	0.5	Ophthalmology	OMICS	3
ENSG00000087495	FALSE	0.5	Ophthalmology	OMICS	3
ENSG00000088280	FALSE	0.5	Ophthalmology	OMICS	3
ENSG00000088298	FALSE	0.5	Ophthalmology	OMICS	3
ENSG00000088305	FALSE	0.5	Ophthalmology	OMICS	3
ENSG00000088356	FALSE	0.5	Ophthalmology	OMICS	3
ENSG00000088682	FALSE	0.5	Ophthalmology	OMICS	3
ENSG00000088756	FALSE	0.5	Ophthalmology	OMICS	3
ENSG00000088854	FALSE	0.5	Ophthalmology	OMICS	3
ENSG00000088888	FALSE	0.5	Ophthalmology	OMICS	3
ENSG00000089006	FALSE	0.5	Ophthalmology	OMICS	3
ENSG00000089057	FALSE	0.5	Ophthalmology	OMICS	3
ENSG00000089091	FALSE	0.5	Ophthalmology	OMICS	3
ENSG00000089195	FALSE	0.5	Ophthalmology	OMICS	3
ENSG00000089199	FALSE	0.5	Ophthalmology	OMICS	3
ENSG00000089220	FALSE	0.5	Ophthalmology	OMICS	3
ENSG00000089248	FALSE	0.5	Ophthalmology	OMICS	3
ENSG00000089250	FALSE	0.5	Ophthalmology	OMICS	3
ENSG00000089280	FALSE	0.5	Ophthalmology	OMICS	3
ENSG00000089351	FALSE	0.5	Ophthalmology	OMICS	3
ENSG00000089597	FALSE	0.5	Ophthalmology	OMICS	3
ENSG00000089639	FALSE	0.5	Ophthalmology	OMICS	3
ENSG00000089693	FALSE	0.5	Ophthalmology	OMICS	3
ENSG00000089876	FALSE	0.5	Ophthalmology	OMICS	3
ENSG00000089902	FALSE	0.5	Ophthalmology	OMICS	3
ENSG00000090013	FALSE	0.5	Ophthalmology	OMICS	3
ENSG00000090238	FALSE	0.5	Ophthalmology	OMICS	3
ENSG00000090273	FALSE	0.5	Ophthalmology	OMICS	3
ENSG00000090316	FALSE	0.5	Ophthalmology	OMICS	3
ENSG00000090447	FALSE	0.5	Ophthalmology	OMICS	3
ENSG00000090530	FALSE	0.5	Ophthalmology	OMICS	3
ENSG00000090534	FALSE	0.5	Ophthalmology	OMICS	3
ENSG00000090581	TRUE	0.5	Ophthalmology	OMICS	3
ENSG00000090621	FALSE	0.5	Ophthalmology	OMICS	3
ENSG00000090857	FALSE	0.5	Ophthalmology	OMICS	3
ENSG00000091073	FALSE	0.5	Ophthalmology	OMICS	3
ENSG00000091127	FALSE	0.5	Ophthalmology	OMICS	3
ENSG00000091128	FALSE	0.5	Ophthalmology	OMICS	3
ENSG00000091137	FALSE	0.5	Ophthalmology	OMICS	3
ENSG00000091138	FALSE	0.5	Ophthalmology	OMICS	3
ENSG00000091140	FALSE	0.5	Ophthalmology	OMICS	3
ENSG00000091164	FALSE	0.5	Ophthalmology	OMICS	3
ENSG00000091317	FALSE	0.5	Ophthalmology	OMICS	3
ENSG00000091409	FALSE	0.5	Ophthalmology	OMICS	3
ENSG00000091527	FALSE	0.5	Ophthalmology	OMICS	3
ENSG00000091656	FALSE	0.5	Ophthalmology	OMICS	3
ENSG00000092010	FALSE	0.5	Ophthalmology	OMICS	3
ENSG00000092067	FALSE	0.5	Ophthalmology	OMICS	3
ENSG00000092098	FALSE	0.5	Ophthalmology	OMICS	3
ENSG00000092140	FALSE	0.5	Ophthalmology	OMICS	3
ENSG00000092148	FALSE	0.5	Ophthalmology	OMICS	3
ENSG00000092203	FALSE	0.5	Ophthalmology	OMICS	3
ENSG00000092345	FALSE	0.5	Ophthalmology	OMICS	3
ENSG00000092377	FALSE	0.5	Ophthalmology	OMICS	3
ENSG00000092421	FALSE	0.5	Ophthalmology	OMICS	3
ENSG00000092445	FALSE	0.5	Ophthalmology	OMICS	3
ENSG00000092470	FALSE	0.5	Ophthalmology	OMICS	3
ENSG00000092607	FALSE	0.5	Ophthalmology	OMICS	3
ENSG00000092841	FALSE	0.5	Ophthalmology	OMICS	3
ENSG00000094975	FALSE	0.5	Ophthalmology	OMICS	3
ENSG00000095066	FALSE	0.5	Ophthalmology	OMICS	3
ENSG00000095209	FALSE	0.5	Ophthalmology	OMICS	3
ENSG00000095303	FALSE	0.5	Ophthalmology	OMICS	3
ENSG00000095383	FALSE	0.5	Ophthalmology	OMICS	3
ENSG00000095637	FALSE	0.5	Ophthalmology	OMICS	3
ENSG00000095787	FALSE	0.5	Ophthalmology	OMICS	3
ENSG00000095906	FALSE	0.5	Ophthalmology	OMICS	3
ENSG00000095917	FALSE	0.5	Ophthalmology	OMICS	3
ENSG00000095932	FALSE	0.5	Ophthalmology	OMICS	3
ENSG00000095970	FALSE	0.5	Ophthalmology	OMICS	3
ENSG00000096070	FALSE	0.5	Ophthalmology	OMICS	3
ENSG00000096080	FALSE	0.5	Ophthalmology	OMICS	3
ENSG00000096433	FALSE	0.5	Ophthalmology	OMICS	3
ENSG00000096717	FALSE	0.5	Ophthalmology	OMICS	3
ENSG00000097046	FALSE	0.5	Ophthalmology	OMICS	3
ENSG00000097096	FALSE	0.5	Ophthalmology	OMICS	3
ENSG00000099246	TRUE	0.5	Ophthalmology	OMICS	3
ENSG00000099250	FALSE	0.5	Ophthalmology	OMICS	3
ENSG00000099364	FALSE	0.5	Ophthalmology	OMICS	3
ENSG00000099399	FALSE	0.5	Ophthalmology	OMICS	3
ENSG00000099769	FALSE	0.5	Ophthalmology	OMICS	3
ENSG00000099783	FALSE	0.5	Ophthalmology	OMICS	3
ENSG00000099785	FALSE	0.5	Ophthalmology	OMICS	3
ENSG00000099800	FALSE	0.5	Ophthalmology	OMICS	3
ENSG00000099804	FALSE	0.5	Ophthalmology	OMICS	3
ENSG00000099814	FALSE	0.5	Ophthalmology	OMICS	3
ENSG00000099840	FALSE	0.5	Ophthalmology	OMICS	3
ENSG00000099937	FALSE	0.5	Ophthalmology	OMICS	3
ENSG00000099940	FALSE	0.5	Ophthalmology	OMICS	3
ENSG00000099942	FALSE	0.5	Ophthalmology	OMICS	3
ENSG00000099949	FALSE	0.5	Ophthalmology	OMICS	3
ENSG00000099957	FALSE	0.5	Ophthalmology	OMICS	3
ENSG00000099968	FALSE	0.5	Ophthalmology	OMICS	3
ENSG00000099974	FALSE	0.5	Ophthalmology	OMICS	3
ENSG00000099985	FALSE	0.5	Ophthalmology	OMICS	3
ENSG00000100003	FALSE	0.5	Ophthalmology	OMICS	3
ENSG00000100036	FALSE	0.5	Ophthalmology	OMICS	3
ENSG00000100077	FALSE	0.5	Ophthalmology	OMICS	3
ENSG00000100078	FALSE	0.5	Ophthalmology	OMICS	3
ENSG00000100079	FALSE	0.5	Ophthalmology	OMICS	3
ENSG00000100129	FALSE	0.5	Ophthalmology	OMICS	3
ENSG00000100142	FALSE	0.5	Ophthalmology	OMICS	3
ENSG00000100151	FALSE	0.5	Ophthalmology	OMICS	3
ENSG00000100154	FALSE	0.5	Ophthalmology	OMICS	3
ENSG00000100156	FALSE	0.5	Ophthalmology	OMICS	3
ENSG00000100162	FALSE	0.5	Ophthalmology	OMICS	3
ENSG00000100211	FALSE	0.5	Ophthalmology	OMICS	3
ENSG00000100219	FALSE	0.5	Ophthalmology	OMICS	3
ENSG00000100220	FALSE	0.5	Ophthalmology	OMICS	3
ENSG00000100221	FALSE	0.5	Ophthalmology	OMICS	3
ENSG00000100226	FALSE	0.5	Ophthalmology	OMICS	3
ENSG00000100228	FALSE	0.5	Ophthalmology	OMICS	3
ENSG00000100281	FALSE	0.5	Ophthalmology	OMICS	3
ENSG00000100284	FALSE	0.5	Ophthalmology	OMICS	3
ENSG00000100292	FALSE	0.5	Ophthalmology	OMICS	3
ENSG00000100321	FALSE	0.5	Ophthalmology	OMICS	3
ENSG00000100325	FALSE	0.5	Ophthalmology	OMICS	3
ENSG00000100330	FALSE	0.5	Ophthalmology	OMICS	3
ENSG00000100342	FALSE	0.5	Ophthalmology	OMICS	3
ENSG00000100345	FALSE	0.5	Ophthalmology	OMICS	3
ENSG00000100347	FALSE	0.5	Ophthalmology	OMICS	3
ENSG00000100350	FALSE	0.5	Ophthalmology	OMICS	3
ENSG00000100362	FALSE	0.5	Ophthalmology	OMICS	3
ENSG00000100372	FALSE	0.5	Ophthalmology	OMICS	3
ENSG00000100387	FALSE	0.5	Ophthalmology	OMICS	3
ENSG00000100416	FALSE	0.5	Ophthalmology	OMICS	3
ENSG00000100439	FALSE	0.5	Ophthalmology	OMICS	3
ENSG00000100445	FALSE	0.5	Ophthalmology	OMICS	3
ENSG00000100485	FALSE	0.5	Ophthalmology	OMICS	3
ENSG00000100503	FALSE	0.5	Ophthalmology	OMICS	3
ENSG00000100526	FALSE	0.5	Ophthalmology	OMICS	3
ENSG00000100528	FALSE	0.5	Ophthalmology	OMICS	3
ENSG00000100567	FALSE	0.5	Ophthalmology	OMICS	3
ENSG00000100591	FALSE	0.5	Ophthalmology	OMICS	3
ENSG00000100601	FALSE	0.5	Ophthalmology	OMICS	3
ENSG00000100647	FALSE	0.5	Ophthalmology	OMICS	3
ENSG00000100665	FALSE	0.5	Ophthalmology	OMICS	3
ENSG00000100714	FALSE	0.5	Ophthalmology	OMICS	3
ENSG00000100764	FALSE	0.5	Ophthalmology	OMICS	3
ENSG00000100815	FALSE	0.5	Ophthalmology	OMICS	3
ENSG00000100867	FALSE	0.5	Ophthalmology	OMICS	3
ENSG00000100884	FALSE	0.5	Ophthalmology	OMICS	3
ENSG00000100888	FALSE	0.5	Ophthalmology	OMICS	3
ENSG00000100890	FALSE	0.5	Ophthalmology	OMICS	3
ENSG00000100902	FALSE	0.5	Ophthalmology	OMICS	3
ENSG00000100941	FALSE	0.5	Ophthalmology	OMICS	3
ENSG00000100987	FALSE	0.5	Ophthalmology	OMICS	3
ENSG00000101000	FALSE	0.5	Ophthalmology	OMICS	3
ENSG00000101003	FALSE	0.5	Ophthalmology	OMICS	3
ENSG00000101004	FALSE	0.5	Ophthalmology	OMICS	3
ENSG00000101052	FALSE	0.5	Ophthalmology	OMICS	3
ENSG00000101057	FALSE	0.5	Ophthalmology	OMICS	3
ENSG00000101076	FALSE	0.5	Ophthalmology	OMICS	3
ENSG00000101109	FALSE	0.5	Ophthalmology	OMICS	3
ENSG00000101158	FALSE	0.5	Ophthalmology	OMICS	3
ENSG00000101162	FALSE	0.5	Ophthalmology	OMICS	3
ENSG00000101194	FALSE	0.5	Ophthalmology	OMICS	3
ENSG00000101198	FALSE	0.5	Ophthalmology	OMICS	3
ENSG00000101204	FALSE	0.5	Ophthalmology	OMICS	3
ENSG00000101213	FALSE	0.5	Ophthalmology	OMICS	3
ENSG00000101236	FALSE	0.5	Ophthalmology	OMICS	3
ENSG00000101246	FALSE	0.5	Ophthalmology	OMICS	3
ENSG00000101251	FALSE	0.5	Ophthalmology	OMICS	3
ENSG00000101276	FALSE	0.5	Ophthalmology	OMICS	3
ENSG00000101280	FALSE	0.5	Ophthalmology	OMICS	3
ENSG00000101311	FALSE	0.5	Ophthalmology	OMICS	3
ENSG00000101323	FALSE	0.5	Ophthalmology	OMICS	3
ENSG00000101346	FALSE	0.5	Ophthalmology	OMICS	3
ENSG00000101441	FALSE	0.5	Ophthalmology	OMICS	3
ENSG00000101447	FALSE	0.5	Ophthalmology	OMICS	3
ENSG00000101460	FALSE	0.5	Ophthalmology	OMICS	3
ENSG00000101474	FALSE	0.5	Ophthalmology	OMICS	3
ENSG00000101542	FALSE	0.5	Ophthalmology	OMICS	3
ENSG00000101546	FALSE	0.5	Ophthalmology	OMICS	3
ENSG00000101558	FALSE	0.5	Ophthalmology	OMICS	3
ENSG00000101577	FALSE	0.5	Ophthalmology	OMICS	3
ENSG00000101624	FALSE	0.5	Ophthalmology	OMICS	3
ENSG00000101638	FALSE	0.5	Ophthalmology	OMICS	3
ENSG00000101665	FALSE	0.5	Ophthalmology	OMICS	3
ENSG00000101695	FALSE	0.5	Ophthalmology	OMICS	3
ENSG00000101752	FALSE	0.5	Ophthalmology	OMICS	3
ENSG00000101773	FALSE	0.5	Ophthalmology	OMICS	3
ENSG00000101782	FALSE	0.5	Ophthalmology	OMICS	3
ENSG00000101844	FALSE	0.5	Ophthalmology	OMICS	3
ENSG00000101898	FALSE	0.5	Ophthalmology	OMICS	3
ENSG00000101901	FALSE	0.5	Ophthalmology	OMICS	3
ENSG00000101911	FALSE	0.5	Ophthalmology	OMICS	3
ENSG00000101977	FALSE	0.5	Ophthalmology	OMICS	3
ENSG00000101986	TRUE	0.5	Ophthalmology	OMICS	3
ENSG00000102055	FALSE	0.5	Ophthalmology	OMICS	3
ENSG00000102096	FALSE	0.5	Ophthalmology	OMICS	3
ENSG00000102100	FALSE	0.5	Ophthalmology	OMICS	3
ENSG00000102125	FALSE	0.5	Ophthalmology	OMICS	3
ENSG00000102172	FALSE	0.5	Ophthalmology	OMICS	3
ENSG00000102174	FALSE	0.5	Ophthalmology	OMICS	3
ENSG00000102178	FALSE	0.5	Ophthalmology	OMICS	3
ENSG00000102195	FALSE	0.5	Ophthalmology	OMICS	3
ENSG00000102218	TRUE	0.5	Ophthalmology	OMICS	3
ENSG00000102245	FALSE	0.5	Ophthalmology	OMICS	3
ENSG00000102287	FALSE	0.5	Ophthalmology	OMICS	3
ENSG00000102313	FALSE	0.5	Ophthalmology	OMICS	3
ENSG00000102387	FALSE	0.5	Ophthalmology	OMICS	3
ENSG00000102401	FALSE	0.5	Ophthalmology	OMICS	3
ENSG00000102547	FALSE	0.5	Ophthalmology	OMICS	3
ENSG00000102606	FALSE	0.5	Ophthalmology	OMICS	3
ENSG00000102738	FALSE	0.5	Ophthalmology	OMICS	3
ENSG00000102743	FALSE	0.5	Ophthalmology	OMICS	3
ENSG00000102755	FALSE	0.5	Ophthalmology	OMICS	3
ENSG00000102780	FALSE	0.5	Ophthalmology	OMICS	3
ENSG00000102786	FALSE	0.5	Ophthalmology	OMICS	3
ENSG00000102854	FALSE	0.5	Ophthalmology	OMICS	3
ENSG00000102897	FALSE	0.5	Ophthalmology	OMICS	3
ENSG00000102921	FALSE	0.5	Ophthalmology	OMICS	3
ENSG00000102962	FALSE	0.5	Ophthalmology	OMICS	3
ENSG00000102970	FALSE	0.5	Ophthalmology	OMICS	3
ENSG00000102977	FALSE	0.5	Ophthalmology	OMICS	3
ENSG00000103005	FALSE	0.5	Ophthalmology	OMICS	3
ENSG00000103043	FALSE	0.5	Ophthalmology	OMICS	3
ENSG00000103091	FALSE	0.5	Ophthalmology	OMICS	3
ENSG00000103148	FALSE	0.5	Ophthalmology	OMICS	3
ENSG00000103152	FALSE	0.5	Ophthalmology	OMICS	3
ENSG00000103187	FALSE	0.5	Ophthalmology	OMICS	3
ENSG00000103326	FALSE	0.5	Ophthalmology	OMICS	3
ENSG00000103343	FALSE	0.5	Ophthalmology	OMICS	3
ENSG00000103351	FALSE	0.5	Ophthalmology	OMICS	3
ENSG00000103355	FALSE	0.5	Ophthalmology	OMICS	3
ENSG00000103356	FALSE	0.5	Ophthalmology	OMICS	3
ENSG00000103449	FALSE	0.5	Ophthalmology	OMICS	3
ENSG00000103507	FALSE	0.5	Ophthalmology	OMICS	3
ENSG00000103528	FALSE	0.5	Ophthalmology	OMICS	3
ENSG00000103534	FALSE	0.5	Ophthalmology	OMICS	3
ENSG00000103549	FALSE	0.5	Ophthalmology	OMICS	3
ENSG00000103599	FALSE	0.5	Ophthalmology	OMICS	3
ENSG00000103740	FALSE	0.5	Ophthalmology	OMICS	3
ENSG00000103769	FALSE	0.5	Ophthalmology	OMICS	3
ENSG00000103811	FALSE	0.5	Ophthalmology	OMICS	3
ENSG00000103876	FALSE	0.5	Ophthalmology	OMICS	3
ENSG00000103966	FALSE	0.5	Ophthalmology	OMICS	3
ENSG00000104043	FALSE	0.5	Ophthalmology	OMICS	3
ENSG00000104067	FALSE	0.5	Ophthalmology	OMICS	3
ENSG00000104164	FALSE	0.5	Ophthalmology	OMICS	3
ENSG00000104213	FALSE	0.5	Ophthalmology	OMICS	3
ENSG00000104218	TRUE	0.5	Ophthalmology	OMICS	3
ENSG00000104228	FALSE	0.5	Ophthalmology	OMICS	3
ENSG00000104231	FALSE	0.5	Ophthalmology	OMICS	3
ENSG00000104321	FALSE	0.5	Ophthalmology	OMICS	3
ENSG00000104325	FALSE	0.5	Ophthalmology	OMICS	3
ENSG00000104343	FALSE	0.5	Ophthalmology	OMICS	3
ENSG00000104435	FALSE	0.5	Ophthalmology	OMICS	3
ENSG00000104447	FALSE	0.5	Ophthalmology	OMICS	3
ENSG00000104450	FALSE	0.5	Ophthalmology	OMICS	3
ENSG00000104472	FALSE	0.5	Ophthalmology	OMICS	3
ENSG00000104499	FALSE	0.5	Ophthalmology	OMICS	3
ENSG00000104518	FALSE	0.5	Ophthalmology	OMICS	3
ENSG00000104643	FALSE	0.5	Ophthalmology	OMICS	3
ENSG00000104660	FALSE	0.5	Ophthalmology	OMICS	3
ENSG00000104691	FALSE	0.5	Ophthalmology	OMICS	3
ENSG00000104714	FALSE	0.5	Ophthalmology	OMICS	3
ENSG00000104763	FALSE	0.5	Ophthalmology	OMICS	3
ENSG00000104848	FALSE	0.5	Ophthalmology	OMICS	3
ENSG00000104866	FALSE	0.5	Ophthalmology	OMICS	3
ENSG00000104870	FALSE	0.5	Ophthalmology	OMICS	3
ENSG00000104883	FALSE	0.5	Ophthalmology	OMICS	3
ENSG00000104884	FALSE	0.5	Ophthalmology	OMICS	3
ENSG00000104885	FALSE	0.5	Ophthalmology	OMICS	3
ENSG00000104886	FALSE	0.5	Ophthalmology	OMICS	3
ENSG00000104888	FALSE	0.5	Ophthalmology	OMICS	3
ENSG00000104894	FALSE	0.5	Ophthalmology	OMICS	3
ENSG00000104907	FALSE	0.5	Ophthalmology	OMICS	3
ENSG00000104936	FALSE	0.5	Ophthalmology	OMICS	3
ENSG00000104938	FALSE	0.5	Ophthalmology	OMICS	3
ENSG00000104960	FALSE	0.5	Ophthalmology	OMICS	3
ENSG00000104969	FALSE	0.5	Ophthalmology	OMICS	3
ENSG00000105088	FALSE	0.5	Ophthalmology	OMICS	3
ENSG00000105127	FALSE	0.5	Ophthalmology	OMICS	3
ENSG00000105131	FALSE	0.5	Ophthalmology	OMICS	3
ENSG00000105136	FALSE	0.5	Ophthalmology	OMICS	3
ENSG00000105323	FALSE	0.5	Ophthalmology	OMICS	3
ENSG00000105393	FALSE	0.5	Ophthalmology	OMICS	3
ENSG00000105404	FALSE	0.5	Ophthalmology	OMICS	3
ENSG00000105429	FALSE	0.5	Ophthalmology	OMICS	3
ENSG00000105523	FALSE	0.5	Ophthalmology	OMICS	3
ENSG00000105568	FALSE	0.5	Ophthalmology	OMICS	3
ENSG00000105583	FALSE	0.5	Ophthalmology	OMICS	3
ENSG00000105607	FALSE	0.5	Ophthalmology	OMICS	3
ENSG00000105640	FALSE	0.5	Ophthalmology	OMICS	3
ENSG00000105641	FALSE	0.5	Ophthalmology	OMICS	3
ENSG00000105642	FALSE	0.5	Ophthalmology	OMICS	3
ENSG00000105695	FALSE	0.5	Ophthalmology	OMICS	3
ENSG00000105698	FALSE	0.5	Ophthalmology	OMICS	3
ENSG00000105700	FALSE	0.5	Ophthalmology	OMICS	3
ENSG00000105705	FALSE	0.5	Ophthalmology	OMICS	3
ENSG00000105717	FALSE	0.5	Ophthalmology	OMICS	3
ENSG00000105750	FALSE	0.5	Ophthalmology	OMICS	3
ENSG00000105767	FALSE	0.5	Ophthalmology	OMICS	3
ENSG00000105771	FALSE	0.5	Ophthalmology	OMICS	3
ENSG00000105810	FALSE	0.5	Ophthalmology	OMICS	3
ENSG00000105819	FALSE	0.5	Ophthalmology	OMICS	3
ENSG00000105851	FALSE	0.5	Ophthalmology	OMICS	3
ENSG00000105877	FALSE	0.5	Ophthalmology	OMICS	3
ENSG00000105894	FALSE	0.5	Ophthalmology	OMICS	3
ENSG00000105926	FALSE	0.5	Ophthalmology	OMICS	3
ENSG00000105939	FALSE	0.5	Ophthalmology	OMICS	3
ENSG00000105948	FALSE	0.5	Ophthalmology	OMICS	3
ENSG00000105963	FALSE	0.5	Ophthalmology	OMICS	3
ENSG00000105968	FALSE	0.5	Ophthalmology	OMICS	3
ENSG00000105971	FALSE	0.5	Ophthalmology	OMICS	3
ENSG00000105976	FALSE	0.5	Ophthalmology	OMICS	3
ENSG00000105993	FALSE	0.5	Ophthalmology	OMICS	3
ENSG00000105996	FALSE	0.5	Ophthalmology	OMICS	3
ENSG00000106070	FALSE	0.5	Ophthalmology	OMICS	3
ENSG00000106086	FALSE	0.5	Ophthalmology	OMICS	3
ENSG00000106100	FALSE	0.5	Ophthalmology	OMICS	3
ENSG00000106144	FALSE	0.5	Ophthalmology	OMICS	3
ENSG00000106236	FALSE	0.5	Ophthalmology	OMICS	3
ENSG00000106258	FALSE	0.5	Ophthalmology	OMICS	3
ENSG00000106261	FALSE	0.5	Ophthalmology	OMICS	3
ENSG00000106299	FALSE	0.5	Ophthalmology	OMICS	3
ENSG00000106328	FALSE	0.5	Ophthalmology	OMICS	3
ENSG00000106330	FALSE	0.5	Ophthalmology	OMICS	3
ENSG00000106367	FALSE	0.5	Ophthalmology	OMICS	3
ENSG00000106392	FALSE	0.5	Ophthalmology	OMICS	3
ENSG00000106404	FALSE	0.5	Ophthalmology	OMICS	3
ENSG00000106443	FALSE	0.5	Ophthalmology	OMICS	3
ENSG00000106477	TRUE	0.5	Ophthalmology	OMICS	3
ENSG00000106554	FALSE	0.5	Ophthalmology	OMICS	3
ENSG00000106588	FALSE	0.5	Ophthalmology	OMICS	3
ENSG00000106603	FALSE	0.5	Ophthalmology	OMICS	3
ENSG00000106605	FALSE	0.5	Ophthalmology	OMICS	3
ENSG00000106608	FALSE	0.5	Ophthalmology	OMICS	3
ENSG00000106628	FALSE	0.5	Ophthalmology	OMICS	3
ENSG00000106633	FALSE	0.5	Ophthalmology	OMICS	3
ENSG00000106638	FALSE	0.5	Ophthalmology	OMICS	3
ENSG00000106723	FALSE	0.5	Ophthalmology	OMICS	3
ENSG00000106772	FALSE	0.5	Ophthalmology	OMICS	3
ENSG00000106789	FALSE	0.5	Ophthalmology	OMICS	3
ENSG00000106799	FALSE	0.5	Ophthalmology	OMICS	3
ENSG00000106804	FALSE	0.5	Ophthalmology	OMICS	3
ENSG00000107130	FALSE	0.5	Ophthalmology	OMICS	3
ENSG00000107186	FALSE	0.5	Ophthalmology	OMICS	3
ENSG00000107187	FALSE	0.5	Ophthalmology	OMICS	3
ENSG00000107201	FALSE	0.5	Ophthalmology	OMICS	3
ENSG00000107223	FALSE	0.5	Ophthalmology	OMICS	3
ENSG00000107281	FALSE	0.5	Ophthalmology	OMICS	3
ENSG00000107282	FALSE	0.5	Ophthalmology	OMICS	3
ENSG00000107290	FALSE	0.5	Ophthalmology	OMICS	3
ENSG00000107295	FALSE	0.5	Ophthalmology	OMICS	3
ENSG00000107371	FALSE	0.5	Ophthalmology	OMICS	3
ENSG00000107485	FALSE	0.5	Ophthalmology	OMICS	3
ENSG00000107560	FALSE	0.5	Ophthalmology	OMICS	3
ENSG00000107562	FALSE	0.5	Ophthalmology	OMICS	3
ENSG00000107566	FALSE	0.5	Ophthalmology	OMICS	3
ENSG00000107581	FALSE	0.5	Ophthalmology	OMICS	3
ENSG00000107731	FALSE	0.5	Ophthalmology	OMICS	3
ENSG00000107789	FALSE	0.5	Ophthalmology	OMICS	3
ENSG00000107897	TRUE	0.5	Ophthalmology	OMICS	3
ENSG00000108055	FALSE	0.5	Ophthalmology	OMICS	3
ENSG00000108100	FALSE	0.5	Ophthalmology	OMICS	3
ENSG00000108107	FALSE	0.5	Ophthalmology	OMICS	3
ENSG00000108179	FALSE	0.5	Ophthalmology	OMICS	3
ENSG00000108242	FALSE	0.5	Ophthalmology	OMICS	3
ENSG00000108298	FALSE	0.5	Ophthalmology	OMICS	3
ENSG00000108309	FALSE	0.5	Ophthalmology	OMICS	3
ENSG00000108312	FALSE	0.5	Ophthalmology	OMICS	3
ENSG00000108352	FALSE	0.5	Ophthalmology	OMICS	3
ENSG00000108370	TRUE	0.5	Ophthalmology	OMICS	3
ENSG00000108375	FALSE	0.5	Ophthalmology	OMICS	3
ENSG00000108424	FALSE	0.5	Ophthalmology	OMICS	3
ENSG00000108443	FALSE	0.5	Ophthalmology	OMICS	3
ENSG00000108465	FALSE	0.5	Ophthalmology	OMICS	3
ENSG00000108509	FALSE	0.5	Ophthalmology	OMICS	3
ENSG00000108511	FALSE	0.5	Ophthalmology	OMICS	3
ENSG00000108518	FALSE	0.5	Ophthalmology	OMICS	3
ENSG00000108587	FALSE	0.5	Ophthalmology	OMICS	3
ENSG00000108773	FALSE	0.5	Ophthalmology	OMICS	3
ENSG00000108774	FALSE	0.5	Ophthalmology	OMICS	3
ENSG00000108797	FALSE	0.5	Ophthalmology	OMICS	3
ENSG00000108799	FALSE	0.5	Ophthalmology	OMICS	3
ENSG00000108813	FALSE	0.5	Ophthalmology	OMICS	3
ENSG00000108854	FALSE	0.5	Ophthalmology	OMICS	3
ENSG00000108924	FALSE	0.5	Ophthalmology	OMICS	3
ENSG00000108950	FALSE	0.5	Ophthalmology	OMICS	3
ENSG00000108960	FALSE	0.5	Ophthalmology	OMICS	3
ENSG00000108984	FALSE	0.5	Ophthalmology	OMICS	3
ENSG00000109084	FALSE	0.5	Ophthalmology	OMICS	3
ENSG00000109181	FALSE	0.5	Ophthalmology	OMICS	3
ENSG00000109184	FALSE	0.5	Ophthalmology	OMICS	3
ENSG00000109189	FALSE	0.5	Ophthalmology	OMICS	3
ENSG00000109265	FALSE	0.5	Ophthalmology	OMICS	3
ENSG00000109272	FALSE	0.5	Ophthalmology	OMICS	3
ENSG00000109452	FALSE	0.5	Ophthalmology	OMICS	3
ENSG00000109458	FALSE	0.5	Ophthalmology	OMICS	3
ENSG00000109471	FALSE	0.5	Ophthalmology	OMICS	3
ENSG00000109534	FALSE	0.5	Ophthalmology	OMICS	3
ENSG00000109576	FALSE	0.5	Ophthalmology	OMICS	3
ENSG00000109586	FALSE	0.5	Ophthalmology	OMICS	3
ENSG00000109606	FALSE	0.5	Ophthalmology	OMICS	3
ENSG00000109625	FALSE	0.5	Ophthalmology	OMICS	3
ENSG00000109685	FALSE	0.5	Ophthalmology	OMICS	3
ENSG00000109736	FALSE	0.5	Ophthalmology	OMICS	3
ENSG00000109743	FALSE	0.5	Ophthalmology	OMICS	3
ENSG00000109787	FALSE	0.5	Ophthalmology	OMICS	3
ENSG00000109790	FALSE	0.5	Ophthalmology	OMICS	3
ENSG00000109794	FALSE	0.5	Ophthalmology	OMICS	3
ENSG00000109805	FALSE	0.5	Ophthalmology	OMICS	3
ENSG00000109819	FALSE	0.5	Ophthalmology	OMICS	3
ENSG00000109851	FALSE	0.5	Ophthalmology	OMICS	3
ENSG00000109917	FALSE	0.5	Ophthalmology	OMICS	3
ENSG00000109927	FALSE	0.5	Ophthalmology	OMICS	3
ENSG00000109971	FALSE	0.5	Ophthalmology	OMICS	3
ENSG00000110002	FALSE	0.5	Ophthalmology	OMICS	3
ENSG00000110047	FALSE	0.5	Ophthalmology	OMICS	3
ENSG00000110057	FALSE	0.5	Ophthalmology	OMICS	3
ENSG00000110060	FALSE	0.5	Ophthalmology	OMICS	3
ENSG00000110063	FALSE	0.5	Ophthalmology	OMICS	3
ENSG00000110074	FALSE	0.5	Ophthalmology	OMICS	3
ENSG00000110148	FALSE	0.5	Ophthalmology	OMICS	3
ENSG00000110172	FALSE	0.5	Ophthalmology	OMICS	3
ENSG00000110218	FALSE	0.5	Ophthalmology	OMICS	3
ENSG00000110344	FALSE	0.5	Ophthalmology	OMICS	3
ENSG00000110484	FALSE	0.5	Ophthalmology	OMICS	3
ENSG00000110514	FALSE	0.5	Ophthalmology	OMICS	3
ENSG00000110536	FALSE	0.5	Ophthalmology	OMICS	3
ENSG00000110583	FALSE	0.5	Ophthalmology	OMICS	3
ENSG00000110619	FALSE	0.5	Ophthalmology	OMICS	3
ENSG00000110665	FALSE	0.5	Ophthalmology	OMICS	3
ENSG00000110696	FALSE	0.5	Ophthalmology	OMICS	3
ENSG00000110700	FALSE	0.5	Ophthalmology	OMICS	3
ENSG00000110717	FALSE	0.5	Ophthalmology	OMICS	3
ENSG00000110786	FALSE	0.5	Ophthalmology	OMICS	3
ENSG00000110841	FALSE	0.5	Ophthalmology	OMICS	3
ENSG00000110871	FALSE	0.5	Ophthalmology	OMICS	3
ENSG00000110900	FALSE	0.5	Ophthalmology	OMICS	3
ENSG00000110925	FALSE	0.5	Ophthalmology	OMICS	3
ENSG00000110958	FALSE	0.5	Ophthalmology	OMICS	3
ENSG00000111011	FALSE	0.5	Ophthalmology	OMICS	3
ENSG00000111110	FALSE	0.5	Ophthalmology	OMICS	3
ENSG00000111142	FALSE	0.5	Ophthalmology	OMICS	3
ENSG00000111144	FALSE	0.5	Ophthalmology	OMICS	3
ENSG00000111145	FALSE	0.5	Ophthalmology	OMICS	3
ENSG00000111262	FALSE	0.5	Ophthalmology	OMICS	3
ENSG00000111300	FALSE	0.5	Ophthalmology	OMICS	3
ENSG00000111305	FALSE	0.5	Ophthalmology	OMICS	3
ENSG00000111640	FALSE	0.5	Ophthalmology	OMICS	3
ENSG00000111652	FALSE	0.5	Ophthalmology	OMICS	3
ENSG00000111665	FALSE	0.5	Ophthalmology	OMICS	3
ENSG00000111669	FALSE	0.5	Ophthalmology	OMICS	3
ENSG00000111674	FALSE	0.5	Ophthalmology	OMICS	3
ENSG00000111678	FALSE	0.5	Ophthalmology	OMICS	3
ENSG00000111704	FALSE	0.5	Ophthalmology	OMICS	3
ENSG00000111729	FALSE	0.5	Ophthalmology	OMICS	3
ENSG00000111737	FALSE	0.5	Ophthalmology	OMICS	3
ENSG00000111780	FALSE	0.5	Ophthalmology	OMICS	3
ENSG00000111802	FALSE	0.5	Ophthalmology	OMICS	3
ENSG00000111834	FALSE	0.5	Ophthalmology	OMICS	3
ENSG00000111845	FALSE	0.5	Ophthalmology	OMICS	3
ENSG00000111879	FALSE	0.5	Ophthalmology	OMICS	3
ENSG00000111886	FALSE	0.5	Ophthalmology	OMICS	3
ENSG00000111911	FALSE	0.5	Ophthalmology	OMICS	3
ENSG00000111981	FALSE	0.5	Ophthalmology	OMICS	3
ENSG00000112077	FALSE	0.5	Ophthalmology	OMICS	3
ENSG00000112078	FALSE	0.5	Ophthalmology	OMICS	3
ENSG00000112096	FALSE	0.5	Ophthalmology	OMICS	3
ENSG00000112137	FALSE	0.5	Ophthalmology	OMICS	3
ENSG00000112182	FALSE	0.5	Ophthalmology	OMICS	3
ENSG00000112183	FALSE	0.5	Ophthalmology	OMICS	3
ENSG00000112210	FALSE	0.5	Ophthalmology	OMICS	3
ENSG00000112245	FALSE	0.5	Ophthalmology	OMICS	3
ENSG00000112282	FALSE	0.5	Ophthalmology	OMICS	3
ENSG00000112290	FALSE	0.5	Ophthalmology	OMICS	3
ENSG00000112293	FALSE	0.5	Ophthalmology	OMICS	3
ENSG00000112294	FALSE	0.5	Ophthalmology	OMICS	3
ENSG00000112304	FALSE	0.5	Ophthalmology	OMICS	3
ENSG00000112414	FALSE	0.5	Ophthalmology	OMICS	3
ENSG00000112419	FALSE	0.5	Ophthalmology	OMICS	3
ENSG00000112462	FALSE	0.5	Ophthalmology	OMICS	3
ENSG00000112486	FALSE	0.5	Ophthalmology	OMICS	3
ENSG00000112499	FALSE	0.5	Ophthalmology	OMICS	3
ENSG00000112530	FALSE	0.5	Ophthalmology	OMICS	3
ENSG00000112561	FALSE	0.5	Ophthalmology	OMICS	3
ENSG00000112584	FALSE	0.5	Ophthalmology	OMICS	3
ENSG00000112651	FALSE	0.5	Ophthalmology	OMICS	3
ENSG00000112701	FALSE	0.5	Ophthalmology	OMICS	3
ENSG00000112761	FALSE	0.5	Ophthalmology	OMICS	3
ENSG00000112763	FALSE	0.5	Ophthalmology	OMICS	3
ENSG00000112837	FALSE	0.5	Ophthalmology	OMICS	3
ENSG00000112855	FALSE	0.5	Ophthalmology	OMICS	3
ENSG00000112941	FALSE	0.5	Ophthalmology	OMICS	3
ENSG00000113070	FALSE	0.5	Ophthalmology	OMICS	3
ENSG00000113141	FALSE	0.5	Ophthalmology	OMICS	3
ENSG00000113240	FALSE	0.5	Ophthalmology	OMICS	3
ENSG00000113249	FALSE	0.5	Ophthalmology	OMICS	3
ENSG00000113262	TRUE	0.5	Ophthalmology	OMICS	3
ENSG00000113282	FALSE	0.5	Ophthalmology	OMICS	3
ENSG00000113460	FALSE	0.5	Ophthalmology	OMICS	3
ENSG00000113525	FALSE	0.5	Ophthalmology	OMICS	3
ENSG00000113569	FALSE	0.5	Ophthalmology	OMICS	3
ENSG00000113716	FALSE	0.5	Ophthalmology	OMICS	3
ENSG00000113721	FALSE	0.5	Ophthalmology	OMICS	3
ENSG00000113763	FALSE	0.5	Ophthalmology	OMICS	3
ENSG00000113805	FALSE	0.5	Ophthalmology	OMICS	3
ENSG00000113812	FALSE	0.5	Ophthalmology	OMICS	3
ENSG00000113916	FALSE	0.5	Ophthalmology	OMICS	3
ENSG00000113946	FALSE	0.5	Ophthalmology	OMICS	3
ENSG00000114019	FALSE	0.5	Ophthalmology	OMICS	3
ENSG00000114054	FALSE	0.5	Ophthalmology	OMICS	3
ENSG00000114062	FALSE	0.5	Ophthalmology	OMICS	3
ENSG00000114115	FALSE	0.5	Ophthalmology	OMICS	3
ENSG00000114120	FALSE	0.5	Ophthalmology	OMICS	3
ENSG00000114126	FALSE	0.5	Ophthalmology	OMICS	3
ENSG00000114251	FALSE	0.5	Ophthalmology	OMICS	3
ENSG00000114302	FALSE	0.5	Ophthalmology	OMICS	3
ENSG00000114346	FALSE	0.5	Ophthalmology	OMICS	3
ENSG00000114353	FALSE	0.5	Ophthalmology	OMICS	3
ENSG00000114374	FALSE	0.5	Ophthalmology	OMICS	3
ENSG00000114378	FALSE	0.5	Ophthalmology	OMICS	3
ENSG00000114416	FALSE	0.5	Ophthalmology	OMICS	3
ENSG00000114423	FALSE	0.5	Ophthalmology	OMICS	3
ENSG00000114455	FALSE	0.5	Ophthalmology	OMICS	3
ENSG00000114480	FALSE	0.5	Ophthalmology	OMICS	3
ENSG00000114487	FALSE	0.5	Ophthalmology	OMICS	3
ENSG00000114491	FALSE	0.5	Ophthalmology	OMICS	3
ENSG00000114547	FALSE	0.5	Ophthalmology	OMICS	3
ENSG00000114573	FALSE	0.5	Ophthalmology	OMICS	3
ENSG00000114654	FALSE	0.5	Ophthalmology	OMICS	3
ENSG00000114670	FALSE	0.5	Ophthalmology	OMICS	3
ENSG00000114698	FALSE	0.5	Ophthalmology	OMICS	3
ENSG00000114738	FALSE	0.5	Ophthalmology	OMICS	3
ENSG00000114745	FALSE	0.5	Ophthalmology	OMICS	3
ENSG00000114786	FALSE	0.5	Ophthalmology	OMICS	3
ENSG00000114853	FALSE	0.5	Ophthalmology	OMICS	3
ENSG00000114859	FALSE	0.5	Ophthalmology	OMICS	3
ENSG00000115008	FALSE	0.5	Ophthalmology	OMICS	3
ENSG00000115159	FALSE	0.5	Ophthalmology	OMICS	3
ENSG00000115207	FALSE	0.5	Ophthalmology	OMICS	3
ENSG00000115211	FALSE	0.5	Ophthalmology	OMICS	3
ENSG00000115241	FALSE	0.5	Ophthalmology	OMICS	3
ENSG00000115263	FALSE	0.5	Ophthalmology	OMICS	3
ENSG00000115306	FALSE	0.5	Ophthalmology	OMICS	3
ENSG00000115361	FALSE	0.5	Ophthalmology	OMICS	3
ENSG00000115425	FALSE	0.5	Ophthalmology	OMICS	3
ENSG00000115457	FALSE	0.5	Ophthalmology	OMICS	3
ENSG00000115468	FALSE	0.5	Ophthalmology	OMICS	3
ENSG00000115507	FALSE	0.5	Ophthalmology	OMICS	3
ENSG00000115514	FALSE	0.5	Ophthalmology	OMICS	3
ENSG00000115525	FALSE	0.5	Ophthalmology	OMICS	3
ENSG00000115540	FALSE	0.5	Ophthalmology	OMICS	3
ENSG00000115541	FALSE	0.5	Ophthalmology	OMICS	3
ENSG00000115556	FALSE	0.5	Ophthalmology	OMICS	3
ENSG00000115568	FALSE	0.5	Ophthalmology	OMICS	3
ENSG00000115648	FALSE	0.5	Ophthalmology	OMICS	3
ENSG00000115649	FALSE	0.5	Ophthalmology	OMICS	3
ENSG00000115652	FALSE	0.5	Ophthalmology	OMICS	3
ENSG00000115657	FALSE	0.5	Ophthalmology	OMICS	3
ENSG00000115665	FALSE	0.5	Ophthalmology	OMICS	3
ENSG00000115694	FALSE	0.5	Ophthalmology	OMICS	3
ENSG00000115762	FALSE	0.5	Ophthalmology	OMICS	3
ENSG00000115841	FALSE	0.5	Ophthalmology	OMICS	3
ENSG00000115998	FALSE	0.5	Ophthalmology	OMICS	3
ENSG00000116095	FALSE	0.5	Ophthalmology	OMICS	3
ENSG00000116117	FALSE	0.5	Ophthalmology	OMICS	3
ENSG00000116127	FALSE	0.5	Ophthalmology	OMICS	3
ENSG00000116141	FALSE	0.5	Ophthalmology	OMICS	3
ENSG00000116157	FALSE	0.5	Ophthalmology	OMICS	3
ENSG00000116176	FALSE	0.5	Ophthalmology	OMICS	3
ENSG00000116198	FALSE	0.5	Ophthalmology	OMICS	3
ENSG00000116209	FALSE	0.5	Ophthalmology	OMICS	3
ENSG00000116213	FALSE	0.5	Ophthalmology	OMICS	3
ENSG00000116237	FALSE	0.5	Ophthalmology	OMICS	3
ENSG00000116260	FALSE	0.5	Ophthalmology	OMICS	3
ENSG00000116337	FALSE	0.5	Ophthalmology	OMICS	3
ENSG00000116353	FALSE	0.5	Ophthalmology	OMICS	3
ENSG00000116455	FALSE	0.5	Ophthalmology	OMICS	3
ENSG00000116514	FALSE	0.5	Ophthalmology	OMICS	3
ENSG00000116544	FALSE	0.5	Ophthalmology	OMICS	3
ENSG00000116661	FALSE	0.5	Ophthalmology	OMICS	3
ENSG00000116667	FALSE	0.5	Ophthalmology	OMICS	3
ENSG00000116668	FALSE	0.5	Ophthalmology	OMICS	3
ENSG00000116670	FALSE	0.5	Ophthalmology	OMICS	3
ENSG00000116675	FALSE	0.5	Ophthalmology	OMICS	3
ENSG00000116685	FALSE	0.5	Ophthalmology	OMICS	3
ENSG00000116690	FALSE	0.5	Ophthalmology	OMICS	3
ENSG00000116701	FALSE	0.5	Ophthalmology	OMICS	3
ENSG00000116704	FALSE	0.5	Ophthalmology	OMICS	3
ENSG00000116726	FALSE	0.5	Ophthalmology	OMICS	3
ENSG00000116750	FALSE	0.5	Ophthalmology	OMICS	3
ENSG00000116774	FALSE	0.5	Ophthalmology	OMICS	3
ENSG00000116783	FALSE	0.5	Ophthalmology	OMICS	3
ENSG00000116791	FALSE	0.5	Ophthalmology	OMICS	3
ENSG00000116885	FALSE	0.5	Ophthalmology	OMICS	3
ENSG00000116954	FALSE	0.5	Ophthalmology	OMICS	3
ENSG00000116983	FALSE	0.5	Ophthalmology	OMICS	3
ENSG00000116985	FALSE	0.5	Ophthalmology	OMICS	3
ENSG00000117010	FALSE	0.5	Ophthalmology	OMICS	3
ENSG00000117016	FALSE	0.5	Ophthalmology	OMICS	3
ENSG00000117020	FALSE	0.5	Ophthalmology	OMICS	3
ENSG00000117036	FALSE	0.5	Ophthalmology	OMICS	3
ENSG00000117069	FALSE	0.5	Ophthalmology	OMICS	3
ENSG00000117318	FALSE	0.5	Ophthalmology	OMICS	3
ENSG00000117335	FALSE	0.5	Ophthalmology	OMICS	3
ENSG00000117394	FALSE	0.5	Ophthalmology	OMICS	3
ENSG00000117395	FALSE	0.5	Ophthalmology	OMICS	3
ENSG00000117400	FALSE	0.5	Ophthalmology	OMICS	3
ENSG00000117407	FALSE	0.5	Ophthalmology	OMICS	3
ENSG00000117410	FALSE	0.5	Ophthalmology	OMICS	3
ENSG00000117419	FALSE	0.5	Ophthalmology	OMICS	3
ENSG00000117448	FALSE	0.5	Ophthalmology	OMICS	3
ENSG00000117450	FALSE	0.5	Ophthalmology	OMICS	3
ENSG00000117528	FALSE	0.5	Ophthalmology	OMICS	3
ENSG00000117594	FALSE	0.5	Ophthalmology	OMICS	3
ENSG00000117595	FALSE	0.5	Ophthalmology	OMICS	3
ENSG00000117697	FALSE	0.5	Ophthalmology	OMICS	3
ENSG00000117862	FALSE	0.5	Ophthalmology	OMICS	3
ENSG00000117906	FALSE	0.5	Ophthalmology	OMICS	3
ENSG00000118096	FALSE	0.5	Ophthalmology	OMICS	3
ENSG00000118137	FALSE	0.5	Ophthalmology	OMICS	3
ENSG00000118162	FALSE	0.5	Ophthalmology	OMICS	3
ENSG00000118193	FALSE	0.5	Ophthalmology	OMICS	3
ENSG00000118217	TRUE	0.5	Ophthalmology	OMICS	3
ENSG00000118231	FALSE	0.5	Ophthalmology	OMICS	3
ENSG00000118245	FALSE	0.5	Ophthalmology	OMICS	3
ENSG00000118308	FALSE	0.5	Ophthalmology	OMICS	3
ENSG00000118363	FALSE	0.5	Ophthalmology	OMICS	3
ENSG00000118402	TRUE	0.5	Ophthalmology	OMICS	3
ENSG00000118564	FALSE	0.5	Ophthalmology	OMICS	3
ENSG00000118816	FALSE	0.5	Ophthalmology	OMICS	3
ENSG00000118894	FALSE	0.5	Ophthalmology	OMICS	3
ENSG00000118960	FALSE	0.5	Ophthalmology	OMICS	3
ENSG00000119041	FALSE	0.5	Ophthalmology	OMICS	3
ENSG00000119121	FALSE	0.5	Ophthalmology	OMICS	3
ENSG00000119147	FALSE	0.5	Ophthalmology	OMICS	3
ENSG00000119203	FALSE	0.5	Ophthalmology	OMICS	3
ENSG00000119280	FALSE	0.5	Ophthalmology	OMICS	3
ENSG00000119283	FALSE	0.5	Ophthalmology	OMICS	3
ENSG00000119318	FALSE	0.5	Ophthalmology	OMICS	3
ENSG00000119392	FALSE	0.5	Ophthalmology	OMICS	3
ENSG00000119396	FALSE	0.5	Ophthalmology	OMICS	3
ENSG00000119402	FALSE	0.5	Ophthalmology	OMICS	3
ENSG00000119411	FALSE	0.5	Ophthalmology	OMICS	3
ENSG00000119471	FALSE	0.5	Ophthalmology	OMICS	3
ENSG00000119508	FALSE	0.5	Ophthalmology	OMICS	3
ENSG00000119509	TRUE	0.5	Ophthalmology	OMICS	3
ENSG00000119599	FALSE	0.5	Ophthalmology	OMICS	3
ENSG00000119673	FALSE	0.5	Ophthalmology	OMICS	3
ENSG00000119682	FALSE	0.5	Ophthalmology	OMICS	3
ENSG00000119686	FALSE	0.5	Ophthalmology	OMICS	3
ENSG00000119725	FALSE	0.5	Ophthalmology	OMICS	3
ENSG00000119777	FALSE	0.5	Ophthalmology	OMICS	3
ENSG00000119778	FALSE	0.5	Ophthalmology	OMICS	3
ENSG00000119865	FALSE	0.5	Ophthalmology	OMICS	3
ENSG00000119900	FALSE	0.5	Ophthalmology	OMICS	3
ENSG00000119943	FALSE	0.5	Ophthalmology	OMICS	3
ENSG00000119977	TRUE	0.5	Ophthalmology	OMICS	3
ENSG00000120049	FALSE	0.5	Ophthalmology	OMICS	3
ENSG00000120054	FALSE	0.5	Ophthalmology	OMICS	3
ENSG00000120057	FALSE	0.5	Ophthalmology	OMICS	3
ENSG00000120088	FALSE	0.5	Ophthalmology	OMICS	3
ENSG00000120210	FALSE	0.5	Ophthalmology	OMICS	3
ENSG00000120235	FALSE	0.5	Ophthalmology	OMICS	3
ENSG00000120251	FALSE	0.5	Ophthalmology	OMICS	3
ENSG00000120324	FALSE	0.5	Ophthalmology	OMICS	3
ENSG00000120438	FALSE	0.5	Ophthalmology	OMICS	3
ENSG00000120498	FALSE	0.5	Ophthalmology	OMICS	3
ENSG00000120509	FALSE	0.5	Ophthalmology	OMICS	3
ENSG00000120549	FALSE	0.5	Ophthalmology	OMICS	3
ENSG00000120563	FALSE	0.5	Ophthalmology	OMICS	3
ENSG00000120685	FALSE	0.5	Ophthalmology	OMICS	3
ENSG00000120694	FALSE	0.5	Ophthalmology	OMICS	3
ENSG00000120708	FALSE	0.5	Ophthalmology	OMICS	3
ENSG00000120727	FALSE	0.5	Ophthalmology	OMICS	3
ENSG00000120756	FALSE	0.5	Ophthalmology	OMICS	3
ENSG00000120798	FALSE	0.5	Ophthalmology	OMICS	3
ENSG00000120860	FALSE	0.5	Ophthalmology	OMICS	3
ENSG00000120868	FALSE	0.5	Ophthalmology	OMICS	3
ENSG00000120875	FALSE	0.5	Ophthalmology	OMICS	3
ENSG00000120910	FALSE	0.5	Ophthalmology	OMICS	3
ENSG00000120915	FALSE	0.5	Ophthalmology	OMICS	3
ENSG00000120952	FALSE	0.5	Ophthalmology	OMICS	3
ENSG00000121053	FALSE	0.5	Ophthalmology	OMICS	3
ENSG00000121057	FALSE	0.5	Ophthalmology	OMICS	3
ENSG00000121058	FALSE	0.5	Ophthalmology	OMICS	3
ENSG00000121068	FALSE	0.5	Ophthalmology	OMICS	3
ENSG00000121236	FALSE	0.5	Ophthalmology	OMICS	3
ENSG00000121270	FALSE	0.5	Ophthalmology	OMICS	3
ENSG00000121310	FALSE	0.5	Ophthalmology	OMICS	3
ENSG00000121335	FALSE	0.5	Ophthalmology	OMICS	3
ENSG00000121351	FALSE	0.5	Ophthalmology	OMICS	3
ENSG00000121377	FALSE	0.5	Ophthalmology	OMICS	3
ENSG00000121380	FALSE	0.5	Ophthalmology	OMICS	3
ENSG00000121390	FALSE	0.5	Ophthalmology	OMICS	3
ENSG00000121417	FALSE	0.5	Ophthalmology	OMICS	3
ENSG00000121446	FALSE	0.5	Ophthalmology	OMICS	3
ENSG00000121454	FALSE	0.5	Ophthalmology	OMICS	3
ENSG00000121481	FALSE	0.5	Ophthalmology	OMICS	3
ENSG00000121552	FALSE	0.5	Ophthalmology	OMICS	3
ENSG00000121579	FALSE	0.5	Ophthalmology	OMICS	3
ENSG00000121653	FALSE	0.5	Ophthalmology	OMICS	3
ENSG00000121671	FALSE	0.5	Ophthalmology	OMICS	3
ENSG00000121680	TRUE	0.5	Ophthalmology	OMICS	3
ENSG00000121690	FALSE	0.5	Ophthalmology	OMICS	3
ENSG00000121853	FALSE	0.5	Ophthalmology	OMICS	3
ENSG00000121864	FALSE	0.5	Ophthalmology	OMICS	3
ENSG00000121871	FALSE	0.5	Ophthalmology	OMICS	3
ENSG00000121879	FALSE	0.5	Ophthalmology	OMICS	3
ENSG00000121931	FALSE	0.5	Ophthalmology	OMICS	3
ENSG00000121966	FALSE	0.5	Ophthalmology	OMICS	3
ENSG00000122026	FALSE	0.5	Ophthalmology	OMICS	3
ENSG00000122034	FALSE	0.5	Ophthalmology	OMICS	3
ENSG00000122121	FALSE	0.5	Ophthalmology	OMICS	3
ENSG00000122136	FALSE	0.5	Ophthalmology	OMICS	3
ENSG00000122254	FALSE	0.5	Ophthalmology	OMICS	3
ENSG00000122376	FALSE	0.5	Ophthalmology	OMICS	3
ENSG00000122386	FALSE	0.5	Ophthalmology	OMICS	3
ENSG00000122481	FALSE	0.5	Ophthalmology	OMICS	3
ENSG00000122483	FALSE	0.5	Ophthalmology	OMICS	3
ENSG00000122484	FALSE	0.5	Ophthalmology	OMICS	3
ENSG00000122512	FALSE	0.5	Ophthalmology	OMICS	3
ENSG00000122545	FALSE	0.5	Ophthalmology	OMICS	3
ENSG00000122565	FALSE	0.5	Ophthalmology	OMICS	3
ENSG00000122592	FALSE	0.5	Ophthalmology	OMICS	3
ENSG00000122692	FALSE	0.5	Ophthalmology	OMICS	3
ENSG00000122729	FALSE	0.5	Ophthalmology	OMICS	3
ENSG00000122779	FALSE	0.5	Ophthalmology	OMICS	3
ENSG00000122859	FALSE	0.5	Ophthalmology	OMICS	3
ENSG00000122861	FALSE	0.5	Ophthalmology	OMICS	3
ENSG00000122862	FALSE	0.5	Ophthalmology	OMICS	3
ENSG00000122958	FALSE	0.5	Ophthalmology	OMICS	3
ENSG00000123064	FALSE	0.5	Ophthalmology	OMICS	3
ENSG00000123094	FALSE	0.5	Ophthalmology	OMICS	3
ENSG00000123119	FALSE	0.5	Ophthalmology	OMICS	3
ENSG00000123159	FALSE	0.5	Ophthalmology	OMICS	3
ENSG00000123240	TRUE	0.5	Ophthalmology	OMICS	3
ENSG00000123411	FALSE	0.5	Ophthalmology	OMICS	3
ENSG00000123444	FALSE	0.5	Ophthalmology	OMICS	3
ENSG00000123473	FALSE	0.5	Ophthalmology	OMICS	3
ENSG00000123485	FALSE	0.5	Ophthalmology	OMICS	3
ENSG00000123505	FALSE	0.5	Ophthalmology	OMICS	3
ENSG00000123552	FALSE	0.5	Ophthalmology	OMICS	3
ENSG00000123570	FALSE	0.5	Ophthalmology	OMICS	3
ENSG00000123572	FALSE	0.5	Ophthalmology	OMICS	3
ENSG00000123584	FALSE	0.5	Ophthalmology	OMICS	3
ENSG00000123684	FALSE	0.5	Ophthalmology	OMICS	3
ENSG00000123689	FALSE	0.5	Ophthalmology	OMICS	3
ENSG00000123892	FALSE	0.5	Ophthalmology	OMICS	3
ENSG00000123908	FALSE	0.5	Ophthalmology	OMICS	3
ENSG00000123977	FALSE	0.5	Ophthalmology	OMICS	3
ENSG00000123989	FALSE	0.5	Ophthalmology	OMICS	3
ENSG00000123992	FALSE	0.5	Ophthalmology	OMICS	3
ENSG00000124003	FALSE	0.5	Ophthalmology	OMICS	3
ENSG00000124019	FALSE	0.5	Ophthalmology	OMICS	3
ENSG00000124091	FALSE	0.5	Ophthalmology	OMICS	3
ENSG00000124092	FALSE	0.5	Ophthalmology	OMICS	3
ENSG00000124097	FALSE	0.5	Ophthalmology	OMICS	3
ENSG00000124107	FALSE	0.5	Ophthalmology	OMICS	3
ENSG00000124120	FALSE	0.5	Ophthalmology	OMICS	3
ENSG00000124171	FALSE	0.5	Ophthalmology	OMICS	3
ENSG00000124191	FALSE	0.5	Ophthalmology	OMICS	3
ENSG00000124209	FALSE	0.5	Ophthalmology	OMICS	3
ENSG00000124222	FALSE	0.5	Ophthalmology	OMICS	3
ENSG00000124228	FALSE	0.5	Ophthalmology	OMICS	3
ENSG00000124232	FALSE	0.5	Ophthalmology	OMICS	3
ENSG00000124233	FALSE	0.5	Ophthalmology	OMICS	3
ENSG00000124251	FALSE	0.5	Ophthalmology	OMICS	3
ENSG00000124279	FALSE	0.5	Ophthalmology	OMICS	3
ENSG00000124299	FALSE	0.5	Ophthalmology	OMICS	3
ENSG00000124333	FALSE	0.5	Ophthalmology	OMICS	3
ENSG00000124357	FALSE	0.5	Ophthalmology	OMICS	3
ENSG00000124429	FALSE	0.5	Ophthalmology	OMICS	3
ENSG00000124459	FALSE	0.5	Ophthalmology	OMICS	3
ENSG00000124466	FALSE	0.5	Ophthalmology	OMICS	3
ENSG00000124490	FALSE	0.5	Ophthalmology	OMICS	3
ENSG00000124507	FALSE	0.5	Ophthalmology	OMICS	3
ENSG00000124523	FALSE	0.5	Ophthalmology	OMICS	3
ENSG00000124588	FALSE	0.5	Ophthalmology	OMICS	3
ENSG00000124731	FALSE	0.5	Ophthalmology	OMICS	3
ENSG00000124733	FALSE	0.5	Ophthalmology	OMICS	3
ENSG00000124743	FALSE	0.5	Ophthalmology	OMICS	3
ENSG00000124772	FALSE	0.5	Ophthalmology	OMICS	3
ENSG00000124786	FALSE	0.5	Ophthalmology	OMICS	3
ENSG00000124787	FALSE	0.5	Ophthalmology	OMICS	3
ENSG00000124795	FALSE	0.5	Ophthalmology	OMICS	3
ENSG00000124818	FALSE	0.5	Ophthalmology	OMICS	3
ENSG00000124935	FALSE	0.5	Ophthalmology	OMICS	3
ENSG00000125084	FALSE	0.5	Ophthalmology	OMICS	3
ENSG00000125089	FALSE	0.5	Ophthalmology	OMICS	3
ENSG00000125107	FALSE	0.5	Ophthalmology	OMICS	3
ENSG00000125166	FALSE	0.5	Ophthalmology	OMICS	3
ENSG00000125170	FALSE	0.5	Ophthalmology	OMICS	3
ENSG00000125247	FALSE	0.5	Ophthalmology	OMICS	3
ENSG00000125249	FALSE	0.5	Ophthalmology	OMICS	3
ENSG00000125363	FALSE	0.5	Ophthalmology	OMICS	3
ENSG00000125375	FALSE	0.5	Ophthalmology	OMICS	3
ENSG00000125414	FALSE	0.5	Ophthalmology	OMICS	3
ENSG00000125430	FALSE	0.5	Ophthalmology	OMICS	3
ENSG00000125447	FALSE	0.5	Ophthalmology	OMICS	3
ENSG00000125459	FALSE	0.5	Ophthalmology	OMICS	3
ENSG00000125485	FALSE	0.5	Ophthalmology	OMICS	3
ENSG00000125492	FALSE	0.5	Ophthalmology	OMICS	3
ENSG00000125505	FALSE	0.5	Ophthalmology	OMICS	3
ENSG00000125531	FALSE	0.5	Ophthalmology	OMICS	3
ENSG00000125538	FALSE	0.5	Ophthalmology	OMICS	3
ENSG00000125551	FALSE	0.5	Ophthalmology	OMICS	3
ENSG00000125571	FALSE	0.5	Ophthalmology	OMICS	3
ENSG00000125611	FALSE	0.5	Ophthalmology	OMICS	3
ENSG00000125637	FALSE	0.5	Ophthalmology	OMICS	3
ENSG00000125648	FALSE	0.5	Ophthalmology	OMICS	3
ENSG00000125656	FALSE	0.5	Ophthalmology	OMICS	3
ENSG00000125733	FALSE	0.5	Ophthalmology	OMICS	3
ENSG00000125735	FALSE	0.5	Ophthalmology	OMICS	3
ENSG00000125787	FALSE	0.5	Ophthalmology	OMICS	3
ENSG00000125810	FALSE	0.5	Ophthalmology	OMICS	3
ENSG00000125812	FALSE	0.5	Ophthalmology	OMICS	3
ENSG00000125820	FALSE	0.5	Ophthalmology	OMICS	3
ENSG00000125844	FALSE	0.5	Ophthalmology	OMICS	3
ENSG00000125846	FALSE	0.5	Ophthalmology	OMICS	3
ENSG00000125868	FALSE	0.5	Ophthalmology	OMICS	3
ENSG00000125875	FALSE	0.5	Ophthalmology	OMICS	3
ENSG00000125877	FALSE	0.5	Ophthalmology	OMICS	3
ENSG00000125898	FALSE	0.5	Ophthalmology	OMICS	3
ENSG00000125900	FALSE	0.5	Ophthalmology	OMICS	3
ENSG00000125903	FALSE	0.5	Ophthalmology	OMICS	3
ENSG00000125912	FALSE	0.5	Ophthalmology	OMICS	3
ENSG00000125967	FALSE	0.5	Ophthalmology	OMICS	3
ENSG00000125991	FALSE	0.5	Ophthalmology	OMICS	3
ENSG00000126003	FALSE	0.5	Ophthalmology	OMICS	3
ENSG00000126070	FALSE	0.5	Ophthalmology	OMICS	3
ENSG00000126231	FALSE	0.5	Ophthalmology	OMICS	3
ENSG00000126259	FALSE	0.5	Ophthalmology	OMICS	3
ENSG00000126267	FALSE	0.5	Ophthalmology	OMICS	3
ENSG00000126368	FALSE	0.5	Ophthalmology	OMICS	3
ENSG00000126524	FALSE	0.5	Ophthalmology	OMICS	3
ENSG00000126562	FALSE	0.5	Ophthalmology	OMICS	3
ENSG00000126733	FALSE	0.5	Ophthalmology	OMICS	3
ENSG00000126749	FALSE	0.5	Ophthalmology	OMICS	3
ENSG00000126838	FALSE	0.5	Ophthalmology	OMICS	3
ENSG00000126870	FALSE	0.5	Ophthalmology	OMICS	3
ENSG00000126878	FALSE	0.5	Ophthalmology	OMICS	3
ENSG00000126890	FALSE	0.5	Ophthalmology	OMICS	3
ENSG00000127084	FALSE	0.5	Ophthalmology	OMICS	3
ENSG00000127249	FALSE	0.5	Ophthalmology	OMICS	3
ENSG00000127324	FALSE	0.5	Ophthalmology	OMICS	3
ENSG00000127325	FALSE	0.5	Ophthalmology	OMICS	3
ENSG00000127399	FALSE	0.5	Ophthalmology	OMICS	3
ENSG00000127412	FALSE	0.5	Ophthalmology	OMICS	3
ENSG00000127419	FALSE	0.5	Ophthalmology	OMICS	3
ENSG00000127483	FALSE	0.5	Ophthalmology	OMICS	3
ENSG00000127528	FALSE	0.5	Ophthalmology	OMICS	3
ENSG00000127540	FALSE	0.5	Ophthalmology	OMICS	3
ENSG00000127554	FALSE	0.5	Ophthalmology	OMICS	3
ENSG00000127561	FALSE	0.5	Ophthalmology	OMICS	3
ENSG00000127616	FALSE	0.5	Ophthalmology	OMICS	3
ENSG00000127666	FALSE	0.5	Ophthalmology	OMICS	3
ENSG00000127720	FALSE	0.5	Ophthalmology	OMICS	3
ENSG00000127837	FALSE	0.5	Ophthalmology	OMICS	3
ENSG00000127914	FALSE	0.5	Ophthalmology	OMICS	3
ENSG00000127920	FALSE	0.5	Ophthalmology	OMICS	3
ENSG00000127951	FALSE	0.5	Ophthalmology	OMICS	3
ENSG00000127955	FALSE	0.5	Ophthalmology	OMICS	3
ENSG00000128039	FALSE	0.5	Ophthalmology	OMICS	3
ENSG00000128045	FALSE	0.5	Ophthalmology	OMICS	3
ENSG00000128165	FALSE	0.5	Ophthalmology	OMICS	3
ENSG00000128191	FALSE	0.5	Ophthalmology	OMICS	3
ENSG00000128203	FALSE	0.5	Ophthalmology	OMICS	3
ENSG00000128268	FALSE	0.5	Ophthalmology	OMICS	3
ENSG00000128284	FALSE	0.5	Ophthalmology	OMICS	3
ENSG00000128294	FALSE	0.5	Ophthalmology	OMICS	3
ENSG00000128310	FALSE	0.5	Ophthalmology	OMICS	3
ENSG00000128311	FALSE	0.5	Ophthalmology	OMICS	3
ENSG00000128340	FALSE	0.5	Ophthalmology	OMICS	3
ENSG00000128383	FALSE	0.5	Ophthalmology	OMICS	3
ENSG00000128408	FALSE	0.5	Ophthalmology	OMICS	3
ENSG00000128591	FALSE	0.5	Ophthalmology	OMICS	3
ENSG00000128602	FALSE	0.5	Ophthalmology	OMICS	3
ENSG00000128604	FALSE	0.5	Ophthalmology	OMICS	3
ENSG00000128607	FALSE	0.5	Ophthalmology	OMICS	3
ENSG00000128609	FALSE	0.5	Ophthalmology	OMICS	3
ENSG00000128656	FALSE	0.5	Ophthalmology	OMICS	3
ENSG00000128709	FALSE	0.5	Ophthalmology	OMICS	3
ENSG00000128713	FALSE	0.5	Ophthalmology	OMICS	3
ENSG00000128815	FALSE	0.5	Ophthalmology	OMICS	3
ENSG00000128944	FALSE	0.5	Ophthalmology	OMICS	3
ENSG00000129038	FALSE	0.5	Ophthalmology	OMICS	3
ENSG00000129083	FALSE	0.5	Ophthalmology	OMICS	3
ENSG00000129116	FALSE	0.5	Ophthalmology	OMICS	3
ENSG00000129221	TRUE	0.5	Ophthalmology	OMICS	3
ENSG00000129315	FALSE	0.5	Ophthalmology	OMICS	3
ENSG00000129354	FALSE	0.5	Ophthalmology	OMICS	3
ENSG00000129472	FALSE	0.5	Ophthalmology	OMICS	3
ENSG00000129474	FALSE	0.5	Ophthalmology	OMICS	3
ENSG00000129493	FALSE	0.5	Ophthalmology	OMICS	3
ENSG00000129562	FALSE	0.5	Ophthalmology	OMICS	3
ENSG00000129566	FALSE	0.5	Ophthalmology	OMICS	3
ENSG00000129596	FALSE	0.5	Ophthalmology	OMICS	3
ENSG00000129667	FALSE	0.5	Ophthalmology	OMICS	3
ENSG00000129696	FALSE	0.5	Ophthalmology	OMICS	3
ENSG00000129749	FALSE	0.5	Ophthalmology	OMICS	3
ENSG00000129873	FALSE	0.5	Ophthalmology	OMICS	3
ENSG00000129988	FALSE	0.5	Ophthalmology	OMICS	3
ENSG00000130005	FALSE	0.5	Ophthalmology	OMICS	3
ENSG00000130023	FALSE	0.5	Ophthalmology	OMICS	3
ENSG00000130119	FALSE	0.5	Ophthalmology	OMICS	3
ENSG00000130147	FALSE	0.5	Ophthalmology	OMICS	3
ENSG00000130150	FALSE	0.5	Ophthalmology	OMICS	3
ENSG00000130159	FALSE	0.5	Ophthalmology	OMICS	3
ENSG00000130202	FALSE	0.5	Ophthalmology	OMICS	3
ENSG00000130203	TRUE	0.5	Ophthalmology	OMICS	3
ENSG00000130244	FALSE	0.5	Ophthalmology	OMICS	3
ENSG00000130255	FALSE	0.5	Ophthalmology	OMICS	3
ENSG00000130299	FALSE	0.5	Ophthalmology	OMICS	3
ENSG00000130300	FALSE	0.5	Ophthalmology	OMICS	3
ENSG00000130303	FALSE	0.5	Ophthalmology	OMICS	3
ENSG00000130305	FALSE	0.5	Ophthalmology	OMICS	3
ENSG00000130311	FALSE	0.5	Ophthalmology	OMICS	3
ENSG00000130340	FALSE	0.5	Ophthalmology	OMICS	3
ENSG00000130414	FALSE	0.5	Ophthalmology	OMICS	3
ENSG00000130449	FALSE	0.5	Ophthalmology	OMICS	3
ENSG00000130487	FALSE	0.5	Ophthalmology	OMICS	3
ENSG00000130517	FALSE	0.5	Ophthalmology	OMICS	3
ENSG00000130589	FALSE	0.5	Ophthalmology	OMICS	3
ENSG00000130598	FALSE	0.5	Ophthalmology	OMICS	3
ENSG00000130635	TRUE	0.5	Ophthalmology	OMICS	3
ENSG00000130638	FALSE	0.5	Ophthalmology	OMICS	3
ENSG00000130653	FALSE	0.5	Ophthalmology	OMICS	3
ENSG00000130675	FALSE	0.5	Ophthalmology	OMICS	3
ENSG00000130695	FALSE	0.5	Ophthalmology	OMICS	3
ENSG00000130701	FALSE	0.5	Ophthalmology	OMICS	3
ENSG00000130706	FALSE	0.5	Ophthalmology	OMICS	3
ENSG00000130711	FALSE	0.5	Ophthalmology	OMICS	3
ENSG00000130772	FALSE	0.5	Ophthalmology	OMICS	3
ENSG00000130787	FALSE	0.5	Ophthalmology	OMICS	3
ENSG00000130810	FALSE	0.5	Ophthalmology	OMICS	3
ENSG00000130822	FALSE	0.5	Ophthalmology	OMICS	3
ENSG00000130827	FALSE	0.5	Ophthalmology	OMICS	3
ENSG00000130830	FALSE	0.5	Ophthalmology	OMICS	3
ENSG00000130881	FALSE	0.5	Ophthalmology	OMICS	3
ENSG00000130921	FALSE	0.5	Ophthalmology	OMICS	3
ENSG00000130940	FALSE	0.5	Ophthalmology	OMICS	3
ENSG00000130943	FALSE	0.5	Ophthalmology	OMICS	3
ENSG00000130950	FALSE	0.5	Ophthalmology	OMICS	3
ENSG00000130962	FALSE	0.5	Ophthalmology	OMICS	3
ENSG00000131013	FALSE	0.5	Ophthalmology	OMICS	3
ENSG00000131055	FALSE	0.5	Ophthalmology	OMICS	3
ENSG00000131059	FALSE	0.5	Ophthalmology	OMICS	3
ENSG00000131061	FALSE	0.5	Ophthalmology	OMICS	3
ENSG00000131095	FALSE	0.5	Ophthalmology	OMICS	3
ENSG00000131143	FALSE	0.5	Ophthalmology	OMICS	3
ENSG00000131149	FALSE	0.5	Ophthalmology	OMICS	3
ENSG00000131351	FALSE	0.5	Ophthalmology	OMICS	3
ENSG00000131355	FALSE	0.5	Ophthalmology	OMICS	3
ENSG00000131389	FALSE	0.5	Ophthalmology	OMICS	3
ENSG00000131400	FALSE	0.5	Ophthalmology	OMICS	3
ENSG00000131409	FALSE	0.5	Ophthalmology	OMICS	3
ENSG00000131470	FALSE	0.5	Ophthalmology	OMICS	3
ENSG00000131477	FALSE	0.5	Ophthalmology	OMICS	3
ENSG00000131652	FALSE	0.5	Ophthalmology	OMICS	3
ENSG00000131668	FALSE	0.5	Ophthalmology	OMICS	3
ENSG00000131725	FALSE	0.5	Ophthalmology	OMICS	3
ENSG00000131737	FALSE	0.5	Ophthalmology	OMICS	3
ENSG00000131747	FALSE	0.5	Ophthalmology	OMICS	3
ENSG00000131788	FALSE	0.5	Ophthalmology	OMICS	3
ENSG00000131791	FALSE	0.5	Ophthalmology	OMICS	3
ENSG00000131808	FALSE	0.5	Ophthalmology	OMICS	3
ENSG00000131849	FALSE	0.5	Ophthalmology	OMICS	3
ENSG00000131873	FALSE	0.5	Ophthalmology	OMICS	3
ENSG00000132155	FALSE	0.5	Ophthalmology	OMICS	3
ENSG00000132185	FALSE	0.5	Ophthalmology	OMICS	3
ENSG00000132297	FALSE	0.5	Ophthalmology	OMICS	3
ENSG00000132305	FALSE	0.5	Ophthalmology	OMICS	3
ENSG00000132330	FALSE	0.5	Ophthalmology	OMICS	3
ENSG00000132341	FALSE	0.5	Ophthalmology	OMICS	3
ENSG00000132361	FALSE	0.5	Ophthalmology	OMICS	3
ENSG00000132386	FALSE	0.5	Ophthalmology	OMICS	3
ENSG00000132432	FALSE	0.5	Ophthalmology	OMICS	3
ENSG00000132471	FALSE	0.5	Ophthalmology	OMICS	3
ENSG00000132485	FALSE	0.5	Ophthalmology	OMICS	3
ENSG00000132549	TRUE	0.5	Ophthalmology	OMICS	3
ENSG00000132554	FALSE	0.5	Ophthalmology	OMICS	3
ENSG00000132591	FALSE	0.5	Ophthalmology	OMICS	3
ENSG00000132613	FALSE	0.5	Ophthalmology	OMICS	3
ENSG00000132639	FALSE	0.5	Ophthalmology	OMICS	3
ENSG00000132692	FALSE	0.5	Ophthalmology	OMICS	3
ENSG00000132693	FALSE	0.5	Ophthalmology	OMICS	3
ENSG00000132698	FALSE	0.5	Ophthalmology	OMICS	3
ENSG00000132801	FALSE	0.5	Ophthalmology	OMICS	3
ENSG00000132825	FALSE	0.5	Ophthalmology	OMICS	3
ENSG00000132854	FALSE	0.5	Ophthalmology	OMICS	3
ENSG00000132881	FALSE	0.5	Ophthalmology	OMICS	3
ENSG00000132963	FALSE	0.5	Ophthalmology	OMICS	3
ENSG00000133020	FALSE	0.5	Ophthalmology	OMICS	3
ENSG00000133028	FALSE	0.5	Ophthalmology	OMICS	3
ENSG00000133069	FALSE	0.5	Ophthalmology	OMICS	3
ENSG00000133083	FALSE	0.5	Ophthalmology	OMICS	3
ENSG00000133105	FALSE	0.5	Ophthalmology	OMICS	3
ENSG00000133106	FALSE	0.5	Ophthalmology	OMICS	3
ENSG00000133111	FALSE	0.5	Ophthalmology	OMICS	3
ENSG00000133136	FALSE	0.5	Ophthalmology	OMICS	3
ENSG00000133317	FALSE	0.5	Ophthalmology	OMICS	3
ENSG00000133328	FALSE	0.5	Ophthalmology	OMICS	3
ENSG00000133401	FALSE	0.5	Ophthalmology	OMICS	3
ENSG00000133433	FALSE	0.5	Ophthalmology	OMICS	3
ENSG00000133477	FALSE	0.5	Ophthalmology	OMICS	3
ENSG00000133636	FALSE	0.5	Ophthalmology	OMICS	3
ENSG00000133661	FALSE	0.5	Ophthalmology	OMICS	3
ENSG00000133687	FALSE	0.5	Ophthalmology	OMICS	3
ENSG00000133706	FALSE	0.5	Ophthalmology	OMICS	3
ENSG00000133773	FALSE	0.5	Ophthalmology	OMICS	3
ENSG00000133800	FALSE	0.5	Ophthalmology	OMICS	3
ENSG00000133816	FALSE	0.5	Ophthalmology	OMICS	3
ENSG00000133985	FALSE	0.5	Ophthalmology	OMICS	3
ENSG00000133997	FALSE	0.5	Ophthalmology	OMICS	3
ENSG00000134046	FALSE	0.5	Ophthalmology	OMICS	3
ENSG00000134077	FALSE	0.5	Ophthalmology	OMICS	3
ENSG00000134086	FALSE	0.5	Ophthalmology	OMICS	3
ENSG00000134115	FALSE	0.5	Ophthalmology	OMICS	3
ENSG00000134153	FALSE	0.5	Ophthalmology	OMICS	3
ENSG00000134186	FALSE	0.5	Ophthalmology	OMICS	3
ENSG00000134198	FALSE	0.5	Ophthalmology	OMICS	3
ENSG00000134201	FALSE	0.5	Ophthalmology	OMICS	3
ENSG00000134247	FALSE	0.5	Ophthalmology	OMICS	3
ENSG00000134248	FALSE	0.5	Ophthalmology	OMICS	3
ENSG00000134250	FALSE	0.5	Ophthalmology	OMICS	3
ENSG00000134253	FALSE	0.5	Ophthalmology	OMICS	3
ENSG00000134278	FALSE	0.5	Ophthalmology	OMICS	3
ENSG00000134308	FALSE	0.5	Ophthalmology	OMICS	3
ENSG00000134324	FALSE	0.5	Ophthalmology	OMICS	3
ENSG00000134389	FALSE	0.5	Ophthalmology	OMICS	3
ENSG00000134398	FALSE	0.5	Ophthalmology	OMICS	3
ENSG00000134440	FALSE	0.5	Ophthalmology	OMICS	3
ENSG00000134463	FALSE	0.5	Ophthalmology	OMICS	3
ENSG00000134480	FALSE	0.5	Ophthalmology	OMICS	3
ENSG00000134533	FALSE	0.5	Ophthalmology	OMICS	3
ENSG00000134574	FALSE	0.5	Ophthalmology	OMICS	3
ENSG00000134575	FALSE	0.5	Ophthalmology	OMICS	3
ENSG00000134640	FALSE	0.5	Ophthalmology	OMICS	3
ENSG00000134690	FALSE	0.5	Ophthalmology	OMICS	3
ENSG00000134709	FALSE	0.5	Ophthalmology	OMICS	3
ENSG00000134755	FALSE	0.5	Ophthalmology	OMICS	3
ENSG00000134758	FALSE	0.5	Ophthalmology	OMICS	3
ENSG00000134769	FALSE	0.5	Ophthalmology	OMICS	3
ENSG00000134825	FALSE	0.5	Ophthalmology	OMICS	3
ENSG00000134827	FALSE	0.5	Ophthalmology	OMICS	3
ENSG00000134851	FALSE	0.5	Ophthalmology	OMICS	3
ENSG00000134873	FALSE	0.5	Ophthalmology	OMICS	3
ENSG00000134909	FALSE	0.5	Ophthalmology	OMICS	3
ENSG00000134996	FALSE	0.5	Ophthalmology	OMICS	3
ENSG00000135045	FALSE	0.5	Ophthalmology	OMICS	3
ENSG00000135047	FALSE	0.5	Ophthalmology	OMICS	3
ENSG00000135048	FALSE	0.5	Ophthalmology	OMICS	3
ENSG00000135069	FALSE	0.5	Ophthalmology	OMICS	3
ENSG00000135108	FALSE	0.5	Ophthalmology	OMICS	3
ENSG00000135111	FALSE	0.5	Ophthalmology	OMICS	3
ENSG00000135218	FALSE	0.5	Ophthalmology	OMICS	3
ENSG00000135220	FALSE	0.5	Ophthalmology	OMICS	3
ENSG00000135249	FALSE	0.5	Ophthalmology	OMICS	3
ENSG00000135314	FALSE	0.5	Ophthalmology	OMICS	3
ENSG00000135341	FALSE	0.5	Ophthalmology	OMICS	3
ENSG00000135373	FALSE	0.5	Ophthalmology	OMICS	3
ENSG00000135374	FALSE	0.5	Ophthalmology	OMICS	3
ENSG00000135378	FALSE	0.5	Ophthalmology	OMICS	3
ENSG00000135414	FALSE	0.5	Ophthalmology	OMICS	3
ENSG00000135423	FALSE	0.5	Ophthalmology	OMICS	3
ENSG00000135426	FALSE	0.5	Ophthalmology	OMICS	3
ENSG00000135452	FALSE	0.5	Ophthalmology	OMICS	3
ENSG00000135480	FALSE	0.5	Ophthalmology	OMICS	3
ENSG00000135503	FALSE	0.5	Ophthalmology	OMICS	3
ENSG00000135521	FALSE	0.5	Ophthalmology	OMICS	3
ENSG00000135547	FALSE	0.5	Ophthalmology	OMICS	3
ENSG00000135604	FALSE	0.5	Ophthalmology	OMICS	3
ENSG00000135632	FALSE	0.5	Ophthalmology	OMICS	3
ENSG00000135655	FALSE	0.5	Ophthalmology	OMICS	3
ENSG00000135678	FALSE	0.5	Ophthalmology	OMICS	3
ENSG00000135720	FALSE	0.5	Ophthalmology	OMICS	3
ENSG00000135722	FALSE	0.5	Ophthalmology	OMICS	3
ENSG00000135778	FALSE	0.5	Ophthalmology	OMICS	3
ENSG00000135823	FALSE	0.5	Ophthalmology	OMICS	3
ENSG00000135838	FALSE	0.5	Ophthalmology	OMICS	3
ENSG00000135903	FALSE	0.5	Ophthalmology	OMICS	3
ENSG00000135914	FALSE	0.5	Ophthalmology	OMICS	3
ENSG00000135924	FALSE	0.5	Ophthalmology	OMICS	3
ENSG00000135930	FALSE	0.5	Ophthalmology	OMICS	3
ENSG00000135960	FALSE	0.5	Ophthalmology	OMICS	3
ENSG00000135968	FALSE	0.5	Ophthalmology	OMICS	3
ENSG00000136002	FALSE	0.5	Ophthalmology	OMICS	3
ENSG00000136014	FALSE	0.5	Ophthalmology	OMICS	3
ENSG00000136026	TRUE	0.5	Ophthalmology	OMICS	3
ENSG00000136040	FALSE	0.5	Ophthalmology	OMICS	3
ENSG00000136045	FALSE	0.5	Ophthalmology	OMICS	3
ENSG00000136059	FALSE	0.5	Ophthalmology	OMICS	3
ENSG00000136144	FALSE	0.5	Ophthalmology	OMICS	3
ENSG00000136158	FALSE	0.5	Ophthalmology	OMICS	3
ENSG00000136160	FALSE	0.5	Ophthalmology	OMICS	3
ENSG00000136167	FALSE	0.5	Ophthalmology	OMICS	3
ENSG00000136274	FALSE	0.5	Ophthalmology	OMICS	3
ENSG00000136279	FALSE	0.5	Ophthalmology	OMICS	3
ENSG00000136286	FALSE	0.5	Ophthalmology	OMICS	3
ENSG00000136319	FALSE	0.5	Ophthalmology	OMICS	3
ENSG00000136352	FALSE	0.5	Ophthalmology	OMICS	3
ENSG00000136425	TRUE	0.5	Ophthalmology	OMICS	3
ENSG00000136436	FALSE	0.5	Ophthalmology	OMICS	3
ENSG00000136449	FALSE	0.5	Ophthalmology	OMICS	3
ENSG00000136451	FALSE	0.5	Ophthalmology	OMICS	3
ENSG00000136463	FALSE	0.5	Ophthalmology	OMICS	3
ENSG00000136504	FALSE	0.5	Ophthalmology	OMICS	3
ENSG00000136527	FALSE	0.5	Ophthalmology	OMICS	3
ENSG00000136546	FALSE	0.5	Ophthalmology	OMICS	3
ENSG00000136573	FALSE	0.5	Ophthalmology	OMICS	3
ENSG00000136636	FALSE	0.5	Ophthalmology	OMICS	3
ENSG00000136688	FALSE	0.5	Ophthalmology	OMICS	3
ENSG00000136699	FALSE	0.5	Ophthalmology	OMICS	3
ENSG00000136720	FALSE	0.5	Ophthalmology	OMICS	3
ENSG00000136738	FALSE	0.5	Ophthalmology	OMICS	3
ENSG00000136750	FALSE	0.5	Ophthalmology	OMICS	3
ENSG00000136770	FALSE	0.5	Ophthalmology	OMICS	3
ENSG00000136810	FALSE	0.5	Ophthalmology	OMICS	3
ENSG00000136854	FALSE	0.5	Ophthalmology	OMICS	3
ENSG00000136859	FALSE	0.5	Ophthalmology	OMICS	3
ENSG00000136897	FALSE	0.5	Ophthalmology	OMICS	3
ENSG00000136930	FALSE	0.5	Ophthalmology	OMICS	3
ENSG00000136933	FALSE	0.5	Ophthalmology	OMICS	3
ENSG00000136935	FALSE	0.5	Ophthalmology	OMICS	3
ENSG00000136936	FALSE	0.5	Ophthalmology	OMICS	3
ENSG00000136940	FALSE	0.5	Ophthalmology	OMICS	3
ENSG00000136960	FALSE	0.5	Ophthalmology	OMICS	3
ENSG00000136997	FALSE	0.5	Ophthalmology	OMICS	3
ENSG00000136999	FALSE	0.5	Ophthalmology	OMICS	3
ENSG00000137073	FALSE	0.5	Ophthalmology	OMICS	3
ENSG00000137080	FALSE	0.5	Ophthalmology	OMICS	3
ENSG00000137090	FALSE	0.5	Ophthalmology	OMICS	3
ENSG00000137098	FALSE	0.5	Ophthalmology	OMICS	3
ENSG00000137193	FALSE	0.5	Ophthalmology	OMICS	3
ENSG00000137251	FALSE	0.5	Ophthalmology	OMICS	3
ENSG00000137288	FALSE	0.5	Ophthalmology	OMICS	3
ENSG00000137309	FALSE	0.5	Ophthalmology	OMICS	3
ENSG00000137310	FALSE	0.5	Ophthalmology	OMICS	3
ENSG00000137312	FALSE	0.5	Ophthalmology	OMICS	3
ENSG00000137338	FALSE	0.5	Ophthalmology	OMICS	3
ENSG00000137404	FALSE	0.5	Ophthalmology	OMICS	3
ENSG00000137413	FALSE	0.5	Ophthalmology	OMICS	3
ENSG00000137434	FALSE	0.5	Ophthalmology	OMICS	3
ENSG00000137473	FALSE	0.5	Ophthalmology	OMICS	3
ENSG00000137486	FALSE	0.5	Ophthalmology	OMICS	3
ENSG00000137507	FALSE	0.5	Ophthalmology	OMICS	3
ENSG00000137522	FALSE	0.5	Ophthalmology	OMICS	3
ENSG00000137571	FALSE	0.5	Ophthalmology	OMICS	3
ENSG00000137628	FALSE	0.5	Ophthalmology	OMICS	3
ENSG00000137642	FALSE	0.5	Ophthalmology	OMICS	3
ENSG00000137673	FALSE	0.5	Ophthalmology	OMICS	3
ENSG00000137731	FALSE	0.5	Ophthalmology	OMICS	3
ENSG00000137757	FALSE	0.5	Ophthalmology	OMICS	3
ENSG00000137766	FALSE	0.5	Ophthalmology	OMICS	3
ENSG00000137807	FALSE	0.5	Ophthalmology	OMICS	3
ENSG00000137812	FALSE	0.5	Ophthalmology	OMICS	3
ENSG00000137815	FALSE	0.5	Ophthalmology	OMICS	3
ENSG00000137817	FALSE	0.5	Ophthalmology	OMICS	3
ENSG00000137819	FALSE	0.5	Ophthalmology	OMICS	3
ENSG00000137831	FALSE	0.5	Ophthalmology	OMICS	3
ENSG00000137871	FALSE	0.5	Ophthalmology	OMICS	3
ENSG00000137872	FALSE	0.5	Ophthalmology	OMICS	3
ENSG00000137875	FALSE	0.5	Ophthalmology	OMICS	3
ENSG00000137880	FALSE	0.5	Ophthalmology	OMICS	3
ENSG00000137962	FALSE	0.5	Ophthalmology	OMICS	3
ENSG00000137976	FALSE	0.5	Ophthalmology	OMICS	3
ENSG00000137992	FALSE	0.5	Ophthalmology	OMICS	3
ENSG00000138036	FALSE	0.5	Ophthalmology	OMICS	3
ENSG00000138073	FALSE	0.5	Ophthalmology	OMICS	3
ENSG00000138109	FALSE	0.5	Ophthalmology	OMICS	3
ENSG00000138131	FALSE	0.5	Ophthalmology	OMICS	3
ENSG00000138138	FALSE	0.5	Ophthalmology	OMICS	3
ENSG00000138160	TRUE	0.5	Ophthalmology	OMICS	3
ENSG00000138161	FALSE	0.5	Ophthalmology	OMICS	3
ENSG00000138166	FALSE	0.5	Ophthalmology	OMICS	3
ENSG00000138175	TRUE	0.5	Ophthalmology	OMICS	3
ENSG00000138180	FALSE	0.5	Ophthalmology	OMICS	3
ENSG00000138190	FALSE	0.5	Ophthalmology	OMICS	3
ENSG00000138231	FALSE	0.5	Ophthalmology	OMICS	3
ENSG00000138279	FALSE	0.5	Ophthalmology	OMICS	3
ENSG00000138346	FALSE	0.5	Ophthalmology	OMICS	3
ENSG00000138347	FALSE	0.5	Ophthalmology	OMICS	3
ENSG00000138363	FALSE	0.5	Ophthalmology	OMICS	3
ENSG00000138385	FALSE	0.5	Ophthalmology	OMICS	3
ENSG00000138386	FALSE	0.5	Ophthalmology	OMICS	3
ENSG00000138395	FALSE	0.5	Ophthalmology	OMICS	3
ENSG00000138398	FALSE	0.5	Ophthalmology	OMICS	3
ENSG00000138439	FALSE	0.5	Ophthalmology	OMICS	3
ENSG00000138463	FALSE	0.5	Ophthalmology	OMICS	3
ENSG00000138496	FALSE	0.5	Ophthalmology	OMICS	3
ENSG00000138614	FALSE	0.5	Ophthalmology	OMICS	3
ENSG00000138621	FALSE	0.5	Ophthalmology	OMICS	3
ENSG00000138650	FALSE	0.5	Ophthalmology	OMICS	3
ENSG00000138668	FALSE	0.5	Ophthalmology	OMICS	3
ENSG00000138669	FALSE	0.5	Ophthalmology	OMICS	3
ENSG00000138675	FALSE	0.5	Ophthalmology	OMICS	3
ENSG00000138686	TRUE	0.5	Ophthalmology	OMICS	3
ENSG00000138688	FALSE	0.5	Ophthalmology	OMICS	3
ENSG00000138722	FALSE	0.5	Ophthalmology	OMICS	3
ENSG00000138744	FALSE	0.5	Ophthalmology	OMICS	3
ENSG00000138756	FALSE	0.5	Ophthalmology	OMICS	3
ENSG00000138764	FALSE	0.5	Ophthalmology	OMICS	3
ENSG00000138768	FALSE	0.5	Ophthalmology	OMICS	3
ENSG00000138771	FALSE	0.5	Ophthalmology	OMICS	3
ENSG00000138794	FALSE	0.5	Ophthalmology	OMICS	3
ENSG00000138942	FALSE	0.5	Ophthalmology	OMICS	3
ENSG00000138944	FALSE	0.5	Ophthalmology	OMICS	3
ENSG00000139083	FALSE	0.5	Ophthalmology	OMICS	3
ENSG00000139144	FALSE	0.5	Ophthalmology	OMICS	3
ENSG00000139180	FALSE	0.5	Ophthalmology	OMICS	3
ENSG00000139193	FALSE	0.5	Ophthalmology	OMICS	3
ENSG00000139194	FALSE	0.5	Ophthalmology	OMICS	3
ENSG00000139200	FALSE	0.5	Ophthalmology	OMICS	3
ENSG00000139218	FALSE	0.5	Ophthalmology	OMICS	3
ENSG00000139269	FALSE	0.5	Ophthalmology	OMICS	3
ENSG00000139289	FALSE	0.5	Ophthalmology	OMICS	3
ENSG00000139291	FALSE	0.5	Ophthalmology	OMICS	3
ENSG00000139318	FALSE	0.5	Ophthalmology	OMICS	3
ENSG00000139323	TRUE	0.5	Ophthalmology	OMICS	3
ENSG00000139350	FALSE	0.5	Ophthalmology	OMICS	3
ENSG00000139496	FALSE	0.5	Ophthalmology	OMICS	3
ENSG00000139508	FALSE	0.5	Ophthalmology	OMICS	3
ENSG00000139515	FALSE	0.5	Ophthalmology	OMICS	3
ENSG00000139546	FALSE	0.5	Ophthalmology	OMICS	3
ENSG00000139567	FALSE	0.5	Ophthalmology	OMICS	3
ENSG00000139624	FALSE	0.5	Ophthalmology	OMICS	3
ENSG00000139636	FALSE	0.5	Ophthalmology	OMICS	3
ENSG00000139641	FALSE	0.5	Ophthalmology	OMICS	3
ENSG00000139644	FALSE	0.5	Ophthalmology	OMICS	3
ENSG00000139645	FALSE	0.5	Ophthalmology	OMICS	3
ENSG00000139656	FALSE	0.5	Ophthalmology	OMICS	3
ENSG00000139726	FALSE	0.5	Ophthalmology	OMICS	3
ENSG00000139865	FALSE	0.5	Ophthalmology	OMICS	3
ENSG00000139874	FALSE	0.5	Ophthalmology	OMICS	3
ENSG00000139890	FALSE	0.5	Ophthalmology	OMICS	3
ENSG00000139908	FALSE	0.5	Ophthalmology	OMICS	3
ENSG00000139990	FALSE	0.5	Ophthalmology	OMICS	3
ENSG00000140067	FALSE	0.5	Ophthalmology	OMICS	3
ENSG00000140090	FALSE	0.5	Ophthalmology	OMICS	3
ENSG00000140092	TRUE	0.5	Ophthalmology	OMICS	3
ENSG00000140107	FALSE	0.5	Ophthalmology	OMICS	3
ENSG00000140284	FALSE	0.5	Ophthalmology	OMICS	3
ENSG00000140287	FALSE	0.5	Ophthalmology	OMICS	3
ENSG00000140299	FALSE	0.5	Ophthalmology	OMICS	3
ENSG00000140319	FALSE	0.5	Ophthalmology	OMICS	3
ENSG00000140368	FALSE	0.5	Ophthalmology	OMICS	3
ENSG00000140391	FALSE	0.5	Ophthalmology	OMICS	3
ENSG00000140395	FALSE	0.5	Ophthalmology	OMICS	3
ENSG00000140396	FALSE	0.5	Ophthalmology	OMICS	3
ENSG00000140398	FALSE	0.5	Ophthalmology	OMICS	3
ENSG00000140403	FALSE	0.5	Ophthalmology	OMICS	3
ENSG00000140459	FALSE	0.5	Ophthalmology	OMICS	3
ENSG00000140479	FALSE	0.5	Ophthalmology	OMICS	3
ENSG00000140521	FALSE	0.5	Ophthalmology	OMICS	3
ENSG00000140525	FALSE	0.5	Ophthalmology	OMICS	3
ENSG00000140526	FALSE	0.5	Ophthalmology	OMICS	3
ENSG00000140534	FALSE	0.5	Ophthalmology	OMICS	3
ENSG00000140557	FALSE	0.5	Ophthalmology	OMICS	3
ENSG00000140577	FALSE	0.5	Ophthalmology	OMICS	3
ENSG00000140839	FALSE	0.5	Ophthalmology	OMICS	3
ENSG00000140905	FALSE	0.5	Ophthalmology	OMICS	3
ENSG00000140939	FALSE	0.5	Ophthalmology	OMICS	3
ENSG00000140950	FALSE	0.5	Ophthalmology	OMICS	3
ENSG00000141026	FALSE	0.5	Ophthalmology	OMICS	3
ENSG00000141098	FALSE	0.5	Ophthalmology	OMICS	3
ENSG00000141314	FALSE	0.5	Ophthalmology	OMICS	3
ENSG00000141349	FALSE	0.5	Ophthalmology	OMICS	3
ENSG00000141385	FALSE	0.5	Ophthalmology	OMICS	3
ENSG00000141391	FALSE	0.5	Ophthalmology	OMICS	3
ENSG00000141425	FALSE	0.5	Ophthalmology	OMICS	3
ENSG00000141448	FALSE	0.5	Ophthalmology	OMICS	3
ENSG00000141452	FALSE	0.5	Ophthalmology	OMICS	3
ENSG00000141524	FALSE	0.5	Ophthalmology	OMICS	3
ENSG00000141540	FALSE	0.5	Ophthalmology	OMICS	3
ENSG00000141542	FALSE	0.5	Ophthalmology	OMICS	3
ENSG00000141543	FALSE	0.5	Ophthalmology	OMICS	3
ENSG00000141556	FALSE	0.5	Ophthalmology	OMICS	3
ENSG00000141560	FALSE	0.5	Ophthalmology	OMICS	3
ENSG00000141579	FALSE	0.5	Ophthalmology	OMICS	3
ENSG00000141580	FALSE	0.5	Ophthalmology	OMICS	3
ENSG00000141627	FALSE	0.5	Ophthalmology	OMICS	3
ENSG00000141642	FALSE	0.5	Ophthalmology	OMICS	3
ENSG00000141665	FALSE	0.5	Ophthalmology	OMICS	3
ENSG00000141736	FALSE	0.5	Ophthalmology	OMICS	3
ENSG00000141741	FALSE	0.5	Ophthalmology	OMICS	3
ENSG00000141756	FALSE	0.5	Ophthalmology	OMICS	3
ENSG00000141854	FALSE	0.5	Ophthalmology	OMICS	3
ENSG00000141873	FALSE	0.5	Ophthalmology	OMICS	3
ENSG00000141933	FALSE	0.5	Ophthalmology	OMICS	3
ENSG00000142002	FALSE	0.5	Ophthalmology	OMICS	3
ENSG00000142082	FALSE	0.5	Ophthalmology	OMICS	3
ENSG00000142149	FALSE	0.5	Ophthalmology	OMICS	3
ENSG00000142156	FALSE	0.5	Ophthalmology	OMICS	3
ENSG00000142168	FALSE	0.5	Ophthalmology	OMICS	3
ENSG00000142173	FALSE	0.5	Ophthalmology	OMICS	3
ENSG00000142178	FALSE	0.5	Ophthalmology	OMICS	3
ENSG00000142319	FALSE	0.5	Ophthalmology	OMICS	3
ENSG00000142453	FALSE	0.5	Ophthalmology	OMICS	3
ENSG00000142459	FALSE	0.5	Ophthalmology	OMICS	3
ENSG00000142484	FALSE	0.5	Ophthalmology	OMICS	3
ENSG00000142534	FALSE	0.5	Ophthalmology	OMICS	3
ENSG00000142623	FALSE	0.5	Ophthalmology	OMICS	3
ENSG00000142634	FALSE	0.5	Ophthalmology	OMICS	3
ENSG00000142698	FALSE	0.5	Ophthalmology	OMICS	3
ENSG00000142700	FALSE	0.5	Ophthalmology	OMICS	3
ENSG00000142789	FALSE	0.5	Ophthalmology	OMICS	3
ENSG00000142871	FALSE	0.5	Ophthalmology	OMICS	3
ENSG00000142892	FALSE	0.5	Ophthalmology	OMICS	3
ENSG00000142945	FALSE	0.5	Ophthalmology	OMICS	3
ENSG00000142959	FALSE	0.5	Ophthalmology	OMICS	3
ENSG00000142961	FALSE	0.5	Ophthalmology	OMICS	3
ENSG00000142973	FALSE	0.5	Ophthalmology	OMICS	3
ENSG00000143033	FALSE	0.5	Ophthalmology	OMICS	3
ENSG00000143107	FALSE	0.5	Ophthalmology	OMICS	3
ENSG00000143110	FALSE	0.5	Ophthalmology	OMICS	3
ENSG00000143156	FALSE	0.5	Ophthalmology	OMICS	3
ENSG00000143157	FALSE	0.5	Ophthalmology	OMICS	3
ENSG00000143171	FALSE	0.5	Ophthalmology	OMICS	3
ENSG00000143199	FALSE	0.5	Ophthalmology	OMICS	3
ENSG00000143226	FALSE	0.5	Ophthalmology	OMICS	3
ENSG00000143256	FALSE	0.5	Ophthalmology	OMICS	3
ENSG00000143314	FALSE	0.5	Ophthalmology	OMICS	3
ENSG00000143315	FALSE	0.5	Ophthalmology	OMICS	3
ENSG00000143324	FALSE	0.5	Ophthalmology	OMICS	3
ENSG00000143344	FALSE	0.5	Ophthalmology	OMICS	3
ENSG00000143367	FALSE	0.5	Ophthalmology	OMICS	3
ENSG00000143368	FALSE	0.5	Ophthalmology	OMICS	3
ENSG00000143374	FALSE	0.5	Ophthalmology	OMICS	3
ENSG00000143375	FALSE	0.5	Ophthalmology	OMICS	3
ENSG00000143390	FALSE	0.5	Ophthalmology	OMICS	3
ENSG00000143393	FALSE	0.5	Ophthalmology	OMICS	3
ENSG00000143412	FALSE	0.5	Ophthalmology	OMICS	3
ENSG00000143416	FALSE	0.5	Ophthalmology	OMICS	3
ENSG00000143420	FALSE	0.5	Ophthalmology	OMICS	3
ENSG00000143442	FALSE	0.5	Ophthalmology	OMICS	3
ENSG00000143450	FALSE	0.5	Ophthalmology	OMICS	3
ENSG00000143473	FALSE	0.5	Ophthalmology	OMICS	3
ENSG00000143520	FALSE	0.5	Ophthalmology	OMICS	3
ENSG00000143569	FALSE	0.5	Ophthalmology	OMICS	3
ENSG00000143575	FALSE	0.5	Ophthalmology	OMICS	3
ENSG00000143603	FALSE	0.5	Ophthalmology	OMICS	3
ENSG00000143614	FALSE	0.5	Ophthalmology	OMICS	3
ENSG00000143622	FALSE	0.5	Ophthalmology	OMICS	3
ENSG00000143624	FALSE	0.5	Ophthalmology	OMICS	3
ENSG00000143633	FALSE	0.5	Ophthalmology	OMICS	3
ENSG00000143641	FALSE	0.5	Ophthalmology	OMICS	3
ENSG00000143751	FALSE	0.5	Ophthalmology	OMICS	3
ENSG00000143756	FALSE	0.5	Ophthalmology	OMICS	3
ENSG00000143771	FALSE	0.5	Ophthalmology	OMICS	3
ENSG00000143786	FALSE	0.5	Ophthalmology	OMICS	3
ENSG00000143797	FALSE	0.5	Ophthalmology	OMICS	3
ENSG00000143858	FALSE	0.5	Ophthalmology	OMICS	3
ENSG00000143921	FALSE	0.5	Ophthalmology	OMICS	3
ENSG00000143924	FALSE	0.5	Ophthalmology	OMICS	3
ENSG00000143947	FALSE	0.5	Ophthalmology	OMICS	3
ENSG00000143977	FALSE	0.5	Ophthalmology	OMICS	3
ENSG00000144010	FALSE	0.5	Ophthalmology	OMICS	3
ENSG00000144026	FALSE	0.5	Ophthalmology	OMICS	3
ENSG00000144040	FALSE	0.5	Ophthalmology	OMICS	3
ENSG00000144191	TRUE	0.5	Ophthalmology	OMICS	3
ENSG00000144230	FALSE	0.5	Ophthalmology	OMICS	3
ENSG00000144283	FALSE	0.5	Ophthalmology	OMICS	3
ENSG00000144369	FALSE	0.5	Ophthalmology	OMICS	3
ENSG00000144410	FALSE	0.5	Ophthalmology	OMICS	3
ENSG00000144460	FALSE	0.5	Ophthalmology	OMICS	3
ENSG00000144566	FALSE	0.5	Ophthalmology	OMICS	3
ENSG00000144647	FALSE	0.5	Ophthalmology	OMICS	3
ENSG00000144649	FALSE	0.5	Ophthalmology	OMICS	3
ENSG00000144655	FALSE	0.5	Ophthalmology	OMICS	3
ENSG00000144659	FALSE	0.5	Ophthalmology	OMICS	3
ENSG00000144724	FALSE	0.5	Ophthalmology	OMICS	3
ENSG00000144815	FALSE	0.5	Ophthalmology	OMICS	3
ENSG00000144820	FALSE	0.5	Ophthalmology	OMICS	3
ENSG00000144909	FALSE	0.5	Ophthalmology	OMICS	3
ENSG00000145012	FALSE	0.5	Ophthalmology	OMICS	3
ENSG00000145014	FALSE	0.5	Ophthalmology	OMICS	3
ENSG00000145016	FALSE	0.5	Ophthalmology	OMICS	3
ENSG00000145103	FALSE	0.5	Ophthalmology	OMICS	3
ENSG00000145113	FALSE	0.5	Ophthalmology	OMICS	3
ENSG00000145191	FALSE	0.5	Ophthalmology	OMICS	3
ENSG00000145192	FALSE	0.5	Ophthalmology	OMICS	3
ENSG00000145246	FALSE	0.5	Ophthalmology	OMICS	3
ENSG00000145349	FALSE	0.5	Ophthalmology	OMICS	3
ENSG00000145358	FALSE	0.5	Ophthalmology	OMICS	3
ENSG00000145384	FALSE	0.5	Ophthalmology	OMICS	3
ENSG00000145423	FALSE	0.5	Ophthalmology	OMICS	3
ENSG00000145451	FALSE	0.5	Ophthalmology	OMICS	3
ENSG00000145495	FALSE	0.5	Ophthalmology	OMICS	3
ENSG00000145632	FALSE	0.5	Ophthalmology	OMICS	3
ENSG00000145743	FALSE	0.5	Ophthalmology	OMICS	3
ENSG00000145808	FALSE	0.5	Ophthalmology	OMICS	3
ENSG00000145819	FALSE	0.5	Ophthalmology	OMICS	3
ENSG00000145824	FALSE	0.5	Ophthalmology	OMICS	3
ENSG00000145832	FALSE	0.5	Ophthalmology	OMICS	3
ENSG00000145850	FALSE	0.5	Ophthalmology	OMICS	3
ENSG00000145861	FALSE	0.5	Ophthalmology	OMICS	3
ENSG00000145868	FALSE	0.5	Ophthalmology	OMICS	3
ENSG00000145882	FALSE	0.5	Ophthalmology	OMICS	3
ENSG00000145996	FALSE	0.5	Ophthalmology	OMICS	3
ENSG00000146038	FALSE	0.5	Ophthalmology	OMICS	3
ENSG00000146085	FALSE	0.5	Ophthalmology	OMICS	3
ENSG00000146143	FALSE	0.5	Ophthalmology	OMICS	3
ENSG00000146166	FALSE	0.5	Ophthalmology	OMICS	3
ENSG00000146197	FALSE	0.5	Ophthalmology	OMICS	3
ENSG00000146250	FALSE	0.5	Ophthalmology	OMICS	3
ENSG00000146278	FALSE	0.5	Ophthalmology	OMICS	3
ENSG00000146409	FALSE	0.5	Ophthalmology	OMICS	3
ENSG00000146530	FALSE	0.5	Ophthalmology	OMICS	3
ENSG00000146540	FALSE	0.5	Ophthalmology	OMICS	3
ENSG00000146574	FALSE	0.5	Ophthalmology	OMICS	3
ENSG00000146592	FALSE	0.5	Ophthalmology	OMICS	3
ENSG00000146674	FALSE	0.5	Ophthalmology	OMICS	3
ENSG00000146701	FALSE	0.5	Ophthalmology	OMICS	3
ENSG00000146757	FALSE	0.5	Ophthalmology	OMICS	3
ENSG00000146857	FALSE	0.5	Ophthalmology	OMICS	3
ENSG00000146909	FALSE	0.5	Ophthalmology	OMICS	3
ENSG00000146918	FALSE	0.5	Ophthalmology	OMICS	3
ENSG00000146950	FALSE	0.5	Ophthalmology	OMICS	3
ENSG00000146955	FALSE	0.5	Ophthalmology	OMICS	3
ENSG00000146963	FALSE	0.5	Ophthalmology	OMICS	3
ENSG00000146966	FALSE	0.5	Ophthalmology	OMICS	3
ENSG00000147010	FALSE	0.5	Ophthalmology	OMICS	3
ENSG00000147027	FALSE	0.5	Ophthalmology	OMICS	3
ENSG00000147059	FALSE	0.5	Ophthalmology	OMICS	3
ENSG00000147065	FALSE	0.5	Ophthalmology	OMICS	3
ENSG00000147100	FALSE	0.5	Ophthalmology	OMICS	3
ENSG00000147144	FALSE	0.5	Ophthalmology	OMICS	3
ENSG00000147145	FALSE	0.5	Ophthalmology	OMICS	3
ENSG00000147162	FALSE	0.5	Ophthalmology	OMICS	3
ENSG00000147168	FALSE	0.5	Ophthalmology	OMICS	3
ENSG00000147180	FALSE	0.5	Ophthalmology	OMICS	3
ENSG00000147183	FALSE	0.5	Ophthalmology	OMICS	3
ENSG00000147202	FALSE	0.5	Ophthalmology	OMICS	3
ENSG00000147274	FALSE	0.5	Ophthalmology	OMICS	3
ENSG00000147364	FALSE	0.5	Ophthalmology	OMICS	3
ENSG00000147408	FALSE	0.5	Ophthalmology	OMICS	3
ENSG00000147416	FALSE	0.5	Ophthalmology	OMICS	3
ENSG00000147437	FALSE	0.5	Ophthalmology	OMICS	3
ENSG00000147443	FALSE	0.5	Ophthalmology	OMICS	3
ENSG00000147454	FALSE	0.5	Ophthalmology	OMICS	3
ENSG00000147488	FALSE	0.5	Ophthalmology	OMICS	3
ENSG00000147586	FALSE	0.5	Ophthalmology	OMICS	3
ENSG00000147655	FALSE	0.5	Ophthalmology	OMICS	3
ENSG00000147697	FALSE	0.5	Ophthalmology	OMICS	3
ENSG00000147852	FALSE	0.5	Ophthalmology	OMICS	3
ENSG00000147883	FALSE	0.5	Ophthalmology	OMICS	3
ENSG00000148019	FALSE	0.5	Ophthalmology	OMICS	3
ENSG00000148110	FALSE	0.5	Ophthalmology	OMICS	3
ENSG00000148123	FALSE	0.5	Ophthalmology	OMICS	3
ENSG00000148136	FALSE	0.5	Ophthalmology	OMICS	3
ENSG00000148143	FALSE	0.5	Ophthalmology	OMICS	3
ENSG00000148156	FALSE	0.5	Ophthalmology	OMICS	3
ENSG00000148175	FALSE	0.5	Ophthalmology	OMICS	3
ENSG00000148180	FALSE	0.5	Ophthalmology	OMICS	3
ENSG00000148303	FALSE	0.5	Ophthalmology	OMICS	3
ENSG00000148343	FALSE	0.5	Ophthalmology	OMICS	3
ENSG00000148396	FALSE	0.5	Ophthalmology	OMICS	3
ENSG00000148399	FALSE	0.5	Ophthalmology	OMICS	3
ENSG00000148408	FALSE	0.5	Ophthalmology	OMICS	3
ENSG00000148426	FALSE	0.5	Ophthalmology	OMICS	3
ENSG00000148444	FALSE	0.5	Ophthalmology	OMICS	3
ENSG00000148459	FALSE	0.5	Ophthalmology	OMICS	3
ENSG00000148468	FALSE	0.5	Ophthalmology	OMICS	3
ENSG00000148584	FALSE	0.5	Ophthalmology	OMICS	3
ENSG00000148606	FALSE	0.5	Ophthalmology	OMICS	3
ENSG00000148634	FALSE	0.5	Ophthalmology	OMICS	3
ENSG00000148671	FALSE	0.5	Ophthalmology	OMICS	3
ENSG00000148680	FALSE	0.5	Ophthalmology	OMICS	3
ENSG00000148688	FALSE	0.5	Ophthalmology	OMICS	3
ENSG00000148690	FALSE	0.5	Ophthalmology	OMICS	3
ENSG00000148704	TRUE	0.5	Ophthalmology	OMICS	3
ENSG00000148734	FALSE	0.5	Ophthalmology	OMICS	3
ENSG00000148735	FALSE	0.5	Ophthalmology	OMICS	3
ENSG00000148773	FALSE	0.5	Ophthalmology	OMICS	3
ENSG00000148803	FALSE	0.5	Ophthalmology	OMICS	3
ENSG00000148826	FALSE	0.5	Ophthalmology	OMICS	3
ENSG00000148835	FALSE	0.5	Ophthalmology	OMICS	3
ENSG00000148840	FALSE	0.5	Ophthalmology	OMICS	3
ENSG00000148841	FALSE	0.5	Ophthalmology	OMICS	3
ENSG00000148943	FALSE	0.5	Ophthalmology	OMICS	3
ENSG00000149089	FALSE	0.5	Ophthalmology	OMICS	3
ENSG00000149090	FALSE	0.5	Ophthalmology	OMICS	3
ENSG00000149133	FALSE	0.5	Ophthalmology	OMICS	3
ENSG00000149179	FALSE	0.5	Ophthalmology	OMICS	3
ENSG00000149182	FALSE	0.5	Ophthalmology	OMICS	3
ENSG00000149218	FALSE	0.5	Ophthalmology	OMICS	3
ENSG00000149262	FALSE	0.5	Ophthalmology	OMICS	3
ENSG00000149300	FALSE	0.5	Ophthalmology	OMICS	3
ENSG00000149308	FALSE	0.5	Ophthalmology	OMICS	3
ENSG00000149328	FALSE	0.5	Ophthalmology	OMICS	3
ENSG00000149428	FALSE	0.5	Ophthalmology	OMICS	3
ENSG00000149488	FALSE	0.5	Ophthalmology	OMICS	3
ENSG00000149489	TRUE	0.5	Ophthalmology	OMICS	3
ENSG00000149499	FALSE	0.5	Ophthalmology	OMICS	3
ENSG00000149507	FALSE	0.5	Ophthalmology	OMICS	3
ENSG00000149564	FALSE	0.5	Ophthalmology	OMICS	3
ENSG00000149573	FALSE	0.5	Ophthalmology	OMICS	3
ENSG00000149577	FALSE	0.5	Ophthalmology	OMICS	3
ENSG00000149582	FALSE	0.5	Ophthalmology	OMICS	3
ENSG00000149591	FALSE	0.5	Ophthalmology	OMICS	3
ENSG00000149609	FALSE	0.5	Ophthalmology	OMICS	3
ENSG00000149646	FALSE	0.5	Ophthalmology	OMICS	3
ENSG00000149651	FALSE	0.5	Ophthalmology	OMICS	3
ENSG00000149735	FALSE	0.5	Ophthalmology	OMICS	3
ENSG00000149792	FALSE	0.5	Ophthalmology	OMICS	3
ENSG00000149925	FALSE	0.5	Ophthalmology	OMICS	3
ENSG00000150054	FALSE	0.5	Ophthalmology	OMICS	3
ENSG00000150244	FALSE	0.5	Ophthalmology	OMICS	3
ENSG00000150281	FALSE	0.5	Ophthalmology	OMICS	3
ENSG00000150433	FALSE	0.5	Ophthalmology	OMICS	3
ENSG00000150540	FALSE	0.5	Ophthalmology	OMICS	3
ENSG00000150636	FALSE	0.5	Ophthalmology	OMICS	3
ENSG00000150681	FALSE	0.5	Ophthalmology	OMICS	3
ENSG00000150750	FALSE	0.5	Ophthalmology	OMICS	3
ENSG00000150756	FALSE	0.5	Ophthalmology	OMICS	3
ENSG00000150768	FALSE	0.5	Ophthalmology	OMICS	3
ENSG00000150776	FALSE	0.5	Ophthalmology	OMICS	3
ENSG00000151005	FALSE	0.5	Ophthalmology	OMICS	3
ENSG00000151025	FALSE	0.5	Ophthalmology	OMICS	3
ENSG00000151067	FALSE	0.5	Ophthalmology	OMICS	3
ENSG00000151090	FALSE	0.5	Ophthalmology	OMICS	3
ENSG00000151131	FALSE	0.5	Ophthalmology	OMICS	3
ENSG00000151208	FALSE	0.5	Ophthalmology	OMICS	3
ENSG00000151239	FALSE	0.5	Ophthalmology	OMICS	3
ENSG00000151240	FALSE	0.5	Ophthalmology	OMICS	3
ENSG00000151276	FALSE	0.5	Ophthalmology	OMICS	3
ENSG00000151304	FALSE	0.5	Ophthalmology	OMICS	3
ENSG00000151360	FALSE	0.5	Ophthalmology	OMICS	3
ENSG00000151364	FALSE	0.5	Ophthalmology	OMICS	3
ENSG00000151379	FALSE	0.5	Ophthalmology	OMICS	3
ENSG00000151445	FALSE	0.5	Ophthalmology	OMICS	3
ENSG00000151465	FALSE	0.5	Ophthalmology	OMICS	3
ENSG00000151466	FALSE	0.5	Ophthalmology	OMICS	3
ENSG00000151475	FALSE	0.5	Ophthalmology	OMICS	3
ENSG00000151500	FALSE	0.5	Ophthalmology	OMICS	3
ENSG00000151532	FALSE	0.5	Ophthalmology	OMICS	3
ENSG00000151553	FALSE	0.5	Ophthalmology	OMICS	3
ENSG00000151572	FALSE	0.5	Ophthalmology	OMICS	3
ENSG00000151576	FALSE	0.5	Ophthalmology	OMICS	3
ENSG00000151632	FALSE	0.5	Ophthalmology	OMICS	3
ENSG00000151657	FALSE	0.5	Ophthalmology	OMICS	3
ENSG00000151665	FALSE	0.5	Ophthalmology	OMICS	3
ENSG00000151743	FALSE	0.5	Ophthalmology	OMICS	3
ENSG00000151849	FALSE	0.5	Ophthalmology	OMICS	3
ENSG00000151881	FALSE	0.5	Ophthalmology	OMICS	3
ENSG00000151882	FALSE	0.5	Ophthalmology	OMICS	3
ENSG00000151892	FALSE	0.5	Ophthalmology	OMICS	3
ENSG00000151948	FALSE	0.5	Ophthalmology	OMICS	3
ENSG00000152092	FALSE	0.5	Ophthalmology	OMICS	3
ENSG00000152104	FALSE	0.5	Ophthalmology	OMICS	3
ENSG00000152147	FALSE	0.5	Ophthalmology	OMICS	3
ENSG00000152214	FALSE	0.5	Ophthalmology	OMICS	3
ENSG00000152253	FALSE	0.5	Ophthalmology	OMICS	3
ENSG00000152256	FALSE	0.5	Ophthalmology	OMICS	3
ENSG00000152348	FALSE	0.5	Ophthalmology	OMICS	3
ENSG00000152404	FALSE	0.5	Ophthalmology	OMICS	3
ENSG00000152409	FALSE	0.5	Ophthalmology	OMICS	3
ENSG00000152413	FALSE	0.5	Ophthalmology	OMICS	3
ENSG00000152433	FALSE	0.5	Ophthalmology	OMICS	3
ENSG00000152443	FALSE	0.5	Ophthalmology	OMICS	3
ENSG00000152457	FALSE	0.5	Ophthalmology	OMICS	3
ENSG00000152518	FALSE	0.5	Ophthalmology	OMICS	3
ENSG00000152601	FALSE	0.5	Ophthalmology	OMICS	3
ENSG00000152684	FALSE	0.5	Ophthalmology	OMICS	3
ENSG00000152689	FALSE	0.5	Ophthalmology	OMICS	3
ENSG00000152760	FALSE	0.5	Ophthalmology	OMICS	3
ENSG00000152779	FALSE	0.5	Ophthalmology	OMICS	3
ENSG00000152818	FALSE	0.5	Ophthalmology	OMICS	3
ENSG00000152894	FALSE	0.5	Ophthalmology	OMICS	3
ENSG00000152926	FALSE	0.5	Ophthalmology	OMICS	3
ENSG00000152942	FALSE	0.5	Ophthalmology	OMICS	3
ENSG00000152969	FALSE	0.5	Ophthalmology	OMICS	3
ENSG00000153044	FALSE	0.5	Ophthalmology	OMICS	3
ENSG00000153071	FALSE	0.5	Ophthalmology	OMICS	3
ENSG00000153093	FALSE	0.5	Ophthalmology	OMICS	3
ENSG00000153132	FALSE	0.5	Ophthalmology	OMICS	3
ENSG00000153140	FALSE	0.5	Ophthalmology	OMICS	3
ENSG00000153250	FALSE	0.5	Ophthalmology	OMICS	3
ENSG00000153291	FALSE	0.5	Ophthalmology	OMICS	3
ENSG00000153310	FALSE	0.5	Ophthalmology	OMICS	3
ENSG00000153391	FALSE	0.5	Ophthalmology	OMICS	3
ENSG00000153551	FALSE	0.5	Ophthalmology	OMICS	3
ENSG00000153767	FALSE	0.5	Ophthalmology	OMICS	3
ENSG00000153822	FALSE	0.5	Ophthalmology	OMICS	3
ENSG00000153832	FALSE	0.5	Ophthalmology	OMICS	3
ENSG00000153898	FALSE	0.5	Ophthalmology	OMICS	3
ENSG00000153902	FALSE	0.5	Ophthalmology	OMICS	3
ENSG00000153904	FALSE	0.5	Ophthalmology	OMICS	3
ENSG00000153914	FALSE	0.5	Ophthalmology	OMICS	3
ENSG00000153944	FALSE	0.5	Ophthalmology	OMICS	3
ENSG00000153975	FALSE	0.5	Ophthalmology	OMICS	3
ENSG00000153976	FALSE	0.5	Ophthalmology	OMICS	3
ENSG00000153993	FALSE	0.5	Ophthalmology	OMICS	3
ENSG00000154079	FALSE	0.5	Ophthalmology	OMICS	3
ENSG00000154096	FALSE	0.5	Ophthalmology	OMICS	3
ENSG00000154114	FALSE	0.5	Ophthalmology	OMICS	3
ENSG00000154153	FALSE	0.5	Ophthalmology	OMICS	3
ENSG00000154188	FALSE	0.5	Ophthalmology	OMICS	3
ENSG00000154217	FALSE	0.5	Ophthalmology	OMICS	3
ENSG00000154237	FALSE	0.5	Ophthalmology	OMICS	3
ENSG00000154252	FALSE	0.5	Ophthalmology	OMICS	3
ENSG00000154330	FALSE	0.5	Ophthalmology	OMICS	3
ENSG00000154358	FALSE	0.5	Ophthalmology	OMICS	3
ENSG00000154447	FALSE	0.5	Ophthalmology	OMICS	3
ENSG00000154451	FALSE	0.5	Ophthalmology	OMICS	3
ENSG00000154479	FALSE	0.5	Ophthalmology	OMICS	3
ENSG00000154529	FALSE	0.5	Ophthalmology	OMICS	3
ENSG00000154582	FALSE	0.5	Ophthalmology	OMICS	3
ENSG00000154813	FALSE	0.5	Ophthalmology	OMICS	3
ENSG00000154839	FALSE	0.5	Ophthalmology	OMICS	3
ENSG00000154845	FALSE	0.5	Ophthalmology	OMICS	3
ENSG00000154920	FALSE	0.5	Ophthalmology	OMICS	3
ENSG00000154930	FALSE	0.5	Ophthalmology	OMICS	3
ENSG00000154957	FALSE	0.5	Ophthalmology	OMICS	3
ENSG00000154997	FALSE	0.5	Ophthalmology	OMICS	3
ENSG00000155034	FALSE	0.5	Ophthalmology	OMICS	3
ENSG00000155115	FALSE	0.5	Ophthalmology	OMICS	3
ENSG00000155249	FALSE	0.5	Ophthalmology	OMICS	3
ENSG00000155265	FALSE	0.5	Ophthalmology	OMICS	3
ENSG00000155368	FALSE	0.5	Ophthalmology	OMICS	3
ENSG00000155438	FALSE	0.5	Ophthalmology	OMICS	3
ENSG00000155463	FALSE	0.5	Ophthalmology	OMICS	3
ENSG00000155465	FALSE	0.5	Ophthalmology	OMICS	3
ENSG00000155511	FALSE	0.5	Ophthalmology	OMICS	3
ENSG00000155621	FALSE	0.5	Ophthalmology	OMICS	3
ENSG00000155636	FALSE	0.5	Ophthalmology	OMICS	3
ENSG00000155660	FALSE	0.5	Ophthalmology	OMICS	3
ENSG00000155749	FALSE	0.5	Ophthalmology	OMICS	3
ENSG00000155755	TRUE	0.5	Ophthalmology	OMICS	3
ENSG00000155760	FALSE	0.5	Ophthalmology	OMICS	3
ENSG00000155849	FALSE	0.5	Ophthalmology	OMICS	3
ENSG00000155858	FALSE	0.5	Ophthalmology	OMICS	3
ENSG00000155886	FALSE	0.5	Ophthalmology	OMICS	3
ENSG00000155897	FALSE	0.5	Ophthalmology	OMICS	3
ENSG00000155966	FALSE	0.5	Ophthalmology	OMICS	3
ENSG00000155974	TRUE	0.5	Ophthalmology	OMICS	3
ENSG00000156172	FALSE	0.5	Ophthalmology	OMICS	3
ENSG00000156194	FALSE	0.5	Ophthalmology	OMICS	3
ENSG00000156218	FALSE	0.5	Ophthalmology	OMICS	3
ENSG00000156253	FALSE	0.5	Ophthalmology	OMICS	3
ENSG00000156256	FALSE	0.5	Ophthalmology	OMICS	3
ENSG00000156261	FALSE	0.5	Ophthalmology	OMICS	3
ENSG00000156269	FALSE	0.5	Ophthalmology	OMICS	3
ENSG00000156304	FALSE	0.5	Ophthalmology	OMICS	3
ENSG00000156398	FALSE	0.5	Ophthalmology	OMICS	3
ENSG00000156413	FALSE	0.5	Ophthalmology	OMICS	3
ENSG00000156466	TRUE	0.5	Ophthalmology	OMICS	3
ENSG00000156475	FALSE	0.5	Ophthalmology	OMICS	3
ENSG00000156504	FALSE	0.5	Ophthalmology	OMICS	3
ENSG00000156509	FALSE	0.5	Ophthalmology	OMICS	3
ENSG00000156510	FALSE	0.5	Ophthalmology	OMICS	3
ENSG00000156515	TRUE	0.5	Ophthalmology	OMICS	3
ENSG00000156639	FALSE	0.5	Ophthalmology	OMICS	3
ENSG00000156642	FALSE	0.5	Ophthalmology	OMICS	3
ENSG00000156689	FALSE	0.5	Ophthalmology	OMICS	3
ENSG00000156709	FALSE	0.5	Ophthalmology	OMICS	3
ENSG00000156735	FALSE	0.5	Ophthalmology	OMICS	3
ENSG00000156869	FALSE	0.5	Ophthalmology	OMICS	3
ENSG00000156875	FALSE	0.5	Ophthalmology	OMICS	3
ENSG00000156886	FALSE	0.5	Ophthalmology	OMICS	3
ENSG00000156928	FALSE	0.5	Ophthalmology	OMICS	3
ENSG00000156973	TRUE	0.5	Ophthalmology	OMICS	3
ENSG00000157077	FALSE	0.5	Ophthalmology	OMICS	3
ENSG00000157349	FALSE	0.5	Ophthalmology	OMICS	3
ENSG00000157429	FALSE	0.5	Ophthalmology	OMICS	3
ENSG00000157456	FALSE	0.5	Ophthalmology	OMICS	3
ENSG00000157502	FALSE	0.5	Ophthalmology	OMICS	3
ENSG00000157551	FALSE	0.5	Ophthalmology	OMICS	3
ENSG00000157554	FALSE	0.5	Ophthalmology	OMICS	3
ENSG00000157613	FALSE	0.5	Ophthalmology	OMICS	3
ENSG00000157778	FALSE	0.5	Ophthalmology	OMICS	3
ENSG00000157823	FALSE	0.5	Ophthalmology	OMICS	3
ENSG00000157833	FALSE	0.5	Ophthalmology	OMICS	3
ENSG00000157911	TRUE	0.5	Ophthalmology	OMICS	3
ENSG00000157992	FALSE	0.5	Ophthalmology	OMICS	3
ENSG00000158006	FALSE	0.5	Ophthalmology	OMICS	3
[truncated: 56,990 more rows]
