# Supplementary material for: Evaluation of input data modality choices on functional gene embeddings
Source: NAR Genom Bioinform. 2023 Nov 2;5(4):lqad095. doi: 10.1093/nargab/lqad095 (PMC10629286; doi:10.1093/nargab/lqad095)
Supplement: lqad095_Supplemental_Files [file lqad095_supplemental_files.zip › Supplementary_Table_S9_Neurology_predictions.tsv]

gene_id	target	pred	disease	emb	fold
ENSG00000077522	FALSE	0.68275565	Neurology	OMICS	4
ENSG00000159173	FALSE	0.63461924	Neurology	OMICS	5
ENSG00000196218	TRUE	0.6206573	Neurology	OMICS	2
ENSG00000081248	TRUE	0.55233866	Neurology	OMICS	5
ENSG00000143632	TRUE	0.5414254	Neurology	OMICS	1
ENSG00000108878	FALSE	0.41616133	Neurology	OMICS	5
ENSG00000113327	TRUE	0.33190835	Neurology	OMICS	3
ENSG00000091482	FALSE	0.3233162	Neurology	OMICS	4
ENSG00000152556	FALSE	0.31132698	Neurology	OMICS	4
ENSG00000106976	FALSE	0.2674781	Neurology	OMICS	4
ENSG00000182676	FALSE	0.26073596	Neurology	OMICS	4
ENSG00000163995	FALSE	0.257721	Neurology	OMICS	2
ENSG00000109061	FALSE	0.2528836	Neurology	OMICS	1
ENSG00000085998	TRUE	0.2509711	Neurology	OMICS	2
ENSG00000181789	FALSE	0.2497684	Neurology	OMICS	4
ENSG00000104879	FALSE	0.24268377	Neurology	OMICS	5
ENSG00000170471	FALSE	0.2386791	Neurology	OMICS	1
ENSG00000125414	FALSE	0.23805839	Neurology	OMICS	1
ENSG00000164588	TRUE	0.23366289	Neurology	OMICS	3
ENSG00000123560	TRUE	0.23210533	Neurology	OMICS	4
ENSG00000111245	FALSE	0.22223644	Neurology	OMICS	2
ENSG00000013375	FALSE	0.22071372	Neurology	OMICS	2
ENSG00000187715	FALSE	0.21655817	Neurology	OMICS	4
ENSG00000144290	FALSE	0.21221122	Neurology	OMICS	2
ENSG00000102181	FALSE	0.21205539	Neurology	OMICS	2
ENSG00000146360	FALSE	0.21193582	Neurology	OMICS	2
ENSG00000172318	FALSE	0.20972672	Neurology	OMICS	4
ENSG00000065923	FALSE	0.20216033	Neurology	OMICS	2
ENSG00000165023	FALSE	0.19859746	Neurology	OMICS	4
ENSG00000138078	TRUE	0.19487898	Neurology	OMICS	3
ENSG00000104848	FALSE	0.19426128	Neurology	OMICS	3
ENSG00000135472	FALSE	0.18421584	Neurology	OMICS	4
ENSG00000105048	TRUE	0.1838397	Neurology	OMICS	3
ENSG00000101605	FALSE	0.18379356	Neurology	OMICS	2
ENSG00000156298	FALSE	0.17916991	Neurology	OMICS	4
ENSG00000068976	FALSE	0.17653999	Neurology	OMICS	1
ENSG00000077080	FALSE	0.1749915	Neurology	OMICS	4
ENSG00000143318	FALSE	0.17470987	Neurology	OMICS	5
ENSG00000140416	FALSE	0.17464113	Neurology	OMICS	3
ENSG00000174684	TRUE	0.17436102	Neurology	OMICS	4
ENSG00000184185	FALSE	0.1742628	Neurology	OMICS	2
ENSG00000183091	TRUE	0.16896446	Neurology	OMICS	4
ENSG00000128591	TRUE	0.16580188	Neurology	OMICS	2
ENSG00000204310	FALSE	0.16397811	Neurology	OMICS	4
ENSG00000141161	FALSE	0.16103345	Neurology	OMICS	4
ENSG00000101210	FALSE	0.160593	Neurology	OMICS	4
ENSG00000182287	FALSE	0.15837042	Neurology	OMICS	4
ENSG00000198792	FALSE	0.15656322	Neurology	OMICS	3
ENSG00000095637	FALSE	0.15616149	Neurology	OMICS	2
ENSG00000116783	FALSE	0.15324208	Neurology	OMICS	4
ENSG00000170807	FALSE	0.15277787	Neurology	OMICS	4
ENSG00000242265	FALSE	0.15181753	Neurology	OMICS	2
ENSG00000163956	FALSE	0.15023306	Neurology	OMICS	2
ENSG00000243335	TRUE	0.14852604	Neurology	OMICS	3
ENSG00000163157	FALSE	0.1484442	Neurology	OMICS	3
ENSG00000118160	FALSE	0.1435443	Neurology	OMICS	4
ENSG00000157119	TRUE	0.1425494	Neurology	OMICS	2
ENSG00000126947	FALSE	0.137618	Neurology	OMICS	4
ENSG00000197971	FALSE	0.13377918	Neurology	OMICS	3
ENSG00000078295	FALSE	0.13212936	Neurology	OMICS	5
ENSG00000172915	FALSE	0.12904221	Neurology	OMICS	4
ENSG00000073910	FALSE	0.1288887	Neurology	OMICS	2
ENSG00000054523	FALSE	0.12866817	Neurology	OMICS	4
ENSG00000266964	FALSE	0.12800157	Neurology	OMICS	4
ENSG00000133895	FALSE	0.1271623	Neurology	OMICS	2
ENSG00000188580	FALSE	0.12631905	Neurology	OMICS	2
ENSG00000156885	FALSE	0.12586641	Neurology	OMICS	3
ENSG00000089250	FALSE	0.12565269	Neurology	OMICS	2
ENSG00000116199	FALSE	0.123811126	Neurology	OMICS	4
ENSG00000128881	FALSE	0.12330658	Neurology	OMICS	4
ENSG00000149596	FALSE	0.12247552	Neurology	OMICS	5
ENSG00000091436	FALSE	0.12038872	Neurology	OMICS	3
ENSG00000196296	FALSE	0.1198662	Neurology	OMICS	1
ENSG00000112531	FALSE	0.11886102	Neurology	OMICS	4
ENSG00000158008	FALSE	0.11772459	Neurology	OMICS	4
ENSG00000040341	FALSE	0.11729256	Neurology	OMICS	3
ENSG00000167614	FALSE	0.116272874	Neurology	OMICS	2
ENSG00000153786	FALSE	0.11493122	Neurology	OMICS	4
ENSG00000173991	TRUE	0.114669375	Neurology	OMICS	2
ENSG00000172020	FALSE	0.11091812	Neurology	OMICS	2
ENSG00000145029	FALSE	0.10905185	Neurology	OMICS	4
ENSG00000147588	FALSE	0.10848027	Neurology	OMICS	3
ENSG00000169085	FALSE	0.108191386	Neurology	OMICS	3
ENSG00000204396	FALSE	0.10784354	Neurology	OMICS	4
ENSG00000157087	FALSE	0.1065495	Neurology	OMICS	3
ENSG00000070061	FALSE	0.10544554	Neurology	OMICS	4
ENSG00000166340	TRUE	0.10512519	Neurology	OMICS	1
ENSG00000024048	FALSE	0.104616866	Neurology	OMICS	4
ENSG00000078328	TRUE	0.10264376	Neurology	OMICS	3
ENSG00000144285	TRUE	0.10178131	Neurology	OMICS	3
ENSG00000182901	FALSE	0.10165562	Neurology	OMICS	4
ENSG00000162378	FALSE	0.101082124	Neurology	OMICS	2
ENSG00000163873	FALSE	0.10020861	Neurology	OMICS	1
ENSG00000167371	TRUE	0.09974389	Neurology	OMICS	2
ENSG00000155657	TRUE	0.099674895	Neurology	OMICS	4
ENSG00000101470	FALSE	0.09938623	Neurology	OMICS	2
ENSG00000175445	FALSE	0.09904005	Neurology	OMICS	4
ENSG00000136717	TRUE	0.098647	Neurology	OMICS	3
ENSG00000130595	FALSE	0.096455246	Neurology	OMICS	2
ENSG00000082996	FALSE	0.09634883	Neurology	OMICS	4
ENSG00000117408	FALSE	0.09529786	Neurology	OMICS	3
ENSG00000144834	FALSE	0.09221504	Neurology	OMICS	3
ENSG00000112183	FALSE	0.09083119	Neurology	OMICS	5
ENSG00000102003	FALSE	0.08984579	Neurology	OMICS	4
ENSG00000140391	FALSE	0.08948514	Neurology	OMICS	2
ENSG00000094631	FALSE	0.08936037	Neurology	OMICS	2
ENSG00000155886	FALSE	0.08898088	Neurology	OMICS	3
ENSG00000116688	TRUE	0.08804621	Neurology	OMICS	2
ENSG00000146147	FALSE	0.08775529	Neurology	OMICS	4
ENSG00000162694	FALSE	0.087428555	Neurology	OMICS	5
ENSG00000196159	FALSE	0.087189056	Neurology	OMICS	4
ENSG00000008710	FALSE	0.08676337	Neurology	OMICS	4
ENSG00000167191	FALSE	0.08622554	Neurology	OMICS	4
ENSG00000152034	FALSE	0.08539507	Neurology	OMICS	4
ENSG00000196811	FALSE	0.085226566	Neurology	OMICS	3
ENSG00000172046	FALSE	0.084095374	Neurology	OMICS	3
ENSG00000149187	FALSE	0.08404425	Neurology	OMICS	2
ENSG00000086967	FALSE	0.083699234	Neurology	OMICS	1
ENSG00000111897	FALSE	0.08360557	Neurology	OMICS	4
ENSG00000173786	FALSE	0.08342651	Neurology	OMICS	3
ENSG00000134910	FALSE	0.08303961	Neurology	OMICS	2
ENSG00000125814	FALSE	0.082191765	Neurology	OMICS	4
ENSG00000157103	FALSE	0.08201053	Neurology	OMICS	4
ENSG00000167549	FALSE	0.0813155	Neurology	OMICS	3
ENSG00000133020	FALSE	0.08099375	Neurology	OMICS	4
ENSG00000165410	TRUE	0.08094749	Neurology	OMICS	4
ENSG00000100142	FALSE	0.079877615	Neurology	OMICS	4
ENSG00000102385	FALSE	0.079243734	Neurology	OMICS	4
ENSG00000160469	FALSE	0.07886187	Neurology	OMICS	4
ENSG00000239474	TRUE	0.07885701	Neurology	OMICS	4
ENSG00000002549	FALSE	0.078843094	Neurology	OMICS	4
ENSG00000198523	FALSE	0.078732125	Neurology	OMICS	4
ENSG00000107186	FALSE	0.07822838	Neurology	OMICS	4
ENSG00000198825	FALSE	0.077471904	Neurology	OMICS	3
ENSG00000183230	FALSE	0.07733873	Neurology	OMICS	5
ENSG00000135454	TRUE	0.07670008	Neurology	OMICS	4
ENSG00000103197	TRUE	0.07664854	Neurology	OMICS	3
ENSG00000198842	FALSE	0.07661811	Neurology	OMICS	2
ENSG00000159899	FALSE	0.07628648	Neurology	OMICS	5
ENSG00000114854	FALSE	0.07544721	Neurology	OMICS	5
ENSG00000182858	FALSE	0.07535301	Neurology	OMICS	3
ENSG00000178234	FALSE	0.073966235	Neurology	OMICS	4
ENSG00000135744	FALSE	0.0723399	Neurology	OMICS	4
ENSG00000073969	FALSE	0.071979634	Neurology	OMICS	3
ENSG00000168283	FALSE	0.07165566	Neurology	OMICS	4
ENSG00000137285	FALSE	0.071203016	Neurology	OMICS	3
ENSG00000181754	FALSE	0.07113112	Neurology	OMICS	4
ENSG00000148377	FALSE	0.07089638	Neurology	OMICS	1
ENSG00000120708	FALSE	0.0708288	Neurology	OMICS	3
ENSG00000197713	FALSE	0.07068452	Neurology	OMICS	3
ENSG00000119638	FALSE	0.0704863	Neurology	OMICS	4
ENSG00000170681	FALSE	0.070353344	Neurology	OMICS	5
ENSG00000101489	FALSE	0.069928706	Neurology	OMICS	4
ENSG00000172995	FALSE	0.069748275	Neurology	OMICS	4
ENSG00000073464	TRUE	0.06954964	Neurology	OMICS	1
ENSG00000084710	FALSE	0.06891512	Neurology	OMICS	5
ENSG00000058404	FALSE	0.068601325	Neurology	OMICS	2
ENSG00000129910	FALSE	0.06815409	Neurology	OMICS	3
ENSG00000143603	FALSE	0.06808422	Neurology	OMICS	3
ENSG00000197535	FALSE	0.06765597	Neurology	OMICS	3
ENSG00000126773	FALSE	0.06742143	Neurology	OMICS	4
ENSG00000108861	FALSE	0.066799425	Neurology	OMICS	4
ENSG00000129493	FALSE	0.06637464	Neurology	OMICS	5
ENSG00000168843	FALSE	0.06600729	Neurology	OMICS	3
ENSG00000151376	FALSE	0.065871775	Neurology	OMICS	5
ENSG00000137094	FALSE	0.06574661	Neurology	OMICS	2
ENSG00000198125	FALSE	0.065631665	Neurology	OMICS	3
ENSG00000174405	FALSE	0.065215945	Neurology	OMICS	3
ENSG00000106631	FALSE	0.06510656	Neurology	OMICS	4
ENSG00000082641	FALSE	0.064954504	Neurology	OMICS	2
ENSG00000140718	FALSE	0.064747415	Neurology	OMICS	3
ENSG00000198216	FALSE	0.064537115	Neurology	OMICS	4
ENSG00000175564	FALSE	0.064444885	Neurology	OMICS	3
ENSG00000072195	FALSE	0.06443681	Neurology	OMICS	3
ENSG00000152332	FALSE	0.064191505	Neurology	OMICS	3
ENSG00000196865	FALSE	0.063966595	Neurology	OMICS	3
ENSG00000166747	FALSE	0.06389654	Neurology	OMICS	4
ENSG00000107331	FALSE	0.06385556	Neurology	OMICS	2
ENSG00000173852	FALSE	0.06337491	Neurology	OMICS	2
ENSG00000152137	TRUE	0.06317317	Neurology	OMICS	1
ENSG00000100403	FALSE	0.06310397	Neurology	OMICS	3
ENSG00000165868	FALSE	0.06297774	Neurology	OMICS	4
ENSG00000198171	FALSE	0.06296793	Neurology	OMICS	2
ENSG00000011021	FALSE	0.06290694	Neurology	OMICS	3
ENSG00000101197	FALSE	0.06243889	Neurology	OMICS	4
ENSG00000072954	FALSE	0.06242796	Neurology	OMICS	1
ENSG00000185800	FALSE	0.062127177	Neurology	OMICS	4
ENSG00000112640	FALSE	0.061852213	Neurology	OMICS	4
ENSG00000197548	FALSE	0.061623644	Neurology	OMICS	3
ENSG00000121905	FALSE	0.06117866	Neurology	OMICS	4
ENSG00000184672	FALSE	0.061138283	Neurology	OMICS	4
ENSG00000188501	FALSE	0.061108034	Neurology	OMICS	4
ENSG00000004776	FALSE	0.06104484	Neurology	OMICS	3
ENSG00000047056	FALSE	0.060407117	Neurology	OMICS	4
ENSG00000080845	FALSE	0.06037288	Neurology	OMICS	4
ENSG00000143376	FALSE	0.059619606	Neurology	OMICS	4
ENSG00000107521	FALSE	0.059405543	Neurology	OMICS	3
ENSG00000101958	FALSE	0.059318583	Neurology	OMICS	4
ENSG00000132429	FALSE	0.059203558	Neurology	OMICS	3
ENSG00000159409	FALSE	0.05884249	Neurology	OMICS	3
ENSG00000007402	TRUE	0.05851966	Neurology	OMICS	3
ENSG00000092758	FALSE	0.05848141	Neurology	OMICS	4
ENSG00000092529	TRUE	0.058097888	Neurology	OMICS	3
ENSG00000114948	FALSE	0.057846993	Neurology	OMICS	3
ENSG00000267060	FALSE	0.05778271	Neurology	OMICS	2
ENSG00000099917	FALSE	0.057611514	Neurology	OMICS	2
ENSG00000108515	FALSE	0.057345543	Neurology	OMICS	4
ENSG00000197102	TRUE	0.057220526	Neurology	OMICS	2
ENSG00000173175	FALSE	0.05699549	Neurology	OMICS	4
ENSG00000032444	TRUE	0.056917824	Neurology	OMICS	4
ENSG00000143171	FALSE	0.05677261	Neurology	OMICS	5
ENSG00000158604	FALSE	0.056649458	Neurology	OMICS	3
ENSG00000158022	FALSE	0.056647558	Neurology	OMICS	5
ENSG00000197893	FALSE	0.05662422	Neurology	OMICS	3
ENSG00000163630	FALSE	0.056584027	Neurology	OMICS	4
ENSG00000117020	FALSE	0.05657049	Neurology	OMICS	4
ENSG00000159363	FALSE	0.056461588	Neurology	OMICS	3
ENSG00000240764	FALSE	0.056185298	Neurology	OMICS	4
ENSG00000163380	TRUE	0.0560994	Neurology	OMICS	3
ENSG00000161558	FALSE	0.056028124	Neurology	OMICS	4
ENSG00000011426	FALSE	0.055930216	Neurology	OMICS	2
ENSG00000070182	FALSE	0.055839054	Neurology	OMICS	5
ENSG00000162736	FALSE	0.055492602	Neurology	OMICS	5
ENSG00000075340	FALSE	0.055474862	Neurology	OMICS	4
ENSG00000138100	FALSE	0.055230033	Neurology	OMICS	4
ENSG00000133687	FALSE	0.055057563	Neurology	OMICS	3
ENSG00000175946	FALSE	0.05490186	Neurology	OMICS	4
ENSG00000168300	FALSE	0.054608278	Neurology	OMICS	4
ENSG00000156931	FALSE	0.054540347	Neurology	OMICS	4
ENSG00000152932	FALSE	0.054525826	Neurology	OMICS	3
ENSG00000183621	FALSE	0.054298498	Neurology	OMICS	2
ENSG00000145934	FALSE	0.05420296	Neurology	OMICS	2
ENSG00000128578	FALSE	0.05401554	Neurology	OMICS	4
ENSG00000168488	FALSE	0.05396926	Neurology	OMICS	3
ENSG00000154553	FALSE	0.053827044	Neurology	OMICS	5
ENSG00000172731	FALSE	0.05376602	Neurology	OMICS	3
ENSG00000100678	FALSE	0.05334977	Neurology	OMICS	2
ENSG00000066926	FALSE	0.053182658	Neurology	OMICS	3
ENSG00000013293	FALSE	0.05309987	Neurology	OMICS	4
ENSG00000144589	FALSE	0.052897166	Neurology	OMICS	2
ENSG00000123240	FALSE	0.052891836	Neurology	OMICS	2
ENSG00000153956	FALSE	0.05287542	Neurology	OMICS	5
ENSG00000006116	FALSE	0.05275743	Neurology	OMICS	2
ENSG00000162073	FALSE	0.052671917	Neurology	OMICS	3
ENSG00000198420	FALSE	0.052555036	Neurology	OMICS	3
ENSG00000059915	FALSE	0.05251428	Neurology	OMICS	2
ENSG00000174804	FALSE	0.052340254	Neurology	OMICS	4
ENSG00000163069	TRUE	0.051774863	Neurology	OMICS	3
ENSG00000163285	FALSE	0.051714744	Neurology	OMICS	3
ENSG00000174807	FALSE	0.051566876	Neurology	OMICS	4
ENSG00000156219	FALSE	0.051416904	Neurology	OMICS	2
ENSG00000127481	FALSE	0.05130914	Neurology	OMICS	4
ENSG00000165887	FALSE	0.05125417	Neurology	OMICS	3
ENSG00000139163	FALSE	0.051170353	Neurology	OMICS	3
ENSG00000068383	FALSE	0.05099126	Neurology	OMICS	3
ENSG00000236609	FALSE	0.050854117	Neurology	OMICS	4
ENSG00000185532	FALSE	0.050820574	Neurology	OMICS	2
ENSG00000121577	FALSE	0.050554357	Neurology	OMICS	4
ENSG00000116329	FALSE	0.050207518	Neurology	OMICS	4
ENSG00000009307	FALSE	0.050081674	Neurology	OMICS	2
ENSG00000122218	FALSE	0.049919397	Neurology	OMICS	4
ENSG00000197150	FALSE	0.04987024	Neurology	OMICS	2
ENSG00000139625	FALSE	0.049821462	Neurology	OMICS	5
ENSG00000213614	FALSE	0.049818087	Neurology	OMICS	2
ENSG00000021645	FALSE	0.049781296	Neurology	OMICS	3
ENSG00000170271	FALSE	0.049575314	Neurology	OMICS	2
ENSG00000128285	FALSE	0.04957363	Neurology	OMICS	4
ENSG00000065609	FALSE	0.049506903	Neurology	OMICS	4
ENSG00000166257	FALSE	0.049449615	Neurology	OMICS	4
ENSG00000178104	FALSE	0.04943144	Neurology	OMICS	4
ENSG00000118733	FALSE	0.04933947	Neurology	OMICS	4
ENSG00000036530	FALSE	0.049234644	Neurology	OMICS	4
ENSG00000133816	FALSE	0.049223863	Neurology	OMICS	3
ENSG00000070731	FALSE	0.049193747	Neurology	OMICS	4
ENSG00000111269	FALSE	0.049035154	Neurology	OMICS	4
ENSG00000158301	FALSE	0.04874039	Neurology	OMICS	4
ENSG00000183087	FALSE	0.048732534	Neurology	OMICS	4
ENSG00000183662	FALSE	0.04848992	Neurology	OMICS	4
ENSG00000102763	FALSE	0.04819817	Neurology	OMICS	3
ENSG00000081307	FALSE	0.048161946	Neurology	OMICS	2
ENSG00000177663	FALSE	0.04813231	Neurology	OMICS	3
ENSG00000183520	FALSE	0.048042104	Neurology	OMICS	2
ENSG00000198513	TRUE	0.047855183	Neurology	OMICS	3
ENSG00000105429	FALSE	0.047845412	Neurology	OMICS	3
ENSG00000145391	FALSE	0.04766471	Neurology	OMICS	4
ENSG00000198822	FALSE	0.047443606	Neurology	OMICS	4
ENSG00000168509	FALSE	0.04717013	Neurology	OMICS	4
ENSG00000070785	FALSE	0.047066208	Neurology	OMICS	3
ENSG00000152620	FALSE	0.046966698	Neurology	OMICS	4
ENSG00000264424	FALSE	0.04634302	Neurology	OMICS	4
ENSG00000177731	FALSE	0.04624434	Neurology	OMICS	4
ENSG00000115840	TRUE	0.045990024	Neurology	OMICS	4
ENSG00000073712	FALSE	0.04585026	Neurology	OMICS	4
ENSG00000104936	FALSE	0.04581454	Neurology	OMICS	4
ENSG00000173641	FALSE	0.045791052	Neurology	OMICS	1
ENSG00000086015	FALSE	0.045498338	Neurology	OMICS	3
ENSG00000126016	FALSE	0.04549775	Neurology	OMICS	4
ENSG00000144815	FALSE	0.04542879	Neurology	OMICS	2
ENSG00000116791	FALSE	0.04529758	Neurology	OMICS	2
ENSG00000175785	FALSE	0.04520483	Neurology	OMICS	4
ENSG00000173482	FALSE	0.045192376	Neurology	OMICS	3
ENSG00000015592	FALSE	0.044864256	Neurology	OMICS	4
ENSG00000132563	FALSE	0.044755656	Neurology	OMICS	2
ENSG00000123570	FALSE	0.044649944	Neurology	OMICS	2
ENSG00000171992	FALSE	0.04443627	Neurology	OMICS	3
ENSG00000133805	FALSE	0.04442466	Neurology	OMICS	4
ENSG00000166135	FALSE	0.04424342	Neurology	OMICS	3
ENSG00000221886	FALSE	0.044154927	Neurology	OMICS	3
ENSG00000129245	FALSE	0.04401827	Neurology	OMICS	4
ENSG00000168530	FALSE	0.04382667	Neurology	OMICS	1
ENSG00000170091	FALSE	0.043473113	Neurology	OMICS	3
ENSG00000151729	FALSE	0.043463673	Neurology	OMICS	5
ENSG00000168710	FALSE	0.043287296	Neurology	OMICS	4
ENSG00000188176	FALSE	0.04308029	Neurology	OMICS	4
ENSG00000139767	FALSE	0.04307214	Neurology	OMICS	4
ENSG00000160097	FALSE	0.043034296	Neurology	OMICS	4
ENSG00000140939	FALSE	0.04297864	Neurology	OMICS	3
ENSG00000103249	FALSE	0.04292221	Neurology	OMICS	1
ENSG00000064787	FALSE	0.042901687	Neurology	OMICS	3
ENSG00000187231	FALSE	0.042821	Neurology	OMICS	2
ENSG00000164970	FALSE	0.04273319	Neurology	OMICS	4
ENSG00000114923	FALSE	0.042706065	Neurology	OMICS	3
ENSG00000142687	FALSE	0.042444017	Neurology	OMICS	3
ENSG00000143393	FALSE	0.042365275	Neurology	OMICS	4
ENSG00000130598	FALSE	0.0423504	Neurology	OMICS	2
ENSG00000101290	FALSE	0.042187575	Neurology	OMICS	3
ENSG00000129566	FALSE	0.042179186	Neurology	OMICS	4
ENSG00000197586	FALSE	0.042150434	Neurology	OMICS	3
ENSG00000068903	FALSE	0.041904844	Neurology	OMICS	5
ENSG00000147224	TRUE	0.04164903	Neurology	OMICS	4
ENSG00000275832	FALSE	0.041588996	Neurology	OMICS	4
ENSG00000240184	FALSE	0.04153413	Neurology	OMICS	4
ENSG00000049245	FALSE	0.04134383	Neurology	OMICS	3
ENSG00000155980	TRUE	0.041278932	Neurology	OMICS	2
ENSG00000163914	FALSE	0.04094284	Neurology	OMICS	4
ENSG00000161217	FALSE	0.040787306	Neurology	OMICS	3
ENSG00000057704	FALSE	0.040775105	Neurology	OMICS	2
ENSG00000260230	FALSE	0.040747043	Neurology	OMICS	2
ENSG00000075826	FALSE	0.040707987	Neurology	OMICS	4
ENSG00000101654	FALSE	0.040703073	Neurology	OMICS	4
ENSG00000040199	FALSE	0.040649988	Neurology	OMICS	2
ENSG00000141965	FALSE	0.040562935	Neurology	OMICS	4
ENSG00000158560	FALSE	0.040551323	Neurology	OMICS	4
ENSG00000178700	FALSE	0.040542822	Neurology	OMICS	4
ENSG00000204351	FALSE	0.040503003	Neurology	OMICS	3
ENSG00000109738	FALSE	0.040377114	Neurology	OMICS	3
ENSG00000063015	FALSE	0.040368356	Neurology	OMICS	2
ENSG00000176204	FALSE	0.04032293	Neurology	OMICS	4
ENSG00000050165	FALSE	0.04031185	Neurology	OMICS	3
ENSG00000203772	FALSE	0.040244233	Neurology	OMICS	4
ENSG00000137601	FALSE	0.04021933	Neurology	OMICS	2
ENSG00000148516	FALSE	0.040197764	Neurology	OMICS	2
ENSG00000103051	FALSE	0.040174976	Neurology	OMICS	4
ENSG00000179388	FALSE	0.04011153	Neurology	OMICS	4
ENSG00000177511	FALSE	0.039965373	Neurology	OMICS	2
ENSG00000250510	FALSE	0.03996483	Neurology	OMICS	4
ENSG00000174521	FALSE	0.03984549	Neurology	OMICS	4
ENSG00000151135	FALSE	0.03980882	Neurology	OMICS	4
ENSG00000129675	FALSE	0.03979926	Neurology	OMICS	3
ENSG00000112782	FALSE	0.039755303	Neurology	OMICS	4
ENSG00000172403	FALSE	0.039690416	Neurology	OMICS	5
ENSG00000154118	FALSE	0.039674312	Neurology	OMICS	2
ENSG00000152214	FALSE	0.039584376	Neurology	OMICS	1
ENSG00000122484	FALSE	0.039570563	Neurology	OMICS	3
ENSG00000129667	FALSE	0.03944572	Neurology	OMICS	4
ENSG00000203879	FALSE	0.03944521	Neurology	OMICS	3
ENSG00000161533	FALSE	0.03937948	Neurology	OMICS	4
ENSG00000136813	FALSE	0.039337162	Neurology	OMICS	4
ENSG00000163092	FALSE	0.039315216	Neurology	OMICS	1
ENSG00000115486	FALSE	0.03930245	Neurology	OMICS	4
ENSG00000170624	TRUE	0.03920492	Neurology	OMICS	3
ENSG00000180209	FALSE	0.039186586	Neurology	OMICS	2
ENSG00000196230	FALSE	0.03901853	Neurology	OMICS	2
ENSG00000139974	FALSE	0.038923725	Neurology	OMICS	4
ENSG00000164885	FALSE	0.03889508	Neurology	OMICS	4
ENSG00000078369	FALSE	0.038878772	Neurology	OMICS	3
ENSG00000171450	FALSE	0.038652115	Neurology	OMICS	4
ENSG00000181027	TRUE	0.038635276	Neurology	OMICS	3
ENSG00000198668	FALSE	0.03863192	Neurology	OMICS	4
ENSG00000122696	FALSE	0.038605772	Neurology	OMICS	4
ENSG00000101464	FALSE	0.038545255	Neurology	OMICS	3
ENSG00000105808	FALSE	0.038531635	Neurology	OMICS	4
ENSG00000105290	FALSE	0.038524974	Neurology	OMICS	4
ENSG00000164068	FALSE	0.038506847	Neurology	OMICS	3
ENSG00000131558	FALSE	0.038483504	Neurology	OMICS	3
ENSG00000177791	FALSE	0.03847083	Neurology	OMICS	2
ENSG00000123453	FALSE	0.03842411	Neurology	OMICS	4
ENSG00000125166	FALSE	0.038213886	Neurology	OMICS	4
ENSG00000112276	FALSE	0.03821053	Neurology	OMICS	5
ENSG00000122912	FALSE	0.038098518	Neurology	OMICS	4
ENSG00000149575	FALSE	0.03807388	Neurology	OMICS	3
ENSG00000108639	FALSE	0.037683565	Neurology	OMICS	2
ENSG00000070371	FALSE	0.03764368	Neurology	OMICS	4
ENSG00000088812	FALSE	0.037525244	Neurology	OMICS	4
ENSG00000164889	FALSE	0.037479006	Neurology	OMICS	4
ENSG00000069431	FALSE	0.03744646	Neurology	OMICS	3
ENSG00000187079	FALSE	0.037381046	Neurology	OMICS	4
ENSG00000137216	FALSE	0.03715505	Neurology	OMICS	4
ENSG00000165197	FALSE	0.03711559	Neurology	OMICS	2
ENSG00000157680	FALSE	0.037105452	Neurology	OMICS	2
ENSG00000173611	FALSE	0.037101958	Neurology	OMICS	3
ENSG00000125454	FALSE	0.037073705	Neurology	OMICS	4
ENSG00000171016	FALSE	0.036941648	Neurology	OMICS	4
ENSG00000129159	FALSE	0.036867872	Neurology	OMICS	1
ENSG00000115556	FALSE	0.036865953	Neurology	OMICS	4
ENSG00000165899	FALSE	0.036789384	Neurology	OMICS	4
ENSG00000165688	FALSE	0.036744818	Neurology	OMICS	2
ENSG00000165716	FALSE	0.03671623	Neurology	OMICS	4
ENSG00000101298	FALSE	0.036697537	Neurology	OMICS	3
ENSG00000017260	FALSE	0.03667811	Neurology	OMICS	4
ENSG00000112473	FALSE	0.03666113	Neurology	OMICS	4
ENSG00000095951	FALSE	0.036604833	Neurology	OMICS	2
ENSG00000022355	TRUE	0.036504246	Neurology	OMICS	3
ENSG00000164794	FALSE	0.036489893	Neurology	OMICS	3
ENSG00000105953	FALSE	0.036436997	Neurology	OMICS	3
ENSG00000162188	FALSE	0.03643636	Neurology	OMICS	3
ENSG00000196923	FALSE	0.036358703	Neurology	OMICS	4
ENSG00000117115	FALSE	0.036129672	Neurology	OMICS	2
ENSG00000214827	FALSE	0.036088213	Neurology	OMICS	3
ENSG00000033627	FALSE	0.036067534	Neurology	OMICS	3
ENSG00000074855	FALSE	0.03601808	Neurology	OMICS	3
ENSG00000072832	FALSE	0.035776615	Neurology	OMICS	5
ENSG00000117533	FALSE	0.035748374	Neurology	OMICS	2
ENSG00000079739	FALSE	0.035739835	Neurology	OMICS	4
ENSG00000186908	FALSE	0.035670012	Neurology	OMICS	2
ENSG00000152578	FALSE	0.03554998	Neurology	OMICS	3
ENSG00000183597	FALSE	0.035311334	Neurology	OMICS	3
ENSG00000197746	FALSE	0.03528231	Neurology	OMICS	3
ENSG00000186111	FALSE	0.035266854	Neurology	OMICS	2
ENSG00000087253	FALSE	0.035237443	Neurology	OMICS	2
ENSG00000103245	FALSE	0.035225313	Neurology	OMICS	4
ENSG00000124140	FALSE	0.035158303	Neurology	OMICS	3
ENSG00000185437	FALSE	0.03513704	Neurology	OMICS	3
ENSG00000152595	FALSE	0.035034254	Neurology	OMICS	2
ENSG00000223572	FALSE	0.035001602	Neurology	OMICS	3
ENSG00000008256	FALSE	0.03496851	Neurology	OMICS	3
ENSG00000123545	FALSE	0.034918815	Neurology	OMICS	2
ENSG00000115592	FALSE	0.034890562	Neurology	OMICS	4
ENSG00000003509	FALSE	0.034885325	Neurology	OMICS	4
ENSG00000174446	FALSE	0.03483608	Neurology	OMICS	4
ENSG00000204231	FALSE	0.034773167	Neurology	OMICS	3
ENSG00000186642	FALSE	0.034705732	Neurology	OMICS	2
ENSG00000114982	FALSE	0.03462147	Neurology	OMICS	3
ENSG00000176971	FALSE	0.034619458	Neurology	OMICS	4
ENSG00000072778	FALSE	0.034535423	Neurology	OMICS	3
ENSG00000177752	FALSE	0.03447817	Neurology	OMICS	4
ENSG00000061273	FALSE	0.034364007	Neurology	OMICS	3
ENSG00000162104	FALSE	0.03433556	Neurology	OMICS	5
ENSG00000185100	FALSE	0.03425752	Neurology	OMICS	4
ENSG00000065675	FALSE	0.03423354	Neurology	OMICS	3
ENSG00000125648	FALSE	0.034231648	Neurology	OMICS	2
ENSG00000145920	FALSE	0.03422763	Neurology	OMICS	4
ENSG00000138459	FALSE	0.034166556	Neurology	OMICS	3
ENSG00000183196	FALSE	0.034166407	Neurology	OMICS	4
ENSG00000019144	FALSE	0.03407791	Neurology	OMICS	4
ENSG00000162889	FALSE	0.03403618	Neurology	OMICS	4
ENSG00000092054	TRUE	0.034017164	Neurology	OMICS	2
ENSG00000169992	FALSE	0.034011383	Neurology	OMICS	2
ENSG00000150907	FALSE	0.033991076	Neurology	OMICS	4
ENSG00000198908	FALSE	0.03392648	Neurology	OMICS	4
ENSG00000173402	TRUE	0.03392576	Neurology	OMICS	5
ENSG00000168803	FALSE	0.033910003	Neurology	OMICS	3
ENSG00000090861	TRUE	0.033888977	Neurology	OMICS	4
ENSG00000163291	FALSE	0.033887774	Neurology	OMICS	2
ENSG00000196549	FALSE	0.03383826	Neurology	OMICS	2
ENSG00000196263	FALSE	0.033828728	Neurology	OMICS	2
ENSG00000205593	FALSE	0.033645157	Neurology	OMICS	3
ENSG00000087274	FALSE	0.03357592	Neurology	OMICS	4
ENSG00000140400	FALSE	0.033569768	Neurology	OMICS	3
ENSG00000161281	FALSE	0.03354578	Neurology	OMICS	5
ENSG00000120729	TRUE	0.033499908	Neurology	OMICS	2
ENSG00000168427	FALSE	0.033250023	Neurology	OMICS	3
ENSG00000129003	FALSE	0.03322425	Neurology	OMICS	3
ENSG00000068024	FALSE	0.0331502	Neurology	OMICS	4
ENSG00000276547	FALSE	0.033132568	Neurology	OMICS	2
ENSG00000135902	TRUE	0.033070643	Neurology	OMICS	1
ENSG00000189367	FALSE	0.033055652	Neurology	OMICS	4
ENSG00000164172	FALSE	0.03300638	Neurology	OMICS	3
ENSG00000206418	FALSE	0.03297474	Neurology	OMICS	3
ENSG00000178573	FALSE	0.032922737	Neurology	OMICS	4
ENSG00000151687	FALSE	0.03291395	Neurology	OMICS	3
ENSG00000119688	FALSE	0.032868538	Neurology	OMICS	3
ENSG00000084733	FALSE	0.032854855	Neurology	OMICS	3
ENSG00000140905	FALSE	0.032815404	Neurology	OMICS	4
ENSG00000100628	FALSE	0.03280309	Neurology	OMICS	3
ENSG00000112282	FALSE	0.032788787	Neurology	OMICS	2
ENSG00000185883	FALSE	0.032713577	Neurology	OMICS	4
ENSG00000142661	FALSE	0.032668725	Neurology	OMICS	2
ENSG00000102781	FALSE	0.032662593	Neurology	OMICS	2
ENSG00000076555	FALSE	0.03255421	Neurology	OMICS	3
ENSG00000115286	FALSE	0.032541912	Neurology	OMICS	3
ENSG00000204116	FALSE	0.032528643	Neurology	OMICS	3
ENSG00000077585	FALSE	0.03242826	Neurology	OMICS	2
ENSG00000132688	FALSE	0.03237007	Neurology	OMICS	4
ENSG00000114316	FALSE	0.03229433	Neurology	OMICS	3
ENSG00000081791	FALSE	0.032255493	Neurology	OMICS	3
ENSG00000077009	FALSE	0.03224068	Neurology	OMICS	2
ENSG00000136628	FALSE	0.03223999	Neurology	OMICS	3
ENSG00000100362	FALSE	0.032213897	Neurology	OMICS	4
ENSG00000178035	FALSE	0.032085486	Neurology	OMICS	3
ENSG00000182667	FALSE	0.032069884	Neurology	OMICS	3
ENSG00000198121	FALSE	0.032022268	Neurology	OMICS	2
ENSG00000197603	FALSE	0.031958733	Neurology	OMICS	3
ENSG00000073008	FALSE	0.031837765	Neurology	OMICS	4
ENSG00000119231	FALSE	0.031832516	Neurology	OMICS	4
ENSG00000117640	FALSE	0.031830505	Neurology	OMICS	4
ENSG00000242419	FALSE	0.031815026	Neurology	OMICS	2
ENSG00000122477	FALSE	0.031762075	Neurology	OMICS	3
ENSG00000137177	FALSE	0.031757843	Neurology	OMICS	3
ENSG00000151229	FALSE	0.031691186	Neurology	OMICS	2
ENSG00000090097	FALSE	0.03166017	Neurology	OMICS	3
ENSG00000079999	FALSE	0.03162326	Neurology	OMICS	2
ENSG00000104177	FALSE	0.031617228	Neurology	OMICS	2
ENSG00000130511	FALSE	0.031548303	Neurology	OMICS	3
ENSG00000125848	FALSE	0.031520743	Neurology	OMICS	4
ENSG00000241973	FALSE	0.031505432	Neurology	OMICS	5
ENSG00000198932	FALSE	0.031409923	Neurology	OMICS	4
ENSG00000178980	FALSE	0.031326737	Neurology	OMICS	2
ENSG00000186889	FALSE	0.031277888	Neurology	OMICS	4
ENSG00000131711	FALSE	0.031272795	Neurology	OMICS	4
ENSG00000175161	FALSE	0.031239655	Neurology	OMICS	3
ENSG00000197081	FALSE	0.031157704	Neurology	OMICS	4
ENSG00000164347	FALSE	0.031146498	Neurology	OMICS	2
ENSG00000166260	FALSE	0.031054212	Neurology	OMICS	3
ENSG00000109680	FALSE	0.031028232	Neurology	OMICS	4
ENSG00000171307	FALSE	0.031021953	Neurology	OMICS	4
ENSG00000076928	FALSE	0.031018348	Neurology	OMICS	3
ENSG00000103184	FALSE	0.030986732	Neurology	OMICS	5
ENSG00000169762	FALSE	0.030917305	Neurology	OMICS	3
ENSG00000144935	FALSE	0.030832207	Neurology	OMICS	4
ENSG00000078687	FALSE	0.030775826	Neurology	OMICS	4
ENSG00000176533	FALSE	0.030758642	Neurology	OMICS	4
ENSG00000105695	FALSE	0.030752705	Neurology	OMICS	2
ENSG00000177189	FALSE	0.030749943	Neurology	OMICS	2
ENSG00000179262	FALSE	0.03074268	Neurology	OMICS	4
ENSG00000079841	FALSE	0.030741908	Neurology	OMICS	1
ENSG00000087245	FALSE	0.030735485	Neurology	OMICS	4
ENSG00000184388	FALSE	0.030728413	Neurology	OMICS	4
ENSG00000180488	FALSE	0.030657517	Neurology	OMICS	2
ENSG00000118922	FALSE	0.030651635	Neurology	OMICS	3
ENSG00000183873	TRUE	0.030513722	Neurology	OMICS	3
ENSG00000047849	FALSE	0.030396553	Neurology	OMICS	3
ENSG00000163618	FALSE	0.030333627	Neurology	OMICS	3
ENSG00000169760	FALSE	0.030305427	Neurology	OMICS	2
ENSG00000198853	FALSE	0.030272603	Neurology	OMICS	3
ENSG00000188021	FALSE	0.03022597	Neurology	OMICS	3
ENSG00000198162	FALSE	0.030205542	Neurology	OMICS	3
ENSG00000239900	TRUE	0.030115515	Neurology	OMICS	3
ENSG00000171132	FALSE	0.03007223	Neurology	OMICS	2
ENSG00000070495	FALSE	0.030070802	Neurology	OMICS	4
ENSG00000139990	FALSE	0.030066034	Neurology	OMICS	3
ENSG00000134020	FALSE	0.030059678	Neurology	OMICS	3
ENSG00000197226	FALSE	0.030057922	Neurology	OMICS	3
ENSG00000136868	FALSE	0.030028317	Neurology	OMICS	4
ENSG00000067842	FALSE	0.02997765	Neurology	OMICS	1
ENSG00000178814	FALSE	0.029966345	Neurology	OMICS	3
ENSG00000102313	FALSE	0.02984731	Neurology	OMICS	3
ENSG00000198964	FALSE	0.029823398	Neurology	OMICS	2
ENSG00000185219	FALSE	0.029778756	Neurology	OMICS	4
ENSG00000187391	FALSE	0.029707426	Neurology	OMICS	3
ENSG00000128581	FALSE	0.029619552	Neurology	OMICS	4
ENSG00000183117	FALSE	0.029611446	Neurology	OMICS	4
ENSG00000125827	FALSE	0.029610667	Neurology	OMICS	3
ENSG00000099991	FALSE	0.029594107	Neurology	OMICS	2
ENSG00000159082	FALSE	0.02939576	Neurology	OMICS	3
ENSG00000162374	FALSE	0.02939327	Neurology	OMICS	4
ENSG00000162728	FALSE	0.02936417	Neurology	OMICS	2
ENSG00000141639	FALSE	0.029223913	Neurology	OMICS	3
ENSG00000152102	FALSE	0.02909683	Neurology	OMICS	3
ENSG00000138468	FALSE	0.029063901	Neurology	OMICS	2
ENSG00000148606	FALSE	0.028956003	Neurology	OMICS	5
ENSG00000184014	FALSE	0.028931767	Neurology	OMICS	3
ENSG00000105854	FALSE	0.02893111	Neurology	OMICS	3
ENSG00000113716	FALSE	0.02883082	Neurology	OMICS	4
ENSG00000151967	FALSE	0.028817978	Neurology	OMICS	2
ENSG00000075785	TRUE	0.028741222	Neurology	OMICS	4
ENSG00000107317	FALSE	0.02870576	Neurology	OMICS	2
ENSG00000176490	FALSE	0.028679011	Neurology	OMICS	4
ENSG00000168959	FALSE	0.028621724	Neurology	OMICS	3
ENSG00000128683	FALSE	0.028523618	Neurology	OMICS	1
ENSG00000100030	FALSE	0.02851593	Neurology	OMICS	3
ENSG00000104369	FALSE	0.028515479	Neurology	OMICS	4
ENSG00000119523	TRUE	0.028496286	Neurology	OMICS	4
ENSG00000077157	FALSE	0.028324688	Neurology	OMICS	4
ENSG00000129682	FALSE	0.028317308	Neurology	OMICS	3
ENSG00000135720	FALSE	0.028253272	Neurology	OMICS	3
ENSG00000078061	FALSE	0.028241014	Neurology	OMICS	3
ENSG00000173214	FALSE	0.02821547	Neurology	OMICS	2
ENSG00000092096	FALSE	0.028046634	Neurology	OMICS	4
ENSG00000132463	FALSE	0.02801205	Neurology	OMICS	2
ENSG00000137449	FALSE	0.027962543	Neurology	OMICS	2
ENSG00000054983	FALSE	0.027941013	Neurology	OMICS	3
ENSG00000223501	FALSE	0.027903194	Neurology	OMICS	4
ENSG00000139645	FALSE	0.027882086	Neurology	OMICS	3
ENSG00000168615	FALSE	0.02768639	Neurology	OMICS	3
ENSG00000067177	FALSE	0.02768076	Neurology	OMICS	2
ENSG00000060656	FALSE	0.027614798	Neurology	OMICS	3
ENSG00000197296	FALSE	0.027609346	Neurology	OMICS	4
ENSG00000157152	FALSE	0.027600616	Neurology	OMICS	4
ENSG00000114302	FALSE	0.02753794	Neurology	OMICS	4
ENSG00000122068	FALSE	0.027520398	Neurology	OMICS	3
ENSG00000141542	FALSE	0.027517846	Neurology	OMICS	4
ENSG00000142207	FALSE	0.027501117	Neurology	OMICS	4
ENSG00000184343	FALSE	0.027379505	Neurology	OMICS	2
ENSG00000155511	FALSE	0.02733869	Neurology	OMICS	2
ENSG00000013563	FALSE	0.027263854	Neurology	OMICS	3
ENSG00000137497	FALSE	0.027184416	Neurology	OMICS	2
ENSG00000145832	FALSE	0.027160298	Neurology	OMICS	5
ENSG00000114841	FALSE	0.027144022	Neurology	OMICS	4
ENSG00000103994	FALSE	0.027038872	Neurology	OMICS	3
ENSG00000005700	FALSE	0.02703577	Neurology	OMICS	3
ENSG00000155034	FALSE	0.027035058	Neurology	OMICS	3
ENSG00000205899	FALSE	0.027021172	Neurology	OMICS	3
ENSG00000009709	FALSE	0.026913423	Neurology	OMICS	2
ENSG00000127419	FALSE	0.026904713	Neurology	OMICS	4
ENSG00000100600	FALSE	0.026897328	Neurology	OMICS	2
ENSG00000196365	FALSE	0.026847757	Neurology	OMICS	2
ENSG00000115541	FALSE	0.026788663	Neurology	OMICS	4
ENSG00000151116	FALSE	0.026766563	Neurology	OMICS	3
ENSG00000183454	TRUE	0.026723145	Neurology	OMICS	2
ENSG00000132872	FALSE	0.026712475	Neurology	OMICS	4
ENSG00000039319	FALSE	0.026585542	Neurology	OMICS	4
ENSG00000115084	FALSE	0.026567796	Neurology	OMICS	3
ENSG00000166326	FALSE	0.026350545	Neurology	OMICS	2
ENSG00000061987	FALSE	0.026347626	Neurology	OMICS	4
ENSG00000179364	FALSE	0.026334671	Neurology	OMICS	3
ENSG00000100625	FALSE	0.026276264	Neurology	OMICS	4
ENSG00000162769	FALSE	0.026271265	Neurology	OMICS	2
ENSG00000128872	FALSE	0.026222572	Neurology	OMICS	2
ENSG00000080603	FALSE	0.026190123	Neurology	OMICS	4
ENSG00000033050	FALSE	0.026155133	Neurology	OMICS	3
ENSG00000005884	FALSE	0.026131837	Neurology	OMICS	4
ENSG00000168913	FALSE	0.02610303	Neurology	OMICS	2
ENSG00000167925	FALSE	0.026087368	Neurology	OMICS	3
ENSG00000139624	FALSE	0.026083816	Neurology	OMICS	3
ENSG00000147416	FALSE	0.026078744	Neurology	OMICS	2
ENSG00000184486	FALSE	0.026052346	Neurology	OMICS	3
ENSG00000171724	FALSE	0.026006984	Neurology	OMICS	3
ENSG00000198586	FALSE	0.02597567	Neurology	OMICS	4
ENSG00000187486	FALSE	0.025966497	Neurology	OMICS	5
ENSG00000140575	FALSE	0.025781222	Neurology	OMICS	3
ENSG00000151881	FALSE	0.025740588	Neurology	OMICS	2
ENSG00000073711	FALSE	0.02572081	Neurology	OMICS	3
ENSG00000109171	FALSE	0.025714459	Neurology	OMICS	3
ENSG00000008086	TRUE	0.025641121	Neurology	OMICS	4
ENSG00000099194	FALSE	0.02561398	Neurology	OMICS	2
ENSG00000130347	FALSE	0.025612254	Neurology	OMICS	4
ENSG00000172269	TRUE	0.025599934	Neurology	OMICS	2
ENSG00000166123	FALSE	0.025563475	Neurology	OMICS	3
ENSG00000121073	FALSE	0.025554158	Neurology	OMICS	3
ENSG00000116539	FALSE	0.02554921	Neurology	OMICS	4
ENSG00000105605	FALSE	0.02550015	Neurology	OMICS	2
ENSG00000186063	FALSE	0.025478708	Neurology	OMICS	4
ENSG00000157388	FALSE	0.025460113	Neurology	OMICS	5
ENSG00000185963	FALSE	0.025444165	Neurology	OMICS	3
ENSG00000161091	FALSE	0.025387907	Neurology	OMICS	4
ENSG00000155792	FALSE	0.025378695	Neurology	OMICS	4
ENSG00000120049	FALSE	0.025329351	Neurology	OMICS	5
ENSG00000157510	FALSE	0.02529343	Neurology	OMICS	3
ENSG00000100320	FALSE	0.025290761	Neurology	OMICS	2
ENSG00000119777	FALSE	0.0252813	Neurology	OMICS	4
ENSG00000132570	FALSE	0.025272219	Neurology	OMICS	3
ENSG00000116237	FALSE	0.025237447	Neurology	OMICS	4
ENSG00000105649	FALSE	0.025183348	Neurology	OMICS	3
ENSG00000261221	FALSE	0.025140481	Neurology	OMICS	4
ENSG00000154229	FALSE	0.025078686	Neurology	OMICS	2
ENSG00000100027	FALSE	0.025048986	Neurology	OMICS	2
ENSG00000124134	FALSE	0.02504115	Neurology	OMICS	4
ENSG00000134590	FALSE	0.025038555	Neurology	OMICS	3
ENSG00000168575	FALSE	0.024992842	Neurology	OMICS	3
ENSG00000105968	FALSE	0.024980638	Neurology	OMICS	3
ENSG00000132329	FALSE	0.024929356	Neurology	OMICS	3
ENSG00000149346	FALSE	0.024902908	Neurology	OMICS	2
ENSG00000185760	FALSE	0.024900464	Neurology	OMICS	5
ENSG00000185379	FALSE	0.024890764	Neurology	OMICS	4
ENSG00000160305	FALSE	0.024856104	Neurology	OMICS	4
ENSG00000113273	FALSE	0.024808148	Neurology	OMICS	3
ENSG00000164494	FALSE	0.024806717	Neurology	OMICS	4
ENSG00000132305	FALSE	0.024780355	Neurology	OMICS	3
ENSG00000114742	FALSE	0.024775436	Neurology	OMICS	4
ENSG00000101473	FALSE	0.024750074	Neurology	OMICS	4
ENSG00000172209	FALSE	0.024726328	Neurology	OMICS	4
ENSG00000189058	FALSE	0.024701567	Neurology	OMICS	4
ENSG00000102230	FALSE	0.024695834	Neurology	OMICS	2
ENSG00000050748	FALSE	0.024661122	Neurology	OMICS	4
ENSG00000171385	FALSE	0.024648016	Neurology	OMICS	3
ENSG00000124749	FALSE	0.024639068	Neurology	OMICS	2
ENSG00000008441	FALSE	0.024633752	Neurology	OMICS	3
ENSG00000107581	FALSE	0.024607863	Neurology	OMICS	4
ENSG00000163050	FALSE	0.024589699	Neurology	OMICS	3
ENSG00000135932	FALSE	0.0245465	Neurology	OMICS	4
ENSG00000183077	FALSE	0.024528615	Neurology	OMICS	2
ENSG00000140829	FALSE	0.024512343	Neurology	OMICS	3
ENSG00000113552	FALSE	0.024508752	Neurology	OMICS	2
ENSG00000109099	TRUE	0.02446282	Neurology	OMICS	2
ENSG00000204219	FALSE	0.02444649	Neurology	OMICS	4
ENSG00000108821	FALSE	0.024443168	Neurology	OMICS	4
ENSG00000168827	FALSE	0.02444136	Neurology	OMICS	3
ENSG00000166311	FALSE	0.0244082	Neurology	OMICS	4
ENSG00000169255	FALSE	0.024382876	Neurology	OMICS	4
ENSG00000143774	FALSE	0.024352543	Neurology	OMICS	3
ENSG00000133059	FALSE	0.024352023	Neurology	OMICS	2
ENSG00000105357	FALSE	0.024316667	Neurology	OMICS	4
ENSG00000185518	FALSE	0.024280949	Neurology	OMICS	3
ENSG00000213463	FALSE	0.024219796	Neurology	OMICS	3
ENSG00000151779	FALSE	0.02420627	Neurology	OMICS	3
ENSG00000164418	FALSE	0.024199367	Neurology	OMICS	5
ENSG00000163032	FALSE	0.024195122	Neurology	OMICS	3
ENSG00000116406	FALSE	0.024180338	Neurology	OMICS	3
ENSG00000104812	FALSE	0.024154335	Neurology	OMICS	2
ENSG00000131067	FALSE	0.024119366	Neurology	OMICS	3
ENSG00000174099	FALSE	0.02405694	Neurology	OMICS	5
ENSG00000100302	FALSE	0.024038048	Neurology	OMICS	4
ENSG00000117400	FALSE	0.023991596	Neurology	OMICS	3
ENSG00000146938	FALSE	0.023991443	Neurology	OMICS	2
ENSG00000174282	FALSE	0.023933256	Neurology	OMICS	3
ENSG00000186566	FALSE	0.023886533	Neurology	OMICS	3
ENSG00000168334	FALSE	0.023876458	Neurology	OMICS	3
ENSG00000196535	FALSE	0.02387034	Neurology	OMICS	3
ENSG00000103061	FALSE	0.023860976	Neurology	OMICS	3
ENSG00000172733	FALSE	0.023817772	Neurology	OMICS	4
ENSG00000177238	FALSE	0.023813365	Neurology	OMICS	2
ENSG00000167037	FALSE	0.023791106	Neurology	OMICS	4
ENSG00000159348	FALSE	0.023722721	Neurology	OMICS	4
ENSG00000132694	FALSE	0.023667112	Neurology	OMICS	3
ENSG00000273079	TRUE	0.023595257	Neurology	OMICS	3
ENSG00000083642	FALSE	0.023585992	Neurology	OMICS	3
ENSG00000136842	FALSE	0.023581063	Neurology	OMICS	4
ENSG00000141837	FALSE	0.02357436	Neurology	OMICS	3
ENSG00000183386	FALSE	0.023567228	Neurology	OMICS	2
ENSG00000023330	FALSE	0.02355539	Neurology	OMICS	3
ENSG00000179134	FALSE	0.023541838	Neurology	OMICS	4
ENSG00000049769	FALSE	0.023518266	Neurology	OMICS	3
ENSG00000135355	FALSE	0.023515688	Neurology	OMICS	2
ENSG00000256043	FALSE	0.023495708	Neurology	OMICS	4
ENSG00000115306	FALSE	0.023492208	Neurology	OMICS	3
ENSG00000044090	FALSE	0.023482943	Neurology	OMICS	3
ENSG00000154734	FALSE	0.023461487	Neurology	OMICS	4
ENSG00000058799	FALSE	0.023394924	Neurology	OMICS	2
ENSG00000142599	FALSE	0.023385398	Neurology	OMICS	4
ENSG00000092964	FALSE	0.023333838	Neurology	OMICS	4
ENSG00000111711	FALSE	0.023326531	Neurology	OMICS	4
ENSG00000196715	FALSE	0.023309786	Neurology	OMICS	2
ENSG00000153132	FALSE	0.023268739	Neurology	OMICS	4
ENSG00000132356	FALSE	0.023250645	Neurology	OMICS	4
ENSG00000123124	FALSE	0.023235096	Neurology	OMICS	3
ENSG00000155093	FALSE	0.0232045	Neurology	OMICS	2
ENSG00000169783	FALSE	0.023169303	Neurology	OMICS	4
ENSG00000164187	FALSE	0.023160217	Neurology	OMICS	2
ENSG00000164007	FALSE	0.023144618	Neurology	OMICS	3
ENSG00000100938	FALSE	0.02311233	Neurology	OMICS	3
ENSG00000157881	FALSE	0.023106063	Neurology	OMICS	3
ENSG00000120088	FALSE	0.023096487	Neurology	OMICS	4
ENSG00000142686	FALSE	0.02305849	Neurology	OMICS	4
ENSG00000184702	FALSE	0.023047902	Neurology	OMICS	3
ENSG00000196678	FALSE	0.023031186	Neurology	OMICS	4
ENSG00000049323	FALSE	0.023002379	Neurology	OMICS	4
ENSG00000197063	FALSE	0.022981899	Neurology	OMICS	4
ENSG00000247626	FALSE	0.022859113	Neurology	OMICS	3
ENSG00000182747	FALSE	0.022856573	Neurology	OMICS	2
ENSG00000123989	FALSE	0.022843461	Neurology	OMICS	4
ENSG00000132953	FALSE	0.022829741	Neurology	OMICS	3
ENSG00000153291	FALSE	0.022809442	Neurology	OMICS	3
ENSG00000162009	FALSE	0.02274738	Neurology	OMICS	2
ENSG00000185737	FALSE	0.022746518	Neurology	OMICS	4
ENSG00000147065	FALSE	0.022730004	Neurology	OMICS	3
ENSG00000160307	FALSE	0.022720097	Neurology	OMICS	3
ENSG00000100412	FALSE	0.022655424	Neurology	OMICS	1
ENSG00000074356	FALSE	0.022606516	Neurology	OMICS	2
ENSG00000185347	FALSE	0.02260416	Neurology	OMICS	3
ENSG00000104964	FALSE	0.022577861	Neurology	OMICS	3
ENSG00000038358	FALSE	0.022555966	Neurology	OMICS	4
ENSG00000158163	FALSE	0.022554757	Neurology	OMICS	3
ENSG00000137693	FALSE	0.022543991	Neurology	OMICS	2
ENSG00000128253	FALSE	0.022530798	Neurology	OMICS	4
ENSG00000145428	FALSE	0.022513071	Neurology	OMICS	4
ENSG00000144306	FALSE	0.022509279	Neurology	OMICS	4
ENSG00000159228	FALSE	0.02250258	Neurology	OMICS	1
ENSG00000265491	FALSE	0.022493018	Neurology	OMICS	4
ENSG00000150627	FALSE	0.022468911	Neurology	OMICS	1
ENSG00000169057	TRUE	0.02245284	Neurology	OMICS	4
ENSG00000164309	FALSE	0.02240601	Neurology	OMICS	5
ENSG00000160226	FALSE	0.022405364	Neurology	OMICS	1
ENSG00000175283	FALSE	0.02237036	Neurology	OMICS	4
ENSG00000120156	FALSE	0.02234982	Neurology	OMICS	4
ENSG00000121579	FALSE	0.022345198	Neurology	OMICS	4
ENSG00000138435	TRUE	0.022338461	Neurology	OMICS	1
ENSG00000165526	FALSE	0.022322766	Neurology	OMICS	5
ENSG00000197892	FALSE	0.022320312	Neurology	OMICS	2
ENSG00000126822	FALSE	0.022313913	Neurology	OMICS	2
ENSG00000138814	FALSE	0.0223127	Neurology	OMICS	4
ENSG00000018510	FALSE	0.022311151	Neurology	OMICS	3
ENSG00000115652	FALSE	0.022306072	Neurology	OMICS	1
ENSG00000087157	FALSE	0.022294	Neurology	OMICS	3
ENSG00000260916	FALSE	0.02225973	Neurology	OMICS	3
ENSG00000242259	FALSE	0.022256946	Neurology	OMICS	4
ENSG00000154764	FALSE	0.022239124	Neurology	OMICS	3
ENSG00000136861	FALSE	0.022233067	Neurology	OMICS	3
ENSG00000204843	FALSE	0.022222858	Neurology	OMICS	4
ENSG00000105499	FALSE	0.022222288	Neurology	OMICS	4
ENSG00000133115	FALSE	0.022217952	Neurology	OMICS	4
ENSG00000147166	FALSE	0.022203574	Neurology	OMICS	2
ENSG00000067560	FALSE	0.022202155	Neurology	OMICS	4
ENSG00000145362	FALSE	0.022185013	Neurology	OMICS	5
ENSG00000048342	FALSE	0.022127513	Neurology	OMICS	4
ENSG00000134243	FALSE	0.022086732	Neurology	OMICS	3
ENSG00000198597	FALSE	0.022081826	Neurology	OMICS	4
ENSG00000184524	FALSE	0.02201114	Neurology	OMICS	3
ENSG00000184226	FALSE	0.022009451	Neurology	OMICS	3
ENSG00000120868	FALSE	0.021995569	Neurology	OMICS	3
ENSG00000145794	FALSE	0.021963976	Neurology	OMICS	4
ENSG00000141540	FALSE	0.02196073	Neurology	OMICS	4
ENSG00000101199	FALSE	0.021938123	Neurology	OMICS	2
ENSG00000116266	FALSE	0.02192748	Neurology	OMICS	3
ENSG00000108506	FALSE	0.021905676	Neurology	OMICS	4
ENSG00000163110	FALSE	0.021880511	Neurology	OMICS	4
ENSG00000108883	FALSE	0.021873834	Neurology	OMICS	4
ENSG00000218336	FALSE	0.021871457	Neurology	OMICS	4
ENSG00000088899	FALSE	0.021830298	Neurology	OMICS	3
ENSG00000163964	FALSE	0.021816002	Neurology	OMICS	3
ENSG00000149930	FALSE	0.021777987	Neurology	OMICS	2
ENSG00000168056	FALSE	0.021756157	Neurology	OMICS	3
ENSG00000167186	FALSE	0.021727778	Neurology	OMICS	1
ENSG00000179242	FALSE	0.021681499	Neurology	OMICS	2
ENSG00000158220	FALSE	0.021626212	Neurology	OMICS	3
ENSG00000141252	FALSE	0.021617496	Neurology	OMICS	3
ENSG00000243232	FALSE	0.021595027	Neurology	OMICS	3
ENSG00000237289	FALSE	0.021569785	Neurology	OMICS	4
ENSG00000079974	FALSE	0.021553965	Neurology	OMICS	4
ENSG00000037757	FALSE	0.021550525	Neurology	OMICS	2
ENSG00000188549	FALSE	0.021530978	Neurology	OMICS	3
ENSG00000123607	FALSE	0.021525057	Neurology	OMICS	3
ENSG00000107864	FALSE	0.02149863	Neurology	OMICS	4
ENSG00000123384	FALSE	0.021496084	Neurology	OMICS	2
ENSG00000100280	FALSE	0.021482922	Neurology	OMICS	2
ENSG00000120256	FALSE	0.021473657	Neurology	OMICS	2
ENSG00000163485	FALSE	0.021457696	Neurology	OMICS	4
ENSG00000152700	FALSE	0.02145194	Neurology	OMICS	2
ENSG00000144550	FALSE	0.02144483	Neurology	OMICS	4
ENSG00000136546	FALSE	0.021409715	Neurology	OMICS	4
ENSG00000249853	FALSE	0.021407437	Neurology	OMICS	3
ENSG00000182218	FALSE	0.021377461	Neurology	OMICS	3
ENSG00000164074	FALSE	0.021364227	Neurology	OMICS	3
ENSG00000096384	FALSE	0.021358185	Neurology	OMICS	4
ENSG00000145451	FALSE	0.021354763	Neurology	OMICS	3
ENSG00000111218	FALSE	0.02129458	Neurology	OMICS	1
ENSG00000132681	FALSE	0.02128532	Neurology	OMICS	3
ENSG00000108797	FALSE	0.021271164	Neurology	OMICS	2
ENSG00000161618	FALSE	0.021263769	Neurology	OMICS	3
ENSG00000182272	FALSE	0.021251904	Neurology	OMICS	3
ENSG00000162706	FALSE	0.021228926	Neurology	OMICS	2
ENSG00000167578	FALSE	0.021225171	Neurology	OMICS	2
ENSG00000107140	FALSE	0.021199629	Neurology	OMICS	3
ENSG00000144028	FALSE	0.021167723	Neurology	OMICS	3
ENSG00000136383	FALSE	0.021163767	Neurology	OMICS	3
ENSG00000147459	FALSE	0.021138813	Neurology	OMICS	3
ENSG00000158296	FALSE	0.02108732	Neurology	OMICS	4
ENSG00000125733	FALSE	0.021073397	Neurology	OMICS	4
ENSG00000105767	FALSE	0.021062315	Neurology	OMICS	3
ENSG00000170525	FALSE	0.021000361	Neurology	OMICS	3
ENSG00000180354	FALSE	0.020992573	Neurology	OMICS	3
ENSG00000127125	FALSE	0.020953111	Neurology	OMICS	3
ENSG00000132671	FALSE	0.020923205	Neurology	OMICS	3
ENSG00000124098	FALSE	0.020908978	Neurology	OMICS	3
ENSG00000179295	FALSE	0.020875648	Neurology	OMICS	3
ENSG00000163681	FALSE	0.020866428	Neurology	OMICS	5
ENSG00000124701	FALSE	0.020837257	Neurology	OMICS	3
ENSG00000132692	FALSE	0.020831157	Neurology	OMICS	2
ENSG00000079805	TRUE	0.020780167	Neurology	OMICS	1
ENSG00000180304	FALSE	0.020734455	Neurology	OMICS	3
ENSG00000143933	FALSE	0.020726597	Neurology	OMICS	4
ENSG00000132819	FALSE	0.020721192	Neurology	OMICS	3
ENSG00000141750	FALSE	0.020706614	Neurology	OMICS	4
ENSG00000173338	FALSE	0.020674799	Neurology	OMICS	4
ENSG00000064393	FALSE	0.020594282	Neurology	OMICS	2
ENSG00000160803	FALSE	0.020578856	Neurology	OMICS	4
ENSG00000164776	FALSE	0.020571431	Neurology	OMICS	4
ENSG00000064042	FALSE	0.020523906	Neurology	OMICS	3
ENSG00000091157	FALSE	0.020518202	Neurology	OMICS	2
ENSG00000164061	FALSE	0.02050285	Neurology	OMICS	1
ENSG00000116039	FALSE	0.020472618	Neurology	OMICS	4
ENSG00000136261	FALSE	0.020453162	Neurology	OMICS	4
ENSG00000143753	FALSE	0.020413864	Neurology	OMICS	3
ENSG00000151914	FALSE	0.020394493	Neurology	OMICS	4
ENSG00000023191	FALSE	0.020376267	Neurology	OMICS	2
ENSG00000133704	FALSE	0.020335065	Neurology	OMICS	2
ENSG00000115365	FALSE	0.02032912	Neurology	OMICS	2
ENSG00000166912	FALSE	0.020288864	Neurology	OMICS	2
ENSG00000117592	FALSE	0.020283435	Neurology	OMICS	3
ENSG00000132471	FALSE	0.020259645	Neurology	OMICS	4
ENSG00000085117	FALSE	0.020232268	Neurology	OMICS	4
ENSG00000149488	FALSE	0.02023126	Neurology	OMICS	3
ENSG00000100982	FALSE	0.020215085	Neurology	OMICS	2
ENSG00000227500	FALSE	0.020209858	Neurology	OMICS	3
ENSG00000072518	FALSE	0.02020719	Neurology	OMICS	2
ENSG00000189369	FALSE	0.02020537	Neurology	OMICS	4
ENSG00000136783	FALSE	0.02010071	Neurology	OMICS	4
ENSG00000172399	FALSE	0.020080602	Neurology	OMICS	3
ENSG00000060762	FALSE	0.020072853	Neurology	OMICS	3
ENSG00000155393	FALSE	0.02006739	Neurology	OMICS	2
ENSG00000120265	FALSE	0.020062122	Neurology	OMICS	4
ENSG00000136699	FALSE	0.01999182	Neurology	OMICS	4
ENSG00000007168	FALSE	0.019954747	Neurology	OMICS	3
ENSG00000151348	FALSE	0.01992207	Neurology	OMICS	4
ENSG00000177000	FALSE	0.019918494	Neurology	OMICS	5
ENSG00000145242	FALSE	0.019914357	Neurology	OMICS	2
ENSG00000170921	FALSE	0.019907128	Neurology	OMICS	4
ENSG00000132716	FALSE	0.019895433	Neurology	OMICS	4
ENSG00000185668	FALSE	0.019876279	Neurology	OMICS	3
ENSG00000095587	FALSE	0.019868147	Neurology	OMICS	4
ENSG00000089737	FALSE	0.019719727	Neurology	OMICS	4
ENSG00000184544	FALSE	0.019709246	Neurology	OMICS	4
ENSG00000092098	FALSE	0.019703202	Neurology	OMICS	2
ENSG00000090376	FALSE	0.019660007	Neurology	OMICS	3
ENSG00000151778	FALSE	0.019654704	Neurology	OMICS	3
ENSG00000197106	FALSE	0.019652376	Neurology	OMICS	2
ENSG00000184221	FALSE	0.019637123	Neurology	OMICS	4
ENSG00000170775	FALSE	0.019620573	Neurology	OMICS	2
ENSG00000167476	FALSE	0.01957843	Neurology	OMICS	3
ENSG00000075945	FALSE	0.01957239	Neurology	OMICS	2
ENSG00000213780	FALSE	0.019541029	Neurology	OMICS	4
ENSG00000140538	FALSE	0.019536836	Neurology	OMICS	4
ENSG00000106605	FALSE	0.019531198	Neurology	OMICS	4
ENSG00000154122	FALSE	0.019528007	Neurology	OMICS	2
ENSG00000078967	FALSE	0.01951489	Neurology	OMICS	3
ENSG00000154358	FALSE	0.019501477	Neurology	OMICS	5
ENSG00000178951	FALSE	0.019495403	Neurology	OMICS	2
ENSG00000137822	FALSE	0.019482354	Neurology	OMICS	4
ENSG00000130707	FALSE	0.019474369	Neurology	OMICS	4
ENSG00000175582	FALSE	0.019454261	Neurology	OMICS	3
ENSG00000101850	FALSE	0.019451344	Neurology	OMICS	4
ENSG00000158445	FALSE	0.019404212	Neurology	OMICS	1
ENSG00000206422	FALSE	0.01938453	Neurology	OMICS	3
ENSG00000077264	FALSE	0.01936141	Neurology	OMICS	3
ENSG00000063241	FALSE	0.019359067	Neurology	OMICS	3
ENSG00000144227	FALSE	0.019346882	Neurology	OMICS	4
ENSG00000142408	FALSE	0.019319208	Neurology	OMICS	3
ENSG00000135862	FALSE	0.019307323	Neurology	OMICS	4
ENSG00000188321	FALSE	0.01930034	Neurology	OMICS	4
ENSG00000107295	FALSE	0.01929489	Neurology	OMICS	3
ENSG00000164713	FALSE	0.019258764	Neurology	OMICS	3
ENSG00000128656	FALSE	0.01925795	Neurology	OMICS	2
ENSG00000182718	FALSE	0.01921347	Neurology	OMICS	4
ENSG00000059588	FALSE	0.019206138	Neurology	OMICS	2
ENSG00000214706	FALSE	0.01919765	Neurology	OMICS	3
ENSG00000197321	FALSE	0.019189082	Neurology	OMICS	2
ENSG00000012211	FALSE	0.019128993	Neurology	OMICS	4
ENSG00000011523	FALSE	0.019108959	Neurology	OMICS	3
ENSG00000213676	FALSE	0.019094296	Neurology	OMICS	3
ENSG00000152078	FALSE	0.019065056	Neurology	OMICS	4
ENSG00000173546	FALSE	0.019065019	Neurology	OMICS	3
ENSG00000196498	FALSE	0.019059217	Neurology	OMICS	3
ENSG00000112769	FALSE	0.019042458	Neurology	OMICS	4
ENSG00000167995	FALSE	0.019037418	Neurology	OMICS	2
ENSG00000163596	FALSE	0.019034563	Neurology	OMICS	4
ENSG00000006757	FALSE	0.019031756	Neurology	OMICS	4
ENSG00000171100	TRUE	0.01902095	Neurology	OMICS	2
ENSG00000104324	FALSE	0.019017624	Neurology	OMICS	2
ENSG00000168010	FALSE	0.018999511	Neurology	OMICS	4
ENSG00000082684	FALSE	0.01899306	Neurology	OMICS	4
ENSG00000148396	FALSE	0.018971354	Neurology	OMICS	3
ENSG00000164823	FALSE	0.018970199	Neurology	OMICS	3
ENSG00000128482	FALSE	0.018959612	Neurology	OMICS	3
ENSG00000169933	FALSE	0.018916156	Neurology	OMICS	4
ENSG00000204217	FALSE	0.01891457	Neurology	OMICS	4
ENSG00000176406	FALSE	0.018895306	Neurology	OMICS	2
ENSG00000253159	FALSE	0.018894898	Neurology	OMICS	2
ENSG00000112539	FALSE	0.018839484	Neurology	OMICS	2
ENSG00000165282	FALSE	0.018837456	Neurology	OMICS	4
ENSG00000167930	FALSE	0.018834708	Neurology	OMICS	3
ENSG00000163430	FALSE	0.018790996	Neurology	OMICS	4
ENSG00000121964	FALSE	0.018784659	Neurology	OMICS	2
ENSG00000268104	FALSE	0.018735781	Neurology	OMICS	4
ENSG00000161202	FALSE	0.018731117	Neurology	OMICS	3
ENSG00000142507	FALSE	0.018723603	Neurology	OMICS	4
ENSG00000171189	FALSE	0.018675264	Neurology	OMICS	3
ENSG00000149403	FALSE	0.018659957	Neurology	OMICS	2
ENSG00000163283	FALSE	0.018650558	Neurology	OMICS	3
ENSG00000125686	FALSE	0.018638719	Neurology	OMICS	3
ENSG00000087303	FALSE	0.018619457	Neurology	OMICS	4
ENSG00000110315	FALSE	0.018616669	Neurology	OMICS	4
ENSG00000274070	FALSE	0.018596439	Neurology	OMICS	4
ENSG00000135912	FALSE	0.018595925	Neurology	OMICS	4
ENSG00000197959	FALSE	0.018560162	Neurology	OMICS	2
ENSG00000066651	FALSE	0.018545276	Neurology	OMICS	3
ENSG00000153253	TRUE	0.018536068	Neurology	OMICS	3
ENSG00000125967	FALSE	0.01851955	Neurology	OMICS	4
ENSG00000186335	FALSE	0.01849762	Neurology	OMICS	3
ENSG00000141376	FALSE	0.018482877	Neurology	OMICS	3
ENSG00000221946	FALSE	0.018472105	Neurology	OMICS	2
ENSG00000129170	FALSE	0.018457811	Neurology	OMICS	4
ENSG00000104517	FALSE	0.018454775	Neurology	OMICS	4
ENSG00000138604	FALSE	0.018405769	Neurology	OMICS	3
ENSG00000106278	FALSE	0.018404037	Neurology	OMICS	3
ENSG00000140992	FALSE	0.018397924	Neurology	OMICS	3
ENSG00000184867	FALSE	0.018393338	Neurology	OMICS	3
ENSG00000006576	FALSE	0.018390596	Neurology	OMICS	3
ENSG00000167291	FALSE	0.018378863	Neurology	OMICS	2
ENSG00000143811	FALSE	0.018356692	Neurology	OMICS	3
ENSG00000109618	FALSE	0.018348396	Neurology	OMICS	4
ENSG00000033178	FALSE	0.018311238	Neurology	OMICS	4
ENSG00000048991	FALSE	0.018265394	Neurology	OMICS	2
ENSG00000099785	FALSE	0.018265346	Neurology	OMICS	2
ENSG00000181240	FALSE	0.018262671	Neurology	OMICS	4
ENSG00000161896	FALSE	0.018247604	Neurology	OMICS	3
ENSG00000198133	FALSE	0.018240187	Neurology	OMICS	3
ENSG00000123358	FALSE	0.018235192	Neurology	OMICS	4
ENSG00000103356	FALSE	0.0182166	Neurology	OMICS	3
ENSG00000140323	FALSE	0.018214054	Neurology	OMICS	4
ENSG00000176095	FALSE	0.018208608	Neurology	OMICS	2
ENSG00000006125	FALSE	0.018200118	Neurology	OMICS	3
ENSG00000125821	FALSE	0.018174447	Neurology	OMICS	4
ENSG00000134775	FALSE	0.018171746	Neurology	OMICS	3
ENSG00000198855	FALSE	0.018157577	Neurology	OMICS	2
ENSG00000275023	FALSE	0.018136948	Neurology	OMICS	4
ENSG00000143570	FALSE	0.018135294	Neurology	OMICS	4
ENSG00000170871	FALSE	0.01809046	Neurology	OMICS	4
ENSG00000127995	FALSE	0.01808124	Neurology	OMICS	2
ENSG00000151690	FALSE	0.01806184	Neurology	OMICS	4
ENSG00000139505	FALSE	0.018051928	Neurology	OMICS	4
ENSG00000197818	FALSE	0.018039847	Neurology	OMICS	4
ENSG00000138073	FALSE	0.018039064	Neurology	OMICS	4
ENSG00000117984	TRUE	0.018031565	Neurology	OMICS	2
ENSG00000242689	FALSE	0.01802268	Neurology	OMICS	3
ENSG00000079459	FALSE	0.018002506	Neurology	OMICS	3
ENSG00000119242	FALSE	0.017992733	Neurology	OMICS	2
ENSG00000110955	FALSE	0.017989423	Neurology	OMICS	4
ENSG00000116254	FALSE	0.017985335	Neurology	OMICS	2
ENSG00000125107	FALSE	0.017984323	Neurology	OMICS	3
ENSG00000155961	FALSE	0.01797136	Neurology	OMICS	3
ENSG00000198881	FALSE	0.017957168	Neurology	OMICS	3
ENSG00000142065	FALSE	0.017946584	Neurology	OMICS	4
ENSG00000220205	FALSE	0.01793568	Neurology	OMICS	2
ENSG00000160710	FALSE	0.017932758	Neurology	OMICS	4
ENSG00000135439	FALSE	0.017931672	Neurology	OMICS	3
ENSG00000169682	FALSE	0.017914804	Neurology	OMICS	2
ENSG00000179915	TRUE	0.017906751	Neurology	OMICS	5
ENSG00000162869	FALSE	0.017873306	Neurology	OMICS	3
ENSG00000086475	FALSE	0.017870009	Neurology	OMICS	3
ENSG00000052795	FALSE	0.017847944	Neurology	OMICS	5
ENSG00000113580	FALSE	0.017840823	Neurology	OMICS	4
ENSG00000102383	FALSE	0.0178154	Neurology	OMICS	3
ENSG00000003989	FALSE	0.017808659	Neurology	OMICS	2
ENSG00000162885	TRUE	0.017792419	Neurology	OMICS	2
ENSG00000262814	FALSE	0.017787904	Neurology	OMICS	2
ENSG00000122970	FALSE	0.017757935	Neurology	OMICS	3
ENSG00000145147	FALSE	0.017743595	Neurology	OMICS	4
ENSG00000213339	FALSE	0.017736772	Neurology	OMICS	3
ENSG00000167733	FALSE	0.017726341	Neurology	OMICS	2
ENSG00000122642	FALSE	0.017725486	Neurology	OMICS	4
ENSG00000111325	FALSE	0.017723652	Neurology	OMICS	3
ENSG00000138772	FALSE	0.017714266	Neurology	OMICS	2
ENSG00000168092	FALSE	0.017708333	Neurology	OMICS	4
ENSG00000011485	FALSE	0.017646331	Neurology	OMICS	4
ENSG00000108840	FALSE	0.017642703	Neurology	OMICS	4
ENSG00000186174	FALSE	0.017631508	Neurology	OMICS	3
ENSG00000100714	FALSE	0.01762932	Neurology	OMICS	1
ENSG00000148090	FALSE	0.017610913	Neurology	OMICS	3
ENSG00000167552	FALSE	0.01761022	Neurology	OMICS	2
ENSG00000114353	FALSE	0.017577467	Neurology	OMICS	4
ENSG00000188869	FALSE	0.017551286	Neurology	OMICS	2
ENSG00000186814	FALSE	0.01751749	Neurology	OMICS	4
ENSG00000102104	FALSE	0.017498102	Neurology	OMICS	2
ENSG00000181804	FALSE	0.017495167	Neurology	OMICS	3
ENSG00000011465	FALSE	0.017493863	Neurology	OMICS	3
ENSG00000198081	FALSE	0.017486874	Neurology	OMICS	3
ENSG00000128617	FALSE	0.0174782	Neurology	OMICS	4
ENSG00000105642	FALSE	0.017478036	Neurology	OMICS	2
ENSG00000185164	FALSE	0.017459352	Neurology	OMICS	3
ENSG00000089916	FALSE	0.017449033	Neurology	OMICS	4
ENSG00000156958	FALSE	0.01744197	Neurology	OMICS	3
ENSG00000245680	FALSE	0.017419854	Neurology	OMICS	3
ENSG00000177119	FALSE	0.017410267	Neurology	OMICS	3
ENSG00000079308	FALSE	0.017409867	Neurology	OMICS	4
ENSG00000110148	FALSE	0.017409468	Neurology	OMICS	4
ENSG00000117448	FALSE	0.017402422	Neurology	OMICS	2
ENSG00000036672	FALSE	0.017387262	Neurology	OMICS	3
ENSG00000138363	FALSE	0.017386006	Neurology	OMICS	2
ENSG00000107562	FALSE	0.01738556	Neurology	OMICS	4
ENSG00000230124	FALSE	0.017382978	Neurology	OMICS	4
ENSG00000133169	FALSE	0.01738095	Neurology	OMICS	2
ENSG00000100228	FALSE	0.017350703	Neurology	OMICS	2
ENSG00000140043	FALSE	0.017333973	Neurology	OMICS	4
ENSG00000146216	FALSE	0.017322395	Neurology	OMICS	4
ENSG00000111319	FALSE	0.017302722	Neurology	OMICS	4
ENSG00000116786	FALSE	0.017299065	Neurology	OMICS	4
ENSG00000109756	FALSE	0.017295767	Neurology	OMICS	3
ENSG00000119760	FALSE	0.017294673	Neurology	OMICS	2
ENSG00000113140	FALSE	0.01728627	Neurology	OMICS	4
ENSG00000144036	FALSE	0.017284675	Neurology	OMICS	3
ENSG00000139842	FALSE	0.017283266	Neurology	OMICS	4
ENSG00000129484	FALSE	0.01724963	Neurology	OMICS	2
ENSG00000204271	FALSE	0.017192744	Neurology	OMICS	3
ENSG00000100321	FALSE	0.017191736	Neurology	OMICS	3
ENSG00000018189	FALSE	0.01718542	Neurology	OMICS	4
ENSG00000156097	FALSE	0.017176146	Neurology	OMICS	4
ENSG00000079393	FALSE	0.017136779	Neurology	OMICS	3
ENSG00000136754	FALSE	0.017131945	Neurology	OMICS	4
ENSG00000139116	FALSE	0.017120458	Neurology	OMICS	2
ENSG00000187553	FALSE	0.01711665	Neurology	OMICS	3
ENSG00000182601	FALSE	0.017115157	Neurology	OMICS	3
ENSG00000084764	FALSE	0.01711481	Neurology	OMICS	3
ENSG00000080815	FALSE	0.017105782	Neurology	OMICS	4
ENSG00000079785	FALSE	0.01709747	Neurology	OMICS	2
ENSG00000151929	TRUE	0.017097278	Neurology	OMICS	1
ENSG00000160781	FALSE	0.017064542	Neurology	OMICS	4
ENSG00000105889	FALSE	0.01706371	Neurology	OMICS	2
ENSG00000128654	FALSE	0.017056162	Neurology	OMICS	4
ENSG00000153827	FALSE	0.017039286	Neurology	OMICS	3
ENSG00000136143	FALSE	0.017035127	Neurology	OMICS	4
ENSG00000138442	FALSE	0.017029593	Neurology	OMICS	2
ENSG00000164818	FALSE	0.017029043	Neurology	OMICS	1
ENSG00000135823	FALSE	0.017026681	Neurology	OMICS	3
ENSG00000181409	FALSE	0.017012361	Neurology	OMICS	4
ENSG00000167393	FALSE	0.017009571	Neurology	OMICS	3
ENSG00000118096	FALSE	0.016991593	Neurology	OMICS	4
ENSG00000125851	FALSE	0.016963946	Neurology	OMICS	4
ENSG00000110665	FALSE	0.016951792	Neurology	OMICS	4
ENSG00000127585	FALSE	0.01692862	Neurology	OMICS	2
ENSG00000179546	FALSE	0.016928589	Neurology	OMICS	2
ENSG00000118961	FALSE	0.016927034	Neurology	OMICS	3
ENSG00000120279	FALSE	0.016917713	Neurology	OMICS	4
ENSG00000133985	FALSE	0.016914025	Neurology	OMICS	3
ENSG00000147113	FALSE	0.016894167	Neurology	OMICS	4
ENSG00000115593	FALSE	0.016892338	Neurology	OMICS	1
ENSG00000144867	FALSE	0.016883502	Neurology	OMICS	3
ENSG00000100307	FALSE	0.016883058	Neurology	OMICS	4
ENSG00000132763	FALSE	0.01686081	Neurology	OMICS	3
ENSG00000204619	FALSE	0.016860787	Neurology	OMICS	3
ENSG00000009954	FALSE	0.01680297	Neurology	OMICS	3
ENSG00000079156	FALSE	0.016795998	Neurology	OMICS	3
ENSG00000152223	FALSE	0.016789779	Neurology	OMICS	3
ENSG00000070729	FALSE	0.016767863	Neurology	OMICS	4
ENSG00000177301	FALSE	0.016755981	Neurology	OMICS	5
ENSG00000171873	FALSE	0.016751166	Neurology	OMICS	4
ENSG00000126950	FALSE	0.01674125	Neurology	OMICS	1
ENSG00000080573	FALSE	0.016731849	Neurology	OMICS	3
ENSG00000091129	FALSE	0.01672475	Neurology	OMICS	2
ENSG00000144029	FALSE	0.01672359	Neurology	OMICS	3
ENSG00000100804	FALSE	0.016715452	Neurology	OMICS	5
ENSG00000120324	FALSE	0.016673082	Neurology	OMICS	3
ENSG00000103018	FALSE	0.016647179	Neurology	OMICS	4
ENSG00000196277	FALSE	0.016613405	Neurology	OMICS	5
ENSG00000116871	FALSE	0.016608872	Neurology	OMICS	2
ENSG00000162630	FALSE	0.016593723	Neurology	OMICS	4
ENSG00000120693	FALSE	0.01658182	Neurology	OMICS	2
ENSG00000134716	FALSE	0.01658165	Neurology	OMICS	5
ENSG00000054803	FALSE	0.016578874	Neurology	OMICS	4
ENSG00000137409	FALSE	0.01657809	Neurology	OMICS	4
ENSG00000147642	FALSE	0.016570395	Neurology	OMICS	3
ENSG00000159063	FALSE	0.016564747	Neurology	OMICS	4
ENSG00000177034	FALSE	0.01656324	Neurology	OMICS	2
ENSG00000164209	FALSE	0.016561927	Neurology	OMICS	2
ENSG00000154143	FALSE	0.01653358	Neurology	OMICS	2
ENSG00000152749	FALSE	0.016526734	Neurology	OMICS	3
ENSG00000165271	FALSE	0.016517004	Neurology	OMICS	4
ENSG00000151065	FALSE	0.016510483	Neurology	OMICS	4
ENSG00000196776	FALSE	0.01646602	Neurology	OMICS	1
ENSG00000221823	FALSE	0.016451115	Neurology	OMICS	2
ENSG00000173442	FALSE	0.016423872	Neurology	OMICS	4
ENSG00000112624	FALSE	0.01642126	Neurology	OMICS	3
ENSG00000105220	FALSE	0.016417455	Neurology	OMICS	4
ENSG00000132702	FALSE	0.016395772	Neurology	OMICS	2
ENSG00000100167	FALSE	0.016390389	Neurology	OMICS	2
ENSG00000119048	FALSE	0.01638352	Neurology	OMICS	3
ENSG00000087085	FALSE	0.016369801	Neurology	OMICS	5
ENSG00000215440	FALSE	0.016347442	Neurology	OMICS	4
ENSG00000138768	FALSE	0.016310746	Neurology	OMICS	3
ENSG00000132718	FALSE	0.016296698	Neurology	OMICS	2
ENSG00000162959	FALSE	0.016292518	Neurology	OMICS	3
ENSG00000136750	FALSE	0.016286504	Neurology	OMICS	2
ENSG00000130540	FALSE	0.016271705	Neurology	OMICS	5
ENSG00000137168	FALSE	0.016241241	Neurology	OMICS	4
ENSG00000174996	FALSE	0.016240349	Neurology	OMICS	4
ENSG00000100084	FALSE	0.016230417	Neurology	OMICS	4
ENSG00000122367	TRUE	0.016219039	Neurology	OMICS	5
ENSG00000175216	FALSE	0.016211113	Neurology	OMICS	3
ENSG00000085662	FALSE	0.016202856	Neurology	OMICS	3
ENSG00000072401	FALSE	0.016192423	Neurology	OMICS	3
ENSG00000100023	FALSE	0.01615811	Neurology	OMICS	3
ENSG00000185386	FALSE	0.016153146	Neurology	OMICS	4
ENSG00000110025	FALSE	0.016152252	Neurology	OMICS	2
ENSG00000167193	FALSE	0.016148334	Neurology	OMICS	2
ENSG00000187902	FALSE	0.01612541	Neurology	OMICS	3
ENSG00000263155	FALSE	0.016110506	Neurology	OMICS	4
ENSG00000103269	FALSE	0.016099822	Neurology	OMICS	3
ENSG00000183722	FALSE	0.0160875	Neurology	OMICS	4
ENSG00000148123	FALSE	0.016055211	Neurology	OMICS	3
ENSG00000254245	FALSE	0.016047547	Neurology	OMICS	3
ENSG00000185261	FALSE	0.016002726	Neurology	OMICS	4
ENSG00000082556	FALSE	0.01599789	Neurology	OMICS	3
ENSG00000135469	FALSE	0.015990715	Neurology	OMICS	4
ENSG00000148019	FALSE	0.015984453	Neurology	OMICS	3
ENSG00000148450	FALSE	0.015979188	Neurology	OMICS	3
ENSG00000134287	FALSE	0.015973903	Neurology	OMICS	2
ENSG00000242732	FALSE	0.015972756	Neurology	OMICS	4
ENSG00000174456	FALSE	0.015969692	Neurology	OMICS	4
ENSG00000085449	FALSE	0.01596378	Neurology	OMICS	3
ENSG00000198626	FALSE	0.015960403	Neurology	OMICS	4
ENSG00000074657	FALSE	0.0159599	Neurology	OMICS	4
ENSG00000108219	FALSE	0.015948543	Neurology	OMICS	2
ENSG00000039523	FALSE	0.015936725	Neurology	OMICS	2
ENSG00000179632	FALSE	0.0159352	Neurology	OMICS	3
ENSG00000147601	FALSE	0.01593312	Neurology	OMICS	4
ENSG00000156113	FALSE	0.015932597	Neurology	OMICS	5
ENSG00000155897	FALSE	0.015922979	Neurology	OMICS	3
ENSG00000188342	FALSE	0.01589899	Neurology	OMICS	4
ENSG00000077782	FALSE	0.01588714	Neurology	OMICS	3
ENSG00000144426	FALSE	0.015880654	Neurology	OMICS	3
ENSG00000175206	FALSE	0.015868824	Neurology	OMICS	4
ENSG00000176108	FALSE	0.015857002	Neurology	OMICS	4
ENSG00000175155	FALSE	0.01584565	Neurology	OMICS	2
ENSG00000111785	FALSE	0.01583936	Neurology	OMICS	3
ENSG00000167220	FALSE	0.01583911	Neurology	OMICS	1
ENSG00000137507	FALSE	0.015837688	Neurology	OMICS	4
ENSG00000084628	FALSE	0.015835334	Neurology	OMICS	4
ENSG00000138031	FALSE	0.015822593	Neurology	OMICS	4
ENSG00000112339	FALSE	0.015810428	Neurology	OMICS	4
ENSG00000169718	FALSE	0.015802106	Neurology	OMICS	4
ENSG00000116005	FALSE	0.015787117	Neurology	OMICS	2
ENSG00000139160	FALSE	0.01578502	Neurology	OMICS	3
ENSG00000115827	FALSE	0.0157768	Neurology	OMICS	3
ENSG00000168528	FALSE	0.015771959	Neurology	OMICS	4
ENSG00000174740	FALSE	0.015746249	Neurology	OMICS	4
ENSG00000145882	FALSE	0.015740981	Neurology	OMICS	4
ENSG00000108439	TRUE	0.01573203	Neurology	OMICS	3
ENSG00000115419	FALSE	0.015730686	Neurology	OMICS	3
ENSG00000241258	FALSE	0.01572647	Neurology	OMICS	3
ENSG00000136238	FALSE	0.015721653	Neurology	OMICS	3
ENSG00000154864	FALSE	0.015713831	Neurology	OMICS	3
ENSG00000123908	FALSE	0.015709164	Neurology	OMICS	3
ENSG00000108773	FALSE	0.015705958	Neurology	OMICS	2
ENSG00000164082	FALSE	0.015668781	Neurology	OMICS	3
ENSG00000214655	FALSE	0.015584247	Neurology	OMICS	4
ENSG00000102032	FALSE	0.01556662	Neurology	OMICS	4
ENSG00000186522	FALSE	0.015565888	Neurology	OMICS	2
ENSG00000025156	FALSE	0.015552669	Neurology	OMICS	4
ENSG00000163406	FALSE	0.015550756	Neurology	OMICS	3
ENSG00000198431	FALSE	0.015533174	Neurology	OMICS	3
ENSG00000100997	FALSE	0.015521262	Neurology	OMICS	4
ENSG00000095383	FALSE	0.015517738	Neurology	OMICS	2
ENSG00000136478	FALSE	0.015493069	Neurology	OMICS	3
ENSG00000168763	FALSE	0.0154833915	Neurology	OMICS	3
ENSG00000102174	FALSE	0.015460664	Neurology	OMICS	2
ENSG00000126524	FALSE	0.015457522	Neurology	OMICS	3
ENSG00000109689	FALSE	0.015454096	Neurology	OMICS	3
ENSG00000140488	FALSE	0.015441006	Neurology	OMICS	4
ENSG00000105137	FALSE	0.015428672	Neurology	OMICS	4
ENSG00000010322	FALSE	0.015423494	Neurology	OMICS	3
ENSG00000211456	FALSE	0.015422278	Neurology	OMICS	3
ENSG00000138002	FALSE	0.01541295	Neurology	OMICS	5
ENSG00000137124	FALSE	0.015404468	Neurology	OMICS	4
ENSG00000205869	FALSE	0.015401562	Neurology	OMICS	4
ENSG00000137273	FALSE	0.015382528	Neurology	OMICS	3
ENSG00000186469	FALSE	0.01538242	Neurology	OMICS	2
ENSG00000100554	FALSE	0.015347007	Neurology	OMICS	4
ENSG00000122126	FALSE	0.015298028	Neurology	OMICS	4
ENSG00000166317	FALSE	0.015293754	Neurology	OMICS	3
ENSG00000103150	FALSE	0.015288153	Neurology	OMICS	3
ENSG00000178921	FALSE	0.0152874645	Neurology	OMICS	4
ENSG00000105963	FALSE	0.015283976	Neurology	OMICS	2
ENSG00000105143	FALSE	0.015271336	Neurology	OMICS	4
ENSG00000180251	FALSE	0.015246016	Neurology	OMICS	3
ENSG00000008294	FALSE	0.015237835	Neurology	OMICS	4
ENSG00000186868	FALSE	0.015206135	Neurology	OMICS	4
ENSG00000124574	FALSE	0.015196669	Neurology	OMICS	2
ENSG00000198785	FALSE	0.015194456	Neurology	OMICS	3
ENSG00000023516	FALSE	0.015188657	Neurology	OMICS	4
ENSG00000071991	FALSE	0.015187387	Neurology	OMICS	4
ENSG00000168329	FALSE	0.01516634	Neurology	OMICS	4
ENSG00000165629	FALSE	0.0151656205	Neurology	OMICS	3
ENSG00000147592	FALSE	0.015148717	Neurology	OMICS	4
ENSG00000142892	FALSE	0.015136884	Neurology	OMICS	4
ENSG00000028203	FALSE	0.015110021	Neurology	OMICS	3
ENSG00000102804	FALSE	0.015108518	Neurology	OMICS	4
ENSG00000091513	FALSE	0.015106757	Neurology	OMICS	4
ENSG00000103723	FALSE	0.015103417	Neurology	OMICS	4
ENSG00000099904	FALSE	0.015078462	Neurology	OMICS	5
ENSG00000183072	FALSE	0.01506485	Neurology	OMICS	4
ENSG00000109158	FALSE	0.015061263	Neurology	OMICS	4
ENSG00000115525	TRUE	0.015059213	Neurology	OMICS	3
ENSG00000067225	FALSE	0.015057028	Neurology	OMICS	4
ENSG00000163328	FALSE	0.015043272	Neurology	OMICS	3
ENSG00000168785	FALSE	0.015031166	Neurology	OMICS	2
ENSG00000182809	FALSE	0.015004541	Neurology	OMICS	2
ENSG00000188706	FALSE	0.014977608	Neurology	OMICS	3
ENSG00000188895	FALSE	0.014968057	Neurology	OMICS	4
ENSG00000100888	FALSE	0.014943232	Neurology	OMICS	3
ENSG00000111058	FALSE	0.01494286	Neurology	OMICS	3
ENSG00000014123	FALSE	0.01492111	Neurology	OMICS	2
ENSG00000148700	FALSE	0.014907981	Neurology	OMICS	2
ENSG00000074054	FALSE	0.01489052	Neurology	OMICS	3
ENSG00000005882	FALSE	0.014880304	Neurology	OMICS	1
ENSG00000112667	FALSE	0.014840722	Neurology	OMICS	4
ENSG00000071794	FALSE	0.014831043	Neurology	OMICS	4
ENSG00000160216	FALSE	0.01481967	Neurology	OMICS	2
ENSG00000171056	FALSE	0.014817756	Neurology	OMICS	3
ENSG00000198380	TRUE	0.0148054315	Neurology	OMICS	3
ENSG00000213760	FALSE	0.014795052	Neurology	OMICS	2
ENSG00000146648	FALSE	0.014775839	Neurology	OMICS	3
ENSG00000183354	FALSE	0.014767908	Neurology	OMICS	2
ENSG00000112308	FALSE	0.014756582	Neurology	OMICS	2
ENSG00000167645	FALSE	0.014743775	Neurology	OMICS	2
ENSG00000154096	FALSE	0.01474226	Neurology	OMICS	4
ENSG00000170801	FALSE	0.014737274	Neurology	OMICS	4
ENSG00000185697	FALSE	0.014736768	Neurology	OMICS	3
ENSG00000067208	FALSE	0.01473251	Neurology	OMICS	3
ENSG00000145293	FALSE	0.014730856	Neurology	OMICS	2
ENSG00000049759	TRUE	0.01472943	Neurology	OMICS	4
ENSG00000124164	FALSE	0.014728379	Neurology	OMICS	2
ENSG00000084623	FALSE	0.014639684	Neurology	OMICS	3
ENSG00000157219	FALSE	0.014637806	Neurology	OMICS	2
ENSG00000142784	FALSE	0.014616288	Neurology	OMICS	4
ENSG00000109832	FALSE	0.014613781	Neurology	OMICS	4
ENSG00000171155	FALSE	0.014610877	Neurology	OMICS	2
ENSG00000198612	FALSE	0.014609135	Neurology	OMICS	4
ENSG00000079462	FALSE	0.014608515	Neurology	OMICS	3
ENSG00000109107	FALSE	0.014594904	Neurology	OMICS	4
ENSG00000162512	FALSE	0.014570237	Neurology	OMICS	3
ENSG00000161835	FALSE	0.014565177	Neurology	OMICS	3
ENSG00000128311	FALSE	0.014548303	Neurology	OMICS	3
ENSG00000126821	FALSE	0.014531631	Neurology	OMICS	2
ENSG00000172803	FALSE	0.014513534	Neurology	OMICS	4
ENSG00000049860	FALSE	0.014512033	Neurology	OMICS	2
ENSG00000165795	FALSE	0.014483856	Neurology	OMICS	5
ENSG00000240230	FALSE	0.014482249	Neurology	OMICS	4
ENSG00000137106	FALSE	0.014461962	Neurology	OMICS	3
ENSG00000153902	FALSE	0.014457557	Neurology	OMICS	1
ENSG00000185278	FALSE	0.014445408	Neurology	OMICS	4
ENSG00000103064	FALSE	0.014437136	Neurology	OMICS	2
ENSG00000117625	FALSE	0.0144305965	Neurology	OMICS	2
ENSG00000174437	FALSE	0.0144300265	Neurology	OMICS	3
ENSG00000168297	FALSE	0.0144243315	Neurology	OMICS	3
ENSG00000117016	FALSE	0.0144224	Neurology	OMICS	1
ENSG00000158987	FALSE	0.014406643	Neurology	OMICS	4
ENSG00000108309	FALSE	0.014403976	Neurology	OMICS	3
ENSG00000163041	FALSE	0.014395028	Neurology	OMICS	4
ENSG00000102452	FALSE	0.014394947	Neurology	OMICS	3
ENSG00000212864	FALSE	0.014392559	Neurology	OMICS	3
ENSG00000188716	FALSE	0.01438627	Neurology	OMICS	1
ENSG00000213965	FALSE	0.014377753	Neurology	OMICS	3
ENSG00000198689	TRUE	0.014376591	Neurology	OMICS	2
ENSG00000169213	FALSE	0.0143730445	Neurology	OMICS	4
ENSG00000165661	FALSE	0.014363841	Neurology	OMICS	2
ENSG00000004059	FALSE	0.014359972	Neurology	OMICS	3
ENSG00000093010	FALSE	0.014344209	Neurology	OMICS	4
ENSG00000168280	FALSE	0.014332517	Neurology	OMICS	4
ENSG00000160584	FALSE	0.014327889	Neurology	OMICS	3
ENSG00000171126	FALSE	0.0143207535	Neurology	OMICS	4
ENSG00000148408	FALSE	0.014319959	Neurology	OMICS	2
ENSG00000169564	FALSE	0.014317381	Neurology	OMICS	2
ENSG00000163412	FALSE	0.01431646	Neurology	OMICS	4
ENSG00000143106	FALSE	0.014313855	Neurology	OMICS	3
ENSG00000108786	FALSE	0.014309442	Neurology	OMICS	3
ENSG00000131044	FALSE	0.014309079	Neurology	OMICS	4
ENSG00000145349	FALSE	0.014303054	Neurology	OMICS	4
ENSG00000178761	FALSE	0.014298652	Neurology	OMICS	3
ENSG00000110583	FALSE	0.014296583	Neurology	OMICS	4
ENSG00000185742	FALSE	0.014295346	Neurology	OMICS	1
ENSG00000116604	FALSE	0.0142929675	Neurology	OMICS	4
ENSG00000102158	FALSE	0.014292692	Neurology	OMICS	2
ENSG00000118454	FALSE	0.014284989	Neurology	OMICS	3
ENSG00000116983	FALSE	0.014278028	Neurology	OMICS	3
ENSG00000065802	FALSE	0.01426789	Neurology	OMICS	4
ENSG00000110057	FALSE	0.014262895	Neurology	OMICS	4
ENSG00000213639	FALSE	0.014255643	Neurology	OMICS	3
ENSG00000131100	FALSE	0.014248416	Neurology	OMICS	2
ENSG00000159251	FALSE	0.014247772	Neurology	OMICS	1
ENSG00000020577	FALSE	0.014227287	Neurology	OMICS	3
ENSG00000224531	FALSE	0.014226378	Neurology	OMICS	3
ENSG00000145864	FALSE	0.014196771	Neurology	OMICS	3
ENSG00000167123	FALSE	0.014188291	Neurology	OMICS	3
ENSG00000137267	FALSE	0.0141846305	Neurology	OMICS	3
ENSG00000170145	FALSE	0.01417869	Neurology	OMICS	4
ENSG00000073417	FALSE	0.014175371	Neurology	OMICS	2
ENSG00000109339	FALSE	0.014160998	Neurology	OMICS	4
ENSG00000102054	FALSE	0.014160193	Neurology	OMICS	4
ENSG00000128923	FALSE	0.014141081	Neurology	OMICS	3
ENSG00000143434	FALSE	0.014121877	Neurology	OMICS	3
ENSG00000148604	FALSE	0.0141039165	Neurology	OMICS	3
ENSG00000102978	FALSE	0.014091689	Neurology	OMICS	3
ENSG00000131018	TRUE	0.014088793	Neurology	OMICS	2
ENSG00000272333	FALSE	0.014088787	Neurology	OMICS	4
ENSG00000103647	FALSE	0.014085523	Neurology	OMICS	3
ENSG00000141569	FALSE	0.014083516	Neurology	OMICS	2
ENSG00000067955	FALSE	0.014081827	Neurology	OMICS	3
ENSG00000166922	FALSE	0.01408088	Neurology	OMICS	4
ENSG00000036448	FALSE	0.014057545	Neurology	OMICS	5
ENSG00000143858	FALSE	0.014045733	Neurology	OMICS	3
ENSG00000101346	FALSE	0.014036545	Neurology	OMICS	3
ENSG00000048028	FALSE	0.014036017	Neurology	OMICS	2
ENSG00000177469	FALSE	0.014032994	Neurology	OMICS	3
ENSG00000198756	FALSE	0.0140318135	Neurology	OMICS	5
ENSG00000102710	FALSE	0.014031504	Neurology	OMICS	4
ENSG00000133619	FALSE	0.014030943	Neurology	OMICS	2
ENSG00000145335	FALSE	0.014024678	Neurology	OMICS	4
ENSG00000147650	FALSE	0.014022634	Neurology	OMICS	2
ENSG00000100284	FALSE	0.014020261	Neurology	OMICS	3
ENSG00000165300	FALSE	0.01400366	Neurology	OMICS	4
ENSG00000070087	FALSE	0.014001757	Neurology	OMICS	4
ENSG00000139433	FALSE	0.013983152	Neurology	OMICS	4
ENSG00000102038	FALSE	0.013982238	Neurology	OMICS	4
ENSG00000014641	FALSE	0.013965314	Neurology	OMICS	3
ENSG00000166313	FALSE	0.013960903	Neurology	OMICS	3
ENSG00000124214	FALSE	0.013958644	Neurology	OMICS	4
ENSG00000136273	FALSE	0.01394496	Neurology	OMICS	4
ENSG00000261678	FALSE	0.013933491	Neurology	OMICS	3
ENSG00000135424	TRUE	0.013928525	Neurology	OMICS	3
ENSG00000146729	FALSE	0.013919673	Neurology	OMICS	4
ENSG00000119682	FALSE	0.013916003	Neurology	OMICS	3
ENSG00000149262	FALSE	0.013903392	Neurology	OMICS	3
ENSG00000213585	FALSE	0.013901248	Neurology	OMICS	2
ENSG00000158292	FALSE	0.013899614	Neurology	OMICS	2
ENSG00000188566	FALSE	0.013897405	Neurology	OMICS	2
ENSG00000196455	FALSE	0.013893987	Neurology	OMICS	4
ENSG00000155085	FALSE	0.013891407	Neurology	OMICS	2
ENSG00000131778	FALSE	0.013882599	Neurology	OMICS	2
ENSG00000165637	FALSE	0.013862416	Neurology	OMICS	3
ENSG00000120057	FALSE	0.01386091	Neurology	OMICS	2
ENSG00000099797	FALSE	0.013851671	Neurology	OMICS	2
ENSG00000108433	TRUE	0.013847516	Neurology	OMICS	3
ENSG00000165704	FALSE	0.01383699	Neurology	OMICS	4
ENSG00000157542	FALSE	0.013814099	Neurology	OMICS	2
ENSG00000076108	FALSE	0.013808202	Neurology	OMICS	2
ENSG00000112379	FALSE	0.013804145	Neurology	OMICS	3
ENSG00000172159	FALSE	0.013800316	Neurology	OMICS	4
ENSG00000150456	FALSE	0.013771718	Neurology	OMICS	3
ENSG00000161265	FALSE	0.01376006	Neurology	OMICS	4
ENSG00000150867	FALSE	0.013754961	Neurology	OMICS	3
ENSG00000173599	FALSE	0.013746516	Neurology	OMICS	3
ENSG00000112852	FALSE	0.013739561	Neurology	OMICS	4
ENSG00000116984	FALSE	0.01372361	Neurology	OMICS	1
ENSG00000183283	FALSE	0.013710135	Neurology	OMICS	4
ENSG00000087301	FALSE	0.013703674	Neurology	OMICS	3
ENSG00000163638	FALSE	0.0136928	Neurology	OMICS	2
ENSG00000021762	FALSE	0.013673526	Neurology	OMICS	4
ENSG00000010282	FALSE	0.013664474	Neurology	OMICS	2
ENSG00000135070	FALSE	0.013658512	Neurology	OMICS	3
ENSG00000182985	FALSE	0.013643848	Neurology	OMICS	3
ENSG00000177666	TRUE	0.013642738	Neurology	OMICS	4
ENSG00000196943	FALSE	0.013634334	Neurology	OMICS	5
ENSG00000146067	FALSE	0.013624411	Neurology	OMICS	4
ENSG00000106305	FALSE	0.013621418	Neurology	OMICS	4
ENSG00000100116	FALSE	0.013620753	Neurology	OMICS	3
ENSG00000006534	FALSE	0.0136191	Neurology	OMICS	3
ENSG00000126461	FALSE	0.013607639	Neurology	OMICS	3
ENSG00000138430	FALSE	0.013605591	Neurology	OMICS	4
ENSG00000115107	FALSE	0.013595017	Neurology	OMICS	4
ENSG00000169031	FALSE	0.01358443	Neurology	OMICS	4
ENSG00000100626	FALSE	0.013580923	Neurology	OMICS	3
ENSG00000158079	FALSE	0.013542828	Neurology	OMICS	4
ENSG00000100227	FALSE	0.0135406675	Neurology	OMICS	3
ENSG00000175893	FALSE	0.013539114	Neurology	OMICS	2
ENSG00000101306	FALSE	0.013518902	Neurology	OMICS	4
ENSG00000125249	FALSE	0.013497419	Neurology	OMICS	3
ENSG00000170961	FALSE	0.013495668	Neurology	OMICS	3
ENSG00000132382	FALSE	0.013488864	Neurology	OMICS	2
ENSG00000153093	FALSE	0.013475183	Neurology	OMICS	3
ENSG00000063761	FALSE	0.013470449	Neurology	OMICS	4
ENSG00000100156	FALSE	0.013456306	Neurology	OMICS	3
ENSG00000205927	FALSE	0.0134475995	Neurology	OMICS	4
ENSG00000171962	FALSE	0.013416554	Neurology	OMICS	4
ENSG00000009335	FALSE	0.013414895	Neurology	OMICS	2
ENSG00000174233	FALSE	0.01340866	Neurology	OMICS	4
ENSG00000204257	FALSE	0.013405161	Neurology	OMICS	3
ENSG00000123200	FALSE	0.013386657	Neurology	OMICS	3
ENSG00000164303	FALSE	0.013366054	Neurology	OMICS	4
ENSG00000136720	FALSE	0.013359026	Neurology	OMICS	3
ENSG00000114735	FALSE	0.013340473	Neurology	OMICS	3
ENSG00000185716	FALSE	0.013323945	Neurology	OMICS	4
ENSG00000146005	FALSE	0.013318348	Neurology	OMICS	2
ENSG00000177363	FALSE	0.013315822	Neurology	OMICS	3
ENSG00000148690	FALSE	0.013306442	Neurology	OMICS	3
ENSG00000134452	FALSE	0.013294169	Neurology	OMICS	2
ENSG00000108774	FALSE	0.013285577	Neurology	OMICS	3
ENSG00000105409	TRUE	0.013280034	Neurology	OMICS	5
ENSG00000185324	FALSE	0.01327164	Neurology	OMICS	4
ENSG00000138162	FALSE	0.013270441	Neurology	OMICS	2
ENSG00000240303	FALSE	0.013269241	Neurology	OMICS	3
ENSG00000182253	FALSE	0.013266964	Neurology	OMICS	5
ENSG00000155100	FALSE	0.013259206	Neurology	OMICS	2
ENSG00000141562	FALSE	0.01325847	Neurology	OMICS	3
ENSG00000137831	FALSE	0.013255538	Neurology	OMICS	1
ENSG00000155304	FALSE	0.013232743	Neurology	OMICS	3
ENSG00000156170	FALSE	0.013232009	Neurology	OMICS	3
ENSG00000145982	FALSE	0.013221161	Neurology	OMICS	3
ENSG00000172197	FALSE	0.013220477	Neurology	OMICS	4
ENSG00000142327	FALSE	0.013219007	Neurology	OMICS	4
ENSG00000155265	FALSE	0.013213405	Neurology	OMICS	4
ENSG00000102466	FALSE	0.013210409	Neurology	OMICS	4
ENSG00000014919	FALSE	0.013205282	Neurology	OMICS	3
ENSG00000067064	FALSE	0.013196219	Neurology	OMICS	2
ENSG00000143862	FALSE	0.013187312	Neurology	OMICS	3
ENSG00000130821	TRUE	0.013179327	Neurology	OMICS	5
ENSG00000172348	FALSE	0.0131738465	Neurology	OMICS	2
ENSG00000172336	FALSE	0.013152762	Neurology	OMICS	2
ENSG00000182175	FALSE	0.013152372	Neurology	OMICS	3
ENSG00000165973	FALSE	0.013140896	Neurology	OMICS	4
ENSG00000165495	FALSE	0.013136334	Neurology	OMICS	3
ENSG00000197417	FALSE	0.013132884	Neurology	OMICS	4
ENSG00000188338	FALSE	0.013130666	Neurology	OMICS	5
ENSG00000069329	FALSE	0.013128974	Neurology	OMICS	3
ENSG00000123213	FALSE	0.013123185	Neurology	OMICS	3
ENSG00000100591	FALSE	0.013119629	Neurology	OMICS	3
ENSG00000006715	FALSE	0.013119543	Neurology	OMICS	4
ENSG00000247596	FALSE	0.013115906	Neurology	OMICS	3
ENSG00000136169	FALSE	0.013112012	Neurology	OMICS	3
ENSG00000105401	FALSE	0.013091549	Neurology	OMICS	3
ENSG00000102606	FALSE	0.013082256	Neurology	OMICS	3
ENSG00000128602	FALSE	0.013080846	Neurology	OMICS	4
ENSG00000168412	FALSE	0.013070754	Neurology	OMICS	2
ENSG00000102100	TRUE	0.01306827	Neurology	OMICS	3
ENSG00000114416	FALSE	0.013062693	Neurology	OMICS	2
ENSG00000185722	FALSE	0.013058925	Neurology	OMICS	4
ENSG00000198707	FALSE	0.013051269	Neurology	OMICS	4
ENSG00000253710	FALSE	0.01304471	Neurology	OMICS	4
ENSG00000117013	FALSE	0.013030089	Neurology	OMICS	2
ENSG00000198075	FALSE	0.013019902	Neurology	OMICS	4
ENSG00000067369	FALSE	0.013018657	Neurology	OMICS	3
ENSG00000142583	FALSE	0.013007701	Neurology	OMICS	4
ENSG00000131398	FALSE	0.013003901	Neurology	OMICS	2
ENSG00000180340	FALSE	0.012993525	Neurology	OMICS	4
ENSG00000148481	FALSE	0.01298587	Neurology	OMICS	3
ENSG00000144040	FALSE	0.012977323	Neurology	OMICS	2
ENSG00000165970	FALSE	0.012974569	Neurology	OMICS	4
ENSG00000091483	FALSE	0.012974447	Neurology	OMICS	2
ENSG00000175662	FALSE	0.012970557	Neurology	OMICS	4
ENSG00000197753	FALSE	0.012970343	Neurology	OMICS	4
ENSG00000114554	FALSE	0.012968787	Neurology	OMICS	2
ENSG00000070718	FALSE	0.012962739	Neurology	OMICS	3
ENSG00000196557	FALSE	0.012956847	Neurology	OMICS	2
ENSG00000099875	FALSE	0.012939199	Neurology	OMICS	3
ENSG00000110074	FALSE	0.012934991	Neurology	OMICS	3
ENSG00000159259	FALSE	0.012925747	Neurology	OMICS	4
ENSG00000073921	FALSE	0.012921587	Neurology	OMICS	2
ENSG00000083720	FALSE	0.012900487	Neurology	OMICS	4
ENSG00000182199	FALSE	0.012900445	Neurology	OMICS	4
ENSG00000180992	FALSE	0.012899631	Neurology	OMICS	4
ENSG00000143442	FALSE	0.01289305	Neurology	OMICS	3
ENSG00000132128	FALSE	0.012879847	Neurology	OMICS	3
ENSG00000154380	FALSE	0.012872712	Neurology	OMICS	4
ENSG00000166619	FALSE	0.012868381	Neurology	OMICS	3
ENSG00000271601	FALSE	0.012864154	Neurology	OMICS	2
ENSG00000133026	FALSE	0.012860509	Neurology	OMICS	3
ENSG00000167644	FALSE	0.012860303	Neurology	OMICS	2
ENSG00000154889	FALSE	0.012853204	Neurology	OMICS	3
ENSG00000186462	FALSE	0.01284793	Neurology	OMICS	1
ENSG00000095380	FALSE	0.012841363	Neurology	OMICS	2
ENSG00000171033	FALSE	0.0128384195	Neurology	OMICS	4
ENSG00000184619	FALSE	0.012837629	Neurology	OMICS	4
ENSG00000103152	FALSE	0.012832444	Neurology	OMICS	3
ENSG00000120645	FALSE	0.012831792	Neurology	OMICS	3
ENSG00000052749	FALSE	0.01280329	Neurology	OMICS	4
ENSG00000174483	FALSE	0.012788352	Neurology	OMICS	4
ENSG00000083099	FALSE	0.01278152	Neurology	OMICS	3
ENSG00000096080	FALSE	0.012762396	Neurology	OMICS	4
ENSG00000163703	FALSE	0.01275502	Neurology	OMICS	5
ENSG00000074211	FALSE	0.012752847	Neurology	OMICS	4
ENSG00000137198	FALSE	0.012752289	Neurology	OMICS	4
ENSG00000123836	FALSE	0.012746046	Neurology	OMICS	4
ENSG00000119321	FALSE	0.012730497	Neurology	OMICS	4
ENSG00000110619	FALSE	0.012714536	Neurology	OMICS	3
ENSG00000185046	FALSE	0.012709424	Neurology	OMICS	4
ENSG00000077380	FALSE	0.012706493	Neurology	OMICS	3
ENSG00000171368	FALSE	0.012701194	Neurology	OMICS	2
ENSG00000139364	FALSE	0.01269356	Neurology	OMICS	3
ENSG00000124177	FALSE	0.012685442	Neurology	OMICS	3
ENSG00000087116	FALSE	0.0126850065	Neurology	OMICS	3
ENSG00000167964	FALSE	0.012672739	Neurology	OMICS	4
ENSG00000077279	FALSE	0.012671951	Neurology	OMICS	4
ENSG00000065154	FALSE	0.012651112	Neurology	OMICS	3
ENSG00000162621	FALSE	0.012639943	Neurology	OMICS	2
ENSG00000197045	FALSE	0.012632007	Neurology	OMICS	4
ENSG00000106635	FALSE	0.012627083	Neurology	OMICS	2
ENSG00000143847	FALSE	0.012624575	Neurology	OMICS	3
ENSG00000171246	FALSE	0.012618656	Neurology	OMICS	3
ENSG00000165678	FALSE	0.012614011	Neurology	OMICS	3
ENSG00000176444	FALSE	0.012595614	Neurology	OMICS	2
ENSG00000166963	FALSE	0.012580855	Neurology	OMICS	2
ENSG00000167716	FALSE	0.012577514	Neurology	OMICS	3
ENSG00000107902	FALSE	0.012575905	Neurology	OMICS	2
ENSG00000119938	FALSE	0.012563357	Neurology	OMICS	4
ENSG00000032389	FALSE	0.012557769	Neurology	OMICS	3
ENSG00000167700	FALSE	0.012554239	Neurology	OMICS	4
ENSG00000082213	FALSE	0.012550344	Neurology	OMICS	3
ENSG00000166801	FALSE	0.012539889	Neurology	OMICS	4
ENSG00000112159	FALSE	0.012534995	Neurology	OMICS	3
ENSG00000183044	FALSE	0.012531053	Neurology	OMICS	4
ENSG00000165912	FALSE	0.012525048	Neurology	OMICS	3
ENSG00000092931	FALSE	0.0125101525	Neurology	OMICS	3
ENSG00000149547	FALSE	0.012497918	Neurology	OMICS	3
ENSG00000189108	FALSE	0.012491005	Neurology	OMICS	3
ENSG00000253953	FALSE	0.012476785	Neurology	OMICS	4
ENSG00000179241	FALSE	0.01247265	Neurology	OMICS	4
ENSG00000160877	FALSE	0.012468063	Neurology	OMICS	4
ENSG00000111775	FALSE	0.012462699	Neurology	OMICS	2
ENSG00000154222	FALSE	0.012450943	Neurology	OMICS	4
ENSG00000109046	FALSE	0.012437694	Neurology	OMICS	4
ENSG00000114030	FALSE	0.012430556	Neurology	OMICS	1
ENSG00000106771	FALSE	0.012428537	Neurology	OMICS	3
ENSG00000047662	FALSE	0.012417667	Neurology	OMICS	4
ENSG00000127955	FALSE	0.012414165	Neurology	OMICS	3
ENSG00000121671	FALSE	0.012391818	Neurology	OMICS	2
ENSG00000198270	FALSE	0.012383698	Neurology	OMICS	3
ENSG00000083750	FALSE	0.012376957	Neurology	OMICS	2
ENSG00000178209	TRUE	0.012369312	Neurology	OMICS	5
ENSG00000131899	FALSE	0.012363453	Neurology	OMICS	4
ENSG00000141668	FALSE	0.012357719	Neurology	OMICS	4
ENSG00000117308	FALSE	0.01235619	Neurology	OMICS	2
ENSG00000147457	FALSE	0.012347051	Neurology	OMICS	3
ENSG00000106780	FALSE	0.012341894	Neurology	OMICS	2
ENSG00000206561	TRUE	0.012335578	Neurology	OMICS	2
ENSG00000115073	FALSE	0.01233268	Neurology	OMICS	4
ENSG00000170500	FALSE	0.0123221185	Neurology	OMICS	3
ENSG00000125459	FALSE	0.012319286	Neurology	OMICS	4
ENSG00000140694	FALSE	0.012313127	Neurology	OMICS	4
ENSG00000188352	FALSE	0.012304623	Neurology	OMICS	4
ENSG00000105641	FALSE	0.012298556	Neurology	OMICS	4
ENSG00000266094	FALSE	0.012291242	Neurology	OMICS	4
ENSG00000134153	FALSE	0.012280572	Neurology	OMICS	4
ENSG00000140557	FALSE	0.012266196	Neurology	OMICS	3
ENSG00000163536	FALSE	0.012255017	Neurology	OMICS	4
ENSG00000020129	FALSE	0.012239287	Neurology	OMICS	4
ENSG00000175826	FALSE	0.012235845	Neurology	OMICS	5
ENSG00000158470	FALSE	0.012232452	Neurology	OMICS	3
ENSG00000117598	FALSE	0.012217901	Neurology	OMICS	2
ENSG00000163520	FALSE	0.012215087	Neurology	OMICS	4
ENSG00000186047	FALSE	0.01221236	Neurology	OMICS	3
ENSG00000184675	FALSE	0.012206379	Neurology	OMICS	3
ENSG00000213190	FALSE	0.012202132	Neurology	OMICS	2
ENSG00000173227	FALSE	0.012192593	Neurology	OMICS	4
ENSG00000164690	FALSE	0.012189458	Neurology	OMICS	3
ENSG00000164414	FALSE	0.01218373	Neurology	OMICS	2
ENSG00000150787	FALSE	0.01218304	Neurology	OMICS	3
ENSG00000223802	FALSE	0.012172974	Neurology	OMICS	2
ENSG00000103485	FALSE	0.012161764	Neurology	OMICS	4
ENSG00000175221	FALSE	0.012160619	Neurology	OMICS	3
ENSG00000114784	FALSE	0.01215807	Neurology	OMICS	4
ENSG00000144749	FALSE	0.012154684	Neurology	OMICS	4
ENSG00000165672	FALSE	0.012151685	Neurology	OMICS	3
ENSG00000069248	FALSE	0.0121503975	Neurology	OMICS	4
ENSG00000072133	FALSE	0.01215002	Neurology	OMICS	2
ENSG00000146267	FALSE	0.012142576	Neurology	OMICS	2
ENSG00000177614	FALSE	0.012142542	Neurology	OMICS	3
ENSG00000126457	FALSE	0.012139426	Neurology	OMICS	4
ENSG00000116127	FALSE	0.012119101	Neurology	OMICS	4
ENSG00000165280	TRUE	0.012071827	Neurology	OMICS	3
ENSG00000124523	FALSE	0.012049419	Neurology	OMICS	4
ENSG00000156469	FALSE	0.012043574	Neurology	OMICS	3
ENSG00000197901	FALSE	0.012041515	Neurology	OMICS	3
ENSG00000165699	TRUE	0.012039166	Neurology	OMICS	3
ENSG00000221866	FALSE	0.012021246	Neurology	OMICS	3
ENSG00000091664	FALSE	0.012004263	Neurology	OMICS	4
ENSG00000198873	FALSE	0.012003855	Neurology	OMICS	2
ENSG00000173681	FALSE	0.011997799	Neurology	OMICS	2
ENSG00000012061	FALSE	0.011992952	Neurology	OMICS	3
ENSG00000250067	FALSE	0.011990866	Neurology	OMICS	3
ENSG00000105270	FALSE	0.011976837	Neurology	OMICS	5
ENSG00000163933	FALSE	0.011968127	Neurology	OMICS	3
ENSG00000198728	FALSE	0.011940429	Neurology	OMICS	4
ENSG00000106261	FALSE	0.011935462	Neurology	OMICS	4
ENSG00000134864	FALSE	0.011922912	Neurology	OMICS	3
ENSG00000236287	FALSE	0.011919222	Neurology	OMICS	4
ENSG00000173210	FALSE	0.011918043	Neurology	OMICS	3
ENSG00000049449	FALSE	0.011917127	Neurology	OMICS	4
ENSG00000122729	FALSE	0.011914966	Neurology	OMICS	2
ENSG00000165832	FALSE	0.011897497	Neurology	OMICS	3
ENSG00000110011	FALSE	0.01187129	Neurology	OMICS	2
ENSG00000118162	FALSE	0.011854528	Neurology	OMICS	3
ENSG00000119772	FALSE	0.0118450755	Neurology	OMICS	3
ENSG00000151233	FALSE	0.011836711	Neurology	OMICS	3
ENSG00000100399	FALSE	0.011836573	Neurology	OMICS	1
ENSG00000101180	FALSE	0.011833176	Neurology	OMICS	4
ENSG00000112796	FALSE	0.011820053	Neurology	OMICS	2
ENSG00000143028	FALSE	0.011812442	Neurology	OMICS	2
ENSG00000135749	FALSE	0.01180573	Neurology	OMICS	3
ENSG00000168032	FALSE	0.011803895	Neurology	OMICS	4
ENSG00000072803	FALSE	0.011799085	Neurology	OMICS	4
ENSG00000075391	FALSE	0.01179809	Neurology	OMICS	2
ENSG00000103047	FALSE	0.011795327	Neurology	OMICS	3
ENSG00000006831	FALSE	0.011779464	Neurology	OMICS	5
ENSG00000142544	FALSE	0.011776633	Neurology	OMICS	4
ENSG00000083097	FALSE	0.011767635	Neurology	OMICS	3
ENSG00000008118	FALSE	0.0117665045	Neurology	OMICS	3
ENSG00000204956	FALSE	0.011748708	Neurology	OMICS	3
ENSG00000183185	FALSE	0.011743493	Neurology	OMICS	3
ENSG00000169583	FALSE	0.011743206	Neurology	OMICS	2
ENSG00000077327	FALSE	0.011742015	Neurology	OMICS	2
ENSG00000187054	FALSE	0.011741501	Neurology	OMICS	2
ENSG00000103740	FALSE	0.011738974	Neurology	OMICS	2
ENSG00000118007	FALSE	0.011735539	Neurology	OMICS	3
ENSG00000102078	FALSE	0.011720129	Neurology	OMICS	2
ENSG00000156671	FALSE	0.011713161	Neurology	OMICS	3
ENSG00000174939	FALSE	0.01171181	Neurology	OMICS	3
ENSG00000166106	FALSE	0.011710728	Neurology	OMICS	4
ENSG00000160808	FALSE	0.011709785	Neurology	OMICS	2
ENSG00000237172	FALSE	0.011703997	Neurology	OMICS	4
ENSG00000168216	FALSE	0.011702359	Neurology	OMICS	3
ENSG00000118816	FALSE	0.011679643	Neurology	OMICS	2
ENSG00000103423	FALSE	0.011672144	Neurology	OMICS	3
ENSG00000205060	FALSE	0.011671664	Neurology	OMICS	2
ENSG00000089335	FALSE	0.011670367	Neurology	OMICS	3
ENSG00000168539	FALSE	0.011664664	Neurology	OMICS	3
ENSG00000144644	FALSE	0.011660417	Neurology	OMICS	2
ENSG00000185825	FALSE	0.0116602015	Neurology	OMICS	4
ENSG00000074317	FALSE	0.011646741	Neurology	OMICS	1
ENSG00000169181	FALSE	0.011632637	Neurology	OMICS	2
ENSG00000182150	FALSE	0.011623781	Neurology	OMICS	3
ENSG00000070761	FALSE	0.011622833	Neurology	OMICS	3
ENSG00000074582	FALSE	0.011611828	Neurology	OMICS	4
ENSG00000044446	FALSE	0.011611401	Neurology	OMICS	4
ENSG00000115762	FALSE	0.0115961535	Neurology	OMICS	3
ENSG00000006327	FALSE	0.011582624	Neurology	OMICS	3
ENSG00000214960	TRUE	0.011564634	Neurology	OMICS	2
ENSG00000140937	FALSE	0.011544386	Neurology	OMICS	4
ENSG00000185624	FALSE	0.011543689	Neurology	OMICS	3
ENSG00000169507	FALSE	0.0115408385	Neurology	OMICS	4
ENSG00000132376	FALSE	0.011525673	Neurology	OMICS	2
ENSG00000115364	FALSE	0.011517418	Neurology	OMICS	4
ENSG00000165914	FALSE	0.011516984	Neurology	OMICS	5
ENSG00000178233	FALSE	0.011512809	Neurology	OMICS	1
ENSG00000161203	FALSE	0.011512077	Neurology	OMICS	2
ENSG00000069188	FALSE	0.0115090385	Neurology	OMICS	3
ENSG00000132613	FALSE	0.011507596	Neurology	OMICS	2
ENSG00000104824	FALSE	0.01150394	Neurology	OMICS	3
ENSG00000119812	FALSE	0.011491345	Neurology	OMICS	4
ENSG00000166986	FALSE	0.011481924	Neurology	OMICS	2
ENSG00000120451	FALSE	0.011471002	Neurology	OMICS	3
ENSG00000008283	FALSE	0.011468029	Neurology	OMICS	3
ENSG00000099910	FALSE	0.011466342	Neurology	OMICS	5
ENSG00000276368	FALSE	0.011465424	Neurology	OMICS	4
ENSG00000103657	FALSE	0.011450874	Neurology	OMICS	3
ENSG00000128272	FALSE	0.011445828	Neurology	OMICS	2
ENSG00000144524	FALSE	0.011443303	Neurology	OMICS	4
ENSG00000006282	FALSE	0.011436552	Neurology	OMICS	3
ENSG00000184164	FALSE	0.01143598	Neurology	OMICS	2
ENSG00000102144	FALSE	0.0114357965	Neurology	OMICS	4
ENSG00000179776	FALSE	0.011426852	Neurology	OMICS	3
ENSG00000152128	FALSE	0.011425279	Neurology	OMICS	2
ENSG00000204314	FALSE	0.011423405	Neurology	OMICS	3
ENSG00000139496	FALSE	0.011423217	Neurology	OMICS	4
ENSG00000136010	FALSE	0.011415982	Neurology	OMICS	2
ENSG00000125304	FALSE	0.011415536	Neurology	OMICS	3
ENSG00000081853	FALSE	0.011401811	Neurology	OMICS	2
ENSG00000158467	FALSE	0.011398704	Neurology	OMICS	3
ENSG00000205531	FALSE	0.0113979895	Neurology	OMICS	4
ENSG00000152822	FALSE	0.0113957655	Neurology	OMICS	5
ENSG00000020426	FALSE	0.01139569	Neurology	OMICS	4
ENSG00000058272	FALSE	0.011377901	Neurology	OMICS	3
ENSG00000149970	FALSE	0.011377418	Neurology	OMICS	3
ENSG00000103260	FALSE	0.0113770915	Neurology	OMICS	4
ENSG00000132300	FALSE	0.011374512	Neurology	OMICS	4
ENSG00000114378	FALSE	0.011363782	Neurology	OMICS	4
ENSG00000126456	FALSE	0.01136014	Neurology	OMICS	3
ENSG00000113211	FALSE	0.011348364	Neurology	OMICS	3
ENSG00000174606	FALSE	0.011345571	Neurology	OMICS	2
ENSG00000165124	FALSE	0.011342635	Neurology	OMICS	4
ENSG00000109654	FALSE	0.011336402	Neurology	OMICS	3
ENSG00000141458	FALSE	0.0113304015	Neurology	OMICS	3
ENSG00000132361	FALSE	0.011322073	Neurology	OMICS	4
ENSG00000128989	FALSE	0.011308592	Neurology	OMICS	2
ENSG00000137075	FALSE	0.011306081	Neurology	OMICS	3
ENSG00000134901	FALSE	0.011305004	Neurology	OMICS	3
ENSG00000004779	FALSE	0.011304296	Neurology	OMICS	2
ENSG00000157765	FALSE	0.011303369	Neurology	OMICS	2
ENSG00000119596	FALSE	0.011301962	Neurology	OMICS	3
ENSG00000164961	TRUE	0.011299228	Neurology	OMICS	2
ENSG00000077254	FALSE	0.01129844	Neurology	OMICS	3
ENSG00000160539	FALSE	0.01129419	Neurology	OMICS	5
ENSG00000179041	FALSE	0.0112927845	Neurology	OMICS	3
ENSG00000131016	FALSE	0.011291848	Neurology	OMICS	4
ENSG00000068615	TRUE	0.011287254	Neurology	OMICS	3
ENSG00000177674	FALSE	0.011286084	Neurology	OMICS	3
ENSG00000196544	FALSE	0.011283184	Neurology	OMICS	4
ENSG00000099968	FALSE	0.011282488	Neurology	OMICS	2
ENSG00000166780	FALSE	0.01128179	Neurology	OMICS	2
ENSG00000182600	FALSE	0.011273735	Neurology	OMICS	4
ENSG00000013288	FALSE	0.011273151	Neurology	OMICS	4
ENSG00000101445	FALSE	0.011271179	Neurology	OMICS	4
ENSG00000138463	FALSE	0.011267433	Neurology	OMICS	3
ENSG00000122591	FALSE	0.011258364	Neurology	OMICS	3
ENSG00000156049	FALSE	0.01125727	Neurology	OMICS	3
ENSG00000137571	FALSE	0.011254506	Neurology	OMICS	2
ENSG00000109846	TRUE	0.011251042	Neurology	OMICS	3
ENSG00000107863	FALSE	0.011239912	Neurology	OMICS	4
ENSG00000104290	FALSE	0.011218518	Neurology	OMICS	2
ENSG00000111530	FALSE	0.011217666	Neurology	OMICS	2
ENSG00000266173	FALSE	0.011215191	Neurology	OMICS	4
ENSG00000171206	FALSE	0.011213419	Neurology	OMICS	3
ENSG00000135018	FALSE	0.011210126	Neurology	OMICS	2
ENSG00000165478	FALSE	0.011203627	Neurology	OMICS	4
ENSG00000063180	FALSE	0.01120198	Neurology	OMICS	3
ENSG00000126583	FALSE	0.011201873	Neurology	OMICS	2
ENSG00000214022	FALSE	0.011195971	Neurology	OMICS	2
ENSG00000163888	FALSE	0.011190698	Neurology	OMICS	4
ENSG00000172867	FALSE	0.011186478	Neurology	OMICS	4
ENSG00000186487	FALSE	0.011184679	Neurology	OMICS	5
ENSG00000130479	FALSE	0.011160089	Neurology	OMICS	4
ENSG00000164985	FALSE	0.011159509	Neurology	OMICS	2
ENSG00000247746	FALSE	0.011156947	Neurology	OMICS	3
ENSG00000088986	FALSE	0.011156111	Neurology	OMICS	3
ENSG00000102871	FALSE	0.011154865	Neurology	OMICS	4
ENSG00000066629	FALSE	0.011133336	Neurology	OMICS	5
ENSG00000179813	FALSE	0.011127369	Neurology	OMICS	4
ENSG00000072858	FALSE	0.011126707	Neurology	OMICS	2
ENSG00000182575	FALSE	0.011124504	Neurology	OMICS	3
ENSG00000058729	FALSE	0.011118479	Neurology	OMICS	2
ENSG00000076864	FALSE	0.0110996775	Neurology	OMICS	4
ENSG00000142657	FALSE	0.011098726	Neurology	OMICS	3
ENSG00000163281	FALSE	0.011098166	Neurology	OMICS	4
ENSG00000227729	FALSE	0.011085074	Neurology	OMICS	4
ENSG00000156642	FALSE	0.011083605	Neurology	OMICS	4
ENSG00000006468	FALSE	0.01106861	Neurology	OMICS	3
ENSG00000105983	FALSE	0.011061259	Neurology	OMICS	4
ENSG00000128059	FALSE	0.011060727	Neurology	OMICS	2
ENSG00000174579	FALSE	0.011059047	Neurology	OMICS	3
ENSG00000047932	FALSE	0.01105767	Neurology	OMICS	2
ENSG00000084453	FALSE	0.011051185	Neurology	OMICS	4
ENSG00000101349	FALSE	0.0110392375	Neurology	OMICS	3
ENSG00000176907	FALSE	0.011036453	Neurology	OMICS	4
ENSG00000129933	FALSE	0.011033466	Neurology	OMICS	3
ENSG00000168807	FALSE	0.011023807	Neurology	OMICS	4
ENSG00000160746	FALSE	0.011023449	Neurology	OMICS	2
ENSG00000185745	FALSE	0.011017919	Neurology	OMICS	3
ENSG00000064545	FALSE	0.011006359	Neurology	OMICS	3
ENSG00000168936	FALSE	0.011006353	Neurology	OMICS	4
ENSG00000197580	FALSE	0.010999997	Neurology	OMICS	4
ENSG00000090565	FALSE	0.010998596	Neurology	OMICS	4
ENSG00000077721	FALSE	0.010978391	Neurology	OMICS	3
ENSG00000146776	FALSE	0.010976559	Neurology	OMICS	2
ENSG00000126858	FALSE	0.010973893	Neurology	OMICS	3
ENSG00000107937	FALSE	0.010972409	Neurology	OMICS	2
ENSG00000136738	FALSE	0.01096799	Neurology	OMICS	4
ENSG00000075151	FALSE	0.01094082	Neurology	OMICS	3
ENSG00000169515	FALSE	0.010935616	Neurology	OMICS	2
ENSG00000185482	TRUE	0.010934223	Neurology	OMICS	4
ENSG00000197646	FALSE	0.010928779	Neurology	OMICS	4
ENSG00000239382	FALSE	0.010926794	Neurology	OMICS	3
ENSG00000162545	FALSE	0.010924429	Neurology	OMICS	2
ENSG00000141551	FALSE	0.010912153	Neurology	OMICS	2
ENSG00000188677	FALSE	0.010910073	Neurology	OMICS	4
ENSG00000128791	FALSE	0.01090641	Neurology	OMICS	4
ENSG00000130635	FALSE	0.010904699	Neurology	OMICS	3
ENSG00000196616	FALSE	0.01090313	Neurology	OMICS	4
ENSG00000255302	FALSE	0.010901386	Neurology	OMICS	2
ENSG00000158864	FALSE	0.010897624	Neurology	OMICS	4
ENSG00000101463	FALSE	0.010894253	Neurology	OMICS	4
ENSG00000198954	FALSE	0.010893569	Neurology	OMICS	3
ENSG00000171659	FALSE	0.010886492	Neurology	OMICS	4
ENSG00000116141	FALSE	0.010885362	Neurology	OMICS	2
ENSG00000249751	FALSE	0.010875268	Neurology	OMICS	4
ENSG00000143995	FALSE	0.010871765	Neurology	OMICS	3
ENSG00000107954	FALSE	0.010870196	Neurology	OMICS	3
ENSG00000164076	FALSE	0.010869099	Neurology	OMICS	2
ENSG00000110975	FALSE	0.010867376	Neurology	OMICS	3
ENSG00000005156	FALSE	0.010846893	Neurology	OMICS	4
ENSG00000100170	FALSE	0.010836997	Neurology	OMICS	4
ENSG00000188153	FALSE	0.0108364	Neurology	OMICS	2
ENSG00000155016	TRUE	0.010826238	Neurology	OMICS	2
ENSG00000138767	FALSE	0.010826029	Neurology	OMICS	2
ENSG00000088256	FALSE	0.01082391	Neurology	OMICS	3
ENSG00000010361	FALSE	0.010823573	Neurology	OMICS	3
ENSG00000121898	FALSE	0.010818015	Neurology	OMICS	4
ENSG00000095464	FALSE	0.010815673	Neurology	OMICS	4
ENSG00000067365	FALSE	0.010811991	Neurology	OMICS	4
ENSG00000130559	FALSE	0.010809905	Neurology	OMICS	4
ENSG00000184313	FALSE	0.010805597	Neurology	OMICS	3
ENSG00000163686	FALSE	0.010805475	Neurology	OMICS	2
ENSG00000135632	FALSE	0.010802835	Neurology	OMICS	3
ENSG00000131089	TRUE	0.0108020445	Neurology	OMICS	4
ENSG00000042832	FALSE	0.010797838	Neurology	OMICS	4
ENSG00000021826	FALSE	0.010795525	Neurology	OMICS	4
ENSG00000003393	TRUE	0.010793926	Neurology	OMICS	4
ENSG00000217930	FALSE	0.010783123	Neurology	OMICS	4
ENSG00000167676	FALSE	0.010772152	Neurology	OMICS	3
ENSG00000185052	FALSE	0.010770785	Neurology	OMICS	4
ENSG00000164181	FALSE	0.010765868	Neurology	OMICS	4
ENSG00000164062	FALSE	0.010756138	Neurology	OMICS	4
ENSG00000109118	FALSE	0.010756067	Neurology	OMICS	3
ENSG00000213593	FALSE	0.010751237	Neurology	OMICS	4
ENSG00000087258	TRUE	0.010750467	Neurology	OMICS	1
ENSG00000107438	FALSE	0.010749543	Neurology	OMICS	4
ENSG00000100883	FALSE	0.010745346	Neurology	OMICS	4
ENSG00000091986	FALSE	0.010737858	Neurology	OMICS	3
ENSG00000121644	FALSE	0.010737821	Neurology	OMICS	3
ENSG00000121892	FALSE	0.010729508	Neurology	OMICS	3
ENSG00000084731	FALSE	0.010724903	Neurology	OMICS	4
ENSG00000103174	FALSE	0.010720407	Neurology	OMICS	2
ENSG00000184787	FALSE	0.010717064	Neurology	OMICS	4
ENSG00000184986	FALSE	0.01071254	Neurology	OMICS	4
ENSG00000169891	FALSE	0.010709286	Neurology	OMICS	3
ENSG00000197614	FALSE	0.010707013	Neurology	OMICS	2
ENSG00000108510	FALSE	0.010705346	Neurology	OMICS	3
ENSG00000144134	FALSE	0.010697835	Neurology	OMICS	3
ENSG00000157933	FALSE	0.010685921	Neurology	OMICS	3
ENSG00000102898	FALSE	0.010684182	Neurology	OMICS	4
ENSG00000160408	FALSE	0.010666893	Neurology	OMICS	2
ENSG00000182450	FALSE	0.010662693	Neurology	OMICS	3
ENSG00000105974	FALSE	0.010660816	Neurology	OMICS	3
ENSG00000161048	FALSE	0.010654707	Neurology	OMICS	2
ENSG00000136295	FALSE	0.010617115	Neurology	OMICS	2
ENSG00000092094	FALSE	0.010615457	Neurology	OMICS	3
ENSG00000136504	FALSE	0.010611451	Neurology	OMICS	1
ENSG00000114993	FALSE	0.010606897	Neurology	OMICS	2
ENSG00000081052	FALSE	0.01060447	Neurology	OMICS	3
ENSG00000134138	FALSE	0.010603715	Neurology	OMICS	2
ENSG00000175414	FALSE	0.010597768	Neurology	OMICS	2
ENSG00000175348	FALSE	0.010596423	Neurology	OMICS	2
ENSG00000143889	FALSE	0.010595573	Neurology	OMICS	4
ENSG00000166908	FALSE	0.01059261	Neurology	OMICS	4
ENSG00000149294	FALSE	0.010591015	Neurology	OMICS	3
ENSG00000188177	FALSE	0.010590656	Neurology	OMICS	2
ENSG00000111540	FALSE	0.010579529	Neurology	OMICS	3
ENSG00000112319	FALSE	0.01057026	Neurology	OMICS	3
ENSG00000064201	FALSE	0.010569716	Neurology	OMICS	4
ENSG00000136541	FALSE	0.010547214	Neurology	OMICS	4
ENSG00000096093	TRUE	0.010537823	Neurology	OMICS	4
ENSG00000141040	FALSE	0.010512189	Neurology	OMICS	4
ENSG00000130032	FALSE	0.01051092	Neurology	OMICS	4
ENSG00000101746	FALSE	0.010510568	Neurology	OMICS	3
ENSG00000103494	FALSE	0.010492784	Neurology	OMICS	4
ENSG00000066032	FALSE	0.010483777	Neurology	OMICS	4
ENSG00000164270	FALSE	0.0104729105	Neurology	OMICS	4
ENSG00000141337	FALSE	0.010471966	Neurology	OMICS	3
ENSG00000156050	FALSE	0.010471181	Neurology	OMICS	4
ENSG00000135404	FALSE	0.010457667	Neurology	OMICS	4
ENSG00000159842	FALSE	0.010453093	Neurology	OMICS	3
ENSG00000085433	FALSE	0.010448773	Neurology	OMICS	4
ENSG00000182013	FALSE	0.010446585	Neurology	OMICS	3
ENSG00000185658	FALSE	0.010441977	Neurology	OMICS	1
ENSG00000061918	FALSE	0.010433447	Neurology	OMICS	2
ENSG00000069020	FALSE	0.010421672	Neurology	OMICS	4
ENSG00000129515	FALSE	0.010420098	Neurology	OMICS	2
ENSG00000053900	FALSE	0.010418963	Neurology	OMICS	4
ENSG00000136574	FALSE	0.010418707	Neurology	OMICS	4
ENSG00000099365	FALSE	0.010416657	Neurology	OMICS	2
ENSG00000078668	FALSE	0.010416657	Neurology	OMICS	3
ENSG00000107731	FALSE	0.01041135	Neurology	OMICS	2
ENSG00000275052	FALSE	0.0104097435	Neurology	OMICS	4
ENSG00000196792	FALSE	0.010408452	Neurology	OMICS	2
ENSG00000008300	FALSE	0.010408118	Neurology	OMICS	3
ENSG00000214872	FALSE	0.010407853	Neurology	OMICS	4
ENSG00000146063	FALSE	0.010406198	Neurology	OMICS	3
ENSG00000143303	FALSE	0.010404543	Neurology	OMICS	4
ENSG00000162426	FALSE	0.010397127	Neurology	OMICS	2
ENSG00000141258	FALSE	0.010396067	Neurology	OMICS	4
ENSG00000196353	FALSE	0.010391271	Neurology	OMICS	4
ENSG00000196187	FALSE	0.010383207	Neurology	OMICS	3
ENSG00000198408	FALSE	0.010381204	Neurology	OMICS	4
ENSG00000183826	FALSE	0.010380964	Neurology	OMICS	1
ENSG00000184887	FALSE	0.010367354	Neurology	OMICS	3
ENSG00000131473	FALSE	0.010363089	Neurology	OMICS	4
ENSG00000243989	FALSE	0.010358933	Neurology	OMICS	4
ENSG00000148677	FALSE	0.010355858	Neurology	OMICS	2
ENSG00000213281	FALSE	0.010354251	Neurology	OMICS	4
ENSG00000144061	FALSE	0.010345445	Neurology	OMICS	4
ENSG00000119715	FALSE	0.010342726	Neurology	OMICS	4
ENSG00000070778	FALSE	0.010341525	Neurology	OMICS	3
ENSG00000148341	FALSE	0.0103295855	Neurology	OMICS	2
ENSG00000168569	FALSE	0.010324132	Neurology	OMICS	2
ENSG00000179564	FALSE	0.010320567	Neurology	OMICS	4
ENSG00000176055	FALSE	0.010318156	Neurology	OMICS	2
ENSG00000065883	FALSE	0.010294212	Neurology	OMICS	2
ENSG00000102043	FALSE	0.010291696	Neurology	OMICS	4
ENSG00000160007	FALSE	0.01028302	Neurology	OMICS	2
ENSG00000105518	FALSE	0.010280501	Neurology	OMICS	3
ENSG00000167658	FALSE	0.010274594	Neurology	OMICS	3
ENSG00000164086	FALSE	0.010274453	Neurology	OMICS	4
ENSG00000080822	FALSE	0.010273333	Neurology	OMICS	3
ENSG00000076344	FALSE	0.010270298	Neurology	OMICS	3
ENSG00000112218	FALSE	0.01025857	Neurology	OMICS	3
ENSG00000083520	FALSE	0.0102575105	Neurology	OMICS	3
ENSG00000086205	FALSE	0.010254142	Neurology	OMICS	2
ENSG00000188641	FALSE	0.010253551	Neurology	OMICS	3
ENSG00000189043	FALSE	0.010252492	Neurology	OMICS	2
ENSG00000219200	FALSE	0.010248751	Neurology	OMICS	3
ENSG00000144724	FALSE	0.010223818	Neurology	OMICS	4
ENSG00000110344	FALSE	0.010222338	Neurology	OMICS	3
ENSG00000119929	FALSE	0.0102212755	Neurology	OMICS	4
ENSG00000100299	FALSE	0.010217958	Neurology	OMICS	2
ENSG00000117305	FALSE	0.010216096	Neurology	OMICS	2
ENSG00000111877	FALSE	0.010214298	Neurology	OMICS	4
ENSG00000177888	FALSE	0.010205658	Neurology	OMICS	4
ENSG00000125630	FALSE	0.010198796	Neurology	OMICS	3
ENSG00000090674	FALSE	0.01018576	Neurology	OMICS	5
ENSG00000175426	FALSE	0.010180425	Neurology	OMICS	4
ENSG00000148798	FALSE	0.010177182	Neurology	OMICS	1
ENSG00000269335	FALSE	0.0101734605	Neurology	OMICS	3
ENSG00000204304	FALSE	0.010165152	Neurology	OMICS	2
ENSG00000113657	FALSE	0.010159357	Neurology	OMICS	1
ENSG00000166448	FALSE	0.01014971	Neurology	OMICS	5
ENSG00000213145	FALSE	0.010147951	Neurology	OMICS	3
ENSG00000129128	FALSE	0.010147607	Neurology	OMICS	4
ENSG00000116396	FALSE	0.010144288	Neurology	OMICS	4
ENSG00000178537	FALSE	0.010140467	Neurology	OMICS	3
ENSG00000055609	FALSE	0.010138247	Neurology	OMICS	4
ENSG00000146085	FALSE	0.010138199	Neurology	OMICS	3
ENSG00000047188	FALSE	0.010124637	Neurology	OMICS	4
ENSG00000185274	FALSE	0.010122081	Neurology	OMICS	5
[truncated: 56,990 more rows]
